# Supplementary material for: Activin/Nodal signaling and NANOG orchestrate human embryonic stem cell fate decisions by controlling the H3K4me3 chromatin mark
Source: Genes Dev. 2015 Apr 1;29(7):702–17. doi: 10.1101/gad.255984.114 (PMC4387713; doi:10.1101/gad.255984.114)
Supplement: Supplemental Material [file supp_gad.255984.114_Table_S1.xlsx]

## Sheet: S1A-Down H3K4me3 Act vs SB 2h 
Table S1A: H3K4me3 peaks decreased after inhibition of Activin/Nodal signalling for 2h with SB (fold change < -1.5; Benjamini-Hochberg FDR padj<0.001)
Chromosome	Start	End	Length	Treatment	Control	Average treatment	Average control	log2FC	pval	padj	Distance to TSS (bp)	Gene Name	Gene Type	Gene Description
chr1	226074361	226077600	3240	312.52;330.70;295.99	1637.13;1674.45;1439.81	313.07	1583.79	-2.34	4.83361e-09	2.77332e-08	865	LEFTY1	protein-coding	left-right determination factor 1
chr10	104965141	104967120	1980	85.66;78.53;75.79	268.38;316.94;231.41	79.99	272.24	-1.77	2.81488e-09	1.6544e-08	-13068	NT5C2	protein-coding	5'-nucleotidase, cytosolic II
chr9	14720941	14722740	1800	49.89;67.47;55.31	167.22;216.90;172.35	57.55	185.49	-1.69	9.19488e-10	6.89361e-09	874	CER1	protein-coding	cerberus 1, DAN family BMP antagonist
chr11	68401501	68403300	1800	40.48;66.36;70.67	182.71;184.18;201.40	59.17	189.43	-1.68	9.81094e-12	3.27729e-09	-49582	GAL	protein-coding	galanin/GMAP prepropeptide
chr1	204682561	204684240	1680	93.19;48.66;97.30	251.87;266.45;237.22	79.72	251.85	-1.66	1.16907e-11	3.27729e-09	-28804	LRRN2	protein-coding	leucine rich repeat neuronal 2
chr20	23729881	23731620	1740	37.65;105.07;54.28	183.74;214.10;223.67	65.67	207.17	-1.66	7.28228e-11	3.27729e-09	823	CST1	protein-coding	cystatin SN
chr11	81736801	81738300	1500	33.89;43.13;44.04	130.06;130.89;114.25	40.35	125.07	-1.63	3.27218e-12	3.27729e-09	-135673	MIR4300	ncRNA	microRNA 4300
chr4	3928921	3932340	3420	289.93;297.52;261.17	863.98;905.00;863.69	282.87	877.56	-1.63	1.10928e-10	3.27729e-09	26517	FAM86EP	pseudo	family with sequence similarity 86, member A pseudogene
chr6	160711561	160712820	1260	43.30;46.45;36.87	116.64;154.26;120.06	42.21	130.32	-1.63	1.86717e-09	1.15859e-08	-32228	SLC22A2	protein-coding	solute carrier family 22 (organic cation transporter), member 2
chr4	89453701	89454540	840	26.36;27.65;17.41	71.22;64.51;81.33	23.81	72.36	-1.6	1.16634e-11	3.27729e-09	-9169	PIGY	protein-coding	phosphatidylinositol glycan anchor biosynthesis, class Y
chr3	191617201	191618580	1380	48.01;40.92;38.92	112.51;132.76;133.62	42.62	126.3	-1.57	6.09432e-12	3.27729e-09	438939	PYDC2	protein-coding	pyrin domain containing 2
chr3	106640641	106641780	1140	32.95;43.13;31.75	106.32;111.26;99.73	35.94	105.77	-1.56	2.86647e-12	3.27729e-09	318274	LINC00882	ncRNA	long intergenic non-protein coding RNA 882
chr11	87776821	87779040	2220	144.02;176.96;145.43	419.09;484.29;431.84	155.47	445.07	-1.52	5.67501e-11	3.27729e-09	130704	RAB38	protein-coding	RAB38, member RAS oncogene family
chr3	129777841	129780720	2880	288.05;335.12;255.02	818.56;892.85;752.34	292.73	821.25	-1.49	9.27592e-11	3.27729e-09	-21393	ALG1L2	protein-coding	ALG1, chitobiosyldiphosphodolichol beta-mannosyltransferase-like 2
chr1	225032281	225033360	1080	31.06;32.07;30.73	71.22;94.43;91.02	31.29	85.56	-1.45	1.12971e-09	7.99326e-09	-84535	DNAH14	protein-coding	dynein, axonemal, heavy chain 14
chr18	32796121	32797620	1500	50.83;66.36;45.06	158.96;127.15;155.89	54.09	147.33	-1.45	2.25553e-10	3.45242e-09	-24123	ZNF397	protein-coding	zinc finger protein 397
chr5	53175841	53176740	900	32.95;28.76;39.94	108.38;83.21;85.21	33.88	92.27	-1.45	2.35683e-09	1.4115e-08	71138	MIR581	ncRNA	microRNA 581
chr5	116106601	116108340	1740	85.66;98.43;83.98	227.09;263.65;238.19	89.36	242.98	-1.44	1.44997e-11	3.27729e-09	-9566	LOC102467223	ncRNA	uncharacterized LOC102467223
chr8	82814761	82815660	900	32.95;25.44;21.51	79.48;84.14;52.29	26.63	71.97	-1.43	2.51798e-08	1.41868e-07	-60690	SNX16	protein-coding	sorting nexin 16
chr9	114291121	114291960	840	34.83;21.01;36.87	68.13;88.82;90.05	30.9	82.33	-1.41	1.48041e-09	9.64836e-09	4102	ZNF483	protein-coding	zinc finger protein 483
chr13	107270161	107271060	900	29.18;25.44;17.41	61.93;60.77;65.84	24.01	62.85	-1.39	8.47378e-12	3.27729e-09	453	LINC00551	ncRNA	long intergenic non-protein coding RNA 551
chr4	120920041	120921360	1320	32.95;51.98;30.73	98.06;104.71;100.70	38.55	101.16	-1.39	2.50282e-12	3.27729e-09	67312	MAD2L1	protein-coding	MAD2 mitotic arrest deficient-like 1 (yeast)
chr6	98230681	98231640	960	67.78;34.29;26.63	108.38;112.19;117.16	42.9	112.58	-1.39	2.94241e-09	1.7231e-08	-241246	MIR2113	ncRNA	microRNA 2113
chr4	134190061	134191140	1080	33.89;39.82;36.87	96.00;97.23;93.92	36.86	95.72	-1.38	4.75188e-12	3.27729e-09	120131	PCDH10	protein-coding	protocadherin 10
chrX	12961561	12962460	900	17.89;24.33;12.29	43.35;41.14;57.13	18.17	47.21	-1.38	1.69173e-07	9.40678e-07	-592	TLR8-AS1	ncRNA	TLR8 antisense RNA 1
chr14	51360601	51361980	1380	65.89;68.57;83.98	163.09;212.23;189.78	72.82	188.37	-1.37	9.43268e-10	7.00753e-09	22413	ABHD12B	protein-coding	abhydrolase domain containing 12B
chr5	166728121	166730580	2460	205.21;210.14;187.43	537.80;524.49;498.66	200.93	520.31	-1.37	5.91173e-11	3.27729e-09	17508	TENM2	protein-coding	teneurin transmembrane protein 2
chr18	46466461	46467180	720	23.53;15.48;33.80	60.90;64.51;61.00	24.27	62.14	-1.36	7.18094e-10	6.02109e-09	2356	SMAD7	protein-coding	SMAD family member 7
chr15	92666461	92667480	1020	37.65;24.33;25.60	72.26;83.21;67.78	29.2	74.41	-1.35	1.88064e-11	3.27729e-09	270033	SLCO3A1	protein-coding	solute carrier organic anion transporter family, member 3A1
chr3	137314621	137315820	1200	37.65;70.78;39.94	121.80;134.63;122.00	49.46	126.14	-1.35	4.09866e-11	3.27729e-09	-167913	SOX14	protein-coding	SRY (sex determining region Y)-box 14
chr3	143520241	143522460	2220	88.49;89.59;101.39	233.29;225.32;247.88	93.16	235.49	-1.34	1.18037e-11	3.27729e-09	46022	SLC9A9	protein-coding	solute carrier family 9, subfamily A (NHE9, cation proton antiporter 9), member 9
chr5	135903961	135905040	1080	46.13;33.18;37.89	85.68;112.19;99.73	39.07	99.2	-1.34	5.88324e-10	5.23101e-09	-203337	TRPC7	protein-coding	transient receptor potential cation channel, subfamily C, member 7
chr2	7569901	7570500	600	23.53;19.91;13.31	43.35;47.68;49.38	18.92	46.81	-1.31	7.09802e-09	4.04411e-08	8809	LOC100506274	ncRNA	uncharacterized LOC100506274
chr8	33484201	33484800	600	17.89;16.59;19.46	42.32;49.55;41.64	17.98	44.5	-1.31	1.31216e-08	7.43229e-08	-27062	DUSP26	protein-coding	dual specificity phosphatase 26 (putative)
chrX	31395841	31399140	3300	316.29;329.59;343.10	808.24;860.13;792.04	329.66	820.14	-1.31	8.76459e-11	3.27729e-09	-112467	DMD	protein-coding	dystrophin
chr2	209051221	209052060	840	27.30;44.24;28.68	97.03;85.08;64.87	33.41	82.33	-1.3	7.06586e-08	3.95069e-07	3132	C2orf80	protein-coding	chromosome 2 open reading frame 80
chr5	18669421	18671100	1680	96.02;86.27;51.21	188.90;200.07;185.91	77.83	191.63	-1.3	1.41192e-11	3.27729e-09	-1282842	LOC401177	ncRNA	uncharacterized LOC401177
chr1	53897701	53901300	3600	932.86;791.90;700.54	1874.54;2046.54;1995.59	808.44	1972.22	-1.29	2.8884e-10	4.04559e-09	6192	SLC25A3P1	pseudo	solute carrier family 25 (mitochondrial carrier; phosphate carrier), member 3 pseudogene 1
chr3	186717361	186718320	960	60.25;53.09;18.44	106.32;111.26;101.67	43.92	106.41	-1.28	9.82598e-09	5.57932e-08	-21824	ST6GAL1	protein-coding	ST6 beta-galactosamide alpha-2,6-sialyltranferase 1
chr4	87401641	87403200	1560	83.78;116.13;87.06	237.41;225.32;234.32	95.66	232.35	-1.28	1.17174e-11	3.27729e-09	-28138	MAPK10	protein-coding	mitogen-activated protein kinase 10
chr6	47623861	47625420	1560	66.83;73.00;67.60	190.96;189.79;122.00	69.14	167.58	-1.28	9.03099e-08	5.04429e-07	315	GPR111	protein-coding	G protein-coupled receptor 111
chr1	209623861	209626020	2160	192.97;212.35;171.04	429.41;516.08;443.46	192.12	462.98	-1.27	6.83874e-11	3.27729e-09	19463	MIR205	ncRNA	microRNA 205
chr20	60010561	60011160	600	18.83;21.01;13.31	46.45;40.20;41.64	17.72	42.76	-1.27	3.42611e-08	1.92666e-07	-63616	CDH4	protein-coding	cadherin 4, type 1, R-cadherin (retinal)
chr11	63226921	63228060	1140	37.65;58.62;56.33	116.64;129.95;115.22	50.87	120.61	-1.25	7.46826e-12	3.27729e-09	31189	HRASLS5	protein-coding	HRAS-like suppressor family, member 5
chr6	16263421	16264920	1500	59.30;56.41;71.69	138.32;138.37;168.48	62.47	148.39	-1.25	3.12972e-10	4.06391e-09	25360	GMPR	protein-coding	guanosine monophosphate reductase
chr1	79958161	79959360	1200	61.19;51.98;29.70	119.74;95.36;122.00	47.62	112.37	-1.24	2.23886e-07	1.24226e-06	-486266	ELTD1	protein-coding	EGF, latrophilin and seven transmembrane domain containing 1
chr12	12211681	12213360	1680	88.49;122.77;92.18	222.96;254.30;240.13	101.14	239.13	-1.24	1.70543e-11	3.27729e-09	-11357	BCL2L14	protein-coding	BCL2-like 14 (apoptosis facilitator)
chr4	134182741	134184600	1860	92.25;149.31;149.53	307.61;321.61;291.45	130.36	306.89	-1.24	3.62686e-11	3.27729e-09	113201	PCDH10	protein-coding	protocadherin 10
chr1	55490281	55491060	780	35.77;22.12;28.68	73.29;71.99;58.10	28.86	67.79	-1.23	3.04651e-09	1.77918e-08	-14478	PCSK9	protein-coding	proprotein convertase subtilisin/kexin type 9
chr2	200049901	200051100	1200	58.36;45.35;48.14	114.58;124.34;116.19	50.62	118.37	-1.23	8.48891e-12	3.27729e-09	272318	SATB2	protein-coding	SATB homeobox 2
chr10	27754441	27755820	1380	74.37;86.27;58.38	143.48;181.37;184.94	73	169.93	-1.22	3.29728e-09	1.91639e-08	-37972	RAB18	protein-coding	RAB18, member RAS oncogene family
chr10	91044841	91045980	1140	50.83;42.03;46.09	125.93;89.75;107.48	46.32	107.72	-1.22	1.39345e-08	7.88886e-08	-16295	IFIT2	protein-coding	interferon-induced protein with tetratricopeptide repeats 2
chr11	128452981	128453880	900	48.01;32.07;49.16	111.48;101.91;87.14	43.08	100.18	-1.22	8.48209e-10	6.59586e-09	4022	ETS1	protein-coding	v-ets avian erythroblastosis virus E26 oncogene homolog 1
chr15	74642881	74646120	3240	208.98;215.67;204.84	491.34;501.12;473.48	209.83	488.65	-1.22	5.77481e-11	3.27729e-09	-9392	LOC729739	pseudo	peptidylprolyl isomerase A (cyclophilin A) pseudogene
chr22	19867081	19868460	1380	73.42;69.68;71.69	167.22;149.59;184.94	71.6	167.25	-1.22	1.94676e-10	3.45242e-09	-25309	GNB1L	protein-coding	guanine nucleotide binding protein (G protein), beta polypeptide 1-like
chr12	8958181	8958960	780	30.12;29.86;20.48	60.90;57.97;66.81	26.82	61.89	-1.21	1.00988e-09	7.33157e-09	-16579	A2ML1	protein-coding	alpha-2-macroglobulin-like 1
chr14	71591101	71593200	2100	125.20;102.86;89.10	277.67;247.75;207.21	105.72	244.21	-1.21	1.33349e-08	7.55089e-08	218029	PCNX	protein-coding	pecanex homolog (Drosophila)
chr3	179242801	179244060	1260	64.95;55.30;81.93	151.74;168.29;149.11	67.4	156.38	-1.21	7.98478e-12	3.27729e-09	-37277	ACTL6A	protein-coding	actin-like 6A
chr8	128444161	128444880	720	26.36;22.12;19.46	52.64;54.23;50.35	22.65	52.41	-1.21	1.43659e-08	8.13145e-08	16664	POU5F1B	protein-coding	POU class 5 homeobox 1B
chr9	117942361	117944580	2220	189.21;193.55;152.60	373.67;428.19;440.56	178.45	414.14	-1.21	5.26093e-11	3.27729e-09	39374	DEC1	protein-coding	deleted in esophageal cancer 1
chr18	56308921	56309700	780	32.95;35.39;26.63	67.10;73.86;77.46	31.66	72.81	-1.2	4.31635e-11	3.27729e-09	-13122	ALPK2	protein-coding	alpha-kinase 2
chr2	238515661	238519440	3780	288.05;314.11;247.85	590.44;712.41;633.24	283.34	645.36	-1.19	1.13393e-10	3.27729e-09	-17782	RAB17	protein-coding	RAB17, member RAS oncogene family
chr4	98060701	98061780	1080	80.01;68.57;45.06	162.06;150.52;129.75	64.55	147.44	-1.19	6.16268e-09	3.51852e-08	-226836	STPG2-AS1	ncRNA	STPG2 antisense RNA 1
chr5	135905101	135906420	1320	104.49;116.13;95.25	178.58;272.06;269.18	105.29	239.94	-1.19	1.28247e-07	7.147e-07	-204597	TRPC7	protein-coding	transient receptor potential cation channel, subfamily C, member 7
chr6	16886521	16890540	4020	239.10;307.47;254.00	612.12;657.25;540.29	266.86	603.22	-1.18	1.02941e-10	3.27729e-09	-126810	ATXN1	protein-coding	ataxin 1
chr9	6776521	6777120	600	34.83;25.44;22.53	69.16;70.12;48.41	27.6	62.56	-1.18	6.18837e-07	3.4084e-06	19180	KDM4C	protein-coding	lysine (K)-specific demethylase 4C
chr9	102905641	102908820	3180	543.15;547.47;551.01	1130.30;1334.13;1249.06	547.21	1237.83	-1.18	4.14591e-10	4.37193e-09	45729	INVS	protein-coding	inversin
chr16	21233641	21234240	600	17.89;21.01;20.48	48.52;42.07;42.60	19.79	44.4	-1.17	2.01311e-07	1.11808e-06	-11073	ZP2	protein-coding	zona pellucida glycoprotein 2 (sperm receptor)
chr6	142337161	142338720	1560	145.91;145.99;176.16	377.80;362.75;304.03	156.02	348.19	-1.16	1.22582e-09	8.45633e-09	71995	NMBR	protein-coding	neuromedin B receptor
chr9	95726401	95727360	960	34.83;29.86;37.89	66.06;78.53;84.24	34.2	76.28	-1.16	3.37822e-09	1.96106e-08	638	FGD3	protein-coding	FYVE, RhoGEF and PH domain containing 3
chrX	28522801	28525980	3180	321.94;284.24;281.65	617.28;676.88;693.28	295.94	662.48	-1.16	1.13539e-10	3.27729e-09	-10611	MIR6134	ncRNA	microRNA mir-6134
chr17	44850901	44851500	600	25.42;27.65;24.58	60.90;47.68;63.91	25.88	57.5	-1.15	3.36357e-07	1.86166e-06	44925	WNT3	protein-coding	wingless-type MMTV integration site family, member 3
chr18	71949241	71949840	600	32.95;28.76;31.75	91.87;73.86;41.64	31.15	69.12	-1.15	6.2325e-07	3.43254e-06	9710	CYB5A	protein-coding	cytochrome b5 type A (microsomal)
chr21	27453061	27453780	720	22.59;24.33;19.46	45.42;43.94;58.10	22.13	49.15	-1.15	1.53942e-06	8.42031e-06	59287	APP	protein-coding	amyloid beta (A4) precursor protein
chr5	59004301	59004900	600	29.18;15.48;22.53	46.45;54.23;48.41	22.4	49.7	-1.15	2.90732e-07	1.61037e-06	59837	PDE4D	protein-coding	phosphodiesterase 4D, cAMP-specific
chr7	124897441	124898640	1200	54.60;45.35;37.89	108.38;110.32;87.14	45.95	101.95	-1.15	1.41639e-09	9.33803e-09	6304	RP11-3B12.3	ncRNA	uncharacterized LOC101928254
chrX	51199201	51200880	1680	115.78;127.19;118.81	285.93;258.97;258.53	120.59	267.81	-1.15	2.98523e-11	3.27729e-09	39418	NUDT11	protein-coding	nudix (nucleoside diphosphate linked moiety X)-type motif 11
chr10	53673721	53674800	1080	60.25;77.42;47.11	134.19;141.17;132.65	61.59	136.01	-1.14	1.763e-11	3.27729e-09	-214906	CSTF2T	protein-coding	cleavage stimulation factor, 3' pre-RNA, subunit 2, 64kDa, tau variant
chr11	121511281	121514160	2880	424.54;429.13;319.55	845.40;910.61;827.86	391.07	861.29	-1.14	1.07952e-10	3.27729e-09	189809	SORL1	protein-coding	sortilin-related receptor, L(DLR class) A repeats containing
chr17	72888601	72889200	600	16.94;22.12;19.46	44.39;41.14;43.57	19.51	43.03	-1.14	6.2938e-07	3.46614e-06	804	FADS6	protein-coding	fatty acid desaturase 6
chr19	782581	783840	1260	103.55;119.45;82.96	221.93;209.42;243.03	101.98	224.8	-1.14	1.42868e-11	3.27729e-09	-14181	PTBP1	protein-coding	polypyrimidine tract binding protein 1
chr4	140079541	140080200	660	22.59;35.39;23.56	59.87;65.44;54.22	27.18	59.85	-1.14	1.5889e-08	8.98605e-08	-19241	ELF2	protein-coding	E74-like factor 2 (ets domain transcription factor)
chr4	157026541	157027620	1080	72.48;65.25;81.93	178.58;161.74;143.30	73.22	161.21	-1.14	6.72912e-10	5.70961e-09	-152033	CTSO	protein-coding	cathepsin O
chrX	129411241	129414960	3720	406.66;460.10;315.45	888.76;885.37;835.61	394.07	869.91	-1.14	1.35565e-10	3.27729e-09	-10179	ZNF280C	protein-coding	zinc finger protein 280C
chr17	46810201	46812780	2580	304.99;289.77;300.09	600.76;689.04;664.23	298.28	651.34	-1.13	1.21319e-10	3.27729e-09	-5380	HOXB13	protein-coding	homeobox B13
chr2	82239541	82241280	1740	160.03;186.92;128.02	308.64;386.12;346.64	158.32	347.13	-1.13	9.30849e-10	6.94531e-09	-546341	AC012075.2	ncRNA	uncharacterized LOC100507201
chr6	14301601	14302200	600	23.53;35.39;19.46	56.77;52.36;61.97	26.13	57.03	-1.13	5.23542e-08	2.93423e-07	-16216	LINC01108	ncRNA	long intergenic non-protein coding RNA 1108
chrX	124530421	124531200	780	32.01;46.45;30.73	59.87;88.82;90.05	36.39	79.58	-1.13	6.83111e-07	3.76043e-06	76842	LOC100129520	protein-coding	testis expressed sequence 13-like
chr16	521101	521820	720	37.65;24.33;48.14	81.55;88.82;69.71	36.71	80.03	-1.12	4.31824e-07	2.38534e-06	-3389	RAB11FIP3	protein-coding	RAB11 family interacting protein 3 (class II)
chr2	8394961	8396100	1140	36.71;49.77;50.19	94.97;105.65;95.86	45.56	98.82	-1.12	4.0067e-12	3.27729e-09	73018	LINC00299	ncRNA	long intergenic non-protein coding RNA 299
chr2	238498801	238499580	780	53.66;56.41;29.70	97.03;100.04;106.51	46.59	101.19	-1.12	1.38115e-09	9.17922e-09	578	RAB17	protein-coding	RAB17, member RAS oncogene family
chr6	37094641	37095480	840	55.54;56.41;46.09	123.87;116.87;102.64	52.68	114.46	-1.12	4.6085e-11	3.27729e-09	-42861	PIM1	protein-coding	pim-1 oncogene
chr7	131338321	131339160	840	27.30;46.45;20.48	69.16;65.44;69.71	31.41	68.11	-1.12	5.19997e-07	2.86923e-06	-97365	PODXL	protein-coding	podocalyxin-like
chr8	20133241	20133840	600	15.06;23.23;22.53	46.45;43.01;42.60	20.27	44.02	-1.12	5.55885e-07	3.06505e-06	257	LZTS1-AS1	ncRNA	LZTS1 antisense RNA 1
chr1	147038761	147039360	600	29.18;19.91;21.51	55.74;45.81;51.32	23.53	50.96	-1.11	2.69022e-07	1.49098e-06	25790	BCL9	protein-coding	B-cell CLL/lymphoma 9
chr13	98296261	98298360	2100	168.50;132.72;108.56	269.41;315.07;300.16	136.59	294.88	-1.11	4.28739e-11	3.27729e-09	210836	RAP2A	protein-coding	RAP2A, member of RAS oncogene family
chr21	44225761	44226360	600	34.83;19.91;21.51	52.64;60.77;51.32	25.42	54.91	-1.11	1.82073e-07	1.01192e-06	73324	WDR4	protein-coding	WD repeat domain 4
chr5	109077421	109078140	720	36.71;26.54;29.70	56.77;69.18;74.56	30.99	66.84	-1.11	2.04055e-07	1.13321e-06	52714	MAN2A1	protein-coding	mannosidase, alpha, class 2A, member 1
chr5	177579181	177579780	600	20.71;24.33;14.34	42.32;43.94;41.64	19.79	42.63	-1.11	9.72986e-07	5.33776e-06	1480	NHP2	protein-coding	NHP2 ribonucleoprotein
chr7	116140981	116141760	780	48.95;60.83;37.89	114.58;115.93;87.14	49.22	105.88	-1.11	2.33455e-07	1.29492e-06	1273	CAV2	protein-coding	caveolin 2
chrX	124521001	124523220	2220	248.51;214.57;220.20	477.93;517.95;474.45	227.76	490.11	-1.11	3.62291e-11	3.27729e-09	68142	LOC100129520	protein-coding	testis expressed sequence 13-like
chrX	137346541	137351880	5340	523.38;520.93;449.62	967.21;1147.15;1102.85	497.98	1072.4	-1.11	2.1896e-10	3.45242e-09	350588	LINC00889	ncRNA	long intergenic non-protein coding RNA 889
chr1	27384781	27385740	960	48.95;34.29;53.26	94.97;111.26;86.18	45.5	97.47	-1.1	3.64938e-08	2.05112e-07	-45928	FAM46B	protein-coding	family with sequence similarity 46, member B
chr11	83434501	83435280	780	48.01;42.03;43.02	81.55;139.30;63.91	44.35	94.92	-1.1	4.28724e-07	2.36845e-06	-41423	DLG2	protein-coding	discs, large homolog 2 (Drosophila)
chr12	7847281	7848600	1320	80.01;63.04;107.54	192.00;186.05;160.73	83.53	179.59	-1.1	2.53351e-09	1.50556e-08	419	GDF3	protein-coding	growth differentiation factor 3
chr9	139465741	139467000	1260	75.31;71.89;66.57	178.58;161.74;119.10	71.26	153.14	-1.1	6.63497e-08	3.71229e-07	-25660	MIR4674	ncRNA	microRNA 4674
chr1	224686621	224687220	600	28.24;22.12;16.39	49.55;42.07;50.35	22.25	47.32	-1.09	8.54701e-07	4.69602e-06	-64920	WDR26	protein-coding	WD repeat domain 26
chr2	157578481	157582200	3720	247.57;311.89;215.08	525.41;583.39;545.13	258.18	551.31	-1.09	8.2263e-11	3.27729e-09	287441	GPD2	protein-coding	glycerol-3-phosphate dehydrogenase 2 (mitochondrial)
chr21	32532421	32533200	780	23.53;34.29;29.70	59.87;67.31;59.06	29.17	62.08	-1.09	1.11003e-08	6.29761e-08	-122016	KRTAP19-8	protein-coding	keratin associated protein 19-8
chr3	162431401	162434160	2760	213.68;186.92;170.02	407.73;434.74;373.75	190.2	405.41	-1.09	4.69326e-11	3.27729e-09	588308	LINC01192	ncRNA	long intergenic non-protein coding RNA 1192
chr8	8918221	8919000	780	27.30;32.07;36.87	65.03;76.66;62.94	32.08	68.21	-1.09	1.0655e-08	6.04558e-08	12656	MIR4660	ncRNA	microRNA 4660
chr8	68656561	68657280	720	22.59;26.54;33.80	59.87;63.57;53.25	27.64	58.9	-1.09	3.63757e-08	2.04458e-07	1699	CPA6	protein-coding	carboxypeptidase A6
chrX	102684721	102690360	5640	847.20;833.93;792.72	1658.80;1815.62;1793.22	824.62	1755.88	-1.09	3.4443e-10	4.06391e-09	55432	NGFRAP1	protein-coding	nerve growth factor receptor (TNFRSF16) associated protein 1
chr13	91503181	91504440	1260	96.96;75.21;66.57	166.19;206.62;131.68	79.58	168.16	-1.08	1.65447e-07	9.20135e-07	75040	LINC00410	ncRNA	long intergenic non-protein coding RNA 410
chrX	23677381	23678040	660	27.30;34.29;38.92	74.32;74.79;62.94	33.5	70.68	-1.08	3.17481e-09	1.84885e-08	-7934	PRDX4	protein-coding	peroxiredoxin 4
chr10	91845361	91846380	1020	52.71;65.25;52.23	111.48;123.41;122.97	56.73	119.29	-1.07	5.46156e-12	3.27729e-09	256621	LINC00865	ncRNA	long intergenic non-protein coding RNA 865
chr22	25090861	25092420	1560	207.09;210.14;197.67	444.89;458.11;374.72	204.97	425.91	-1.06	1.40859e-10	3.27917e-09	-36527	POM121L10P	pseudo	POM121 transmembrane nucleoporin-like 10, pseudogene
chr6	33590341	33590940	600	19.77;29.86;24.58	51.61;50.49;52.29	24.74	51.46	-1.06	5.00213e-07	2.76073e-06	1485	ITPR3	protein-coding	inositol 1,4,5-trisphosphate receptor, type 3
chr2	35663221	35665500	2280	203.33;197.98;192.55	414.96;417.91;394.08	197.95	408.98	-1.05	4.91953e-11	3.27729e-09	918352	LOC100288911	ncRNA	uncharacterized LOC100288911
chr3	97910281	97912560	2280	221.21;235.58;207.91	436.64;487.09;449.27	221.57	457.67	-1.05	3.95706e-11	3.27729e-09	23877	OR5H15	protein-coding	olfactory receptor, family 5, subfamily H, member 15
chr8	103821841	103822440	600	43.30;26.54;27.65	68.13;61.70;72.62	32.5	67.48	-1.05	1.11865e-07	6.23795e-07	54256	AZIN1	protein-coding	antizyme inhibitor 1
chr11	117069841	117072900	3060	479.14;524.25;505.95	1130.30;1020.00;956.64	503.11	1035.65	-1.04	2.56537e-10	3.65677e-09	1259	LOC100652768	ncRNA	uncharacterized LOC100652768
chr12	7940641	7946040	5400	2557.60;2501.79;2368.95	4838.09;5267.35;5166.65	2476.11	5090.7	-1.04	1.6312e-09	1.03738e-08	1346	NANOG	protein-coding	Nanog homeobox
chr12	120667141	120668160	1020	55.54;60.83;48.14	91.87;124.34;122.00	54.84	112.74	-1.04	2.48077e-08	1.39785e-07	20313	PXN	protein-coding	paxillin
chr2	201065941	201066540	600	24.47;42.03;24.58	65.03;59.84;62.94	30.36	62.6	-1.04	2.83383e-07	1.56989e-06	-104363	SPATS2L	protein-coding	spermatogenesis associated, serine-rich 2-like
chr22	29427901	29428500	600	25.42;35.39;28.68	61.93;68.25;53.25	29.83	61.15	-1.04	3.89711e-07	2.15427e-06	-737	ZNRF3-AS1	ncRNA	ZNRF3 antisense RNA 1
chr5	135069421	135073080	3660	425.48;435.77;445.52	860.89;954.56;862.72	435.59	892.72	-1.04	1.91127e-10	3.45242e-09	-81627	LOC340074	ncRNA	uncharacterized LOC340074
chr7	20158921	20159940	1020	113.90;101.75;83.98	193.03;228.12;194.62	99.88	205.26	-1.04	1.99315e-11	3.27729e-09	20618	AC005062.2	ncRNA	uncharacterized LOC101927668
chr8	133093201	133096500	3300	450.90;451.25;424.01	868.11;1038.70;814.31	442.05	907.04	-1.04	4.22863e-08	2.37424e-07	22661	HHLA1	protein-coding	HERV-H LTR-associating 1
chr9	2281801	2282460	660	40.48;26.54;35.85	62.97;77.60;70.68	34.29	70.42	-1.04	2.51928e-08	1.41935e-07	123675	SMARCA2	protein-coding	SWI/SNF related, matrix associated, actin dependent regulator of chromatin, subfamily a, member 2
chrX	13180741	13181400	660	39.54;32.07;37.89	61.93;86.95;75.52	36.5	74.8	-1.04	7.32028e-07	4.02759e-06	-118154	FAM9C	protein-coding	family with sequence similarity 9, member C
chr1	56840221	56840880	660	33.89;28.76;33.80	55.74;67.31;73.59	32.15	65.55	-1.03	1.37487e-06	7.52708e-06	204706	PPAP2B	protein-coding	phosphatidic acid phosphatase type 2B
chr21	27600481	27605580	5100	617.52;586.18;574.57	1185.01;1264.95;1183.22	592.76	1211.06	-1.03	1.94902e-10	3.45242e-09	-59585	APP	protein-coding	amyloid beta (A4) precursor protein
chr7	130596121	130596960	840	48.95;32.07;39.94	77.42;89.75;79.40	40.32	82.19	-1.03	5.09985e-09	2.92145e-08	1528	AC058791.1	ncRNA	uncharacterized LOC646329
chrX	152991121	152992080	960	70.60;66.36;57.35	126.97;167.35;101.67	64.77	131.99	-1.03	1.54055e-07	8.57112e-07	1278	ABCD1	protein-coding	ATP-binding cassette, sub-family D (ALD), member 1
chr7	22601701	22602300	600	31.06;35.39;23.56	55.74;66.38;61.00	30	61.04	-1.02	1.323e-07	7.37108e-07	-955	AC002480.3	ncRNA	uncharacterized LOC100506178
chr8	8919421	8920140	720	37.65;35.39;55.31	81.55;87.88;91.02	42.78	86.82	-1.02	1.50824e-08	8.53281e-08	13826	MIR4660	ncRNA	microRNA 4660
chrX	73028401	73029180	780	22.59;36.50;29.70	56.77;61.70;61.00	29.6	59.83	-1.02	2.19362e-07	1.2174e-06	16751	TSIX	ncRNA	TSIX transcript, XIST antisense RNA
chr1	45784741	45787320	2580	350.18;374.94;334.91	609.02;830.21;701.99	353.34	713.74	-1.01	1.0484e-07	5.84849e-07	-6514	HPDL	protein-coding	4-hydroxyphenylpyruvate dioxygenase-like
chr17	27371281	27371880	600	36.71;24.33;24.58	52.64;63.57;56.16	28.54	57.46	-1.01	8.85011e-07	4.86046e-06	1663	PIPOX	protein-coding	pipecolic acid oxidase
chr3	32836501	32837580	1080	103.55;79.63;116.76	179.61;214.10;209.14	99.98	200.95	-1.01	8.79955e-10	6.72852e-09	-22469	TRIM71	protein-coding	tripartite motif containing 71, E3 ubiquitin protein ligase
chr1	183782641	183783420	780	31.06;42.03;38.92	77.42;63.57;83.27	37.34	74.75	-1	3.78873e-07	2.09486e-06	-160583	APOBEC4	protein-coding	apolipoprotein B mRNA editing enzyme, catalytic polypeptide-like 4 (putative)
chr11	69588361	69589020	660	39.54;34.29;32.77	74.32;75.73;62.94	35.53	71	-1	7.17586e-08	4.012e-07	1480	FGF4	protein-coding	fibroblast growth factor 4
chr18	56245801	56247000	1200	113.90;111.71;87.06	224.00;220.64;179.13	104.22	207.92	-1	6.81596e-09	3.88533e-08	49788	ALPK2	protein-coding	alpha-kinase 2
chr5	106319701	106321020	1320	104.49;84.06;102.42	181.67;180.44;220.76	96.99	194.29	-1	5.33781e-09	3.05454e-08	26354	LOC102467213	ncRNA	uncharacterized LOC102467213
chr9	116357461	116359080	1620	171.32;137.14;156.70	373.67;271.13;286.61	155.06	310.47	-1	1.5184e-07	8.44949e-07	1837	RGS3	protein-coding	regulator of G-protein signaling 3
chr14	48730141	48737040	6900	1377.17;1385.83;1198.30	2415.43;2819.72;2624.96	1320.43	2620.04	-0.99	7.6773e-10	6.29542e-09	-469374	LINC00648	ncRNA	long intergenic non-protein coding RNA 648
chr19	781681	782340	660	63.07;45.35;35.85	105.29;89.75;91.98	48.09	95.68	-0.99	1.88242e-08	1.06294e-07	-15381	PTBP1	protein-coding	polypyrimidine tract binding protein 1
chr22	25029361	25030020	660	59.30;50.88;48.14	117.67;98.17;98.76	52.77	104.87	-0.99	3.47597e-09	2.01496e-08	809	BCRP3	pseudo	breakpoint cluster region pseudogene 3
chr7	93269401	93274680	5280	1989.04;2008.51;1925.47	3639.67;4225.85;3932.11	1974.34	3932.54	-0.99	2.11395e-09	1.28435e-08	-67999	CALCR	protein-coding	calcitonin receptor
chr8	70985221	70986240	1020	111.08;76.31;89.10	163.09;192.59;192.68	92.17	182.79	-0.99	3.58505e-11	3.27729e-09	-2169	PRDM14	protein-coding	PR domain containing 14
chr1	178253101	178254060	960	51.77;56.41;59.40	105.29;111.26;114.25	55.86	110.27	-0.98	9.9996e-12	3.27729e-09	-57025	RASAL2	protein-coding	RAS protein activator like 2
chr11	116313901	116316600	2700	781.31;819.55;684.16	1399.71;1639.85;1481.44	761.67	1507	-0.98	3.15155e-10	4.06391e-09	328463	BUD13	protein-coding	BUD13 homolog (S. cerevisiae)
chr18	35157661	35158260	600	36.71;30.97;32.77	69.16;60.77;68.75	33.48	66.23	-0.98	2.26806e-07	1.25828e-06	-11961	CELF4	protein-coding	CUGBP, Elav-like family member 4
chr2	84020041	84020940	900	56.48;100.65;70.67	154.84;158.94;134.59	75.93	149.45	-0.98	1.84954e-08	1.04453e-07	-497315	FUNDC2P2	pseudo	FUN14 domain containing 2 pseudogene 2
chr2	188426881	188429400	2520	492.32;576.23;439.38	912.50;1089.18;969.23	502.64	990.3	-0.98	1.73507e-10	3.45242e-09	-8922	TFPI	protein-coding	tissue factor pathway inhibitor (lipoprotein-associated coagulation inhibitor)
chr20	37230301	37232700	2400	320.05;378.25;332.86	694.70;732.98;611.94	343.72	679.87	-0.98	1.28329e-10	3.27729e-09	924	ARHGAP40	protein-coding	Rho GTPase activating protein 40
chr20	56281801	56284620	2820	1740.53;1856.99;1799.50	3640.70;3604.12;3428.62	1799	3557.81	-0.98	1.15824e-09	8.1705e-09	1820	PMEPA1	protein-coding	prostate transmembrane protein, androgen induced 1
chr21	38960761	38964960	4200	1095.71;1184.53;983.22	2077.89;2249.42;2122.43	1087.82	2149.91	-0.98	4.22363e-10	4.42931e-09	170259	DYRK1A	protein-coding	dual-specificity tyrosine-(Y)-phosphorylation regulated kinase 1A
chr1	175892041	175892940	900	57.42;48.66;52.23	104.26;106.58;98.76	52.77	103.2	-0.97	1.8112e-10	3.45242e-09	45185	SCARNA3	ncRNA	small Cajal body-specific RNA 3
chr13	66156841	66157860	1020	50.83;45.35;61.45	85.68;114.06;109.41	52.54	103.05	-0.97	7.77404e-08	4.34517e-07	-1241950	PCDH9-AS2	ncRNA	PCDH9 antisense RNA 2
chr5	173171101	173173260	2160	265.46;244.43;203.81	481.02;501.12;415.38	237.9	465.84	-0.97	2.1869e-09	1.32136e-08	1031	LOC101928136	ncRNA	uncharacterized LOC101928136
chr7	13055401	13056480	1080	92.25;53.09;78.86	133.16;152.39;154.92	74.73	146.82	-0.97	5.91715e-09	3.38001e-08	329030	ARL4A	protein-coding	ADP-ribosylation factor-like 4A
chr22	50730841	50731500	660	60.25;46.45;33.80	85.68;99.10;89.08	46.83	91.29	-0.96	6.56369e-08	3.67295e-07	14830	PLXNB2	protein-coding	plexin B2
chrX	122319781	122320380	600	40.48;38.71;35.85	79.48;70.12;74.56	38.34	74.72	-0.96	4.89535e-08	2.7447e-07	1985	GRIA3	protein-coding	glutamate receptor, ionotropic, AMPA 3
chr1	119836621	119837580	960	43.30;49.77;50.19	99.09;79.47;98.76	47.75	92.44	-0.95	8.65009e-08	4.83225e-07	-74301	HAO2	protein-coding	hydroxyacid oxidase 2 (long chain)
chr15	24932341	24936000	3660	757.77;703.42;607.34	1224.23;1453.80;1310.06	689.51	1329.36	-0.95	3.5768e-10	4.07409e-09	13630	NPAP1	protein-coding	nuclear pore associated protein 1
chr15	93196741	93198540	1800	577.04;557.43;596.08	1007.46;1223.81;1103.82	576.85	1111.7	-0.95	3.01568e-09	1.76216e-08	1390	FAM174B	protein-coding	family with sequence similarity 174, member B
chr1	167134621	167135340	720	57.42;68.57;52.23	115.61;123.41;102.64	59.41	113.89	-0.94	4.72991e-11	3.27729e-09	-55085	POU2F1	protein-coding	POU class 2 homeobox 1
chr1	216182761	216186180	3420	684.35;645.91;566.38	1137.52;1304.22;1189.03	632.21	1210.26	-0.94	2.64531e-10	3.75029e-09	412267	USH2A	protein-coding	Usher syndrome 2A (autosomal recessive, mild)
chr10	6837061	6840720	3660	380.30;367.19;373.83	698.82;732.98;723.29	373.77	718.36	-0.94	1.42715e-10	3.28765e-09	17331	LINC00707	ncRNA	long intergenic non-protein coding RNA 707
chr12	46714261	46714980	720	44.24;36.50;44.04	81.55;82.27;75.52	41.59	79.78	-0.94	2.09588e-11	3.27729e-09	-51413	SLC38A1	protein-coding	solute carrier family 38, member 1
chr3	106630321	106631460	1140	123.31;108.39;100.37	190.96;216.90;227.54	110.69	211.8	-0.94	1.09117e-10	3.27729e-09	328594	LINC00882	ncRNA	long intergenic non-protein coding RNA 882
chr4	171038821	171043920	5100	1255.74;1201.12;1028.28	2097.50;2372.83;2227.97	1161.72	2232.77	-0.94	4.92663e-10	4.91018e-09	-29833	AADAT	protein-coding	aminoadipate aminotransferase
chr1	116191861	116192520	660	48.01;59.72;48.14	86.71;110.32;100.70	51.96	99.24	-0.93	4.0762e-08	2.28933e-07	6941	VANGL1	protein-coding	VANGL planar cell polarity protein 1
chr10	53801221	53801820	600	41.42;44.24;30.73	74.32;82.27;64.87	38.79	73.82	-0.93	9.62745e-07	5.28259e-06	272367	PRKG1-AS1	ncRNA	PRKG1 antisense RNA 1
chr2	202835701	202836300	600	33.89;30.97;35.85	67.10;59.84;64.87	33.57	63.93	-0.93	9.3689e-07	5.14318e-06	-63309	FZD7	protein-coding	frizzled family receptor 7
chr3	99593161	99594060	900	70.60;60.83;46.09	104.26;138.37;94.89	59.17	112.5	-0.93	3.87297e-05	0.000208748	1436	FILIP1L	protein-coding	filamin A interacting protein 1-like
chr5	141615781	141616440	660	46.13;50.88;32.77	81.55;82.27;84.24	43.26	82.69	-0.93	1.74898e-07	9.72273e-07	88509	SPRY4	protein-coding	sprouty homolog 4 (Drosophila)
chr7	139166761	139167360	600	56.48;42.03;38.92	87.74;93.49;80.37	45.81	87.2	-0.93	1.79103e-07	9.95555e-07	1396	KLRG2	protein-coding	killer cell lectin-like receptor subfamily G, member 2
chrX	97778761	97779540	780	63.07;56.41;53.26	80.51;113.13;136.52	57.58	110.05	-0.93	3.42994e-07	1.89821e-06	1415690	XRCC6P5	pseudo	X-ray repair complementing defective repair in Chinese hamster cells 6 pseudogene 5
chr1	211573201	211574700	1500	179.79;190.23;195.62	369.54;380.51;321.46	188.55	357.17	-0.92	6.32313e-11	3.27729e-09	17854	LINC00467	ncRNA	long intergenic non-protein coding RNA 467
chr10	72199201	72202560	3360	1030.76;941.21;1034.43	2025.25;1857.69;1791.29	1002.13	1891.41	-0.92	5.20348e-10	4.96473e-09	584	NODAL	protein-coding	nodal growth differentiation factor
chr14	77414341	77415300	960	47.07;56.41;33.80	92.90;85.08;82.30	45.76	86.76	-0.92	1.38156e-06	7.56294e-06	80221	IRF2BPL	protein-coding	interferon regulatory factor 2 binding protein-like
chr3	192713581	192716400	2820	549.74;520.93;526.43	963.08;1091.05;971.17	532.37	1008.43	-0.92	2.68017e-10	3.78851e-09	-79041	MB21D2	protein-coding	Mab-21 domain containing 2
chr4	114897961	114898980	1020	77.19;73.00;62.48	130.06;144.91;126.84	70.89	133.94	-0.92	1.07028e-11	3.27729e-09	2407	ARSJ	protein-coding	arylsulfatase family, member J
chr4	146619061	146619840	780	47.07;58.62;38.92	92.90;97.23;83.27	48.2	91.13	-0.92	6.10399e-08	3.41753e-07	18095	C4orf51	protein-coding	chromosome 4 open reading frame 51
chr4	183003841	183006540	2700	410.42;398.16;379.97	728.76;782.53;737.82	396.19	749.7	-0.92	9.77686e-11	3.27729e-09	60477	MGC45800	ncRNA	uncharacterized LOC90768
chr5	109076041	109077060	1020	116.73;106.18;90.13	206.45;199.14;186.87	104.34	197.49	-0.92	1.82769e-11	3.27729e-09	51484	MAN2A1	protein-coding	mannosidase, alpha, class 2A, member 1
chr6	63507661	63509100	1440	117.67;112.81;133.14	189.93;249.62;250.78	121.21	230.11	-0.92	5.65586e-08	3.16802e-07	-512281	KHDRBS2	protein-coding	KH domain containing, RNA binding, signal transduction associated 2
chr1	53883121	53883960	840	83.78;82.95;68.62	122.84;156.13;164.60	78.45	147.86	-0.91	3.53711e-08	1.9884e-07	22152	SLC25A3P1	pseudo	solute carrier family 25 (mitochondrial carrier; phosphate carrier), member 3 pseudogene 1
chr15	93054781	93059760	4980	1000.64;976.60;866.46	1717.64;1885.74;1735.13	947.9	1779.5	-0.91	4.09237e-10	4.33128e-09	42364	C15orf32	protein-coding	chromosome 15 open reading frame 32
chr3	8218981	8219940	960	49.89;55.30;46.09	96.00;100.97;88.11	50.43	95.03	-0.91	2.53435e-09	1.50598e-08	-161467	AC087859.1	ncRNA	uncharacterized LOC101927394
chr3	191387041	191389500	2460	398.18;282.03;298.04	572.89;555.34;714.58	326.08	614.27	-0.91	3.51023e-06	1.91293e-05	209319	PYDC2	protein-coding	pyrin domain containing 2
chr10	75760501	75761220	720	94.13;46.45;61.45	113.55;135.56;127.81	67.35	125.64	-0.9	9.53154e-07	5.23121e-06	2989	VCL	protein-coding	vinculin
chr12	4134841	4136760	1920	218.39;231.16;273.46	422.18;500.18;427.97	241	450.11	-0.9	3.81755e-09	2.20265e-08	-153187	PARP11	protein-coding	poly (ADP-ribose) polymerase family, member 11
chr13	93881701	93882780	1080	144.02;127.19;99.35	269.41;221.58;200.43	123.52	230.47	-0.9	4.66286e-06	2.53782e-05	3163	GPC6	protein-coding	glypican 6
chr5	133763581	133766340	2760	436.78;434.66;343.10	726.69;778.79;767.83	404.85	757.77	-0.9	1.71515e-10	3.45242e-09	5777	LOC102546229	ncRNA	uncharacterized LOC102546229
chr6	16259401	16260480	1080	79.07;76.31;63.50	129.03;135.56;143.30	72.96	135.97	-0.9	1.47883e-11	3.27729e-09	21130	GMPR	protein-coding	guanosine monophosphate reductase
chr9	132097081	132097800	720	54.60;59.72;63.50	120.77;122.47;88.11	59.27	110.45	-0.9	3.03438e-07	1.68011e-06	14146	C9orf106	protein-coding	chromosome 9 open reading frame 106
chrX	90027961	90028560	600	59.30;70.78;60.43	136.26;120.60;98.76	63.51	118.54	-0.9	1.27539e-07	7.10819e-07	-661336	PABPC5	protein-coding	poly(A) binding protein, cytoplasmic 5
chrX	93960001	93961020	1020	177.91;128.30;111.64	245.67;244.01;290.48	139.28	260.06	-0.9	2.33339e-06	1.27401e-05	1031499	FAM133A	protein-coding	family with sequence similarity 133, member A
chr1	213089161	213091020	1860	207.09;225.63;164.89	358.19;395.47;354.38	199.2	369.35	-0.89	6.05592e-11	3.27729e-09	-33796	VASH2	protein-coding	vasohibin 2
chr11	9598321	9600120	1800	333.23;278.71;259.12	536.76;583.39;488.97	290.36	536.38	-0.89	9.6266e-11	3.27729e-09	2987	WEE1	protein-coding	WEE1 G2 checkpoint kinase
chr11	128455141	128457780	2640	421.72;432.45;366.66	727.73;814.32;720.39	406.94	754.14	-0.89	1.60512e-10	3.45242e-09	992	ETS1	protein-coding	v-ets avian erythroblastosis virus E26 oncogene homolog 1
chr15	57678421	57679140	720	64.95;43.13;43.02	103.22;89.75;86.18	50.37	93.05	-0.89	1.78911e-06	9.77866e-06	10078	CGNL1	protein-coding	cingulin-like 1
chr3	54668281	54668880	600	80.01;63.04;61.45	137.29;143.04;99.73	68.17	126.69	-0.89	2.70533e-07	1.49921e-06	5303	ESRG	ncRNA	embryonic stem cell related (non-protein coding)
chr4	134187121	134189760	2640	389.71;380.47;358.47	690.57;718.95;686.50	376.21	698.67	-0.89	1.38458e-10	3.27729e-09	117971	PCDH10	protein-coding	protocadherin 10
chr5	3102841	3103440	600	50.83;56.41;48.14	96.00;110.32;82.30	51.79	96.21	-0.89	8.7364e-07	4.79916e-06	-74808	LOC102467074	ncRNA	uncharacterized LOC102467074
chrX	68440261	68441220	960	82.84;77.42;64.52	137.29;141.17;138.46	74.93	138.97	-0.89	8.07258e-12	3.27729e-09	41341	LINC00269	ncRNA	long intergenic non-protein coding RNA 269
chrX	134080201	134081400	1200	101.66;112.81;127.00	205.42;231.86;193.65	113.83	210.31	-0.89	3.88097e-10	4.19006e-09	-31504	MOSPD1	protein-coding	motile sperm domain containing 1
chr1	223197961	223200660	2700	598.69;472.26;517.21	921.79;1055.53;948.90	529.39	975.4	-0.88	2.05708e-10	3.45242e-09	117313	TLR5	protein-coding	toll-like receptor 5
chr1	247540501	247541100	600	82.84;55.30;62.48	128.00;129.95;112.32	66.87	123.42	-0.88	4.5606e-08	2.55864e-07	-38657	NLRP3	protein-coding	NLR family, pyrin domain containing 3
chr13	54700501	54707040	6540	3644.85;3634.34;3355.24	5893.04;7141.87;6583.21	3544.81	6539.37	-0.88	7.29704e-09	4.15668e-08	3235	LINC00458	ncRNA	long intergenic non-protein coding RNA 458
chr13	74601541	74602380	840	46.13;54.19;66.57	115.61;90.69;100.70	55.63	102.33	-0.88	3.12706e-06	1.70501e-05	106105	KLF12	protein-coding	Kruppel-like factor 12
chr16	85344241	85345440	1200	96.02;105.07;90.13	181.67;196.33;158.80	97.07	178.93	-0.88	4.69394e-09	2.69439e-08	-4910	MIR5093	ncRNA	microRNA 5093
chr20	12736501	12738660	2160	256.04;252.17;218.15	398.44;507.66;428.94	242.12	445.02	-0.88	4.66513e-08	2.61665e-07	180030	LOC102606466	ncRNA	uncharacterized LOC102606466
chr4	80479201	80480640	1440	129.90;140.46;122.90	222.96;255.23;246.91	131.09	241.7	-0.88	3.06817e-11	3.27729e-09	66174	LINC00989	ncRNA	long intergenic non-protein coding RNA 989
chr4	176383021	176388120	5100	1063.71;1030.80;956.59	1840.48;1918.46;1861.00	1017.03	1873.31	-0.88	3.97669e-10	4.24552e-09	323256	GPM6A	protein-coding	glycoprotein M6A
chr5	116274721	116275800	1080	132.73;86.27;116.76	199.22;222.51;196.56	111.92	206.1	-0.88	2.11028e-09	1.28251e-08	-177356	LOC102467223	ncRNA	uncharacterized LOC102467223
chr7	148034041	148035360	1320	176.03;178.07;172.06	301.41;351.53;314.69	175.39	322.54	-0.88	9.87658e-11	3.27729e-09	-252956	C7orf33	protein-coding	chromosome 7 open reading frame 33
chr8	101319181	101320200	1020	176.03;150.42;122.90	254.96;316.94;253.68	149.78	275.2	-0.88	2.51494e-06	1.37262e-05	2703	RNF19A	protein-coding	ring finger protein 19A, RBR E3 ubiquitin protein ligase
chrX	124748461	124749180	720	50.83;39.82;43.02	76.39;80.40;90.05	44.55	82.28	-0.88	1.40899e-07	7.8471e-07	294852	LOC100129520	protein-coding	testis expressed sequence 13-like
chr1	36352081	36353700	1620	353.00;293.09;295.99	521.28;631.07;570.31	314.03	574.22	-0.87	3.14968e-10	4.06391e-09	4081	AGO1	protein-coding	argonaute RISC catalytic component 1
chr20	59267341	59268540	1200	144.97;148.20;116.76	243.61;259.91;247.88	136.64	250.46	-0.87	3.08715e-11	3.27729e-09	214772	MIR4533	ncRNA	microRNA 4533
chr4	131689201	131690040	840	71.54;63.04;61.45	120.77;129.02;107.48	65.35	119.09	-0.87	3.21864e-09	1.87324e-08	1672339	C4orf33	protein-coding	chromosome 4 open reading frame 33
chr8	3098461	3099480	1020	90.37;90.69;90.13	152.77;178.57;165.57	90.4	165.64	-0.87	1.663e-11	3.27729e-09	1074302	MIR7160	ncRNA	microRNA mir-7160
chr8	116228761	116231400	2640	311.58;286.46;271.41	503.73;564.69;518.99	289.82	529.14	-0.87	9.76003e-11	3.27729e-09	450158	TRPS1	protein-coding	trichorhinophalangeal syndrome I
chrX	113705941	113706540	600	66.83;45.35;46.09	91.87;103.78;93.92	52.76	96.52	-0.87	5.46975e-07	3.01635e-06	-112310	HTR2C	protein-coding	5-hydroxytryptamine (serotonin) receptor 2C, G protein-coupled
chr1	38890741	38895960	5220	2882.37;2957.46;2621.92	4823.64;5448.72;5093.06	2820.58	5121.81	-0.86	2.47143e-09	1.47331e-08	-212912	RP11-214L19.1	ncRNA	uncharacterized LOC339442
chr14	47575261	47577180	1920	226.86;221.20;245.80	380.90;458.11;423.13	231.29	420.71	-0.86	5.36086e-11	3.27729e-09	236228	MDGA2	protein-coding	MAM domain containing glycosylphosphatidylinositol anchor 2
chr2	76802761	76804560	1800	245.69;242.22;195.62	381.93;458.11;402.80	227.84	414.28	-0.86	6.29047e-11	3.27729e-09	-409430	AC079117.1	ncRNA	uncharacterized LOC101927907
chr22	39637561	39638340	780	62.13;77.42;57.35	121.80;127.15;109.41	65.63	119.46	-0.86	6.76973e-10	5.73436e-09	-1037	PDGFB	protein-coding	platelet-derived growth factor beta polypeptide
chr5	116157961	116160360	2400	302.17;298.62;270.39	485.15;573.11;522.86	290.39	527.04	-0.86	1.15772e-10	3.27729e-09	-61256	LOC102467223	ncRNA	uncharacterized LOC102467223
chr7	83045041	83047020	1980	263.57;266.55;264.24	452.12;531.97;461.86	264.79	481.98	-0.86	9.98052e-10	7.26861e-09	200706	MIR7976	ncRNA	microRNA mir-7976
chrX	93954661	93956460	1800	390.65;330.70;341.05	558.44;720.82;646.80	354.13	642.02	-0.86	6.65105e-08	3.72111e-07	1026549	FAM133A	protein-coding	family with sequence similarity 133, member A
chrX	113289241	113291340	2100	367.12;274.29;284.72	553.28;568.43;561.59	308.71	561.1	-0.86	1.27959e-10	3.27729e-09	-528260	HTR2C	protein-coding	5-hydroxytryptamine (serotonin) receptor 2C, G protein-coupled
chr1	114692941	114693720	780	117.67;84.06;77.84	160.00;186.98;156.86	93.19	167.95	-0.85	4.5238e-06	2.46225e-05	1731	SYT6	protein-coding	synaptotagmin VI
chr1	147243541	147245700	2160	456.55;414.75;440.40	754.56;821.80;795.91	437.23	790.76	-0.85	1.16069e-10	3.27729e-09	845	GJA5	protein-coding	gap junction protein, alpha 5, 40kDa
chr14	102196861	102197820	960	146.85;112.81;108.56	231.22;203.81;229.48	122.74	221.5	-0.85	9.0391e-10	6.82574e-09	567	LINC00239	ncRNA	long intergenic non-protein coding RNA 239
chr17	1655701	1656480	780	45.18;65.25;50.19	86.71;93.49;108.45	53.54	96.22	-0.85	8.29806e-06	4.50483e-05	-9168	SERPINF1	protein-coding	serpin peptidase inhibitor, clade F (alpha-2 antiplasmin, pigment epithelium derived factor), member 1
chr17	73342441	73343280	840	52.71;59.72;60.43	113.55;98.17;99.73	57.62	103.81	-0.85	2.40627e-08	1.35654e-07	-57331	SLC25A19	protein-coding	solute carrier family 25 (mitochondrial thiamine pyrophosphate carrier), member 19
chr18	56310721	56313960	3240	453.72;528.67;455.76	796.89;892.85;906.29	479.39	865.34	-0.85	1.52039e-10	3.42082e-09	-16152	ALPK2	protein-coding	alpha-kinase 2
chr22	39417121	39418080	960	107.31;95.12;107.54	168.25;204.75;186.87	103.32	186.63	-0.85	2.62121e-09	1.55238e-08	483	APOBEC3D	protein-coding	apolipoprotein B mRNA editing enzyme, catalytic polypeptide-like 3D
chr3	112119421	112120980	1560	181.68;168.11;130.07	270.45;302.91;291.45	159.95	288.27	-0.85	3.39811e-10	4.06391e-09	68285	CD200	protein-coding	CD200 molecule
chr3	148132801	148133880	1080	110.14;92.90;87.06	157.93;201.94;164.60	96.7	174.83	-0.85	4.11989e-08	2.31353e-07	-282317	AGTR1	protein-coding	angiotensin II receptor, type 1
chr4	133045201	133047660	2460	419.84;370.51;389.19	638.95;741.39;743.63	393.18	707.99	-0.85	5.05506e-10	4.91747e-09	-1024039	PCDH10	protein-coding	protocadherin 10
chr5	18667561	18669240	1680	160.97;176.96;117.78	272.51;283.28;264.34	151.9	273.38	-0.85	3.31836e-09	1.92757e-08	-1280982	LOC401177	ncRNA	uncharacterized LOC401177
chr6	11229841	11230920	1080	123.31;103.96;104.47	179.61;222.51;197.53	110.58	199.88	-0.85	1.12726e-08	6.3944e-08	2534	NEDD9	protein-coding	neural precursor cell expressed, developmentally down-regulated 9
chr7	75408241	75411420	3180	1014.76;1167.94;939.18	1764.09;1999.80;1867.78	1040.63	1877.22	-0.85	4.53163e-10	4.69354e-09	9233	CCL26	protein-coding	chemokine (C-C motif) ligand 26
chr8	68657761	68658360	600	58.36;73.00;57.35	107.35;132.76;99.73	62.9	113.28	-0.85	5.22263e-07	2.88146e-06	559	CPA6	protein-coding	carboxypeptidase A6
chr9	2276701	2281260	4560	2552.90;2515.06;2194.83	4150.62;4728.84;4253.58	2420.93	4377.68	-0.85	1.98404e-09	1.21679e-08	120525	SMARCA2	protein-coding	SWI/SNF related, matrix associated, actin dependent regulator of chromatin, subfamily a, member 2
chr9	118237321	118241940	4620	1420.47;1346.01;1235.17	2179.05;2521.48;2495.21	1333.88	2398.58	-0.85	8.23089e-10	6.4847e-09	266887	LOC101928775	ncRNA	uncharacterized LOC101928775
chr17	79138861	79139520	660	68.72;47.56;68.62	117.67;100.04;113.29	61.63	110.33	-0.84	6.15441e-07	3.38986e-06	-116	AATK-AS1	ncRNA	AATK antisense RNA 1
chr3	58419781	58420380	600	79.07;68.57;59.40	150.71;118.74;101.67	69.02	123.7	-0.84	8.90502e-07	4.88969e-06	-502	PDHB	protein-coding	pyruvate dehydrogenase (lipoamide) beta
chr4	111539581	111543360	3780	1166.31;1409.05;1300.72	2304.98;2443.89;2167.94	1292.03	2305.6	-0.84	5.89315e-10	5.23536e-09	2783	PITX2	protein-coding	paired-like homeodomain 2
chr5	146941681	146942580	900	108.25;84.06;95.25	181.67;181.37;150.08	95.85	171.04	-0.84	9.06757e-10	6.8396e-09	2574	JAKMIP2-AS1	ncRNA	JAKMIP2 antisense RNA 1
chr1	48677041	48680460	3420	850.97;795.22;766.09	1331.58;1513.64;1445.62	804.09	1430.28	-0.83	3.24246e-10	4.06391e-09	-9606	SLC5A9	protein-coding	solute carrier family 5 (sodium/sugar cotransporter), member 9
chr14	48723241	48728460	5220	1246.33;1091.63;1004.73	1918.93;2055.89;1968.48	1114.23	1981.1	-0.83	4.67235e-10	4.82625e-09	-461634	LINC00648	ncRNA	long intergenic non-protein coding RNA 648
chr4	24502801	24505620	2820	834.96;854.94;799.89	1452.36;1565.99;1411.73	829.93	1476.69	-0.83	3.21289e-10	4.06391e-09	17702	MIR573	ncRNA	microRNA 573
chr8	8920381	8921820	1440	159.09;139.36;135.19	253.93;244.01;272.08	144.55	256.68	-0.83	3.0858e-11	3.27729e-09	15146	MIR4660	ncRNA	microRNA 4660
chrX	137790541	137791440	900	162.85;168.11;122.90	238.45;296.37;272.08	151.29	268.97	-0.83	4.35467e-07	2.40512e-06	2836	FGF13	protein-coding	fibroblast growth factor 13
chr13	69774001	69774780	780	77.19;71.89;64.52	108.38;146.78;122.00	71.2	125.72	-0.82	5.7218e-07	3.15414e-06	-314934	LINC00550	ncRNA	long intergenic non-protein coding RNA 550
chr16	9773881	9775080	1200	144.02;119.45;123.93	207.48;243.08;233.35	129.13	227.97	-0.82	3.58857e-11	3.27729e-09	-116233	MIR7641-2	ncRNA	microRNA mir-7641-2
chr2	171542041	171542640	600	51.77;54.19;55.31	99.09;98.17;88.11	53.76	95.12	-0.82	1.02523e-07	5.7198e-07	28736	LINC01124	ncRNA	long intergenic non-protein coding RNA 1124
chr3	90135481	90137280	1800	372.77;322.95;293.94	543.99;580.59;626.47	329.89	583.68	-0.82	7.4306e-11	3.27729e-09	979707	EPHA3	protein-coding	EPH receptor A3
chr6	132225901	132228000	2100	388.77;346.18;339.01	591.47;681.56;622.59	357.99	631.87	-0.82	1.48107e-10	3.35875e-09	45567	CTGF	protein-coding	connective tissue growth factor
chr7	25991521	25992120	600	75.31;55.30;59.40	108.38;109.39;117.16	63.34	111.64	-0.82	5.88091e-12	3.27729e-09	-2215	MIR148A	ncRNA	microRNA 148a
chr8	115301401	115302180	780	54.60;79.63;49.16	103.22;114.06;106.51	61.13	107.93	-0.82	2.98316e-07	1.65198e-06	-852549	CSMD3	protein-coding	CUB and Sushi multiple domains 3
chr1	17914801	17915820	1020	116.73;180.28;135.19	241.54;249.62;268.21	144.07	253.13	-0.81	4.27447e-09	2.45827e-08	8263	ARHGEF10L	protein-coding	Rho guanine nucleotide exchange factor (GEF) 10-like
chr18	3624121	3624840	720	84.72;66.36;61.45	131.09;119.67;122.00	70.84	124.26	-0.81	1.18705e-07	6.61745e-07	30369	DLGAP1-AS1	ncRNA	DLGAP1 antisense RNA 1
chr22	35230741	35235000	4260	1133.37;1127.02;1094.86	1869.38;2017.56;2001.40	1118.41	1962.78	-0.81	4.79209e-10	4.91018e-09	-229259	ISX	protein-coding	intestine-specific homeobox
chr3	21010261	21014820	4560	782.25;757.61;722.05	1251.07;1359.38;1361.38	753.97	1323.94	-0.81	2.89966e-10	4.05881e-09	-434677	VENTXP7	pseudo	VENT homeobox pseudogene 7
chr8	115302481	115303260	780	61.19;77.42;76.81	118.71;133.69;125.87	71.81	126.09	-0.81	2.73528e-11	3.27729e-09	-853629	CSMD3	protein-coding	CUB and Sushi multiple domains 3
chrX	115949041	115950960	1920	806.72;745.45;620.66	1176.75;1288.32;1349.76	724.28	1271.61	-0.81	2.70481e-10	3.81679e-09	-355807	CT83	protein-coding	cancer/testis antigen 83
chr10	6836221	6836820	600	143.08;116.13;104.47	192.00;231.86;207.21	121.23	210.35	-0.8	8.44616e-07	4.6415e-06	14961	LINC00707	ncRNA	long intergenic non-protein coding RNA 707
chr11	66341221	66344100	2880	768.13;759.83;772.24	1179.85;1441.65;1373.00	766.73	1331.5	-0.8	2.41071e-08	1.35891e-07	-6614	CTSF	protein-coding	cathepsin F
chr14	21267301	21271320	4020	741.77;799.64;731.27	1291.33;1326.65;1345.88	757.56	1321.29	-0.8	2.81161e-10	3.95053e-09	1247	RNASE1	protein-coding	ribonuclease, RNase A family, 1 (pancreatic)
chr2	188375281	188376600	1320	323.82;280.93;266.29	436.64;529.17;548.04	290.34	504.61	-0.8	6.80556e-08	3.807e-07	43278	TFPI	protein-coding	tissue factor pathway inhibitor (lipoprotein-associated coagulation inhibitor)
chr20	48937021	48937620	600	64.01;45.35;77.84	106.32;105.65;114.25	62.4	108.74	-0.8	5.92158e-07	3.26255e-06	558	RP11-290F20.2	ncRNA	uncharacterized LOC101927586
chr5	126016081	126017100	1020	62.13;80.74;77.84	137.29;123.41;124.91	73.57	128.53	-0.8	1.27797e-09	8.69177e-09	49177	C5orf48	protein-coding	chromosome 5 open reading frame 48
chr9	88073401	88075620	2220	949.81;903.61;791.70	1443.07;1680.05;1475.63	881.7	1532.92	-0.8	2.70074e-09	1.59424e-08	282433	AGTPBP1	protein-coding	ATP/GTP binding protein 1
chr1	73444981	73450320	5340	1749.94;1831.55;1618.22	2828.33;3197.43;2989.03	1733.23	3004.93	-0.79	8.62076e-10	6.64989e-09	-699374	NEGR1	protein-coding	neuronal growth regulator 1
chr1	229310161	229313820	3660	1086.30;1054.02;1020.09	1725.90;1914.72;1818.40	1053.47	1819.67	-0.79	5.34285e-10	5.00821e-09	-94818	RAB4A	protein-coding	RAB4A, member RAS oncogene family
chr10	53792401	53793900	1500	289.93;244.43;237.61	464.51;419.78;453.15	257.32	445.81	-0.79	5.01205e-11	3.27729e-09	280737	PRKG1-AS1	ncRNA	PRKG1 antisense RNA 1
chr10	103533481	103535880	2400	688.12;744.34;727.17	1371.84;1171.46;1189.03	719.88	1244.11	-0.79	7.86181e-10	6.34202e-09	1078	FGF8	protein-coding	fibroblast growth factor 8 (androgen-induced)
chr15	57680101	57680760	660	84.72;99.54;83.98	155.87;171.09;136.52	89.41	154.49	-0.79	3.79345e-08	2.13199e-07	11728	CGNL1	protein-coding	cingulin-like 1
chr15	65099941	65100900	960	134.61;128.30;118.81	193.03;265.52;201.40	127.24	219.98	-0.79	1.86128e-07	1.0343e-06	17446	PIF1	protein-coding	PIF1 5'-to-3' DNA helicase
chr19	47896501	47900100	3600	1518.37;1591.54;1369.34	2371.05;2815.05;2553.31	1493.08	2579.8	-0.79	4.27447e-09	2.45827e-08	24484	MEIS3	protein-coding	Meis homeobox 3
chr20	12735181	12736260	1080	342.65;332.91;260.14	472.76;595.55;544.16	311.9	537.49	-0.79	5.4169e-07	2.9875e-06	181890	LOC102606466	ncRNA	uncharacterized LOC102606466
chr3	112136401	112138680	2280	528.09;421.39;388.17	790.69;805.90;724.26	445.88	773.62	-0.79	1.34523e-09	9.01653e-09	80867	BTLA	protein-coding	B and T lymphocyte associated
chr5	150969721	150970680	960	94.13;90.69;66.57	142.45;148.65;144.27	83.8	145.12	-0.79	3.92423e-08	2.20462e-07	-21696	FAT2	protein-coding	FAT atypical cadherin 2
chr6	37092541	37093320	780	118.61;94.01;96.27	166.19;195.40;174.29	102.96	178.63	-0.79	3.50373e-09	2.02962e-08	-44991	PIM1	protein-coding	pim-1 oncogene
chr1	185921161	185923140	1980	271.10;241.11;239.66	386.06;461.85;440.56	250.62	429.49	-0.78	5.68914e-09	3.2517e-08	218468	HMCN1	protein-coding	hemicentin 1
chr10	82654741	82657320	2580	521.50;549.69;581.74	839.21;1041.50;960.52	550.97	947.08	-0.78	6.11429e-08	3.42297e-07	355456	SH2D4B	protein-coding	SH2 domain containing 4B
chr12	25053961	25054800	840	73.42;65.25;68.62	113.55;125.28;117.16	69.1	118.66	-0.78	1.92198e-08	1.08517e-07	941	BCAT1	protein-coding	branched chain amino-acid transaminase 1, cytosolic
chr2	216787801	216788460	660	65.89;55.30;65.55	100.13;108.45;112.32	62.25	106.97	-0.78	1.00838e-11	3.27729e-09	-79872	LINC00607	ncRNA	long intergenic non-protein coding RNA 607
chrX	113833501	113835720	2220	824.61;742.13;684.16	1178.81;1359.38;1315.87	750.3	1284.69	-0.78	2.74319e-10	3.8649e-09	16060	HTR2C	protein-coding	5-hydroxytryptamine (serotonin) receptor 2C, G protein-coupled
chr12	87333241	87334200	960	84.72;78.53;86.03	151.74;134.63;137.49	83.09	141.29	-0.77	1.12769e-11	3.27729e-09	-101040	MGAT4C	protein-coding	mannosyl (alpha-1,3-)-glycoprotein beta-1,4-N-acetylglucosaminyltransferase, isozyme C (putative)
chr19	54336241	54340020	3780	1475.07;1475.41;1368.31	2132.60;2720.62;2536.85	1439.6	2463.36	-0.77	2.40656e-07	1.33461e-06	-10474	NLRP12	protein-coding	NLR family, pyrin domain containing 12
chr2	190042261	190042860	600	86.60;68.57;81.93	141.42;138.37;125.87	79.04	135.22	-0.77	7.41043e-10	6.18691e-09	2044	COL5A2	protein-coding	collagen, type V, alpha 2
chr3	39619501	39621480	1980	608.10;724.43;619.63	1053.91;1151.82;1128.99	650.72	1111.58	-0.77	2.00834e-10	3.45242e-09	76934	MOBP	protein-coding	myelin-associated oligodendrocyte basic protein
chr9	97812001	97812840	840	65.89;66.36;73.74	124.90;118.74;108.45	68.67	117.36	-0.77	1.66145e-08	9.39221e-08	-15211	MIR6081	ncRNA	microRNA mir-6081
chr1	18807541	18808260	720	82.84;88.48;95.25	137.29;164.55;150.08	88.86	150.64	-0.76	1.05286e-09	7.55585e-09	477	KLHDC7A	protein-coding	kelch domain containing 7A
chr1	222139201	222146760	7560	2752.46;2679.85;2514.38	4312.68;4676.48;4441.42	2648.9	4476.86	-0.76	1.33722e-09	8.97973e-09	-227465	DUSP10	protein-coding	dual specificity phosphatase 10
chr11	94373101	94374300	1200	192.03;184.70;172.06	314.83;335.64;281.76	182.93	310.74	-0.76	1.27384e-09	8.67391e-09	73227	PIWIL4	protein-coding	piwi-like RNA-mediated gene silencing 4
chr2	28617061	28618020	960	118.61;116.13;107.54	213.67;184.18;181.07	114.09	192.97	-0.76	8.80434e-09	5.00515e-08	-2	FLJ31356	ncRNA	uncharacterized protein FLJ31356
chr2	62693461	62694060	600	53.66;56.41;65.55	101.16;91.62;105.54	58.54	99.44	-0.76	8.78079e-07	4.82308e-06	39843	TMEM17	protein-coding	transmembrane protein 17
chr2	173421061	173424420	3360	2493.59;2881.15;2725.36	4685.32;4689.57;4317.48	2700.03	4564.12	-0.76	1.53803e-09	9.9134e-09	2044	PDK1	protein-coding	pyruvate dehydrogenase kinase, isozyme 1
chr2	183914161	183915180	1020	108.25;122.77;101.39	181.67;178.57;202.37	110.8	187.54	-0.76	6.82508e-11	3.27729e-09	-11085	NCKAP1	protein-coding	NCK-associated protein 1
chr2	207672121	207676080	3960	2138.71;1976.43;1697.08	3000.71;3456.41;3377.30	1937.41	3278.14	-0.76	2.18791e-09	1.32189e-08	-26069	MIR3130-1	ncRNA	microRNA 3130-1
chr3	38115781	38118000	2220	419.84;414.75;377.93	677.15;687.17;691.34	404.17	685.22	-0.76	1.36791e-10	3.27729e-09	36195	DLEC1	protein-coding	deleted in lung and esophageal cancer 1
chr4	2813881	2814540	660	70.60;67.47;55.31	103.22;115.93;107.48	64.46	108.88	-0.76	7.82485e-12	3.27729e-09	265	SH3BP2	protein-coding	SH3-domain binding protein 2
chr7	22766761	22768200	1440	208.03;202.40;210.98	329.28;366.49;356.32	207.14	350.7	-0.76	4.10851e-11	3.27729e-09	715	IL6	protein-coding	interleukin 6 (interferon, beta 2)
chr7	124899421	124904460	5040	2167.89;2167.77;2005.36	3316.58;3833.18;3562.24	2113.68	3570.66	-0.76	1.74317e-09	1.0945e-08	2404	RP11-3B12.3	ncRNA	uncharacterized LOC101928254
chr18	54736981	54739680	2700	914.98;896.97;825.50	1470.94;1488.40;1461.11	879.15	1473.48	-0.75	3.7105e-10	4.10143e-09	1019	LINC-ROR	ncRNA	long intergenic non-protein coding RNA, regulator of reprogramming
chr2	85804021	85806720	2700	1029.82;1131.45;993.46	1710.42;1806.27;1794.19	1051.58	1770.29	-0.75	3.75775e-10	4.12042e-09	757	VAMP8	protein-coding	vesicle-associated membrane protein 8
chr2	227657041	227658300	1260	259.81;201.29;182.31	351.99;374.90;351.48	214.47	359.46	-0.75	2.70258e-08	1.52179e-07	5835	IRS1	protein-coding	insulin receptor substrate 1
chr3	143518621	143520120	1500	234.39;213.46;177.18	312.77;351.53;389.24	208.35	351.18	-0.75	1.36816e-06	7.49066e-06	48002	SLC9A9	protein-coding	solute carrier family 9, subfamily A (NHE9, cation proton antiporter 9), member 9
chr3	176916121	176916780	660	91.31;95.12;75.79	124.90;158.00;158.80	87.41	147.23	-0.75	4.09449e-07	2.26251e-06	-1403	TBL1XR1	protein-coding	transducin (beta)-like 1 X-linked receptor 1
chr5	138907201	138908100	900	83.78;60.83;72.72	122.84;121.54;120.06	72.44	121.48	-0.75	7.31726e-07	4.02621e-06	-33100	UBE2D2	protein-coding	ubiquitin-conjugating enzyme E2D 2
chr7	123635101	123636180	1080	106.37;100.65;99.35	172.38;168.29;174.29	102.12	171.65	-0.75	9.84458e-12	3.27729e-09	37882	TMEM229A	protein-coding	transmembrane protein 229A
chr1	204680341	204681300	960	79.07;85.16;87.06	141.42;141.17;136.52	83.76	139.7	-0.74	1.12323e-11	3.27729e-09	-26224	LRRN2	protein-coding	leucine rich repeat neuronal 2
chr11	67121701	67122300	600	72.48;68.57;56.33	114.58;113.13;101.67	65.8	109.79	-0.74	1.74247e-07	9.68703e-07	-934	POLD4	protein-coding	polymerase (DNA-directed), delta 4, accessory subunit
chr2	47795881	47796480	600	101.66;80.74;72.72	149.67;129.95;145.24	85.04	141.62	-0.74	7.81179e-07	4.29576e-06	1289	KCNK12	protein-coding	potassium channel, subfamily K, member 12
chr20	38902981	38904240	1260	220.27;204.61;192.55	323.09;371.16;335.02	205.81	343.09	-0.74	5.59149e-11	3.27729e-09	270508	RP11-101E14.2	ncRNA	uncharacterized LOC100505663
chr3	189870241	189870960	720	71.54;77.42;60.43	110.45;108.45;130.72	69.8	116.54	-0.74	2.37818e-06	1.29835e-05	-30375	LEPREL1	protein-coding	leprecan-like 1
chr6	77272141	77274060	1920	306.87;296.41;318.52	435.60;569.37;539.32	307.27	514.76	-0.74	1.69491e-07	9.42401e-07	-490706	IMPG1	protein-coding	interphotoreceptor matrix proteoglycan 1
chr1	209602621	209604120	1500	335.11;235.58;252.97	474.83;413.24;480.26	274.56	456.11	-0.73	3.83172e-06	2.08744e-05	1203	MIR205HG	protein-coding	MIR205 host gene (non-protein coding)
chr13	56616661	56617260	600	69.66;71.89;71.69	108.38;122.47;122.97	71.08	117.94	-0.73	1.01854e-07	5.68272e-07	868372	MIR5007	ncRNA	microRNA 5007
chr14	21173041	21174420	1380	240.98;253.28;232.49	372.64;446.89;382.46	242.25	400.66	-0.73	2.0567e-08	1.16061e-07	16795	RNASE4	protein-coding	ribonuclease, RNase A family, 4
chr2	82230421	82232820	2400	386.89;384.89;369.73	594.57;644.16;648.74	380.5	629.15	-0.73	1.17028e-10	3.27729e-09	-537551	AC012075.2	ncRNA	uncharacterized LOC100507201
chr20	45978241	45979020	780	64.01;77.42;70.67	108.38;119.67;122.97	70.7	117.01	-0.73	9.82558e-08	5.48465e-07	7002	ZMYND8	protein-coding	zinc finger, MYND-type containing 8
chr3	141087421	141088080	660	72.48;75.21;80.91	115.61;131.82;131.68	76.2	126.37	-0.73	5.11018e-08	2.86488e-07	44696	ZBTB38	protein-coding	zinc finger and BTB domain containing 38
chr4	120916381	120918240	1860	449.02;474.48;352.32	613.15;747.00;759.12	425.27	706.42	-0.73	6.5805e-06	3.57561e-05	70702	MAD2L1	protein-coding	MAD2 mitotic arrest deficient-like 1 (yeast)
chr8	115295821	115300800	4980	1267.98;1336.06;1163.48	1971.57;2297.10;1960.73	1255.84	2076.47	-0.73	3.33769e-08	1.87731e-07	-849069	CSMD3	protein-coding	CUB and Sushi multiple domains 3
chr9	102434221	102436200	1980	595.86;535.31;496.73	840.24;962.03;889.83	542.63	897.37	-0.73	1.6264e-10	3.45242e-09	146960	RP11-554F20.1	ncRNA	uncharacterized LOC101928438
chrX	16594741	16595400	660	93.19;78.53;90.13	156.90;133.69;143.30	87.28	144.63	-0.73	1.68552e-11	3.27729e-09	-73210	S100G	protein-coding	S100 calcium binding protein G
chr1	114572761	114578700	5940	3517.77;3398.76;3300.96	5401.69;5783.43;5627.54	3405.83	5604.22	-0.72	2.12185e-09	1.2886e-08	53718	OLFML3	protein-coding	olfactomedin-like 3
chr1	223196701	223197720	1020	253.22;300.83;221.22	418.06;456.24;404.73	258.43	426.34	-0.72	6.16338e-09	3.51874e-08	119413	TLR5	protein-coding	toll-like receptor 5
chr12	51319141	51320520	1380	219.33;227.84;234.54	351.99;371.16;402.80	227.24	375.32	-0.72	3.36864e-11	3.27729e-09	1297	METTL7A	protein-coding	methyltransferase like 7A
chr13	54846601	54847260	660	166.62;168.11;140.31	229.16;308.52;244.00	158.35	260.56	-0.72	2.18944e-07	1.2152e-06	39252	MIR1297	ncRNA	microRNA 1297
chr19	6458341	6458940	600	66.83;51.98;66.57	107.35;107.52;91.02	61.8	101.96	-0.72	1.47997e-09	9.64606e-09	1140	SLC25A23	protein-coding	solute carrier family 25 (mitochondrial carrier; phosphate carrier), member 23
chr2	116934361	116936520	2160	456.55;530.88;476.25	773.14;857.32;784.29	487.89	804.92	-0.72	1.46847e-10	3.34005e-09	1015757	DPP10	protein-coding	dipeptidyl-peptidase 10 (non-functional)
chr3	11679841	11680680	840	89.43;87.37;75.79	148.64;133.69;132.65	84.2	138.33	-0.72	9.73161e-09	5.52634e-08	5190	VGLL4	protein-coding	vestigial like 4 (Drosophila)
chr4	126484561	126486420	1860	292.75;245.53;216.10	425.28;410.43;403.77	251.46	413.16	-0.72	5.36032e-09	3.06696e-08	57077	MIR2054	ncRNA	microRNA 2054
chr6	3164521	3166020	1500	404.77;362.77;371.78	595.60;653.51;627.43	379.77	625.51	-0.72	1.19918e-10	3.27729e-09	-7488	TUBB2A	protein-coding	tubulin, beta 2A class IIa
chr8	129625921	129629820	3900	1203.97;1188.96;1133.78	1811.57;2096.09;1896.83	1175.57	1934.83	-0.72	7.19523e-10	6.03043e-09	465509	MIR1208	ncRNA	microRNA 1208
chr9	117877441	117880200	2760	1781.95;1599.29;1639.72	2569.24;2869.28;2840.88	1673.65	2759.8	-0.72	8.20904e-10	6.47419e-09	1715	TNC	protein-coding	tenascin C
chr9	134165221	134165940	720	132.73;112.81;112.66	205.42;201.01;182.03	119.4	196.15	-0.72	1.37255e-11	3.27729e-09	500	PPAPDC3	protein-coding	phosphatidic acid phosphatase type 2 domain containing 3
chrX	84211081	84213120	2040	553.50;627.11;528.48	902.17;1019.06;900.48	569.7	940.57	-0.72	7.55872e-10	6.27295e-09	22944	UBE2DNL	pseudo	ubiquitin-conjugating enzyme E2D N-terminal like (pseudogene)
chr11	61159141	61159740	600	129.90;88.48;69.64	151.74;159.87;158.80	96.01	156.8	-0.71	9.72916e-07	5.33763e-06	-391	TMEM216	protein-coding	transmembrane protein 216
chr11	94376161	94385880	9720	4217.18;3785.86;3871.43	6149.03;6839.89;6499.94	3958.16	6496.29	-0.71	3.4261e-09	1.98745e-08	80547	PIWIL4	protein-coding	piwi-like RNA-mediated gene silencing 4
chr11	118588381	118589820	1440	492.32;515.40;416.84	715.34;845.17;767.83	474.85	776.11	-0.71	1.65128e-10	3.45242e-09	-38720	TREH	protein-coding	trehalase (brush-border membrane glycoprotein)
chr12	79935901	79940220	4320	1590.85;1584.91;1380.60	2300.85;2723.43;2422.59	1518.79	2482.29	-0.71	6.74913e-09	3.84762e-08	87410	MIR5692B	ncRNA	microRNA 5692b
chr19	18415561	18416340	780	129.90;117.24;125.98	194.06;218.77;197.53	124.37	203.45	-0.71	1.67374e-11	3.27729e-09	18050	LSM4	protein-coding	LSM4 homolog, U6 small nuclear RNA associated (S. cerevisiae)
chr5	118284301	118288500	4200	1956.09;2084.82;1908.06	3136.97;3366.65;3230.12	1982.99	3244.58	-0.71	1.0164e-09	7.36032e-09	-23880	MIR1244-1	ncRNA	microRNA 1244-1
chr6	138864481	138865080	600	62.13;66.36;62.48	102.19;114.06;95.86	63.65	104.04	-0.71	1.03381e-11	3.27729e-09	28887	NHSL1	protein-coding	NHS-like 1
chr7	109232221	109235280	3060	674.00;661.39;645.24	996.11;1091.05;1147.39	660.21	1078.18	-0.71	3.35143e-10	4.06391e-09	366519	EIF3IP1	pseudo	eukaryotic translation initiation factor 3, subunit I pseudogene 1
chr9	96110221	96113940	3720	1034.53;1000.94;966.83	1585.51;1786.64;1552.12	1000.77	1641.43	-0.71	6.8521e-10	5.7905e-09	-3385	C9orf129	protein-coding	chromosome 9 open reading frame 129
chr1	113364541	113366880	2340	503.61;535.31;446.55	730.82;862.00;824.96	495.16	805.93	-0.7	1.69184e-10	3.45242e-09	27554	RP11-426L16.8	ncRNA	uncharacterized LOC100996702
chr1	156629941	156631380	1440	199.56;172.54;184.35	293.16;291.70;318.56	185.48	301.14	-0.7	2.80153e-11	3.27729e-09	16528	NES	protein-coding	nestin
chr12	124872601	124873440	840	144.97;139.36;135.19	222.96;265.52;191.72	139.84	226.73	-0.7	2.72039e-07	1.50741e-06	-51233	MIR6880	ncRNA	microRNA mir-6880
chr2	188417821	188418540	720	80.95;94.01;86.03	142.45;151.46;130.72	87	141.54	-0.7	1.25318e-11	3.27729e-09	1038	TFPI	protein-coding	tissue factor pathway inhibitor (lipoprotein-associated coagulation inhibitor)
chr2	232485841	232486440	600	69.66;68.57;63.50	116.64;99.10;112.32	67.24	109.35	-0.7	5.96215e-07	3.28475e-06	28566	C2orf57	protein-coding	chromosome 2 open reading frame 57
chr4	189027781	189029280	1500	353.94;327.38;297.01	506.83;559.08;523.83	326.11	529.91	-0.7	8.90088e-11	3.27729e-09	-2123	TRIML2	protein-coding	tripartite motif family-like 2
chr1	45274141	45275160	1020	175.09;152.63;147.48	255.99;240.27;268.21	158.4	254.83	-0.69	3.13028e-11	3.27729e-09	497	BTBD19	protein-coding	BTB (POZ) domain containing 19
chr1	163170361	163170960	600	58.36;61.94;70.67	96.00;100.97;111.35	63.66	102.77	-0.69	9.99049e-12	3.27729e-09	2302	RGS5	protein-coding	regulator of G-protein signaling 5
chr12	47617501	47619060	1560	323.82;293.09;334.91	534.70;514.21;488.00	317.27	512.3	-0.69	7.00445e-11	3.27729e-09	-8055	PCED1B-AS1	ncRNA	PCED1B antisense RNA 1
chr12	120700861	120702960	2100	843.44;676.88;712.83	1125.14;1267.75;1201.61	744.38	1198.17	-0.69	2.56336e-10	3.65437e-09	1663	PXN	protein-coding	paxillin
chr19	1508401	1509120	720	142.14;112.81;105.49	202.32;186.05;191.72	120.15	193.36	-0.69	1.5002e-07	8.34861e-07	4427	ADAMTSL5	protein-coding	ADAMTS-like 5
chr2	52564921	52568460	3540	1076.89;1046.28;963.76	1630.93;1672.58;1671.22	1028.98	1658.24	-0.69	3.23968e-10	4.06391e-09	-1307017	NRXN1	protein-coding	neurexin 1
chr2	227658601	227660640	2040	308.76;285.35;257.07	436.64;487.09;449.27	283.73	457.67	-0.69	6.68856e-11	3.27729e-09	3885	IRS1	protein-coding	insulin receptor substrate 1
chr20	62129341	62129940	600	54.60;64.15;73.74	109.42;108.45;91.98	64.16	103.28	-0.69	4.97982e-10	4.91018e-09	1027	EEF1A2	protein-coding	eukaryotic translation elongation factor 1 alpha 2
chr4	16921021	16921920	900	171.32;148.20;123.93	244.64;244.95;223.67	147.82	237.75	-0.69	1.75008e-08	9.8884e-08	-21047	LDB2	protein-coding	LIM domain binding 2
chr4	146620201	146626680	6480	3303.14;3022.72;2914.84	4552.16;5380.48;4951.69	3080.23	4961.44	-0.69	2.83406e-08	1.59552e-07	22085	C4orf51	protein-coding	chromosome 4 open reading frame 51
chr5	1009621	1010640	1020	267.34;390.42;317.50	508.89;560.95;502.53	325.09	524.12	-0.69	7.01455e-08	3.92257e-07	1054	NKD2	protein-coding	naked cuticle homolog 2 (Drosophila)
chr6	31139701	31141980	2280	691.88;654.76;722.05	1085.91;1182.68;1076.71	689.56	1115.1	-0.69	2.24465e-10	3.45242e-09	-2371	POU5F1	protein-coding	POU class 5 homeobox 1
chr6	111925201	111926220	1020	112.96;96.22;88.08	163.09;169.22;146.21	99.09	159.51	-0.69	5.47217e-08	3.06602e-07	1766	TRAF3IP2	protein-coding	TRAF3 interacting protein 2
chr6	126024721	126028800	4080	1532.49;1527.40;1321.20	2141.89;2531.77;2406.13	1460.36	2359.93	-0.69	8.30185e-10	6.51258e-09	31262	RP1-293L8.2	ncRNA	uncharacterized LOC643623
chr6	144327421	144328500	1080	141.20;180.28;160.80	278.70;245.88;252.72	160.76	259.1	-0.69	3.44183e-11	3.27729e-09	1580	PLAGL1	protein-coding	pleiomorphic adenoma gene-like 1
chr7	125560261	125562540	2280	673.05;703.42;590.96	946.56;1162.11;1070.90	655.81	1059.86	-0.69	6.90567e-08	3.86225e-07	-657056	RP11-3B12.3	ncRNA	uncharacterized LOC101928254
chr8	30254101	30254820	720	65.89;61.94;63.50	103.22;97.23;107.48	63.78	102.64	-0.69	9.99041e-12	3.27729e-09	-11544	RBPMS-AS1	ncRNA	RBPMS antisense RNA 1
chrX	90029461	90030900	1440	335.11;349.50;314.43	484.12;541.32;587.74	333.01	537.72	-0.69	2.27793e-08	1.28463e-07	-659416	PABPC5	protein-coding	poly(A) binding protein, cytoplasmic 5
chr12	14858941	14861400	2460	615.63;655.86;569.45	899.08;1063.94;989.56	613.65	984.19	-0.68	1.19338e-08	6.76383e-08	-10652	GUCY2C	protein-coding	guanylate cyclase 2C (heat stable enterotoxin receptor)
chr14	38664541	38665140	600	150.61;121.66;139.29	184.77;249.62;225.61	137.19	220	-0.68	8.24909e-07	4.53406e-06	-12363	SSTR1	protein-coding	somatostatin receptor 1
chr14	41986381	41991360	4980	2659.27;2589.16;2399.67	3998.88;4214.63;4020.22	2549.37	4077.91	-0.68	1.12064e-09	7.93932e-09	-87893	LRFN5	protein-coding	leucine rich repeat and fibronectin type III domain containing 5
chr18	40317121	40322100	4980	2081.29;1856.99;1795.40	2787.04;3284.38;3092.63	1911.23	3054.68	-0.68	1.58651e-08	8.97298e-08	376046	RIT2	protein-coding	Ras-like without CAAX 2
chr18	40322881	40323900	1020	140.26;129.40;130.07	190.96;218.77;228.51	133.24	212.75	-0.68	2.76308e-08	1.55571e-07	372266	RIT2	protein-coding	Ras-like without CAAX 2
chr19	47924281	47925060	780	288.05;248.85;269.36	466.57;426.32;395.05	268.75	429.32	-0.68	1.27341e-08	7.21423e-08	-1886	MEIS3	protein-coding	Meis homeobox 3
chr5	27725401	27726240	840	150.61;147.10;140.31	216.77;235.60;251.75	146.01	234.71	-0.68	3.28056e-11	3.27729e-09	253422	LINC01021	ncRNA	long intergenic non-protein coding RNA 1021
chr5	126175441	126181080	5640	2219.67;2144.55;1839.44	3156.58;3462.95;3347.28	2067.88	3322.27	-0.68	1.38809e-09	9.21099e-09	65416	LMNB1	protein-coding	lamin B1
chr6	110499001	110499600	600	129.90;110.60;121.88	169.29;186.98;225.61	120.79	193.96	-0.68	6.74736e-07	3.7145e-06	1906	WASF1	protein-coding	WAS protein family, member 1
chr6	131618221	131620920	2700	1461.89;1401.31;1290.48	2101.63;2212.96;2337.39	1384.56	2217.33	-0.68	6.72959e-10	5.70961e-09	48272	AKAP7	protein-coding	A kinase (PRKA) anchor protein 7
chrX	16194241	16201860	7620	3831.23;3842.27;3419.76	5558.59;6158.33;6098.12	3697.75	5938.35	-0.68	3.30084e-09	1.91827e-08	12447	MAGEB17	protein-coding	melanoma antigen family B, 17
chr12	75761041	75764640	3600	2239.43;2096.99;1961.32	3100.84;3429.29;3504.14	2099.25	3344.76	-0.67	1.44041e-09	9.4519e-09	21861	CAPS2	protein-coding	calcyphosine 2
chr16	70652221	70655820	3600	2021.04;2008.51;1849.68	3036.84;3319.91;3017.11	1959.75	3124.62	-0.67	1.02923e-09	7.43122e-09	-3874	IL34	protein-coding	interleukin 34
chr18	40856221	40856940	720	110.14;111.71;82.96	164.13;169.22;150.08	101.6	161.14	-0.67	1.47351e-06	8.06212e-06	1034	SYT4	protein-coding	synaptotagmin IV
chr19	16190041	16190700	660	101.66;84.06;75.79	144.51;129.02;143.30	87.17	138.95	-0.67	2.82739e-06	1.54242e-05	3236	TPM4	protein-coding	tropomyosin 4
chr2	188536741	188540820	4080	1233.15;1312.83;1106.12	1870.41;2069.92;1862.94	1217.37	1934.42	-0.67	4.42869e-10	4.60223e-09	-119562	TFPI	protein-coding	tissue factor pathway inhibitor (lipoprotein-associated coagulation inhibitor)
chr3	152555761	152556900	1140	224.04;268.76;188.45	343.73;380.51;362.13	227.08	362.13	-0.67	3.58959e-08	2.01771e-07	3595	P2RY1	protein-coding	purinergic receptor P2Y, G-protein coupled, 1
chr4	17005141	17006460	1320	331.35;307.47;288.82	454.18;521.69;502.53	309.21	492.8	-0.67	8.95934e-11	3.27729e-09	-105377	LDB2	protein-coding	LIM domain binding 2
chr5	12627061	12627840	780	120.49;103.96;103.44	188.90;174.83;158.80	109.3	174.17	-0.67	7.09478e-10	5.95752e-09	52482	LINC01194	ncRNA	long intergenic non-protein coding RNA 1194
chrX	68369941	68370960	1020	242.86;237.79;190.50	357.15;391.73;316.62	223.72	355.17	-0.67	6.62959e-06	3.60211e-05	14914	PJA1	protein-coding	praja ring finger 1, E3 ubiquitin protein ligase
chr12	7996261	7997220	960	122.37;122.77;115.73	202.32;180.44;185.91	120.29	189.55	-0.66	1.68629e-09	1.06518e-08	28894	SLC2A14	protein-coding	solute carrier family 2 (facilitated glucose transporter), member 14
chr13	54840061	54842520	2460	564.80;585.08;502.88	858.82;950.82;805.59	550.92	871.74	-0.66	2.42319e-09	1.44688e-08	44892	MIR1297	ncRNA	microRNA 1297
chr13	78487321	78490620	3300	1399.76;1362.60;1231.07	1976.73;2260.64;2079.83	1331.15	2105.73	-0.66	1.48625e-09	9.6771e-09	3995	EDNRB	protein-coding	endothelin receptor type B
chr15	72519241	72520920	1680	240.98;216.78;191.52	317.93;333.77;374.72	216.43	342.14	-0.66	6.07002e-11	3.27729e-09	1982	PKM	protein-coding	pyruvate kinase, muscle
chr5	76100761	76101960	1200	243.81;227.84;205.86	351.99;329.09;388.27	225.83	356.45	-0.66	6.4105e-11	3.27729e-09	-13472	F2RL1	protein-coding	coagulation factor II (thrombin) receptor-like 1
chr1	81716641	81717960	1320	324.76;374.94;330.81	558.44;502.99;560.62	343.5	540.68	-0.65	9.05466e-11	3.27729e-09	-548781	LPHN2	protein-coding	latrophilin 2
chr12	65384701	65386560	1860	472.55;416.96;437.33	642.05;735.78;698.12	442.28	691.98	-0.65	1.65084e-10	3.45242e-09	108077	FLJ41278	ncRNA	uncharacterized LOC400046
chr13	56150401	56152140	1740	818.02;715.59;659.58	1075.59;1212.59;1147.39	731.06	1145.19	-0.65	2.54112e-10	3.63211e-09	402682	MIR5007	ncRNA	microRNA 5007
chr13	80909941	80910600	660	99.78;155.95;117.78	180.64;206.62;197.53	124.5	194.93	-0.65	4.81379e-07	2.65742e-06	4815	SPRY2	protein-coding	sprouty homolog 2 (Drosophila)
chr16	11410201	11411640	1440	299.34;304.15;287.80	506.83;469.33;427.00	297.1	467.72	-0.65	8.88785e-09	5.05237e-08	-28390	RMI2	protein-coding	RecQ mediated genome instability 2
chr19	47925601	47926740	1140	343.59;299.73;328.76	461.41;523.56;536.42	324.03	507.13	-0.65	1.07392e-10	3.27729e-09	-3386	MEIS3	protein-coding	Meis homeobox 3
chr2	64484581	64485960	1380	336.06;325.17;317.50	460.38;578.72;501.56	326.24	513.55	-0.65	3.07349e-07	1.7016e-06	-52652	LINC00309	ncRNA	long intergenic non-protein coding RNA 309
chr20	38900821	38902620	1800	849.08;799.64;765.07	1166.43;1366.86;1243.25	804.6	1258.84	-0.65	5.06915e-09	2.9047e-08	268618	RP11-101E14.2	ncRNA	uncharacterized LOC100505663
chr20	44390641	44393760	3120	1247.27;1338.27;1203.42	1867.32;2182.11;1882.30	1262.99	1977.24	-0.65	6.89215e-08	3.85488e-07	28346	WFDC3	protein-coding	WAP four-disulfide core domain 3
chr5	147247141	147247740	600	161.91;157.05;135.19	231.22;287.02;193.65	151.39	237.3	-0.65	6.1394e-07	3.38175e-06	-10833	SCGB3A2	protein-coding	secretoglobin, family 3A, member 2
chrX	16595521	16598340	2820	466.90;454.57;455.76	674.05;764.77;721.36	459.08	720.06	-0.65	1.39161e-10	3.27729e-09	-71350	S100G	protein-coding	S100 calcium binding protein G
chr10	57658141	57658860	720	138.38;149.31;134.17	203.35;229.99;222.70	140.62	218.68	-0.64	2.18272e-11	3.27729e-09	299751	MTRNR2L5	protein-coding	MT-RNR2-like 5
chr11	311101	320700	9600	6771.96;6918.07;6815.97	10559.78;11154.55;10348.79	6835.33	10687.7	-0.64	9.14184e-09	5.19521e-08	1910	IFITM1	protein-coding	interferon induced transmembrane protein 1
chr11	811021	811680	660	138.38;145.99;142.36	205.42;225.32;234.32	142.24	221.68	-0.64	2.62654e-11	3.27729e-09	-330	SNORA52	snoRNA	small nucleolar RNA, H/ACA box 52
chr12	109530541	109531140	600	98.84;95.12;95.25	139.35;152.39;158.80	96.4	150.18	-0.64	1.56875e-11	3.27729e-09	452	ALKBH2	protein-coding	alkB, alkylation repair homolog 2 (E. coli)
chr13	40174021	40175160	1140	267.34;243.32;214.06	365.41;387.06;379.56	241.57	377.34	-0.64	5.96117e-11	3.27729e-09	2765	LHFP	protein-coding	lipoma HMGIC fusion partner
chr13	51749101	51749940	840	224.04;222.31;186.40	330.32;364.62;290.48	210.92	328.47	-0.64	5.74003e-07	3.16374e-06	-2997	LINC00371	ncRNA	long intergenic non-protein coding RNA 371
chr17	74607601	74608440	840	128.02;117.24;103.44	178.58;197.27;168.48	116.23	181.44	-0.64	2.10716e-07	1.16986e-06	-25876	ST6GALNAC2	protein-coding	ST6 (alpha-N-acetyl-neuraminyl-2,3-beta-galactosyl-1,3)-N-acetylgalactosaminide alpha-2,6-sialyltransferase 2
chr22	40391281	40392300	1020	185.44;220.10;199.72	349.93;308.52;284.67	201.75	314.37	-0.64	1.28246e-07	7.147e-07	838	FAM83F	protein-coding	family with sequence similarity 83, member F
chr3	46617781	46618740	960	223.10;224.52;194.60	344.77;340.31;315.65	214.07	333.58	-0.64	2.99814e-11	3.27729e-09	-815	TDGF1	protein-coding	teratocarcinoma-derived growth factor 1
chr4	87395221	87401520	6300	3105.46;2904.37;2935.32	4392.17;4742.86;4789.99	2981.72	4641.67	-0.64	1.85682e-09	1.15389e-08	-24088	MAPK10	protein-coding	mitogen-activated protein kinase 10
chr7	22743421	22749000	5580	3138.41;3003.91;2729.46	4301.33;4970.98;4507.26	2957.26	4593.19	-0.64	1.14197e-08	6.47565e-08	-20555	IL6	protein-coding	interleukin 6 (interferon, beta 2)
chr7	100771441	100772340	900	173.21;126.08;129.05	216.77;227.19;225.61	142.78	223.19	-0.64	3.77711e-07	2.08853e-06	1521	SERPINE1	protein-coding	serpin peptidase inhibitor, clade E (nexin, plasminogen activator inhibitor type 1), member 1
chr8	72582361	72584880	2520	713.53;700.10;628.85	1018.82;1092.92;1068.96	680.83	1060.23	-0.64	1.73176e-10	3.45242e-09	-171737	LOC100132891	ncRNA	uncharacterized LOC100132891
chr9	90026161	90031080	4920	1995.63;1995.24;1807.69	2799.42;3235.76;3016.14	1932.85	3017.11	-0.64	5.25018e-09	3.00514e-08	-83522	DAPK1	protein-coding	death-associated protein kinase 1
chrX	103015141	103021140	6000	4387.56;4220.52;3854.02	6105.68;6843.63;6450.56	4154.03	6466.62	-0.64	3.70752e-09	2.14131e-08	-13298	PLP1	protein-coding	proteolipid protein 1
chr1	24477961	24479100	1140	309.70;257.70;209.96	404.64;387.99;410.54	259.12	401.06	-0.63	1.46764e-07	8.16942e-07	-8756	IL22RA1	protein-coding	interleukin 22 receptor, alpha 1
chr11	118587181	118587780	600	100.72;86.27;88.08	150.71;147.72;126.84	91.69	141.76	-0.63	9.48715e-09	5.38906e-08	-37100	TREH	protein-coding	trehalase (brush-border membrane glycoprotein)
chr16	65265301	65265900	600	212.74;222.31;276.53	342.70;393.60;363.10	237.19	366.47	-0.63	9.20566e-07	5.0538e-06	-109682	CDH11	protein-coding	cadherin 11, type 2, OB-cadherin (osteoblast)
chr17	27369721	27370980	1260	314.41;273.18;242.73	423.22;420.71;440.56	276.77	428.16	-0.63	7.59399e-09	4.3237e-08	433	PIPOX	protein-coding	pipecolic acid oxidase
chr18	22005301	22006140	840	142.14;134.93;120.85	200.25;216.90;199.46	132.64	205.54	-0.63	2.23797e-11	3.27729e-09	-888	IMPACT	protein-coding	impact RWD domain protein
chr22	17745241	17747820	2580	939.45;954.48;937.13	1514.29;1419.21;1449.49	943.69	1461	-0.63	3.53653e-10	4.06976e-09	1092	CECR3	ncRNA	cat eye syndrome chromosome region, candidate 3 (non-protein coding)
chr7	137927341	137928180	840	150.61;109.49;130.07	208.51;192.59;202.37	130.06	201.16	-0.63	9.75335e-07	5.35014e-06	119257	MIR4468	ncRNA	microRNA 4468
chr8	137632081	137633580	1500	521.50;462.31;457.81	696.76;804.97;734.91	480.54	745.55	-0.63	1.63218e-10	3.45242e-09	1163115	KHDRBS3	protein-coding	KH domain containing, RNA binding, signal transduction associated 3
chr9	76702021	76703520	1500	618.46;587.29;481.37	824.76;920.90;864.66	562.37	870.1	-0.63	3.67035e-09	2.1209e-08	-409481	RORB	protein-coding	RAR-related orphan receptor B
chr9	118234201	118235280	1080	197.68;183.60;163.87	298.32;269.26;277.89	181.72	281.82	-0.63	2.58292e-11	3.27729e-09	271777	LOC101928775	ncRNA	uncharacterized LOC101928775
chrX	2878321	2882820	4500	2522.78;2285.01;2278.82	3411.54;3809.81;3722.97	2362.2	3648.11	-0.63	1.41912e-09	9.35003e-09	1923	ARSE	protein-coding	arylsulfatase E (chondrodysplasia punctata 1)
chrX	124523281	124527180	3900	2460.65;2146.76;2207.12	3208.19;3796.72;3531.25	2271.51	3512.05	-0.63	1.5157e-08	8.57437e-08	71262	LOC100129520	protein-coding	testis expressed sequence 13-like
chr15	83479981	83480700	720	141.20;155.95;146.46	244.64;221.58;214.95	147.87	227.06	-0.62	3.10661e-11	3.27729e-09	1961	WHAMM	protein-coding	WAS protein homolog associated with actin, golgi membranes and microtubules
chr16	85364041	85364700	660	99.78;92.90;109.59	157.93;150.52;156.86	100.76	155.1	-0.62	1.60598e-11	3.27729e-09	-24440	MIR5093	ncRNA	microRNA 5093
chr20	45985501	45986700	1200	284.28;267.65;254.00	414.96;396.41;423.13	268.65	411.5	-0.62	8.00241e-11	3.27729e-09	-468	ZMYND8	protein-coding	zinc finger, MYND-type containing 8
chr22	17741941	17743080	1140	172.26;170.33;145.43	235.35;247.75;266.27	162.67	249.79	-0.62	3.12942e-11	3.27729e-09	5112	CECR3	ncRNA	cat eye syndrome chromosome region, candidate 3 (non-protein coding)
chr5	172710301	172710960	660	108.25;86.27;96.27	149.67;156.13;140.40	96.93	148.73	-0.62	1.57226e-11	3.27729e-09	45875	STC2	protein-coding	stanniocalcin 2
chr8	1772821	1774680	1860	598.69;509.87;577.64	815.47;876.96;901.45	562.07	864.63	-0.62	1.93532e-10	3.45242e-09	1602	ARHGEF10	protein-coding	Rho guanine nucleotide exchange factor (GEF) 10
chr8	133096621	133097580	960	947.92;965.54;840.86	1369.78;1579.08;1295.53	918.11	1414.8	-0.62	2.40001e-07	1.33104e-06	20411	HHLA1	protein-coding	HERV-H LTR-associating 1
chr9	136399501	136400700	1200	264.51;272.08;305.21	460.38;465.59;371.81	280.6	432.59	-0.62	2.58611e-07	1.43342e-06	126	ADAMTSL2	protein-coding	ADAMTS-like 2
chrX	113837161	113839560	2400	1566.38;1436.70;1336.56	2038.67;2423.32;2226.03	1446.55	2229.34	-0.62	5.16018e-08	2.89235e-07	19810	HTR2C	protein-coding	5-hydroxytryptamine (serotonin) receptor 2C, G protein-coupled
chr19	17436841	17438220	1380	267.34;274.29;294.97	468.64;395.47;416.35	278.86	426.82	-0.61	6.1129e-08	3.42236e-07	8107	ANO8	protein-coding	anoctamin 8
chr2	8012161	8013000	840	225.92;171.43;179.23	276.64;302.91;302.10	192.19	293.88	-0.61	4.32509e-08	2.4277e-07	27205	AC007463.2	ncRNA	uncharacterized LOC101929551
chr2	38307661	38313360	5700	2419.23;2422.16;2180.49	3333.09;3850.94;3548.68	2340.63	3577.57	-0.61	1.63563e-09	1.03957e-08	-7188	CYP1B1	protein-coding	cytochrome P450, family 1, subfamily B, polypeptide 1
chr2	231732361	231733380	1020	224.98;188.02;180.26	305.54;284.22;314.69	197.75	301.48	-0.61	5.11884e-09	2.93171e-08	3206	ITM2C	protein-coding	integral membrane protein 2C
chr20	48600541	48601260	720	122.37;124.98;122.90	194.06;183.24;185.91	123.42	187.74	-0.61	3.47565e-08	1.95414e-07	1388	SNAI1	protein-coding	snail family zinc finger 1
chr3	109051201	109051800	600	213.68;183.60;183.33	262.19;328.16;294.35	193.54	294.9	-0.61	4.85191e-07	2.67808e-06	4918	DPPA4	protein-coding	developmental pluripotency associated 4
chr3	143517601	143518560	960	188.27;165.90;187.43	250.83;290.76;284.67	180.53	275.42	-0.61	1.32644e-08	7.51171e-08	49292	SLC9A9	protein-coding	solute carrier family 9, subfamily A (NHE9, cation proton antiporter 9), member 9
chr4	4047001	4050480	3480	1727.35;1827.12;1563.93	2558.91;2744.93;2506.83	1706.14	2603.56	-0.61	7.10973e-10	5.96746e-09	-91593	FAM86EP	pseudo	family with sequence similarity 86, member A pseudogene
chr6	169651681	169654320	2640	1009.11;1089.42;1041.60	1607.19;1642.66;1550.19	1046.71	1600.01	-0.61	3.27253e-10	4.06391e-09	1208	THBS2	protein-coding	thrombospondin 2
chr7	20162281	20165760	3480	3018.86;2855.71;2804.23	4081.46;4559.61;4563.42	2892.93	4401.5	-0.61	3.18597e-09	1.85515e-08	16028	AC005062.2	ncRNA	uncharacterized LOC101927668
chr8	8747281	8748000	720	203.33;184.70;200.74	353.02;287.96;259.49	196.26	300.16	-0.61	5.27021e-07	2.90743e-06	3490	MFHAS1	protein-coding	malignant fibrous histiocytoma amplified sequence 1
chr8	142402921	142403520	600	105.43;99.54;87.06	163.09;148.65;132.65	97.34	148.13	-0.61	1.27643e-09	8.6838e-09	-25856	GPR20	protein-coding	G protein-coupled receptor 20
chr1	7844401	7845300	900	184.50;194.66;224.30	333.41;283.28;301.13	201.15	305.94	-0.6	1.15548e-08	6.55065e-08	88	PER3	protein-coding	period circadian clock 3
chr2	108995041	108995880	840	187.33;149.31;153.63	263.22;234.67;246.91	163.42	248.26	-0.6	4.90586e-08	2.75047e-07	1040	SULT1C4	protein-coding	sulfotransferase family, cytosolic, 1C, member 4
chr20	50414641	50415480	840	276.75;235.58;216.10	367.48;378.64;361.16	242.81	369.09	-0.6	4.94965e-09	2.83806e-08	3987	SALL4	protein-coding	spalt-like transcription factor 4
chr3	179244601	179245740	1140	160.97;136.04;136.22	203.35;229.06;225.61	144.41	219.34	-0.6	2.67782e-11	3.27729e-09	-35537	ACTL6A	protein-coding	actin-like 6A
chr4	95374441	95375280	840	196.74;162.58;171.04	259.09;273.93;268.21	176.79	267.08	-0.6	1.7286e-09	1.08695e-08	1853	PDLIM5	protein-coding	PDZ and LIM domain 5
chr4	135121921	135122520	600	88.49;101.75;94.23	155.87;144.91;129.75	94.82	143.51	-0.6	1.59459e-09	1.01956e-08	682	PABPC4L	protein-coding	poly(A) binding protein, cytoplasmic 4-like
chr5	12662941	12666300	3360	1194.55;1196.70;1132.75	1667.06;1881.06;1811.62	1174.67	1786.58	-0.6	5.80288e-10	5.1973e-09	89652	LINC01194	ncRNA	long intergenic non-protein coding RNA 1194
chr6	131615281	131616360	1080	369.00;403.69;374.85	585.28;632.94;518.02	382.52	578.75	-0.6	1.42182e-07	7.9182e-07	44522	AKAP7	protein-coding	A kinase (PRKA) anchor protein 7
chrX	153602101	153602760	660	113.90;120.55;150.56	184.77;195.40;205.27	128.34	195.15	-0.6	1.33689e-06	7.32123e-06	575	FLNA	protein-coding	filamin A, alpha
chr1	8935321	8936520	1200	631.64;509.87;560.23	822.69;862.93;873.37	567.24	853	-0.59	3.23567e-09	1.88287e-08	-2973	ENO1-AS1	ncRNA	ENO1 antisense RNA 1
chr1	16493341	16493940	600	148.73;154.84;156.70	255.99;224.38;213.02	153.42	231.13	-0.59	2.49913e-07	1.38554e-06	-11059	EPHA2	protein-coding	EPH receptor A2
chr1	77334961	77335620	660	96.96;101.75;85.01	133.16;149.59;143.30	94.57	142.02	-0.59	1.47135e-11	3.27729e-09	2105	ST6GALNAC5	protein-coding	ST6 (alpha-N-acetyl-neuraminyl-2,3-beta-galactosyl-1,3)-N-acetylgalactosaminide alpha-2,6-sialyltransferase 5
chr1	150667921	150668640	720	188.27;158.16;159.77	252.90;244.95;265.30	168.73	254.38	-0.59	2.88298e-09	1.69106e-08	1391	GOLPH3L	protein-coding	golgi phosphoprotein 3-like
chr11	77183101	77184000	900	653.29;666.92;606.32	836.11;1012.52;1058.31	642.18	968.98	-0.59	5.55328e-07	3.06213e-06	1557	PAK1	protein-coding	p21 protein (Cdc42/Rac)-activated kinase 1
chr12	14863621	14864640	1020	125.20;118.34;108.56	167.22;175.77;185.91	117.37	176.3	-0.59	3.79143e-07	2.09625e-06	-14612	GUCY2C	protein-coding	guanylate cyclase 2C (heat stable enterotoxin receptor)
chr12	86267641	86271060	3420	1517.43;1566.11;1303.79	2235.82;2230.72;2121.46	1462.44	2196	-0.59	6.88694e-10	5.81311e-09	1278	NTS	protein-coding	neurotensin
chr12	122020981	122021580	600	92.25;95.12;103.44	138.32;145.85;152.99	96.94	145.72	-0.59	1.52942e-11	3.27729e-09	-2361	KDM2B	protein-coding	lysine (K)-specific demethylase 2B
chr19	17516581	17517720	1140	273.93;275.40;289.85	410.83;430.06;423.13	279.72	421.34	-0.59	8.2421e-11	3.27729e-09	-694	BST2	protein-coding	bone marrow stromal cell antigen 2
chr3	69061021	69062280	1260	469.73;556.32;558.18	805.14;844.23;737.82	528.08	795.73	-0.59	1.51738e-10	3.41618e-09	1394	EOGT	protein-coding	EGF domain-specific O-linked N-acetylglucosamine (GlcNAc) transferase
chr5	124075741	124076820	1080	211.80;190.23;189.47	290.06;304.78;293.38	197.17	296.08	-0.59	3.4076e-11	3.27729e-09	4524	ZNF608	protein-coding	zinc finger protein 608
chr7	134463421	134467200	3780	1572.03;1397.99;1466.64	2278.15;2265.32;2122.43	1478.89	2221.96	-0.59	6.07425e-10	5.3291e-09	1147	CALD1	protein-coding	caldesmon 1
chr7	148843261	148844100	840	198.62;227.84;208.93	294.19;303.85;356.32	211.8	318.12	-0.59	2.19816e-07	1.21986e-06	-879	ZNF398	protein-coding	zinc finger protein 398
chr9	85500421	85503660	3240	1218.09;1237.62;1154.26	1713.51;1920.33;1811.62	1203.32	1815.15	-0.59	5.15877e-10	4.94686e-09	176002	RASEF	protein-coding	RAS and EF-hand domain containing

## Sheet: S1B-Up H3K4me3 Act vs SB 2h
Table S1B: H3K4me3 peaks increased after inhibition of Activin/Nodal signalling for 2h with SB (fold change > 1.5; Benjamini-Hochberg FDR padj<0.001)
Chromosome	Start	End	Length	Treatment	Control	Average treatment	Average control	log2FC	pval	padj	Distance to TSS (bp)	Gene Name	Gene Type	Gene Description
chr11	356341	356940	600	51.77;74.10;63.50	25.81;28.98;28.08	63.13	27.62	1.19	2.1658e-08	1.22187e-07	-13154	B4GALNT4	protein-coding	beta-1,4-N-acetyl-galactosaminyl transferase 4
chrX	63876961	63877680	720	68.72;67.47;55.31	32.00;34.59;22.27	63.83	29.62	1.11	9.73171e-09	5.52634e-08	-261988	MTMR8	protein-coding	myotubularin related protein 8
chr1	211748941	211749540	600	50.83;51.98;53.26	19.61;28.98;26.14	52.02	24.91	1.06	5.83105e-07	3.21314e-06	2858	SLC30A1	protein-coding	solute carrier family 30 (zinc transporter), member 1
chr10	70631281	70631880	600	62.13;59.72;54.28	26.84;28.98;31.95	58.71	29.26	1	3.9399e-07	2.17782e-06	-29453	DDX50	protein-coding	DEAD (Asp-Glu-Ala-Asp) box polypeptide 50
chr7	90268801	90269400	600	63.07;82.95;71.69	39.22;39.27;37.76	72.57	38.75	0.91	3.60848e-07	1.99596e-06	43425	CDK14	protein-coding	cyclin-dependent kinase 14
chr16	56658961	56661600	2640	762.48;749.87;790.67	411.86;430.06;413.45	767.68	418.46	0.88	1.04299e-10	3.27729e-09	696	MT1E	protein-coding	metallothionein 1E
chr1	17796421	17797020	600	108.25;105.07;94.23	59.87;57.97;62.94	102.52	60.26	0.77	4.55274e-07	2.51427e-06	-30471	RCC2	protein-coding	regulator of chromosome condensation 2
chr18	46465681	46466460	780	136.49;150.42;140.31	74.32;85.08;91.98	142.41	83.79	0.77	6.37451e-10	5.49873e-09	3106	SMAD7	protein-coding	SMAD family member 7
chr13	28541101	28543440	2340	867.91;1133.66;1116.36	621.41;585.26;645.83	1039.31	617.5	0.75	1.15886e-07	6.46096e-07	1234	CDX2	protein-coding	caudal type homeobox 2
chr7	109237201	109237860	660	174.15;162.58;152.60	104.26;107.52;93.92	163.11	101.9	0.68	1.08779e-11	3.27729e-09	362739	EIF3IP1	pseudo	eukaryotic translation initiation factor 3, subunit I pseudogene 1
chr16	56716621	56718660	2040	1156.90;1243.15;1311.98	777.27;842.36;750.40	1237.35	790.01	0.65	2.61212e-10	3.71009e-09	1259	MT1X	protein-coding	metallothionein 1X
chr14	84972001	84972660	660	173.21;152.63;157.72	103.22;114.06;97.79	161.19	105.03	0.62	4.046e-08	2.27259e-07	3378	HIST1H2AC	protein-coding	histone cluster 1, H2ac
chr6	26127421	26128080	660	179.79;157.05;187.43	101.16;127.15;112.32	174.76	113.54	0.62	3.84799e-06	2.09621e-05	-887892	LINC00911	ncRNA	long intergenic non-protein coding RNA 911
chr15	96876781	96877440	660	197.68;186.92;170.02	118.71;115.93;129.75	184.87	121.46	0.61	1.90562e-07	1.05879e-06	542	NR2F2	protein-coding	nuclear receptor subfamily 2, group F, member 2

## Sheet: S1C-Down H3K27me3 Act vs SB 2h
Table S1C: H3K27me3 peaks decreased after inhibition of Activin/Nodal signalling for 2h with SB (fold change < -1.5; Benjamini-Hochberg FDR padj<0.001)
Chromosome	Start	End	Length	Treatment	Control	Average treatment	Average control	log2FC	pval	padj	Distance to TSS (bp)	Gene Name	Gene Type	Gene Description
NO SIGNIFICANT RESULTS

## Sheet: S1D-Up H3K27me3 Act vs SB
Table S1D: H3K27me3 peaks increased after inhibition of Activin/Nodal signalling for 2h with SB (fold change > 1.5; Benjamini-Hochberg FDR padj<0.001)
Chromosome	Start	End	Length	Treatment	Control	Average treatment	Average control	log2FC	pval	padj	Distance to TSS (bp)	Gene Name	Gene Type	Gene Description
chr11	128450001	128455500	5500	297.01;267.40;242.55	183.59;173.08;179.16	268.99	178.61	0.59	2.72964e-07	2.66861e-06	4702	ETS1	protein-coding	v-ets avian erythroblastosis virus E26 oncogene homolog 1

## Sheet: S1E-GREAT down H3K4me3
Table S1E - GREAT analysis of H3K4me3 peaks decreased after inhibition of Activin/Nodal signalling for 2h with SB
Ontology type	Term Name	Binom Rank	Binom Raw P-Value	Binom FDR Q-Val	Binom Fold Enrichment	Hyper Rank	Hyper FDR Q-Val	Hyper Fold Enrichment
Disease Ontology	IgA glomerulonephritis	6	1.37674e-05	0.00512375	3.83385	29	0.0039888	3.90264
Disease Ontology	avascular bone disease	26	0.000128214	0.0110116	3.72338	72	0.0473608	4.04718
Disease Ontology	gastroesophageal reflux disease	32	0.000185823	0.012967	6.10344	73	0.0477997	5.656
Disease Ontology	chromosomal disease	33	0.000185909	0.0125798	2.78948	55	0.0199902	3.0912
Disease Ontology	nasopharynx carcinoma	52	0.000440113	0.0188995	2.16309	31	0.00579906	2.62804
Disease Ontology	glomerulonephritis	74	0.00152559	0.0460356	2.30212	71	0.0474967	2.49484
Pathway Commons	Syndecan-4-mediated signaling events	1	4.28372e-05	0.0688394	2.1853	4	0.00070692	2.98767
Pathway Commons	Regulation of Signaling by NODAL	3	0.000145744	0.0780702	30.5552	53	0.00666056	19.5132
Pathway Commons	N-Glycan antennae elongation	5	0.000168178	0.0540525	6.2052	54	0.00695008	11.5634
Pathway Commons	Wnt signaling network	7	0.000199142	0.0457172	2.09321	1	0.00127616	3.12211
Pathway Commons	N-glycan antennae elongation in the medial/trans-Golgi	14	0.000536959	0.0616352	5.10419	59	0.0227838	8.67253
Pathway Commons	Noncanonical Wnt signaling pathway	15	0.000565337	0.0605664	2.05104	6	0.00191681	3.00203
Pathway Commons	Angiopoietin receptor Tie2-mediated signaling	22	0.00100872	0.0736823	3.35301	58	0.0162871	4.16282
Pathway Commons	Canonical Wnt signaling pathway	56	0.00147821	0.0424194	2.04942	12	0.00390508	3.0214
MGI Expression: Detected	TS6_epiblast	1	1.9e-07	0.001583	25.4413	83	0.00178158	13.0088
MGI Expression: Detected	TS13_primordial germ cells	2	3.06e-07	0.00127691	75.7859	166	0.0110325	19.5132
MGI Expression: Detected	TS9_embryo; endoderm; primitive endoderm	3	1.83844e-06	0.00510902	10.0861	45	0.000228878	14.1914
MGI Expression: Detected	TS9_embryo; endoderm	8	2.834e-05	0.0295339	6.88483	131	0.00663931	7.4336
MSigDB Perturbation	Genes down-regulated in hES cells (human embryonic stem cells) after treatment with the ALK [Gene ID=238] inhibitor SB-431542 [PubChem=4521392].	1	4.58e-09	1.0879e-05	22.3719	6	8.4565e-06	22.3008
MSigDB Perturbation	Set 'ES exp1': genes overexpressed in human embryonic stem cells according to 5 or more out of 20 profiling studies.	2	7.01e-08	8.31713e-05	2.34177	2	6.22e-07	2.91397
MSigDB Perturbation	Genes down-regulated in hES cells (human embryonic stem cells) after treatment with the ALK [Gene ID=238] inhibitor SB-431542 [PubChem=16079008].	3	7.3e-08	5.78009e-05	20.649	9	0.00012673	21.6813
MSigDB Perturbation	Genes up-regulated in BT549 cells (breast cancer) by expression of SMARCE1 [Gene ID=6605] off a retroviral vector.	4	2.11e-07	0.000125077	2.64068	4	3.3429e-06	3.89485
MSigDB Perturbation	The 'stemnes' signature: genes up-regulated and common to 6 human embryonic stem cell lines tested.	5	1.49655e-06	0.000710561	4.34773	22	0.00331131	4.10804
MSigDB Perturbation	Top 40 genes from cluster 11 of acute myeloid leukemia (AML) expression profile; 67% of the samples are FAB M4 or M5.	7	7.84365e-06	0.00266012	4.99389	19	0.00163219	6.00406
MSigDB Perturbation	Tumorigenesis markers of head and neck squamous cell carcinoma (HNSCC): up-regulated in the 'early' tumors vs normal samples.	8	1.25916e-05	0.00373656	4.75859	21	0.00342491	5.44554
MSigDB Perturbation	Genes regulated by hypoxia, based on literature searches.	10	2.07747e-05	0.00493192	2.4823	41	0.0171575	2.38693
MSigDB Perturbation	Genes whose expression profile is specific to Cluster III of urothelial cell carcinoma (UCC) tumors.	11	3.28764e-05	0.00709532	2.28772	36	0.014373	2.44297
MSigDB Perturbation	Genes up-regulated in MDA-MB-231 cells (breast cancer) after knockdown of SATB1 [Gene ID=6304] by RNAi.	12	4.26366e-05	0.00843493	2.09783	31	0.0101088	2.21789
MSigDB Perturbation	Up-regulated genes distinguishing between two subtypes of gastric cancer: advanced (AGC) and early (EGC).	13	7.71442e-05	0.0140877	2.11651	1	3.67e-07	4.28338
MSigDB Perturbation	Genes down-regulated in acute myeloid leukemia (AML) patients with mutated NPM1 [Gene ID=4869].	14	8.85973e-05	0.0150236	2.02038	18	0.000928657	2.63213
MSigDB Perturbation	Genes down-regulated in H358 cells (lung cancer) by inducible expression of CEBPA [Gene ID=1050] off plasmid vector.	15	0.000132029	0.0208958	3.99916	13	0.000358444	6.5044
MSigDB Perturbation	Down-regulated at 24 h following infection of primary human foreskin fibroblasts with CMV	17	0.000174027	0.0243023	3.04737	5	4.98345e-06	6.7453
MSigDB Perturbation	Set 'NOS targets': genes upregulated and identified by ChIP on chip as targets of the transcription factors NANOG [Gene ID=79923], OCT4[Gene ID=5460], and Sox2 [Gene ID=6657] (NOS) in human embryonic stem cells.	22	0.000284314	0.03068	2.07903	7	5.85297e-05	3.49944
MSigDB Perturbation	The 'MLL signature 1': genes down-regulated in pediatric AML (acute myeloid leukemia) with rearranged MLL [Gene ID=4297] compared to all AML cases with the intact gene.	25	0.000372502	0.0353728	2.04335	73	0.0310884	2.1772
MSigDB Perturbation	Genes up-regulated by MYC [Gene ID=4609] and whose promoters are bound by MYC, according to MYC Target Gene Database.	28	0.000401746	0.0340623	4.65505	81	0.0356196	4.8783
MSigDB Perturbation	Genes up-regulated in MCF7 cells (breast cancer) under hypoxia conditions.	32	0.000510576	0.0378783	2.14004	47	0.0188631	2.55664
MSigDB Perturbation	Genes changed in U373-MG cells (malignant glioma) upon treatment with arsenic trioxide [PubChem=14888], a chemical that can cause autophagic cell death.	34	0.000706783	0.0493501	2.40035	56	0.0237594	2.75944
MSigDB Predicted Promoter Motifs	Motif NNNTGAGTCAKCN matches JUN: jun oncogene	1	1.01229e-05	0.00622559	2.53433	31	0.00641513	2.43514
MSigDB miRNA Motifs	Targets of MicroRNA CCCAGAG,MIR-326	1	4.44e-07	9.81588e-05	3.07174	22	0.0113361	2.68436

## Sheet: S1F-GREAT down bivalent H3K4me3
Table S1F - GREAT analysis of bivalent H3K4me3 peaks decreased after inhibition of Activin/Nodal signalling for 2h with SB
Ontology type	Term Name	Binom Rank	Binom Raw P-Value	Binom FDR Q-Val	Binom Fold Enrichment	Hyper Rank	Hyper FDR Q-Val	Hyper Fold Enrichment
GO Molecular Function	growth factor activity	1	1.1846e-05	0.0402882	8.84236	1	0.000285144	14.2522
Mouse Phenotype	atrial septal defect	1	4.86e-07	0.00354189	14.3949	1	3.8751e-05	27.9748
Mouse Phenotype	abnormal interatrial septum morphology	2	1.26052e-06	0.00459647	12.4659	2	3.67579e-05	25.5572
Mouse Phenotype	abnormal amniotic cavity morphology	3	3.30808e-06	0.00804193	107.005	6	0.00247204	110.9
Mouse Phenotype	abnormal aorta morphology	4	2.90246e-05	0.0529191	7.68607	5	0.00280987	11.8973
Mouse Phenotype	abnormal lateral plate mesoderm	5	3.1999e-05	0.0466737	49.8526	9	0.0035145	88.72
Mouse Phenotype	abnormal interventricular septum morphology	6	3.3726e-05	0.0409939	6.1933	3	0.00288773	10.0675
Mouse Phenotype	abnormal mesoderm development	7	5.20297e-05	0.0542075	8.89366	13	0.00446608	12.5844
Mouse Phenotype	absent prechordal plate	8	6.03277e-05	0.0549962	178.9	26	0.031334	118.293
Mouse Phenotype	abnormal heart atrium morphology	9	6.36612e-05	0.0515868	6.78623	4	0.00277859	12.3222
Mouse Phenotype	abnormal heart septum morphology	10	6.97739e-05	0.0508861	5.58559	7	0.00255874	9.13462
Mouse Phenotype	abnormal heart right ventricle size	11	8.07315e-05	0.053525	11.1853	17	0.00564282	16.4296
Mouse Phenotype	decreased heart right ventricle size	12	8.20304e-05	0.0498539	36.2378	12	0.00480919	73.9333
Mouse Phenotype	transposition of great arteries	13	8.27438e-05	0.0464193	17.4242	15	0.00432322	30.3316
Mouse Phenotype	abnormal outflow tract development	14	9.22457e-05	0.0480534	8.0126	8	0.00272205	14.9109
Pathway Commons	Regulation of Signaling by NODAL	1	5.68e-08	9.12914e-05	416.739	1	0.00023571	221.8
Pathway Commons	Signaling by NODAL	2	2.87e-07	0.000230578	74.0746	2	0.000218544	69.5843
MGI Expression: Detected	TS8_epiblast	1	1.63e-07	0.00135501	40.5566	1	9.9826e-05	64.2899
MGI Expression: Detected	TS9_primitive streak	2	3.71e-07	0.00154786	34.2679	4	0.000103797	49.2889
MGI Expression: Detected	TS9_embryo; endoderm; primitive endoderm	3	3.85e-07	0.0010696	68.7817	2	0.000159608	107.539
MGI Expression: Detected	TS6_epiblast	4	7.82e-07	0.00162959	173.495	18	0.0020088	88.72
MGI Expression: Detected	TS12_anterior pro-rhombomere; floor plate	5	1.06992e-06	0.00178398	1347.47	22	0.004261	295.733
MGI Expression: Detected	TS10_embryo; mesoderm	6	1.1648e-06	0.00161849	17.4275	3	0.0001135	30.5931
MGI Expression: Detected	TS9_embryo; endoderm	7	1.73904e-06	0.00207119	46.9507	8	0.000705621	56.3302
MGI Expression: Detected	TS12_future midbrain; floor plate	8	4.66318e-06	0.00485961	645.109	26	0.0107928	197.156
MGI Expression: Detected	Theiler_stage_8	9	6.24951e-06	0.00578913	9.76193	6	0.00068242	14.5784
MGI Expression: Detected	Theiler_stage_9	10	8.55699e-06	0.00713396	6.30839	12	0.00117583	7.96886
MGI Expression: Detected	TS8_embryo	11	1.35456e-05	0.0102663	11.3244	13	0.00108672	16.4296
MGI Expression: Detected	TS9_embryo	12	2.27774e-05	0.0158246	6.54461	17	0.00208875	8.47981
MGI Expression: Detected	Theiler_stage_10	13	3.41008e-05	0.0218691	4.18107	5	0.000481631	5.72956
MGI Expression: Detected	TS12_trunk mesenchyme	14	3.85953e-05	0.0229835	9.38739	9	0.000692776	18.8766
MGI Expression: Detected	TS7_epiblast	15	5.78681e-05	0.0321631	40.7936	28	0.011976	44.36
MGI Expression: Detected	TS9_embryo; ectoderm	16	5.84043e-05	0.0304323	19.0769	24	0.00551121	26.2874
MGI Expression: Detected	TS10_primitive streak	17	6.10459e-05	0.0299376	18.859	25	0.00578005	25.7159
MGI Expression: Detected	TS9_extraembryonic component	18	6.26268e-05	0.0290067	8.59927	19	0.00260609	13.2418
MGI Expression: Detected	TS15_tail	19	7.69567e-05	0.0337678	6.58345	15	0.00192048	10.8954
MGI Expression: Detected	TS10_extraembryonic component; endoderm; visceral endoderm	20	0.00010241	0.0426897	16.4811	20	0.00267467	32.8593
MSigDB Perturbation	Genes down-regulated in hES cells (human embryonic stem cells) after treatment with the ALK [Gene ID=238] inhibitor SB-431542 [PubChem=16079008].	1	2.31009e-06	0.00548416	120.698	1	0.00173268	147.867
MSigDB Perturbation	Genes down-regulated in hES cells (human embryonic stem cells) after treatment with the ALK [Gene ID=238] inhibitor SB-431542 [PubChem=4521392].	2	2.70887e-06	0.00321542	114.423	2	0.00151244	126.743
MSigDB Perturbation	Genes down-regulated during pubertal mammary gland development between week 4 and 5.	3	3.52969e-05	0.0279316	9.53987	4	0.0241309	9.4383
