# Supplementary material for: Activin/Nodal signaling and NANOG orchestrate human embryonic stem cell fate decisions by controlling the H3K4me3 chromatin mark
Source: Genes Dev. 2015 Apr 1;29(7):702–17. doi: 10.1101/gad.255984.114 (PMC4387713; doi:10.1101/gad.255984.114)
Supplement: Supplemental Material [file supp_gad.255984.114_Table_S2.xlsx]

## Sheet: S2A -Top 10% probes
Table S2A: Clusters of top 10% gene expression probes ranked by Hotelling T2 statistic during cynetic of SB-431542
probeID	targetID	geneSymbols	probe location	refSeq	ensemblID	illuminaProbeID	HotelingT2	Cluster	log2 expr Activin_1	log2 expr Activin_2	log2 expr Activin_3	log2 expr SB_2h_1	log2 expr SB_2h_2	log2 expr SB_2h_3	log2 expr SB_4h_1	log2 expr SB_4h_2	log2 expr SB_4h_3	log2 expr SB_8h_1	log2 expr SB_8h_2	log2 expr SB_8h_3	log2 expr SB_24h_1	log2 expr SB_24h_2	log2 expr SB_48h_2	log2 expr SB_48h_1	log2 expr SB_24h_3	log2 expr SB_48h_3
7320372	EOMES	EOMES	3:-27757886	NM_001278182 NM_001278183 NM_005442 NP_001265111 NP_001265112 NP_005433 XM_005265509 XM_005265510 XP_005265566 XP_005265567	ENSG00000163508	ILMN_1760509	16083.8	Cluster 1	11.4984	11.5425	11.5464	11.2083	11.0995	11.0593	10.796	10.3561	10.6308	9.5729	10.2957	10.2014	8.66805	8.72151	8.2551	8.29373	8.78953	8.32482
6450291	LEFTY2	LEFTY2	1:-226124298	NM_001172425 NM_003240 NP_001165896 NP_003231	ENSG00000143768	ILMN_1781256	12587.9	Cluster 1	11.5758	11.4959	11.4002	8.68631	8.33601	8.59867	8.39569	8.25381	8.33528	7.98802	8.02981	8.01955	7.69422	7.66208	7.8636	7.59792	7.63013	7.64498
5890170	NANOG	NANOG	12:7941995	NM_024865 NP_079141 XM_005253484 XP_005253541	ENSG00000111704	ILMN_1659013	7167.28	Cluster 1	10.5602	10.4189	10.4026	9.55044	9.37768	9.43774	9.26575	9.24702	9.15525	8.38962	8.65243	8.71821	8.16284	8.11908	7.83017	7.79219	8.16647	7.76862
1940563	HS.10862	AK4	c("1:65613232", "1:65613513", "1:65613850")	NM_001005353 NM_013410 NM_203464 NP_001005353 NP_037542 NP_982289	ENSG00000162433	ILMN_1843198	5893.29	Cluster 1	9.71144	9.88319	9.701	9.21735	9.05022	9.03994	9.3367	9.12904	9.3256	8.74816	9.00632	8.97605	7.87556	7.9328	7.88716	7.77236	7.80495	7.78971
1090326	TIMP4	TIMP4	3:-12194568	NM_003256 NP_003247	ENSG00000157150	ILMN_1663399	5794.42	Cluster 1	11.2246	11.0972	11.2578	10.0917	9.93869	9.93108	10.174	9.94436	10.1423	9.70994	10.0264	10.1558	9.09952	8.98586	8.72187	8.63145	9.0986	8.67132
2070632	GDF3	GDF3	12:-7842381	NM_020634 NP_065685	ENSG00000184344	ILMN_2210111	5208.47	Cluster 1	9.47066	9.5171	9.46269	8.96312	8.75072	8.94315	8.99806	8.76708	8.96334	8.35244	8.60041	8.60067	7.50807	7.58712	7.5448	7.44491	7.54487	7.46056
3800242	MIXL1	MIXL1	1:226411383	NM_001282402 NM_031944 NP_001269331 NP_114150 XM_005273283 XP_005273340	ENSG00000185155	ILMN_1668969	4660.68	Cluster 1	10.3194	10.2495	10.6107	9.02283	8.75624	8.76363	8.30826	8.08453	8.30284	7.97755	8.56944	8.83166	7.90489	8.24471	7.77611	7.79279	8.05652	7.65321
1190367	IER3	IER3	c("6:-30710976", "6_cox_hap2:-2223045", "6_dbb_hap3:-2004635", "6_mann_hap4:-2059070", "6_qbl_hap6:-2003905", "6_ssto_hap7:-2043293")	NM_003897 NM_052815 NP_003888	c("ENSG00000137331", "ENSG00000235030", "ENSG00000230128", "ENSG00000227231", "ENSG00000206478", "ENSG00000237155")	ILMN_1682717	4469.97	Cluster 1	11.889	11.4361	11.6832	11.0033	10.9962	11.1371	10.2762	10.3525	10.2878	9.87615	10.404	10.1894	9.7747	9.87573	9.31191	9.3552	9.69621	9.35471
5550414	RPRM	RPRM	2:-154333852	NM_019845 NP_062819	ENSG00000177519	ILMN_1665425	3884.27	Cluster 1	11.5677	11.5962	11.5849	11.1553	11.1395	11.2443	10.852	10.9308	11.0753	10.6379	10.5109	10.5462	9.83925	9.79397	9.77977	9.68767	10.0635	9.88513
3170338	LOC100134073	NA	:NA	NA	NA	ILMN_3242105	3478.08	Cluster 1	10.4824	10.1752	10.394	9.29712	9.48761	9.38603	9.5683	9.5523	9.59165	9.06002	9.26273	9.24507	8.71231	8.56583	8.53648	8.58467	8.74438	8.64437
630537	NODAL	NODAL	10:-72191692	NM_018055 NP_060525	ENSG00000156574	ILMN_1712537	3073.89	Cluster 1	9.21603	9.0636	9.10972	8.34635	8.25381	8.42326	8.08412	7.89515	8.10311	7.78446	8.0983	7.99651	7.54289	7.51845	7.48557	7.51382	7.62332	7.47317
4780242	CER1	CER1	9:-14719732	NM_005454 NP_005445	ENSG00000147869	ILMN_1690192	2985.54	Cluster 1	9.32255	9.33331	9.2355	8.63663	8.48322	8.37019	8.31916	8.28844	8.27935	7.64498	7.68207	7.75404	7.77152	7.77943	7.73354	7.77135	7.71917	7.71476
3800465	FAM174B	FAM174B	15:-93160679	NM_207446 NP_997329	ENSG00000185442	ILMN_1652797	2926.47	Cluster 1	10.9271	10.8545	10.8867	10.0059	9.94993	9.78555	9.90036	9.77652	9.9002	9.58522	9.47943	9.48915	9.29308	9.32679	9.37565	9.36608	9.38255	9.32585
2760709	LYPD1	LYPD1	2:-133402337	NM_001077427 NM_144586 NP_001070895 NP_653187 XM_005263583 XM_005263584 XP_005263640 XP_005263641	ENSG00000150551	ILMN_1668863	2797.63	Cluster 1	10.2655	10.0856	10.199	9.18998	9.1646	9.40198	9.26475	9.44994	9.36887	9.05107	9.26138	9.0621	8.7715	8.72496	8.62005	8.64187	8.71324	8.68068
3180639	SYT4	SYT4	18:-40847857	NM_020783 NP_065834 XM_005258337 XP_005258394	ENSG00000132872	ILMN_1768705	2569.1	Cluster 1	9.28349	9.21787	9.33039	8.56767	8.42548	8.65096	8.7126	8.39799	8.68132	7.86847	8.3273	8.29171	7.51786	7.56602	7.59611	7.43393	7.53243	7.48641
3060377	MFAP4	MFAP4	17:-19286755	NM_001198695 NM_002404 NP_001185624 NP_002395	ENSG00000166482	ILMN_1766914	2300.72	Cluster 1	9.52981	9.45831	9.54762	8.9949	9.09637	8.98845	9.07113	8.75374	9.13275	8.48636	8.8247	8.8152	8.31037	8.34099	8.14432	8.16424	8.30227	8.16989
3800241	CDH6	CDH6	5:31193762	NM_004932 NP_004923	ENSG00000113361	ILMN_1766675	2193.34	Cluster 1	10.5138	10.4311	10.4768	9.61016	9.76858	9.82155	9.61561	9.76525	9.70826	9.52429	9.37249	9.30464	9.28437	9.16119	8.84467	9.07949	9.17611	8.96906
7160376	CLEC3A	CLEC3A	c("16:78056443", "16:78062986")	NM_001244755 NM_005752 NP_001231684 NP_005743	ENSG00000166509	ILMN_2220729	2093.48	Cluster 1	9.58006	9.62298	9.523	9.7593	9.37178	9.49677	9.31229	9.61536	9.40179	9.32788	8.78274	8.76524	8.56767	8.4131	8.64707	8.83901	8.37527	8.64166
160148	AK3L1	AK4	c("1:65613232", "1:65613513", "1:65613850")	NM_001005353 NM_013410 NM_203464 NP_001005353 NP_037542 NP_982289	ENSG00000162433	ILMN_2338038	2087.25	Cluster 1	9.2668	9.28021	9.19253	8.86307	8.73197	8.80908	8.9109	8.62905	8.98034	8.52023	8.68696	8.7661	7.95684	8.03496	8.03134	7.96821	7.92353	7.90659
3940435	EMP1	EMP1	12:13349602	NM_001423 NP_001414 XM_005253338 XP_005253395	ENSG00000134531	ILMN_1801616	1997.73	Cluster 1	9.20237	8.99779	8.90321	8.64919	8.51817	8.82986	8.6322	8.63784	8.66916	8.15223	8.59699	8.46122	7.98991	8.17114	7.70915	7.67812	7.97339	7.67838
2600164	THBS2	THBS2	6:-169615875	NM_003247 NP_003238	ENSG00000186340	ILMN_1678842	1940.87	Cluster 1	10.0856	9.91729	10.083	9.214	9.25724	9.19385	9.05035	9.0133	9.03783	9.10868	9.24324	9.00751	8.56515	8.73926	8.44145	8.4666	8.60986	8.53894
3710093	LOC133993	NA	:NA	NA	NA	ILMN_1770080	1847.27	Cluster 1	9.53701	9.28783	9.43871	8.91479	8.76359	8.73162	8.73612	8.54594	8.91447	8.25267	8.53824	8.31978	8.19994	8.08131	8.07838	8.09598	8.07026	8.03712
2970164	EDNRB	EDNRB	13:-78469616	NM_000115 NM_001122659 NM_001201397 NM_003991 NP_000106 NP_001116131 NP_001188326 NP_003982 NR_047024 XM_005266275 XP_005266332	ENSG00000136160	ILMN_1751904	1761.09	Cluster 1	12.1334	12.2454	12.2375	11.4085	11.3509	11.395	11.5281	11.4072	11.5184	11.4882	11.4831	11.4847	11.0391	11.0936	10.9728	10.9317	11.1241	10.9285
360367	PCDH7	PCDH7	c("4:30722030", "4:30722037")	NM_001173523 NM_002589 NM_032456 NM_032457 NP_001166994 NP_002580 NP_115832 NP_115833 XM_005248163 XM_005248164 XM_005248165 XM_005248166 XP_005248220 XP_005248221 XP_005248222 XP_005248223	ENSG00000169851	ILMN_1710544	1731.68	Cluster 1	9.19564	9.13112	9.17611	8.6348	8.8436	8.81475	8.767	8.79556	8.76092	8.46677	8.49372	8.588	8.03029	8.25366	7.9672	8.00361	8.15866	7.91492
5550379	CAV1	CAV1	c("7:116164839", "7:116165063", "7:116166347", "7:116166412")	NM_001172895 NM_001172896 NM_001172897 NM_001753 NP_001166366 NP_001166367 NP_001166368 NP_001744	ENSG00000105974	ILMN_1687583	1702.07	Cluster 1	9.49961	9.43127	9.48154	8.86133	8.84776	8.8086	8.83101	8.84786	8.87845	8.46462	9.01491	8.95106	8.41071	8.43546	8.27629	8.07163	8.37053	8.3123
5820035	NFE2L3	NFE2L3	7:26191847	NM_004289 NP_004280	ENSG00000050344	ILMN_2049766	1624.63	Cluster 1	10.083	10.107	9.97688	9.70801	9.62769	9.69027	9.61536	9.68806	9.80026	9.39154	9.37945	9.42915	8.93688	8.99251	8.90221	8.63366	8.95933	8.77003
1340039	TFPI	TFPI	c("2:-188343305", "2:-188328958")	NM_001032281 NM_006287 NP_001027452 NP_006278 XM_005246818 XM_005246819 XM_005246820 XP_005246875 XP_005246876 XP_005246877	ENSG00000003436	ILMN_1662619	1602.04	Cluster 1	10.6186	10.5359	10.4332	10.0046	9.99814	10.1193	10.0398	9.90752	9.96089	9.86112	9.81469	9.75795	9.53552	9.56338	9.28836	9.48469	9.4636	9.37844
7040100	DKK4	DKK4	8:-42231586	NM_014420 NP_055235	ENSG00000104371	ILMN_1712729	1461.02	Cluster 1	8.64289	8.9151	8.5735	8.44284	8.5163	8.25218	8.25504	8.38289	8.30406	7.45054	7.46653	7.50527	7.38351	7.38641	7.42838	7.40807	7.32953	7.33901
4060131	C3ORF58	C3orf58	c("3:143690640", "3:143692167")	NM_001134470 NM_173552 NP_001127942 NP_775823	ENSG00000181744	ILMN_1797372	1448.7	Cluster 1	10.0466	10.0538	9.96542	9.30601	9.29952	9.44133	9.37906	9.30174	9.49847	9.08355	9.48702	9.48515	8.91295	8.81275	8.89015	8.71041	8.9897	8.88301
290445	TNMD	TNMD	X:99839790	NM_022144 NP_071427 XM_005262175 XM_005262176 XP_005262232 XP_005262233	ENSG00000000005	ILMN_1763587	1419.52	Cluster 1	9.8407	9.84728	9.87285	9.64512	9.45364	9.57584	9.55736	9.5214	9.45392	9.20308	9.19471	8.98502	8.82047	8.77942	8.93546	8.81873	8.89891	8.95541
2350685	HEY2	HEY2	6:126070732	NM_012259 NP_036391 XM_005266878 XM_005266879 XP_005266935 XP_005266936	ENSG00000135547	ILMN_1682034	1310.67	Cluster 1	8.82624	8.73784	8.77426	8.45889	8.46079	8.53639	8.23528	8.25996	8.21685	8.03697	8.14792	8.10932	7.8341	7.76121	7.8324	7.79747	7.7572	7.79206
6100717	SLC7A14	SLC7A14	3:-170177342	NM_020949 NM_175917 NP_066000	ENSG00000013293	ILMN_1676602	1298.9	Cluster 1	8.55439	8.59143	8.68092	8.13842	8.03473	8.06441	8.19971	7.99114	8.27584	7.67715	7.97689	7.91354	7.61378	7.53102	7.55596	7.45324	7.61203	7.47107
270152	SLC7A5	SLC7A5	16:-87863629	NM_003486 NP_003477	ENSG00000103257	ILMN_1720373	1263.19	Cluster 1	13.1959	13.3051	13.2196	12.4491	12.5403	12.3943	12.3862	12.3046	12.4543	12.2427	12.6827	12.4527	12.3402	12.4512	11.9342	11.7652	12.4111	12.0177
5860528	LEFTY1	LEFTY1	1:-226073982	NM_020997 NP_066277 XM_005273009 XP_005273066	ENSG00000243709	ILMN_1660317	1220.38	Cluster 1	10.362	9.74411	9.96619	8.53469	8.19817	8.2544	7.71045	7.67526	7.61879	7.65651	7.6373	7.58776	7.60358	7.56717	7.59672	7.55154	7.64899	7.61016
990687	STOX2	STOX2	4:184826509	NM_020225 NP_064610 XM_005263142 XP_005263199	ENSG00000173320	ILMN_1803256	1212.59	Cluster 1	10.6914	10.6016	10.7175	9.97734	9.9895	10.0445	9.97553	9.74567	9.85471	9.84433	10.0049	9.93707	9.73434	9.67764	9.60035	9.69996	9.63252	9.81721
4290192	AK3L1	AK4	c("1:65613232", "1:65613513", "1:65613850")	NM_001005353 NM_013410 NM_203464 NP_001005353 NP_037542 NP_982289	ENSG00000162433	ILMN_1764090	1147.81	Cluster 1	8.81889	8.70436	8.76168	8.50245	8.47303	8.45908	8.5557	8.41153	8.56332	8.08349	8.29484	8.50222	7.88485	7.87163	7.78201	7.8008	7.96213	7.95013
5900152	NOX4	NOX4	11:-89057522	NM_001143836 NM_001143837 NM_016931 NP_001137308 NP_001137309 NP_058627 NR_026571	ENSG00000086991	ILMN_1735996	1142.05	Cluster 1	9.92676	9.49405	9.71957	8.43047	8.35371	8.49501	8.49366	8.54283	8.59363	8.34785	8.60188	8.31815	8.16734	8.1544	8.24078	8.22415	8.26791	8.15378
6510360	C1ORF97	LINC00467	1:211556097	NM_032705 NR_026761	ENSG00000153363	ILMN_1808769	1127.53	Cluster 1	8.8538	8.92152	8.91549	8.67863	8.47779	8.55393	8.41413	8.34625	8.51568	8.11992	8.24767	8.26846	7.99073	7.91283	7.95872	7.96556	8.05017	8.03088
4610554	AK3L1	AK4	c("1:65613232", "1:65613513", "1:65613850")	NM_001005353 NM_013410 NM_203464 NP_001005353 NP_037542 NP_982289	ENSG00000162433	ILMN_1798249	1114.94	Cluster 1	8.435	8.51283	8.44653	8.15515	8.04638	8.18957	8.28772	8.14343	8.32545	7.84575	8.01572	8.03321	7.5606	7.65812	7.59175	7.50608	7.5842	7.57096
6590575	SPRY2	SPRY2	13:-80910112	NM_005842 NP_005833 XM_005266217 XP_005266274	ENSG00000136158	ILMN_2089329	1027.8	Cluster 1	11.0487	10.9594	11.1666	11.1175	11.0381	11.1785	10.7446	10.814	10.8509	10.7032	10.7198	10.6472	10.2832	10.2181	10.4351	10.3842	10.3888	10.3117
4860685	LOC401321	NA	:NA	NA	NA	ILMN_1751227	1026.32	Cluster 1	8.94415	8.97151	8.90469	8.42889	8.56473	8.42775	8.45518	8.29664	8.51398	8.36648	8.55415	8.60346	8.02876	7.9811	7.81122	7.96218	8.17316	7.89559
6330270	GPC4	GPC4	X:-132435064	NM_001448 NP_001439 XM_005262398 XP_005262455	ENSG00000076716	ILMN_1789502	995.138	Cluster 1	12.1324	11.9399	11.8601	11.7017	11.5546	11.6653	11.613	11.4864	11.5281	10.9735	11.2059	11.0344	11.0357	10.9735	10.8122	10.6926	10.9526	10.7412
5910128	VAMP8	VAMP8	2:85804614	NM_003761 NP_003752	ENSG00000118640	ILMN_2190084	988.642	Cluster 1	11.9267	11.8186	11.8377	11.1652	11.355	11.1636	11.4198	11.3206	11.1293	11.1728	11.2517	11.2631	11.2309	10.9169	10.9361	10.942	11.2747	10.77
7210377	GPR37	GPR37	7:-124386114	NM_005302 NP_005293	ENSG00000170775	ILMN_2218935	940.603	Cluster 1	9.6037	9.46502	9.43774	8.9001	8.84283	8.82922	8.74531	8.60621	8.5279	8.50278	8.69209	8.65872	8.65732	8.59498	8.65063	8.43317	8.59806	8.59152
6760669	SPRY1	SPRY1	c("4:124317950", "4:124319541", "4:124320645")	NM_001258038 NM_001258039 NM_005841 NM_199327 NP_001244967 NP_001244968 NP_005832 NP_955359 XM_005262686 XP_005262743	ENSG00000164056	ILMN_2329914	938.48	Cluster 1	10.6505	10.5768	10.4563	9.9236	9.93777	10.0038	9.8766	9.61746	9.8292	9.77779	9.6865	9.66959	9.57269	9.69581	9.70396	9.70114	9.64497	9.60785
1410403	LRRN2	LRRN2	1:-204586303	NM_006338 NM_201630 NP_006329 NP_963924 XM_005244827 XP_005244884	ENSG00000170382	ILMN_1696657	888.754	Cluster 1	10.057	9.94993	10.139	9.50961	9.33407	9.39707	9.3379	9.12301	9.22278	8.73185	9.02031	8.89015	9.1603	9.1639	9.19009	9.34674	9.36225	9.21048
4850731	TFPI	TFPI	c("2:-188343305", "2:-188328958")	NM_001032281 NM_006287 NP_001027452 NP_006278 XM_005246818 XM_005246819 XM_005246820 XP_005246875 XP_005246876 XP_005246877	ENSG00000003436	ILMN_1707124	871.214	Cluster 1	10.741	10.7487	10.634	10.341	10.3846	10.338	10.226	10.1844	10.0904	10.0562	10.1724	10.0398	9.80994	9.79148	9.56316	9.78826	9.84514	9.64393
6900209	ADAM19	ADAM19	5:-156904312	NM_023038 NM_033274 NP_150377 XM_005266003 XM_005266004 XM_005266005 XP_005266060 XP_005266061 XP_005266062	ENSG00000135074	ILMN_1713751	868.295	Cluster 1	11.5131	11.4485	11.5708	10.9073	10.9616	10.8599	10.7018	10.7081	10.7649	10.5157	10.5802	10.6578	10.6551	10.8959	10.745	10.7436	10.8045	10.6826
1230156	SERPINB9	SERPINB9	6:-2887500	NM_004155 NP_004146 XM_005249184 XP_005249241	ENSG00000170542	ILMN_1742052	859.704	Cluster 1	8.43587	8.58539	8.25353	8.38416	8.27477	8.25288	8.15665	8.07916	8.3216	7.93209	7.98001	8.02673	7.83792	7.7525	7.58447	7.67317	7.63897	7.64956
4220605	ETS2	ETS2	c("21:40177231", "21:40177755")	NM_001256295 NM_005239 NP_001243224 NP_005230 XM_005260935 XP_005260992	ENSG00000157557	ILMN_1720158	852.331	Cluster 1	9.14477	8.94551	9.00057	8.59564	8.64719	8.68114	8.47147	8.46182	8.50571	8.38034	8.42158	8.37749	8.21174	8.1544	8.16246	8.17749	8.16693	8.14777
5570102	DKK1	DKK1	10:54074041	NM_012242 NP_036374	ENSG00000107984	ILMN_1773337	835.53	Cluster 1	9.29342	9.07705	9.25858	8.40525	8.38962	8.37249	8.49198	8.40147	8.58084	7.9003	8.15093	8.15844	8.07961	8.13525	8.70448	8.36318	8.2389	8.45636
3310692	SPRY1	SPRY1	c("4:124317950", "4:124319541", "4:124320645")	NM_001258038 NM_001258039 NM_005841 NM_199327 NP_001244967 NP_001244968 NP_005832 NP_955359 XM_005262686 XP_005262743	ENSG00000164056	ILMN_1691860	833.068	Cluster 1	9.6857	9.73566	9.59505	9.22092	9.2134	9.11225	9.06079	8.98186	9.06079	9.10335	8.86718	8.94011	8.78734	8.91042	8.89647	8.99187	8.75705	8.85733
1090739	LIMS1	LIMS1	c("2:109150811", "2:109204757", "2:109204922", "2:109223617", "2:109237702", "2:109271268")	NM_001193482 NM_001193483 NM_001193484 NM_001193485 NM_001193488 NM_004987 NP_001180411 NP_001180412 NP_001180413 NP_001180414 NP_001180417 NP_004978 XM_005263946 XM_005263947 XM_005263948 XM_005263949 XM_005263950 XM_005263951 XM_005263952 XP_005264003 XP_005264004 XP_005264005 XP_005264006 XP_005264007 XP_005264008 XP_005264009	ENSG00000169756	ILMN_1675387	828.172	Cluster 1	9.60513	9.65093	9.57855	9.20642	9.24193	9.13124	9.3383	9.07385	9.11365	9.05804	9.15439	9.18575	8.8422	9.0487	8.75306	8.71305	8.8655	8.72086
6960142	COL1A1	COL1A1	17:-48261457	NM_000088 NP_000079 XM_005257058 XM_005257059 XP_005257115 XP_005257116	ENSG00000108821	ILMN_1701308	800.873	Cluster 1	11.34	11.0728	11.3466	10.334	10.5201	10.5167	10.4476	10.5435	10.5395	10.2976	10.1579	10.1568	9.86476	10.0256	9.96281	10.0841	9.95105	9.93952
3180039	RGL1	RGL1	1:183605208	NM_015149 NP_055964 XM_005245010 XM_005245011 XM_005245012 XM_005245013 XP_005245067 XP_005245068 XP_005245069 XP_005245070	ENSG00000143344	ILMN_1654398	797.523	Cluster 1	9.88319	9.61428	9.77961	9.3178	9.29422	9.39342	9.37788	9.56979	9.55679	9.17545	9.04362	9.05413	8.7864	8.94181	8.92152	9.08355	8.96199	8.80475
3290441	BMPR1A	BMPR1A	10:88516396	NM_004329 NP_004320 XM_005270064 XP_005270121	ENSG00000107779	ILMN_1706957	792.261	Cluster 1	10.7134	10.6084	10.4541	10.025	10.0466	10.0959	10.1047	10.0343	10.008	9.9527	10.1051	10.0272	9.90937	9.77511	9.75245	9.59015	9.68806	9.67595
3440224	YRDC	YRDC	1:-38268614	NM_024640 NP_078916	ENSG00000196449	ILMN_2061732	777.316	Cluster 1	11.1087	11.0487	10.9965	10.9308	11.0131	11.0644	10.9691	10.9366	10.9073	10.6804	10.7602	10.751	10.3814	10.5729	10.3538	10.3654	10.4143	10.3392
7380239	FGF13	FGF13	X:-137713734	NM_001139498 NM_001139500 NM_001139501 NM_001139502 NM_004114 NM_033642 NP_001132970 NP_001132972 NP_001132973 NP_001132974 NP_004105 NP_378668 XM_005262399 XP_005262456	ENSG00000129682	ILMN_1671777	771.783	Cluster 1	9.89131	9.83409	9.88751	9.30038	9.23226	9.40091	9.37159	9.28847	9.58365	9.27655	9.37197	9.48444	9.06088	8.94469	9.1979	9.20584	9.03783	9.06216
6590341	RAB31	RAB31	18:9708228	NM_006868 NP_006859	ENSG00000168461	ILMN_1660691	756.818	Cluster 1	11.6832	11.6787	11.7207	11.1671	11.2736	11.1911	11.2847	11.0237	11.1441	10.942	11.3879	11.3806	11.0508	11.0898	10.8296	10.6703	11.1212	10.9043
6900114	SEMA3A	SEMA3A	7:-83587659	NM_006080 NP_006071 XM_005250110 XM_005250111 XP_005250167 XP_005250168	ENSG00000075213	ILMN_1765641	749.725	Cluster 1	10.4801	10.62	10.5372	10.3503	10.1802	10.0526	10.0791	9.90937	10.0161	9.82009	9.87475	9.94468	9.82426	9.91995	9.86763	9.8643	9.76078	9.73525
5870608	PPP1R3B	PPP1R3B	8:-8993764	NM_001201329 NM_024607 NP_001188258 NP_078883	ENSG00000173281	ILMN_1712236	708.888	Cluster 1	8.35213	8.49945	8.53179	8.41528	8.33185	8.3201	8.35591	8.2861	8.2608	7.96242	8.10976	8.08913	7.87104	8.02393	7.73992	7.77995	7.84887	7.86231
770632	CER1	CER1	9:-14719732	NM_005454 NP_005445	ENSG00000147869	ILMN_2115143	696.253	Cluster 1	8.39012	8.48387	8.24449	7.86337	7.7016	7.74274	7.64438	7.56106	7.60865	7.43658	7.44898	7.44021	7.24618	7.36578	7.4536	7.34471	7.34618	7.35376
3120326	ANGPT1	ANGPT1	8:-108261710	NM_001146 NM_001199859 NM_139290 NP_001137 NP_001186788 XM_005250873 XM_005250874 XP_005250930 XP_005250931	ENSG00000154188	ILMN_1677723	696.24	Cluster 1	8.74826	8.68466	8.59978	8.21654	8.26227	8.28265	8.1745	8.17952	8.21529	8.08841	7.92402	7.926	7.83601	7.77741	8.05186	8.01572	7.86798	7.99122
3840465	EDNRB	EDNRB	13:-78469616	NM_000115 NM_001122659 NM_001201397 NM_003991 NP_000106 NP_001116131 NP_001188326 NP_003982 NR_047024 XM_005266275 XP_005266332	ENSG00000136160	ILMN_1710297	651.89	Cluster 1	9.15161	9.25043	9.13649	8.78533	8.5937	8.6936	8.8683	8.68281	8.7098	8.6334	8.58244	8.64066	8.28716	8.4519	8.2875	8.3875	8.38681	8.39574
6480059	ACTA2	ACTA2	10:-90694831	NM_001141945 NM_001613 NP_001135417 NP_001604	ENSG00000107796	ILMN_1671703	648.607	Cluster 1	9.84481	9.71176	9.64469	9.48228	9.73342	9.75409	9.54644	9.55499	9.51879	9.19908	9.0478	9.18666	9.1	9.26016	9.21063	9.40081	9.00905	9.26075
430050	BAMBI	BAMBI	10:28966424	NM_012342 NP_036474	ENSG00000095739	ILMN_1691410	643.712	Cluster 1	10.6063	10.605	10.5041	10.3515	10.2285	10.3651	10.1491	10.0876	10.1229	9.82155	10.0237	10.0138	9.55066	9.62093	9.64658	9.27079	9.76899	9.3824
2690209	ITGAV	ITGAV	c("2:187454790", "2:187464932")	NM_001144999 NM_001145000 NM_002210 NP_001138471 NP_001138472 NP_002201 XM_005246536 XP_005246593	ENSG00000138448	ILMN_2169439	617.41	Cluster 1	10.1518	10.0862	10.1411	9.40701	9.47341	9.60842	9.51374	9.49054	9.37344	9.41968	9.55947	9.54247	9.62074	9.53188	9.35705	9.50272	9.47527	9.4886
6290341	LYPD1	LYPD1	2:-133402337	NM_001077427 NM_144586 NP_001070895 NP_653187 XM_005263583 XM_005263584 XP_005263640 XP_005263641	ENSG00000150551	ILMN_2388397	594.587	Cluster 1	9.18052	9.22531	9.40601	8.46379	8.64582	8.62229	8.66655	8.67006	8.68945	8.43435	8.52509	8.60196	8.22627	8.19643	8.05836	8.22248	8.11639	7.99844
1470753	PIK3R1	PIK3R1	c("5:67511584", "5:67584252", "5:67586467", "5:67588396")	NM_001242466 NM_181504 NM_181523 NM_181524 NP_001229395 NP_852556 NP_852664 NP_852665 XM_005248542 XP_005248599	ENSG00000145675	ILMN_1760303	590.403	Cluster 1	9.87863	10.0246	9.9847	9.60747	9.59553	9.49382	9.66842	9.56979	9.7519	9.34012	9.69237	9.57013	9.16094	9.13576	9.1831	9.36831	9.34478	9.2881
2650114	ITGB5	ITGB5	3:-124481795	NM_002213 NP_002204 XM_005247436 XP_005247493	ENSG00000082781	ILMN_1668374	590.069	Cluster 1	11.6436	11.8041	11.6961	11.3589	11.1955	11.2003	11.3	11.0344	11.398	10.9523	11.2389	11.287	11.2344	11.1271	10.9755	10.8599	11.2889	10.9616
110239	CALCR	CALCR	7:-93053799	NM_001164737 NM_001164738 NM_001742 NP_001158209 NP_001158210 NP_001733	ENSG00000004948	ILMN_1710219	587.853	Cluster 1	8.31121	8.36147	8.27141	8.04013	8.0441	7.95778	8.00181	7.8536	7.98384	7.72759	7.78481	7.73784	7.6281	7.62716	7.63451	7.61828	7.6294	7.65518
3310025	OCIAD2	OCIAD2	4:-48887405	NM_001014446 NM_152398 NP_001014446 NP_689611	ENSG00000145247	ILMN_1772286	585.011	Cluster 1	9.65185	9.71929	9.69433	9.40485	9.16692	9.28092	9.48825	9.29741	9.36038	9.20732	9.43393	9.43157	9.05512	9.06292	9.05685	8.92626	9.05662	8.93352
4280524	LEPREL1	LEPREL1	3:-189674517	NM_001134418 NM_018192 NP_001127890 NP_060662	ENSG00000090530	ILMN_1657373	580.956	Cluster 1	11.2338	11.2996	11.3725	10.96	10.8721	11.0223	10.8504	10.7705	10.8716	10.5251	10.7334	10.8711	10.7232	10.5952	10.4843	10.6246	10.7514	10.6032
4610161	KCNF1	KCNF1	2:11052063	NM_002236 NP_002227	ENSG00000162975	ILMN_1671392	580.46	Cluster 1	8.36701	8.35688	8.35395	8.23486	8.17849	8.35206	8.14762	8.31741	8.14306	7.88086	8.00899	7.99857	7.77774	7.86118	7.75166	7.73978	7.87783	7.76719
2680021	TBC1D2	TBC1D2	9:-100961280	NM_001267571 NM_001267572 NM_018421 NP_001254500 NP_001254501 NP_060891 NR_051978	ENSG00000095383	ILMN_1769876	573.492	Cluster 1	8.30942	8.43294	8.38296	7.89043	7.80891	7.8697	7.86817	7.7264	7.90915	7.68978	7.86339	7.89367	7.7173	7.71887	7.66184	7.65416	7.70192	7.60755
2260215	CASP3	CASP3	4:-185548850	NM_004346 NM_032991 NP_004337 NP_116786 XM_005263266 XP_005263323	ENSG00000164305	ILMN_2388155	572.559	Cluster 1	11.5597	11.3519	11.6298	10.9142	11.076	10.9904	11.1379	11.1305	11.0552	10.9153	11.0093	10.9443	10.7122	10.6921	10.5243	10.7306	10.6396	10.5475
3460739	RAB17	RAB17	2:-238482965	NM_022449 NP_071894 NR_033308	ENSG00000124839	ILMN_2052373	555.831	Cluster 1	8.41643	8.33961	8.3988	8.3273	8.24201	8.24891	8.25197	8.09592	8.31015	7.80894	7.98487	8.10458	7.7833	7.82829	7.66329	7.62072	7.90298	7.57213
4220767	SMAD7	SMAD7	18:-46446223	NM_001190821 NM_001190822 NM_001190823 NM_005904 NP_001177750 NP_001177751 NP_001177752 NP_005895	ENSG00000101665	ILMN_2203891	553.058	Cluster 1	8.65965	8.42723	8.61584	8.31916	8.38905	8.37984	8.03483	7.93318	8.04453	7.97812	8.06052	8.09015	8.06394	7.98567	7.89331	7.94574	7.87274	8.01813
3370736	SOX4	SOX4	6:21593972	NM_003107 NP_003098	ENSG00000124766	ILMN_1815745	535.575	Cluster 1	10.5171	10.3215	10.5952	10.1988	10.3258	10.3567	10.0895	10.1669	10.1778	9.81629	9.95961	9.88916	9.70971	9.77977	9.82092	9.85583	9.72922	9.95424
5270452	KDR	KDR	4:-55944426	NM_002253 NP_002244	ENSG00000128052	ILMN_1686405	533.192	Cluster 1	8.19668	8.4135	8.22026	8.09379	7.94659	7.88872	7.91343	7.90501	7.90707	7.72282	7.86237	7.80241	7.61603	7.72487	7.56278	7.59046	7.57866	7.5963
2650379	GREM1	GREM1	15:33010205	NM_001191322 NM_001191323 NM_013372 NP_001178251 NP_001178252 NP_037504 XM_005254301 XM_005254302 XM_005254303 XP_005254358 XP_005254359 XP_005254360	ENSG00000166923	ILMN_1752965	510.304	Cluster 1	9.77511	9.56338	9.58886	9.32585	9.30526	9.41443	9.10923	9.22635	8.93248	8.96887	9.06873	8.96966	9.10657	9.22412	8.88514	9.08355	8.98571	8.96987
6250468	DUSP6	DUSP6	12:-89741837	NM_001946 NM_022652 NP_001937 NP_073143	ENSG00000139318	ILMN_1677466	505.257	Cluster 1	9.04081	9.04312	9.0508	9.01874	9.17717	9.15824	9.1151	8.88647	8.9195	8.74319	8.84516	8.93063	8.45491	8.72032	8.53723	8.51713	8.61471	8.45359
7050553	HS.79881	NA	:NA	NA	NA	ILMN_1842850	488.202	Cluster 1	8.70787	8.74557	8.6907	8.42041	8.27444	8.31927	8.38547	8.32557	8.48057	8.16148	8.40845	8.32037	7.96674	8.03828	8.09223	8.04789	8.14981	8.09146
5080543	TFPI2	TFPI2	7:-93515745	NM_001271003 NM_001271004 NM_006528 NP_001257932 NP_001257933 NP_006519	ENSG00000105825	ILMN_2068104	487.096	Cluster 1	8.38102	8.23101	8.38015	7.98384	7.93772	8.0649	8.06573	7.98001	8.09643	8.03067	7.98062	8.00466	7.7447	7.61962	7.71099	7.69928	7.8499	7.58211
3870180	FGF13	FGF13	X:-137713734	NM_001139498 NM_001139500 NM_001139501 NM_001139502 NM_004114 NM_033642 NP_001132970 NP_001132972 NP_001132973 NP_001132974 NP_004105 NP_378668 XM_005262399 XP_005262456	ENSG00000129682	ILMN_1690984	484.149	Cluster 1	8.6512	8.71999	8.7747	8.39957	8.36613	8.1906	8.57538	8.26687	8.37204	8.25469	8.19308	8.49872	8.06455	8.22271	7.96598	8.18798	8.09637	8.08463
7050484	ZYX	ZYX	7:143078360	NM_001010972 NM_003461 NP_001010972 NP_003452 XM_005250052 XM_005250053 XP_005250109 XP_005250110	ENSG00000159840	ILMN_2371169	463.222	Cluster 1	9.83954	9.70936	10.0109	9.71631	9.7896	9.76885	9.71883	9.73342	9.60294	9.45481	9.57453	9.69039	9.21234	9.38385	9.16669	9.01424	9.36592	9.16119
6330341	PARP8	PARP8	c("5:49961733", "5:49962772")	NM_001178055 NM_001178056 NM_024615 NP_001171526 NP_001171527 NP_078891 XM_005248596 XM_005248597 XM_005248598 XP_005248653 XP_005248654 XP_005248655 XR_241789	ENSG00000151883	ILMN_1806651	459.633	Cluster 1	10.1143	10.0304	10.1679	9.43142	9.55441	9.74475	9.61403	9.45772	9.68767	9.55564	9.67147	9.74908	9.58073	9.44357	9.48197	9.44814	9.63523	9.48887
2490411	ITGB5	ITGB5	3:-124481795	NM_002213 NP_002204 XM_005247436 XP_005247493	ENSG00000082781	ILMN_2311166	449.471	Cluster 1	11.2591	11.2662	11.1806	10.8721	10.605	10.7912	10.8592	10.6879	10.9573	10.5306	10.9402	10.9912	10.6993	10.6926	10.6997	10.4939	10.9033	10.514
1580753	PCDH10	PCDH10	4:134070470	NM_020815 NM_032961 NP_065866 NP_116586	ENSG00000138650	ILMN_1715458	446.103	Cluster 1	8.08943	8.30791	8.41507	8.24995	8.24046	8.25347	8.20871	7.90836	8.0728	7.85381	7.98571	8.08326	7.77092	7.80349	7.68413	7.79369	7.88163	7.74448
2230152	CLEC3A	CLEC3A	c("16:78056443", "16:78062986")	NM_001244755 NM_005752 NP_001231684 NP_005743	ENSG00000166509	ILMN_2220735	444.42	Cluster 1	8.33899	8.26729	8.24616	8.28923	7.91048	8.1655	7.86062	8.2909	8.13344	8.19325	7.90612	7.77155	7.68319	7.69551	7.89377	7.83257	7.64782	7.83549
730709	LOC730525	NA	:NA	NA	NA	ILMN_1651610	443.5	Cluster 1	9.54533	9.30961	9.30977	9.11989	8.81676	9.0636	8.92539	8.70274	8.977	8.85459	8.69972	8.62412	8.86065	8.64007	8.70769	8.71417	8.84707	8.81583
4280739	APCDD1	APCDD1	18:10454625	NM_153000 NP_694545 XM_005258083 XP_005258140	ENSG00000154856	ILMN_1656951	443.064	Cluster 1	9.83796	9.85543	9.9219	9.65265	9.67325	9.6515	9.28663	9.13788	9.43455	9.25792	9.35757	9.31373	9.31287	9.39767	9.54973	9.30204	9.47313	9.53172
3450091	IL17RD	IL17RD	3:-57124010	NM_017563 NP_060033 XM_005265237 XM_005265238 XM_005265239 XP_005265294 XP_005265295 XP_005265296	ENSG00000144730	ILMN_1728663	442.044	Cluster 1	8.59665	8.51973	8.55107	8.39957	8.13736	8.1929	8.37341	8.11908	8.24127	8.11314	8.19353	8.17596	7.9184	7.99286	7.89331	7.84262	7.8905	7.90281
5910093	PCDH10	PCDH10	4:134070470	NM_020815 NM_032961 NP_065866 NP_116586	ENSG00000138650	ILMN_1688500	436.63	Cluster 1	8.23727	8.1712	8.20731	8.15257	8.0196	7.99218	7.94226	7.78333	7.94124	7.63614	7.78392	7.85436	7.59096	7.61261	7.60965	7.53767	7.65844	7.50547
3830041	PMEPA1	PMEPA1	20:-56223448	NM_001255976 NM_020182 NM_199169 NM_199170 NM_199171 NP_001242905 NP_064567 NP_954638 NP_954639 NP_954640	ENSG00000124225	ILMN_2309156	433.42	Cluster 1	8.43179	8.32794	8.42135	7.95207	7.95761	8.00127	7.90355	7.75708	7.85994	7.80985	7.79138	7.81642	7.85002	7.85792	7.83414	7.75908	7.86541	7.83205
2030619	LOC644584	NA	:NA	NA	NA	ILMN_1679044	431.399	Cluster 1	9.58073	9.62165	9.73586	9.60747	9.53948	9.53989	9.64936	9.56069	9.40942	9.25503	9.31872	9.37606	9.21539	9.17969	8.90552	9.17197	9.12229	9.11379
5080132	ACTA1	ACTA1	1:-229566993	NM_001100 NP_001091 XM_005273217 XP_005273274	ENSG00000143632	ILMN_2125869	426.796	Cluster 1	9.52489	9.21617	9.42749	9.43284	9.32484	9.38966	9.37028	9.21063	9.37344	8.89842	9.11473	9.14597	8.58307	8.71785	8.70721	8.4997	8.68551	8.53447
2340180	TAGLN2	TAGLN2	1:-159887903	NM_001277223 NM_001277224 NM_003564 NP_001264152 NP_001264153 NP_003555 XM_005245533 XM_005245534 XP_005245590 XP_005245591	ENSG00000158710	ILMN_1691892	417.568	Cluster 1	9.11418	9.02297	9.28314	9.0111	8.86765	8.69686	8.90853	8.72476	8.86688	8.51372	8.73359	8.70065	8.45398	8.50245	8.39506	8.32051	8.42295	8.26448
1940524	STS-1	UBASH3B	11:122526398	NM_032873 NP_116262 XM_005271712 XP_005271769	ENSG00000154127	ILMN_1653856	410.855	Cluster 1	8.77116	8.77504	8.78397	8.35238	8.38015	8.46477	8.66033	8.57192	8.6558	8.30124	8.64429	8.52428	8.194	8.35232	8.22338	8.25547	8.27751	8.16693
840204	HAS2	HAS2	8:-122625271	NM_005328 NP_005319 XM_005250900 XP_005250957	ENSG00000170961	ILMN_1792978	406.924	Cluster 1	8.25547	8.50696	8.35938	8.10508	8.16594	8.13442	8.075	8.15809	8.00359	7.92449	8.02981	8.00884	7.70337	7.80165	7.81476	7.80121	7.6776	7.7835
70091	FGF8	FGF8	10:-103529887	NM_001206389 NM_006119 NM_033163 NM_033164 NM_033165 NP_001193318 NP_006110 NP_149353 NP_149354 NP_149355	ENSG00000107831	ILMN_1812517	395.942	Cluster 1	8.41463	8.15544	8.39273	7.78509	7.71257	7.70451	7.73003	7.61428	7.59516	7.52505	7.43914	7.49162	7.45753	7.555	7.5448	7.50729	7.52825	7.44958
4810703	KCNK1	KCNK1	1:233749750	NM_002245 NP_002236	ENSG00000135750	ILMN_1718863	395.885	Cluster 1	8.98006	8.74557	8.57862	8.58383	8.48757	8.61448	8.37038	8.19168	8.42926	8.36302	8.41104	8.51385	8.46401	8.17749	8.21588	8.12291	8.27882	8.04364
240400	PMEPA1	PMEPA1	20:-56223448	NM_001255976 NM_020182 NM_199169 NM_199170 NM_199171 NP_001242905 NP_064567 NP_954638 NP_954639 NP_954640	ENSG00000124225	ILMN_1734276	376.111	Cluster 1	8.95782	8.52205	8.78524	7.95488	7.90084	7.94976	7.81559	7.69889	7.74443	7.65809	7.75607	7.77089	7.66819	7.68214	7.71583	7.63951	7.65779	7.69296
7050682	SEMA6A	SEMA6A	5:-115779251	NM_020796 NP_065847 XM_005272041 XM_005272042 XP_005272098 XP_005272099	ENSG00000092421	ILMN_1713529	374.061	Cluster 1	13.5888	13.7201	13.4719	13.2963	13.3297	13.1789	13.3772	13.4047	13.3598	12.9681	13.0522	13.142	13.0691	12.9112	12.8885	12.8853	13.0411	12.8753
6510554	DACH1	DACH1	13:-72012098	NM_004392 NM_080759 NM_080760 NP_004383 NP_542937 NP_542938	ENSG00000165659	ILMN_1755741	368.755	Cluster 1	8.90469	8.79774	8.79659	8.41382	8.51562	8.58984	8.22932	8.29488	8.28069	8.6425	8.56298	8.52033	8.33251	8.14548	8.539	8.38872	8.31588	8.56017
1410609	CORO2A	CORO2A	9:-100883257	NM_003389 NM_052820 NP_003380 NP_438171	ENSG00000106789	ILMN_1813746	366.4	Cluster 1	10.0142	10.008	9.84728	9.59015	9.54952	9.52037	9.5648	9.20443	9.47687	9.16402	9.54672	9.56316	9.66502	9.57181	9.26075	9.39143	9.51181	9.23226
4070053	BCAR3	BCAR3	1:-94027343	NM_001261408 NM_001261409 NM_001261410 NM_003567 NP_001248337 NP_001248338 NP_001248339 NP_003558 XM_005271251 XP_005271308	ENSG00000137936	ILMN_1763638	363.784	Cluster 1	9.42902	9.39368	9.29422	8.76484	8.74739	8.70799	8.86515	8.86253	8.84385	8.9383	8.97457	8.97409	9.02943	8.89688	9.02966	8.95911	8.97182	8.8997
1410010	PDLIM1	PDLIM1	10:-96997330	NM_020992 NP_066272 XM_005270268 XP_005270325	ENSG00000107438	ILMN_1788955	358.167	Cluster 1	10.7721	10.7346	10.8794	10.8927	10.7138	10.7415	10.6879	10.6988	10.734	10.3301	10.5065	10.5669	10.3102	10.3415	10.3276	10.3192	10.4198	10.3532
7100639	ERRFI1	ERRFI1	1:-8071779	NM_018948 NP_061821 XM_005263477 XP_005263534	ENSG00000116285	ILMN_1665510	356.743	Cluster 1	9.59732	9.50769	9.36929	9.23332	9.19844	9.31084	9.18396	9.2431	9.21662	9.13138	9.0911	8.9303	8.95436	8.96282	9.02704	8.89765	8.90492	8.75863
2030687	C3ORF59	MB21D2	3:-192514605	NM_178496 NP_848591	ENSG00000180611	ILMN_1700967	349.427	Cluster 1	9.72338	9.72376	9.60268	9.41346	9.30609	9.33587	9.33039	9.39707	9.35633	9.24507	9.45235	9.37475	9.11267	8.98543	9.08572	8.95266	9.1438	9.03324
2190184	PRSS23	PRSS23	11:86511491	NM_007173 NP_009104 XM_005273727 XM_005273728 XM_005273729 XP_005273784 XP_005273785 XP_005273786	ENSG00000150687	ILMN_1797776	348.475	Cluster 1	9.01414	8.84919	8.8019	8.64176	8.69721	8.79258	8.66112	8.88166	8.57731	8.52425	8.56174	8.34733	8.34465	8.44865	8.48454	8.60134	8.26076	8.43492
7150768	NR2F1	NR2F1	5:92919043	NM_005654 NP_005645 XM_005272069 XM_005272070 XM_005272071 XP_005272126 XP_005272127 XP_005272128	ENSG00000175745	ILMN_1786197	343.161	Cluster 1	9.03894	8.95474	8.80994	9.11187	8.93313	8.74706	8.87168	8.61847	8.69098	9.08846	8.56051	8.09815	8.49642	8.39136	8.55115	8.83929	8.50851	9.02194
5690347	TPST2	TPST2	22:-26921714	NM_001008566 NM_003595 NP_001008566 NP_003586 XM_005261780 XP_005261837	ENSG00000128294	ILMN_2329679	336.729	Cluster 1	10.8255	10.9171	10.7871	10.3494	10.417	10.4198	10.2435	10.1949	10.2869	10.286	10.3164	10.384	10.49	10.4713	10.5176	10.397	10.651	10.4814
3850364	GRPR	GRPR	X:16141424	NM_005314 NP_005305	ENSG00000126010	ILMN_2119123	333.213	Cluster 1	8.54707	8.6984	8.88924	8.42889	8.48931	8.24078	8.44022	8.3641	8.38571	8.12499	8.39253	8.36848	8.31579	8.19847	8.0342	8.09459	8.29755	8.15636
3440204	FBN2	FBN2	5:-127593601	NM_001999 NP_001990	ENSG00000138829	ILMN_1670899	331.552	Cluster 1	10.2683	10.2704	10.3174	9.90801	10.1356	10.0178	10.0519	9.93227	10.1405	9.86241	10.1028	9.91289	9.83477	9.77226	9.74982	9.60353	9.81486	9.87788
670398	CNIH2	CNIH2	11:66045672	NM_182553 NP_872359 NR_073078 NR_073079	ENSG00000174871	ILMN_1698733	329.886	Cluster 1	9.41305	9.28888	9.54276	9.32029	9.33577	9.3579	9.36499	9.21803	9.22216	9.26381	9.10897	9.1236	8.9485	9.04226	8.77848	8.94562	9.09288	9.063
2630577	CAV2	CAV2	c("7:116139655", "7:116140098")	NM_001206747 NM_001206748 NM_001233 NM_198212 NP_001193676 NP_001193677 NP_001224 NP_937855	ENSG00000105971	ILMN_1735220	320.043	Cluster 1	8.42771	8.30163	8.39194	8.09702	8.11203	7.96315	7.99689	7.93172	8.07169	7.88711	8.23376	8.15382	7.9072	7.95482	7.83286	7.81061	7.79743	7.79628
460730	BMPR2	BMPR2	2:203241050	NM_001204 NM_033346 NP_001195 XM_005246795 XP_005246852	ENSG00000204217	ILMN_2070896	313.384	Cluster 1	8.62619	8.61144	8.61511	8.10995	8.29587	8.05009	8.15942	8.00094	8.09973	8.18044	8.24471	8.22722	8.12982	8.39043	8.23491	8.28552	8.11344	8.14133
5360243	ITGB5	ITGB5	3:-124481795	NM_002213 NP_002204 XM_005247436 XP_005247493	ENSG00000082781	ILMN_1796755	311.005	Cluster 1	8.94324	8.85489	8.93324	8.73294	8.88877	8.78548	8.7052	8.51694	8.73286	8.32778	8.77848	8.70281	8.61052	8.40429	8.45073	8.43424	8.47603	8.28701
6400327	DTWD2	DTWD2	5:-118172569	NM_173666 NP_775937	ENSG00000169570	ILMN_1794882	309.549	Cluster 1	8.89564	8.87473	8.67976	8.54726	8.37028	8.44988	8.43357	8.21487	8.29664	8.16734	8.23872	8.36769	8.24046	8.14502	7.9799	8.02963	8.22184	8.08124
4880148	P2RY1	P2RY1	3:152552736	NM_002563 NP_002554	ENSG00000169860	ILMN_1772667	305.863	Cluster 1	8.06059	8.12771	8.06533	7.86923	7.98052	7.88971	8.03631	7.92868	7.96995	7.72172	7.83154	7.85503	7.62413	7.78622	7.57417	7.62371	7.67884	7.62764
5360670	PLAU	PLAU	10:75670862	NM_001145031 NM_002658 NP_001138503 NP_002649 XM_005269901 XP_005269958	ENSG00000122861	ILMN_1656057	305.748	Cluster 1	9.52412	9.37867	9.41086	9.29362	9.34913	9.40823	9.17768	9.39986	9.20443	9.06373	9.16332	9.29334	9.18805	9.1692	8.92707	8.8578	9.11463	8.95319
1500603	KIAA0020	KIAA0020	9:-2804155	NM_001031691 NM_014878 NP_055693 XM_005251635 XP_005251692	ENSG00000080608	ILMN_1665483	304.11	Cluster 1	11.3123	11.2256	11.2522	11.0627	10.9339	11.0552	11.0672	11.1714	11.082	10.8987	10.9127	10.9656	10.6016	10.9638	10.6045	10.4586	10.6122	10.6367
3370129	RASL11B	RASL11B	4:53728495	NM_023940 NP_076429	ENSG00000128045	ILMN_2148469	300.665	Cluster 1	11.1582	11.2381	11.0614	10.6308	10.6849	10.6936	10.7325	10.7144	10.6655	10.4733	10.2904	10.499	10.6717	10.7886	10.8693	10.9551	10.6157	10.8161
7200343	FGF8	FGF8	10:-103529887	NM_001206389 NM_006119 NM_033163 NM_033164 NM_033165 NP_001193318 NP_006110 NP_149353 NP_149354 NP_149355	ENSG00000107831	ILMN_2345749	295.095	Cluster 1	8.25898	8.07803	8.31955	7.75132	7.68608	7.67409	7.47525	7.56003	7.46704	7.39005	7.44093	7.4444	7.42777	7.48463	7.50551	7.3915	7.4938	7.48971
3990440	PITX2	PITX2	4:-111538580	NM_000325 NM_001204397 NM_001204398 NM_001204399 NM_153426 NM_153427 NP_000316 NP_001191326 NP_001191327 NP_001191328 NP_700475 NP_700476 XM_005263064 XP_005263121	ENSG00000164093	ILMN_2391400	294.072	Cluster 1	8.34546	8.09252	8.21553	7.99445	8.01439	7.97599	7.72102	7.7908	7.65332	7.68319	7.74161	7.69322	7.61072	7.63012	7.62613	7.55753	7.68011	7.50146
7050576	COMMD7	COMMD7	20:-31290493	NM_001099339 NM_053041 NP_001092809 NP_444269 XM_005260299 XM_005260300 XP_005260356 XP_005260357	ENSG00000149600	ILMN_1810334	289.352	Cluster 1	11.6011	11.6881	11.6375	11.3293	11.3574	11.318	11.4391	11.2973	11.4368	11.3699	11.4626	11.4704	11.0519	11.1553	11.3236	11.3024	11.1582	11.1806
1190739	ITPRIPL2	ITPRIPL2	16:19125254	NM_001034841 NP_001030013 NR_028028	ENSG00000205730	ILMN_1751034	286.902	Cluster 1	9.47274	9.34135	9.43393	9.16486	9.28135	9.15639	9.11609	9.05804	8.97906	9.17485	9.04035	9.09288	8.93377	8.93248	8.80507	9.0688	9.04579	8.91751
6350164	DTNA	DTNA	c("18:32073254", "18:32173282", "18:32290196", "18:32335940", "18:32397926", "18:32398247", "18:32398302")	NM_001128175 NM_001198938 NM_001198939 NM_001198940 NM_001198941 NM_001198942 NM_001198943 NM_001198944 NM_001198945 NM_001390 NM_001391 NM_001392 NM_032975 NM_032978 NM_032979 NM_032980 NM_032981 NP_001121647 NP_001185867 NP_001185868 NP_001185869 NP_001185870 NP_001185871 NP_001185872 NP_001185873 NP_001185874 NP_001381 NP_001382 NP_001383 NP_116757 NP_116760 NP_116761 NP_116762 NP_116763 XM_00…	ENSG00000134769	ILMN_1730201	284.457	Cluster 1	8.7322	8.6164	8.6011	8.5352	8.57086	8.51562	8.49146	8.49037	8.51713	8.38674	8.51208	8.41127	8.204	8.26111	8.16807	8.22666	8.17518	8.26526
3800577	LOC642661	NA	:NA	NA	NA	ILMN_3237209	282.272	Cluster 1	8.58132	8.72508	8.69536	8.50089	8.49791	8.48006	8.59483	8.41218	8.46284	8.35897	8.40374	8.5229	8.19506	8.2608	8.24698	8.11545	8.08103	8.14815
3140139	NEFL	NEFL	8:-24808469	NM_006158 NP_006149	NA	ILMN_1659086	279.699	Cluster 1	8.76381	8.57598	8.61851	8.45648	8.32518	8.35077	8.37153	8.19222	8.32297	8.28189	8.31204	8.42158	8.27185	8.07892	8.16504	8.13377	8.28009	8.03134
4260128	NPFFR2	NPFFR2	c("4:72897521", "4:72904849")	NM_001144756 NM_004885 NM_053036 NP_001138228 NP_004876 NP_444264	ENSG00000056291	ILMN_1739690	279.183	Cluster 1	8.27053	8.2561	8.24381	7.93163	8.11557	7.97238	7.92865	7.77363	7.90365	7.8131	7.89417	7.94962	7.88763	7.85909	7.80203	7.66629	7.87731	7.73429
3460053	SIPA1L2	SIPA1L2	1:-232533712	NM_020808 NP_065859 XM_005273209 XM_005273210 XM_005273211 XM_005273212 XM_005273213 XM_005273214 XM_005273215 XM_005273216 XP_005273266 XP_005273267 XP_005273268 XP_005273269 XP_005273270 XP_005273271 XP_005273272 XP_005273273	ENSG00000116991	ILMN_1732923	275.771	Cluster 1	10.9975	10.8356	10.8425	10.3075	10.1366	10.518	10.2716	10.4135	10.3642	10.3185	10.3921	10.1938	10.2936	10.2741	10.4917	10.5214	10.3748	10.464
2760112	P2RY5	LPAR6	13:-48985182	NM_001162497 NM_001162498 NM_005767 NP_001155969 NP_001155970 NP_005758	ENSG00000139679	ILMN_1786429	275.288	Cluster 1	8.46298	8.44022	8.54047	8.14367	8.10893	8.13715	8.21335	8.17802	8.2909	7.99054	7.93233	8.03577	8.02974	8.03418	8.18689	8.0205	8.11639	8.10006
6980113	PHACTR2	PHACTR2	c("6:143929317", "6:143999102")	NM_001100164 NM_001100165 NM_001100166 NM_014721 NP_001093634 NP_001093635 NP_001093636 NP_055536	ENSG00000112419	ILMN_1790533	274.125	Cluster 1	9.82533	10.013	9.88723	9.85761	9.84115	9.78489	9.82579	9.88117	9.72026	9.36431	9.57548	9.49774	9.55721	9.62814	9.4138	9.33135	9.51485	9.50917
2510088	GPR64	GPR64	X:-19007425	NM_001079858 NM_001079859 NM_001079860 NM_001184833 NM_001184834 NM_001184835 NM_001184836 NM_001184837 NM_005756 NP_001073327 NP_001073328 NP_001073329 NP_001171762 NP_001171763 NP_001171764 NP_001171765 NP_001171766 NP_005747	ENSG00000173698	ILMN_2349071	273.457	Cluster 1	7.92754	7.97593	7.99671	7.81264	7.72489	7.69243	7.87045	7.83979	7.77999	7.65809	7.64537	7.71118	7.5103	7.54037	7.57566	7.55048	7.46914	7.43952
4610056	FLRT2	FLRT2	14:85996488	NM_013231 NP_037363 XM_005267489 XM_005267490 XP_005267546 XP_005267547	ENSG00000185070	ILMN_1769615	267.546	Cluster 1	8.75275	8.69892	8.85266	8.42361	8.42186	8.44653	8.5309	8.58836	8.45172	8.45088	8.59279	8.55055	8.30307	8.35332	8.24173	8.31746	8.35089	8.28236
4200711	SNORA63	SNORA63	3:186505088	NR_002586	ENSG00000156976	ILMN_3249167	266.624	Cluster 1	8.26085	8.10976	8.20276	8.25229	8.24179	8.18786	8.2168	8.03722	8.13036	8.0057	8.02033	8.11412	7.96128	7.90809	7.77275	7.8183	7.79556	7.88684
2750332	MFAP3L	MFAP3L	4:-170907748	NM_001009554 NM_021647 NP_001009554 NP_067679 XM_005263365 XM_005263366 XM_005263367 XM_005263368 XM_005263369 XM_005263370 XM_005263371 XP_005263422 XP_005263423 XP_005263424 XP_005263425 XP_005263426 XP_005263427 XP_005263428	ENSG00000198948	ILMN_1723277	264.4	Cluster 1	8.25659	8.27134	8.23069	7.87383	7.80662	7.89055	7.90311	7.87615	7.79502	7.74006	7.87003	7.94268	7.85268	7.85747	7.86123	7.76382	7.79497	7.76195
1850402	LOC731007	NA	:NA	NA	NA	ILMN_1777499	262.371	Cluster 1	7.98052	8.05691	8.04045	7.94375	7.80715	7.94641	7.90574	7.89266	7.8216	7.83156	7.88371	7.72679	7.56277	7.58544	7.59278	7.74446	7.61324	7.52697
1400026	CTGLF7	AGAP10	:NA	XM_001714786 XM_003846493 XM_005275684 XM_005276380 XP_001714838 XP_003846541 XP_005275741 XP_005276437	ENSG00000172650	ILMN_3236344	262.254	Cluster 1	11.9454	11.8799	12.0491	11.8775	11.8489	11.8024	11.8555	11.7235	11.9128	11.5497	11.6653	11.8901	11.669	11.7616	11.4407	11.4704	11.6184	11.4938
5390280	EIF3B	EIF3B	7:2394474	NM_001037283 NM_003751 NP_001032360 NP_003742	ENSG00000106263	ILMN_2278729	260.388	Cluster 1	9.68042	9.66472	9.81525	9.68365	9.67092	9.62814	9.67989	9.57568	9.6368	9.49209	9.40668	9.57439	9.24491	9.43018	9.25291	9.13672	9.21964	9.20308
290093	LOC647322	NA	:NA	NA	NA	ILMN_1659627	259.737	Cluster 1	8.73967	8.92077	8.63257	8.45993	8.48931	8.54781	8.44118	8.52833	8.47576	8.30027	8.39867	8.31863	8.31875	8.38455	8.29338	8.20535	8.2389	8.27639
2760719	LOC100130919	NA	:NA	NA	NA	ILMN_3176090	251.608	Cluster 1	13.2286	13.2709	13.213	13.1213	13.1911	13.0259	13.1254	13.1789	13.0777	12.9647	13.0003	13.1376	12.7642	12.7112	12.8644	12.7421	12.857	12.8333
520639	TIGD5	TIGD5	8:144680074	NM_032862 NP_116251	ENSG00000179886	ILMN_1705774	243.766	Cluster 1	9.89098	10.0496	10.1028	9.45224	9.38966	9.61031	9.61213	9.66421	9.71762	9.82182	9.62964	9.68217	9.56624	9.63593	9.51458	9.72653	9.54152	9.58138
450754	HS.444329	GPC6	13:93879078	NM_005708 NP_005699 XM_005254017 XP_005254074	ENSG00000183098	ILMN_1912185	238.719	Cluster 1	8.81125	8.84697	8.70392	8.51215	8.60843	8.59476	8.6037	8.38289	8.62896	8.22239	8.58992	8.53469	8.26122	8.36973	8.3207	8.44498	8.39981	8.30607
4670653	IL1RAPL1	IL1RAPL1	X:28605681	NM_014271 NP_055086 XM_005274441 XP_005274498	ENSG00000169306	ILMN_2160428	236.535	Cluster 1	8.41394	8.57851	8.59339	8.42361	8.51292	8.50974	8.40709	8.37332	8.56873	8.07386	8.18993	8.14824	8.26266	8.12348	8.07275	8.092	8.07941	8.08669
5090156	NBL1	NBL1	c("1:19969723", "1:19970208", "1:19970807", "1:19971866", "1:19972260")	NM_001204084 NM_001204085 NM_001204086 NM_001278164 NM_001278165 NM_001278166 NM_005380 NM_182744 NP_001191013 NP_001191014 NP_001191015 NP_001265093 NP_001265094 NP_001265095 NP_005371 NP_877421	c("ENSG00000158747", "ENSG00000270136")	ILMN_1789599	236.059	Cluster 1	8.73791	8.77779	8.87065	8.56567	8.59665	8.60352	8.49491	8.38404	8.56744	8.2686	8.41355	8.4898	8.49019	8.44447	8.3944	8.26153	8.46647	8.20419
6220653	HS.489857	TMEM229A	7:-123670970	NM_001136002 NP_001129474	ENSG00000234224	ILMN_1824665	231.811	Cluster 1	8.17718	8.26122	8.11885	7.99515	7.92201	7.85871	7.88034	7.9326	8.00631	7.7805	7.89481	7.92004	7.71084	7.7657	7.77181	7.72865	7.88232	7.66424
7210497	NUAK1	NUAK1	12:-106457125	NM_014840 NP_055655	ENSG00000074590	ILMN_2079786	230.567	Cluster 1	9.56903	9.40969	9.16682	9.23226	9.07334	9.28469	8.86027	8.80484	8.9351	8.75425	8.92748	8.84905	8.94762	8.76259	9.176	9.0268	9.07173	9.14223
4230328	CALD1	CALD1	c("7:134464164", "7:134576151")	NM_004342 NM_033138 NM_033139 NM_033140 NM_033157 NP_004333 NP_149129 NP_149130 NP_149131 NP_149347 XM_005250609 XM_005250610 XP_005250666 XP_005250667	ENSG00000122786	ILMN_2324002	228.58	Cluster 1	10.82	10.7161	10.8916	10.5228	10.6128	10.2069	10.4971	10.2588	10.0313	10.3616	10.3264	10.2825	10.3587	10.51	10.2032	10.5344	10.4035	10.3276
4040097	KLF6	KLF6	10:-3818188	NM_001008490 NM_001160124 NM_001160125 NM_001300 NP_001153596 NP_001153597 NP_001291 NR_027653	ENSG00000067082	ILMN_1735014	225.52	Cluster 1	10.0532	10.1223	10.0973	9.85972	9.84494	9.84286	10.0697	10.0194	9.94183	9.71354	9.84363	9.76201	9.90863	9.87537	9.68891	9.68737	9.81548	9.66502
110398	GPR83	GPR83	11:-94110477	NM_016540 NP_057624	ENSG00000123901	ILMN_2174341	225.363	Cluster 1	8.01259	8.06533	8.13572	7.67154	7.65745	7.65202	7.76883	7.62753	7.63951	7.58252	7.67886	7.66995	7.65328	7.57719	7.60755	7.62478	7.59899	7.6135
2630017	TPST2	TPST2	22:-26921714	NM_001008566 NM_003595 NP_001008566 NP_003586 XM_005261780 XP_005261837	ENSG00000128294	ILMN_1695432	225.123	Cluster 1	10.0881	10.1288	10.1281	9.7785	9.85328	9.7419	9.7371	9.6549	9.6758	9.68319	9.67888	9.76097	9.81084	9.69546	9.85657	9.67147	9.74435	9.68853
830201	TSKU	TSKU	c("11:76493357", "11:76494285")	NM_001258210 NM_015516 NP_001245139 NP_056331 XM_005273892 XP_005273949	ENSG00000182704	ILMN_1801443	224.755	Cluster 1	10.5257	10.4388	10.6881	10.32	10.3494	10.2202	10.2435	10.2042	10.2409	10.0672	10.1095	10.1528	10.0849	10.0862	10.1092	10.1065	10.0944	10.1619
990358	LIMS1	NA	:NA	NA	NA	ILMN_1733176	224.69	Cluster 1	10.6345	10.4571	10.6059	10.1669	10.2628	10.2237	10.2709	10.1729	10.2454	10.13	10.2227	10.2333	10.0099	10.0113	10.0643	9.91152	10.0481	9.74982
1500139	HS3ST3A1	HS3ST3A1	17:-13399006	NM_006042 NP_006033	ENSG00000153976	ILMN_1692056	223.071	Cluster 1	9.31847	9.01196	9.14271	9.09558	9.01088	9.14875	9.11463	8.97926	9.02513	9.00611	8.79304	8.90532	8.36318	8.75721	8.36724	8.45022	8.67613	8.71216
620487	CDKN2B	CDKN2B	9:-22002902	NM_004936 NM_078487 NP_004927 NP_511042	ENSG00000147883	ILMN_2376723	221.84	Cluster 1	8.19738	8.01903	8.1168	7.69436	7.8322	7.81368	7.80135	7.81275	7.79752	7.76268	7.69218	7.75465	7.6996	7.70399	7.5923	7.64681	7.64147	7.68288
4850500	PVRL3	PVRL3	c("3:110790606", "3:110791015")	NM_001243286 NM_001243288 NM_015480 NP_001230215 NP_001230217 NP_056295 XM_005247321 XM_005247322 XP_005247378 XP_005247379	ENSG00000177707	ILMN_1727633	221.655	Cluster 1	10.1962	10.0828	10.245	10.1296	10.0771	10.1428	10.15	10.0501	9.84083	10.0819	9.75603	9.69665	9.77721	9.86914	9.62192	9.97843	9.6374	9.78579
7050600	RARA	RARA	c("17:38465423", "17:38474473", "17:38498271")	NM_000964 NM_001024809 NM_001033603 NM_001145301 NM_001145302 NP_000955 NP_001019980 NP_001138773 NP_001138774 XM_005257552 XM_005257553 XM_005257554 XM_005257555 XM_005257556 XP_005257609 XP_005257610 XP_005257611 XP_005257612 XP_005257613	ENSG00000131759	ILMN_1659206	220.666	Cluster 1	9.83601	9.60634	9.94612	9.64205	9.63721	9.73906	9.51472	9.42632	9.53274	9.39634	9.43431	9.42737	9.33865	9.32298	9.24656	9.17755	9.29245	9.32815
240768	CORO2A	CORO2A	9:-100883257	NM_003389 NM_052820 NP_003380 NP_438171	ENSG00000106789	ILMN_2327974	220.63	Cluster 1	8.59776	8.54707	8.57979	8.38254	8.31769	8.16342	8.23658	8.19847	8.18719	8.03663	8.32391	8.2206	8.27624	8.2173	8.09806	8.0995	8.1472	8.18142
1710189	RHBDF1	RHBDF1	16:-108058	NM_022450 NP_071895 XM_005255493 XM_005255494 XM_005255495 XM_005255496 XM_005255497 XM_005255498 XP_005255550 XP_005255551 XP_005255552 XP_005255553 XP_005255554 XP_005255555	ENSG00000007384	ILMN_1808404	220.474	Cluster 1	10.7775	10.717	10.7639	10.538	10.357	10.49	10.4922	10.1913	10.5074	9.98273	10.5502	10.6407	10.4367	10.4485	10.3296	10.1889	10.5529	10.3071
2120021	COL3A1	COL3A1	2:189839099	NM_000090 NP_000081	ENSG00000168542	ILMN_1773079	218.015	Cluster 1	8.68844	8.39093	8.43333	8.49784	8.55001	8.45409	8.46043	8.45692	8.50165	8.46182	8.16291	8.19466	8.08964	8.17234	8.17278	8.27128	8.16693	8.2904
7040386	EDN1	EDN1	6:12290529	NM_001168319 NM_001955 NP_001161791 NP_001946	ENSG00000078401	ILMN_1682775	216.944	Cluster 1	8.11005	8.10976	8.11335	7.83278	7.72901	7.84917	7.74443	7.78437	7.72437	7.68689	7.61801	7.63825	7.8897	7.75208	7.77943	7.79022	7.6309	7.82045
1710102	EIF2C1	AGO1	1:36348810	NM_012199 NP_036331 XM_005270746 XM_005270747 XP_005270803 XP_005270804	ENSG00000092847	ILMN_1671326	216.191	Cluster 1	9.26886	9.07113	9.26451	8.89564	8.82899	8.92895	8.80698	8.75092	8.84454	8.7864	8.69536	8.70893	8.78378	8.66549	8.79669	8.767	8.82994	8.7309
1170709	CDH2	CDH2	18:-25530930	NM_001792 NP_001783 XM_005258181 XM_005258182 XP_005258238 XP_005258239	ENSG00000170558	ILMN_1779228	212.517	Cluster 1	13.0397	13.0562	12.939	12.5056	12.578	12.7094	12.6037	12.626	12.6827	12.6316	12.5925	12.5326	12.5611	12.5113	12.7196	12.7094	12.6176	12.8245
6370593	BCL7B	BCL7B	7:-72950683	NM_001197244 NM_001707 NM_138707 NP_001184173 NP_001698 NR_036682	c("ENSG00000106635", "ENSG00000263151")	ILMN_2367275	212.408	Cluster 1	9.37727	9.39024	9.32773	9.22531	9.18043	9.02503	9.23855	9.23384	9.08831	9.09573	9.08377	9.00632	8.91161	8.95613	9.01196	8.92958	9.01136	8.88196
2470634	PBX3	PBX3	c("9:128509617", "9:128510478")	NM_001134778 NM_006195 NP_001128250 NP_006186 NR_024122 NR_024123	ENSG00000167081	ILMN_1810100	212.138	Cluster 1	11.0304	11.0614	11.0428	10.6734	10.8698	10.6458	10.6324	10.5104	10.5669	10.7988	10.7216	10.7425	10.6668	10.6814	10.6975	10.7125	10.6826	10.7873
1260497	RFTN1	RFTN1	3:-16357352	NM_015150 NP_055965 XM_005264985 XM_005264986 XM_005264987 XM_005264988 XM_005264989 XP_005265042 XP_005265043 XP_005265044 XP_005265045 XP_005265046	ENSG00000131378	ILMN_1800787	212.084	Cluster 1	8.21062	8.10824	8.00459	7.89837	7.85928	7.89543	7.93385	7.88394	7.86215	7.86799	7.91717	7.83919	7.79055	7.7689	7.68608	7.77513	7.64899	7.58596
3610193	SOX17	SOX17	8:55370495	NM_022454 NP_071899	ENSG00000164736	ILMN_1671092	211.9	Cluster 1	7.7315	7.75458	7.70723	7.72506	7.66304	7.60039	7.60777	7.62885	7.6716	7.43934	7.48767	7.43821	7.44109	7.41574	7.39386	7.41439	7.40452	7.33488
990075	BMP4	BMP4	14:-54416455	NM_001202 NM_130850 NM_130851 NP_001193 NP_570911 NP_570912 XM_005268015 XM_005268016 XP_005268072 XP_005268073	ENSG00000125378	ILMN_1740900	209.562	Cluster 1	8.87693	8.78558	8.77279	8.39564	8.53378	8.53124	8.36013	8.35775	8.34767	8.38976	8.60587	8.59259	8.4773	8.46052	8.4376	8.37639	8.41066	8.48869
3870192	LOC648927	NA	:NA	NA	NA	ILMN_3274914	205.875	Cluster 1	10.9907	11.1744	10.8883	10.5987	10.5946	10.432	10.5359	10.6602	10.6751	10.4238	10.4986	10.69	10.4571	10.5562	10.3238	10.3629	10.465	10.4937
4150068	LGI1	LGI1	10:95517566	NM_005097 NP_005088 XM_005270271 XM_005270272 XP_005270328 XP_005270329	ENSG00000108231	ILMN_2171023	201.526	Cluster 1	8.35585	8.20143	8.1937	7.96625	7.97108	8.2597	8.07463	8.12789	8.12809	7.9903	7.80366	7.84777	7.81641	7.9153	7.98282	8.05382	7.80309	8.22085
6200768	PPP3R1	PPP3R1	2:-68405989	NM_000945 NP_000936 XM_005264406 XP_005264463	ENSG00000221823	ILMN_1796962	199.526	Cluster 1	11.0002	11.1341	10.9955	10.9091	11.0942	10.8687	10.8462	10.9101	10.9326	10.8296	10.9651	10.7951	10.763	10.706	10.653	10.5288	10.5406	10.726
3360066	ANGPT1	ANGPT1	8:-108261710	NM_001146 NM_001199859 NM_139290 NP_001137 NP_001186788 XM_005250873 XM_005250874 XP_005250930 XP_005250931	ENSG00000154188	ILMN_2086890	196.28	Cluster 1	8.32171	8.23847	8.3849	8.08789	8.14409	8.25765	8.01419	8.01192	8.14754	8.00938	7.92917	8.01273	7.82386	7.8823	7.93797	8.01477	8.09003	7.98317
1050746	HM13	HM13	20:30102241	NM_030789 NM_178580 NM_178581 NM_178582 NP_110416 NP_848695 NP_848696 NP_848697 XM_005260562 XP_005260619 XR_244152	ENSG00000101294	ILMN_1807833	193.995	Cluster 1	9.73801	9.75149	9.83569	9.4532	9.5767	9.3367	9.56188	9.51859	9.60018	9.54566	9.39196	9.5683	9.33162	9.4659	9.36993	9.28246	9.37058	9.32585
780524	PVR	PVR	19:45147098	NM_001135768 NM_001135769 NM_001135770 NM_006505 NP_001129240 NP_001129241 NP_001129242 NP_006496 XM_005259120 XP_005259177	ENSG00000073008	ILMN_1677305	191.519	Cluster 1	9.12332	9.10868	9.15275	9.05022	9.03807	9.17359	9.01206	9.10788	9.18231	8.91499	8.96845	9.11964	8.82291	8.75798	8.78569	8.79184	8.87091	8.84891
2850553	FLJ35801	MORC2-AS1	22:31318295	NM_153044 NR_026920	ENSG00000235989	ILMN_1781225	190.486	Cluster 1	9.29741	9.49707	9.37038	9.33148	9.26424	9.35457	9.17273	9.18372	9.25984	9.03783	9.01314	9.05752	9.02608	9.1085	8.93017	9.00699	9.21435	9.00204
7320274	FLJ10357	ARHGEF40	14:21538527	NM_001278529 NM_001278530 NM_018071 NP_001265458 NP_001265459 NP_060541 XM_005267844 XM_005267845 XP_005267901 XP_005267902	ENSG00000165801	ILMN_1705743	189.862	Cluster 1	8.26122	8.2892	8.1451	7.95975	8.24636	8.08386	8.13442	8.11156	7.99857	7.77348	7.95025	7.81369	7.92716	7.94024	7.83634	7.93908	7.97271	7.80034
6480605	SSSCA1	SSSCA1	11:65337943	NM_006396 NP_006387 XM_005273713 XP_005273770	ENSG00000173465	ILMN_1728714	187.027	Cluster 1	8.84076	8.95274	8.88015	8.83798	8.74491	8.80237	8.99659	8.83872	8.83766	8.54747	8.81067	8.67398	8.65965	8.68974	8.54781	8.57811	8.70236	8.40003
3310291	POU3F2	POU3F2	6:99282580	NM_005604 NP_005595	ENSG00000184486	ILMN_1725772	185.463	Cluster 1	8.88467	8.77161	8.73997	8.51674	8.60664	8.40635	8.63075	8.33622	8.41159	8.66149	8.31172	8.27437	8.46702	8.34465	8.40988	8.63943	8.40429	8.67178
2000390	C9ORF61	FAM189A2	c("9:71939488", "9:71944241")	NM_001127608 NM_004816 NP_001121080 NP_004807 XM_005252307 XM_005252308 XM_005252309 XM_005252310 XP_005252364 XP_005252365 XP_005252366 XP_005252367	ENSG00000135063	ILMN_2179717	179.424	Cluster 1	7.82143	7.86259	7.93358	7.60255	7.70876	7.70271	7.63399	7.63318	7.78351	7.6097	7.59963	7.71339	7.50109	7.52089	7.45756	7.44273	7.55646	7.55254
4230672	LOC653496	NA	:NA	NA	NA	ILMN_1810953	179.293	Cluster 1	9.11125	9.04579	8.93622	8.71409	8.60235	8.57386	8.67178	8.6975	8.59554	8.51074	8.80782	8.81242	8.78092	8.68974	8.72436	8.50566	8.6936	8.69352
3940639	PYCR2	PYCR2	1:-226107580	NM_001271681 NM_013328 NP_001258610 NP_037460 XM_005273114 XM_005273115 XM_005273116 XP_005273171 XP_005273172 XP_005273173	ENSG00000143811	ILMN_1808568	179.265	Cluster 1	10.5475	10.3736	10.5659	10.3114	10.2492	10.0955	10.1729	10.0015	10.1542	10.1487	10.1719	10.199	10.1244	10.1582	10.0317	9.9042	10.1354	10.0546
6660671	KCNK1	KCNK1	1:233749750	NM_002245 NP_002236	ENSG00000135750	ILMN_2071641	175.863	Cluster 1	8.27935	8.25282	8.32981	8.00975	7.87044	8.01328	8.00434	7.88445	8.01876	7.93712	8.12721	8.09403	7.99253	7.86174	7.93362	7.84126	7.99784	7.80087
1030626	HS.390250	FGF12	3:-191857182	NM_004113 NM_021032 NP_004104 NP_066360 XM_005247227 XP_005247284	ENSG00000114279	ILMN_1851540	173.095	Cluster 1	9.05392	9.11427	9.14186	8.81984	8.7915	8.81142	8.82251	8.71511	8.78455	8.84406	8.79829	8.70862	8.63129	8.6178	8.59161	8.67056	8.54639	8.39012
4490292	COL5A2	COL5A2	2:-189896641	NM_000393 NP_000384 XM_005246283 XP_005246340	ENSG00000204262	ILMN_1729117	172.234	Cluster 1	9.89488	9.67701	9.66063	9.51828	9.49721	9.48774	9.51285	9.37229	9.53087	9.29007	9.19033	9.27665	9.29994	9.24382	9.34514	9.3117	9.31726	9.33331
5340246	CRIP2	CRIP2	c("14:105939275", "14:105941112", "14:105942196", "14:105943583")	NM_001270837 NM_001270841 NM_001312 NP_001257766 NP_001257770 NP_001303 NR_073081 NR_073082 NR_073083 NR_073084 NR_073085	c("ENSG00000182809", "ENSG00000270931")	ILMN_1694432	171.718	Cluster 1	9.17799	9.05821	9.13953	8.78354	8.81583	8.93387	8.7259	8.81289	8.72957	8.65826	8.68937	8.78678	8.66583	8.72865	8.66728	8.63619	8.86039	8.67015
670278	NES	NES	1:-156638556	NM_006617 NP_006608	ENSG00000132688	ILMN_1738147	171.41	Cluster 1	11.7896	11.8115	11.8267	11.7148	11.733	11.6138	11.4416	11.5818	11.5079	11.492	11.4656	11.4793	11.4959	11.5464	11.5039	11.5968	11.4358	11.3735
4890670	C1ORF61	C1orf61	1:-156374055	NM_006365 NP_006356 XM_005244829 XM_005244830 XM_005244831 XM_005244832 XP_005244886 XP_005244887 XP_005244888 XP_005244889	ENSG00000125462	ILMN_1759652	170.946	Cluster 1	7.86092	7.92188	8.02971	7.6972	7.60236	7.61244	7.61224	7.54162	7.61529	7.51845	7.5225	7.64683	7.57248	7.49795	7.57937	7.54142	7.65089	7.57956
5720392	RAB15	RAB15	14:-65412532	NM_198686 NP_941959 XM_005267597 XM_005267598 XP_005267654 XP_005267655	ENSG00000139998	ILMN_1731699	170.45	Cluster 1	8.43824	8.48438	8.64338	8.36117	8.38202	8.38613	8.38187	8.28904	8.27764	8.30528	8.28866	8.29989	8.10492	8.12181	8.19425	8.1044	8.17316	8.12957
5390327	LOC643778	NA	:NA	NA	NA	ILMN_3291352	167.353	Cluster 1	8.83137	8.91284	9.1787	8.73551	8.70679	8.81192	8.68899	8.58618	8.68623	8.53317	8.58669	8.72748	8.50348	8.53226	8.47344	8.28973	8.34099	8.44687
360110	KLF6	KLF6	10:-3818188	NM_001008490 NM_001160124 NM_001160125 NM_001300 NP_001153596 NP_001153597 NP_001291 NR_027653	ENSG00000067082	ILMN_1737406	167.338	Cluster 1	9.07076	9.30796	9.45583	9.05636	9.15431	9.20918	9.35457	9.13821	9.19978	9.07959	9.17779	9.00514	9.12109	8.95026	8.81558	8.95737	9.01322	8.87937
6220288	PRDM1	PRDM1	c("6:106534195", "6:106546737")	NM_001198 NM_182907 NP_001189 NP_878911 XM_005267094 XP_005267151	ENSG00000057657	ILMN_1655077	167.146	Cluster 1	7.81572	7.89279	7.83666	7.5934	7.73038	7.6598	7.5836	7.55675	7.76041	7.4783	7.59396	7.56828	7.53794	7.49301	7.48434	7.45975	7.53154	7.45231
6220397	SC5DL	SC5D	c("11:121163388", "11:121163577")	NM_001024956 NM_006918 NP_001020127 NP_008849	ENSG00000109929	ILMN_1677607	167.001	Cluster 1	11.9295	12.0568	12.0784	11.6881	11.8512	11.8372	11.941	11.7995	11.8201	11.5071	11.8212	11.7795	11.9305	11.8676	11.5305	11.7368	11.5782	11.6313
6130646	RET	RET	10:43572517	NM_000323 NM_020629 NM_020630 NM_020975 NP_065681 NP_066124	ENSG00000165731	ILMN_1706301	165.472	Cluster 1	8.29928	8.31315	8.42024	8.07346	8.23638	8.31886	8.21456	8.23424	8.26535	7.9076	8.21929	8.0031	7.96068	8.01108	7.94302	7.95151	7.98866	7.92042
1580025	GNG11	GNG11	7:93551016	NM_004126 NP_004117	ENSG00000127920	ILMN_1782419	165.192	Cluster 1	10.6605	10.5439	10.5586	10.3477	10.5874	10.3516	10.3629	10.3252	10.2658	10.1826	10.1998	10.2276	10.2994	10.2559	10.3725	10.2887	10.2541	10.4397
6520593	RNF182	RNF182	c("6:13924677", "6:13925098", "6:13925424")	NM_001165032 NM_001165033 NM_001165034 NM_152737 NP_001158504 NP_001158505 NP_001158506 NP_689950	ENSG00000180537	ILMN_3243112	163.811	Cluster 1	8.5018	8.48571	8.3793	8.4299	8.38202	8.30342	8.21721	8.10674	8.23713	8.11359	8.10768	8.05415	8.21202	8.24062	8.13081	8.18526	8.13057	8.10832
4890609	ABCD1	ABCD1	X:152990323	NM_000033 NP_000024	c("ENSG00000101986", "ENSG00000268757")	ILMN_1772189	163.064	Cluster 1	8.03623	7.93411	8.01773	7.68479	7.71833	7.75264	7.71759	7.73729	7.76451	7.59417	7.6845	7.79241	7.60411	7.59273	7.60355	7.63835	7.51095	7.62764
3870181	MID1	MID1	c("X:-10473381", "X:-10437305", "X:-10413350")	NM_000381 NM_001098624 NM_001193277 NM_001193278 NM_001193279 NM_001193280 NM_001193281 NM_033289 NM_033290 NM_033291 NP_000372 NP_001092094 NP_001180206 NP_001180207 NP_001180208 NP_001180209 NP_001180210 NP_150631 NP_150632 XM_005274536 XM_005274537 XM_005274538 XP_005274593 XP_005274594 XP_005274595	ENSG00000101871	ILMN_1761858	162.465	Cluster 1	10.7655	10.8321	10.7765	10.5674	10.7057	10.5238	10.4534	10.4641	10.4699	10.5065	10.3372	10.2303	10.4154	10.4365	10.2103	10.4125	10.1289	10.2322
4290500	BMPR1A	BMPR1A	10:88516396	NM_004329 NP_004320 XM_005270064 XP_005270121	ENSG00000107779	ILMN_2095577	162.315	Cluster 1	8.25453	8.18993	8.28148	8.06112	8.08923	7.90607	8.16762	7.99323	8.05705	7.97938	7.92402	8.15895	7.92099	7.93163	7.81677	7.91867	7.84887	7.90216
6940360	ACVR1	ACVR1	2:-158592958	NM_001105 NM_001111067 NP_001096 NP_001104537 XM_005246939 XM_005246940 XP_005246996 XP_005246997	ENSG00000115170	ILMN_1760490	162.294	Cluster 1	9.54152	9.50071	9.39024	9.3473	9.35642	9.41202	9.24463	9.28983	9.32953	9.16669	9.14861	9.02213	9.19938	9.20512	9.2352	9.24382	9.10132	9.20308
1780053	ILF3	ILF3	19:10764937	NM_001137673 NM_004516 NM_012218 NM_017620 NM_153464 NP_001131145 NP_004507 NP_036350 NP_060090 NP_703194 XM_005259894 XM_005259895 XP_005259951 XP_005259952	ENSG00000129351	ILMN_1789018	160.598	Cluster 1	9.52625	9.53843	9.57213	9.50993	9.49085	9.49632	9.56086	9.39309	9.44193	9.35664	9.42973	9.41392	9.20811	9.25869	9.24012	9.27465	9.13088	9.29762
6370435	ETS1	ETS1	11:-128328656	NM_001143820 NM_001162422 NM_005238 NP_001137292 NP_001155894 NP_005229 XM_005271428 XP_005271485	ENSG00000134954	ILMN_2122103	160.533	Cluster 1	8.43253	8.17952	8.31886	8.02604	8.06779	8.1043	8.04124	8.09785	8.05594	7.86022	7.93618	8.05613	7.9072	7.87963	7.87246	7.78044	7.82667	7.78971
4490020	MXRA5	MXRA5	X:-3226609	NM_015419 NP_056234 XM_005274485 XP_005274542	ENSG00000101825	ILMN_1803213	160.3	Cluster 1	8.42002	8.49588	8.32926	7.98932	8.02543	8.1375	8.06249	8.07795	8.13267	8.10276	8.02858	8.02242	7.87671	8.07662	8.00357	8.2273	7.98377	8.06786
50164	C22ORF27	NA	:NA	NA	NA	ILMN_3196690	159.967	Cluster 1	9.1945	9.25503	9.1737	9.16447	9.21944	9.12301	9.02231	9.06718	9.04947	8.89209	8.96793	9.14041	9.03446	9.01159	8.82534	8.79014	8.84983	8.893
3140731	MDN1	MDN1	6:-90353231	NM_014611 NP_055426 XM_005248699 XM_005248700 XP_005248756 XP_005248757	ENSG00000112159	ILMN_1741260	159.78	Cluster 1	8.34726	8.53033	8.48057	8.42834	8.24749	8.20609	8.41588	8.31697	8.35637	8.14416	8.24682	8.27303	7.99073	8.08089	7.95366	8.08543	8.21231	8.06978
3800487	ZNFX1	ZNFX1	20:-47862439	NM_021035 NP_066363	ENSG00000124201	ILMN_1745148	159.751	Cluster 1	8.47407	8.42343	8.38424	8.21038	8.16204	7.96355	8.17102	8.24572	8.15156	8.23367	8.12477	8.21185	8.05847	8.04478	8.14154	8.13064	8.08194	8.02225
1690608	ALDH3A2	ALDH3A2	17:19552064	NM_000382 NM_001031806 NP_000373 NP_001026976	ENSG00000072210	ILMN_1794825	158.771	Cluster 1	11.9256	11.8498	11.9501	11.7031	11.5194	11.6917	11.6854	11.5852	11.613	11.5691	11.415	11.6384	11.625	11.5644	11.5627	11.6446	11.4975	11.511
4390136	EIF3B	EIF3B	7:2394474	NM_001037283 NM_003751 NP_001032360 NP_003742	ENSG00000106263	ILMN_2379469	157.891	Cluster 1	13.7112	13.6595	13.7036	13.5825	13.7085	13.5514	13.601	13.6722	13.5217	13.4668	13.4117	13.5738	13.4668	13.4719	13.2808	13.3645	13.4165	13.3072
6020167	PHF10	PHF10	6:-170104002	NM_018288 NM_133325 NP_060758 NP_579866	ENSG00000130024	ILMN_1690138	157.816	Cluster 1	8.64025	8.61789	8.62476	8.41807	8.57811	8.45055	8.54862	8.3163	8.48067	8.35057	8.58048	8.51979	8.37475	8.2768	8.20143	8.15873	8.27952	8.36085
3840400	GMPR	GMPR	6:16238811	NM_006877 NP_006868	ENSG00000137198	ILMN_1729487	156.679	Cluster 1	8.41841	8.45889	8.38547	8.28406	8.18513	8.20511	8.32764	8.15809	8.25229	7.90164	8.35961	8.23778	8.14659	7.99894	8.19	8.0066	7.85264	7.95818
4200541	FAM113B	PCED1B	12:47610052	NM_001281429 NM_138371 NP_001268358 NP_612380 XM_005269224 XM_005269225 XM_005269226 XM_005269227 XM_005269228 XP_005269281 XP_005269282 XP_005269283 XP_005269284 XP_005269285	ENSG00000179715	ILMN_1712431	156.591	Cluster 1	9.37625	9.55102	9.42713	9.06348	9.01782	8.99345	9.05307	8.98586	9.13622	9.00944	8.99876	9.17029	8.87149	9.11964	9.13101	9.15201	9.16844	9.17956
4040653	LOC728855	LINC00623	c("1:-144300512", "1:149576453")	NR_024510 NR_024511	c("ENSG00000235398", "ENSG00000269501")	ILMN_3234142	155.221	Cluster 1	10.3158	10.2084	10.0819	10.018	9.8016	9.78249	9.87863	9.75149	9.74411	9.81403	10.0804	10.0153	9.78	9.74969	9.81197	9.83208	9.97104	9.84008
5560725	FGF17	FGF17	8:21900428	NM_003867 NP_003858 XM_005273675 XM_005273676 XP_005273732 XP_005273733	ENSG00000158815	ILMN_1781390	153.686	Cluster 1	8.20205	8.22373	8.22184	8.1129	7.92228	8.05009	7.96523	8.07701	7.92204	7.83672	7.9903	7.92761	7.83827	7.87905	7.82196	7.8823	8.00666	7.85213
4280674	TFPI	TFPI	c("2:-188343305", "2:-188328958")	NM_001032281 NM_006287 NP_001027452 NP_006278 XM_005246818 XM_005246819 XM_005246820 XP_005246875 XP_005246876 XP_005246877	ENSG00000003436	ILMN_1701032	152.625	Cluster 1	7.95236	7.95319	7.94964	7.80653	7.81399	7.82316	7.85308	7.77208	7.75153	7.62896	7.65505	7.65538	7.72244	7.63341	7.65451	7.59556	7.58568	7.52174
1780068	MAPK7	MAPK7	c("17:19281034", "17:19281774")	NM_002749 NM_139032 NM_139033 NM_139034 NP_002740 NP_620601 NP_620602 NP_620603 XM_005256718 XM_005256719 XP_005256775 XP_005256776	ENSG00000166484	ILMN_1709623	150.472	Cluster 1	9.1151	9.02297	9.37749	8.99539	8.90459	8.87541	9.03118	9.01491	8.89405	8.79315	8.97598	8.96521	8.85231	8.82347	8.68551	8.7858	8.82534	8.69536
1260341	IL13RA1	IL13RA1	X:117861559	NM_001560 NP_001551 XM_005262411 XP_005262468	ENSG00000131724	ILMN_1768505	150.462	Cluster 1	10.7428	10.796	10.8282	10.4829	10.4445	10.3741	10.5487	10.6001	10.5459	10.5146	10.6059	10.6287	10.3392	10.4517	10.5567	10.404	10.6016	10.5487
1820053	SLC43A2	SLC43A2	17:-1477696	NM_152346 NP_689559 XM_005256445 XM_005256446 XM_005256447 XP_005256502 XP_005256503 XP_005256504	ENSG00000167703	ILMN_1787127	150.381	Cluster 1	9.10039	9.27696	9.03917	8.79567	8.74894	8.70448	8.9759	8.86124	8.92924	8.98207	8.94075	8.95541	8.7864	8.8343	8.68092	8.76408	8.85499	8.74958
5960243	MSX2	MSX2	5:174151575	NM_002449 NP_002440	ENSG00000120149	ILMN_1766951	149.266	Cluster 1	8.14289	7.86418	8.02933	7.96744	8.00642	7.9774	7.84936	8.01482	7.82939	7.78104	7.85471	7.86322	7.7192	7.7144	7.73479	7.61471	7.66011	7.77258
7100010	NBL1	NBL1	c("1:19969723", "1:19970208", "1:19970807", "1:19971866", "1:19972260")	NM_001204084 NM_001204085 NM_001204086 NM_001278164 NM_001278165 NM_001278166 NM_005380 NM_182744 NP_001191013 NP_001191014 NP_001191015 NP_001265093 NP_001265094 NP_001265095 NP_005371 NP_877421	c("ENSG00000158747", "ENSG00000270136")	ILMN_2405009	149.22	Cluster 1	8.30034	8.35376	8.2821	8.08386	8.18178	8.19806	8.05282	8.13422	8.13997	8.10879	8.08728	8.02009	7.96128	8.02315	7.96475	7.98938	7.94393	7.93362
2450255	LOC391532	NA	:NA	NA	NA	ILMN_3292163	148.792	Cluster 1	10.6962	10.5602	10.6032	10.506	10.3473	10.4543	10.5481	10.2501	10.5822	10.1503	10.3131	10.59	10.2896	10.407	10.2253	10.1667	10.5309	10.1476
3450521	ECM1	ECM1	1:150480487	NM_001202858 NM_004425 NM_022664 NP_001189787 NP_004416 NP_073155	ENSG00000143369	ILMN_2329735	147.801	Cluster 1	8.46253	8.39128	8.41703	8.11404	8.24348	8.24708	8.30296	8.16591	8.36551	8.09789	8.35591	8.25794	8.09135	8.08519	8.11983	8.04406	8.09917	8.00749
1850228	PPM1B	PPM1B	2:44396000	NM_001033556 NM_001033557 NM_002706 NM_177968 NM_177969 NP_001028728 NP_001028729 NP_002697 NP_808907 NP_808908 XM_005264385 XP_005264442	ENSG00000138032	ILMN_2377210	147.577	Cluster 1	8.39897	8.40797	8.40741	8.48931	8.48369	8.32677	8.36805	8.3163	8.27826	8.31807	8.0806	8.18598	8.13746	8.21598	8.18847	8.22476	8.07116	8.16148
7650161	NOX4	NOX4	11:-89057522	NM_001143836 NM_001143837 NM_016931 NP_001137308 NP_001137309 NP_058627 NR_026571	ENSG00000086991	ILMN_3251346	145.8	Cluster 1	8.11393	7.91215	7.95901	7.61282	7.68084	7.58871	7.65908	7.63004	7.7673	7.63157	7.6373	7.61552	7.51961	7.50354	7.61499	7.55554	7.51158	7.54778
1820133	DDX31	DDX31	c("9:-135513250", "9:-135469676")	NM_022779 NM_138620 NP_073616 NP_619526 XM_005272206 XM_005272207 XM_005272208 XP_005272263 XP_005272264 XP_005272265 XR_246600	ENSG00000125485	ILMN_1781721	144.437	Cluster 1	9.30952	9.25198	9.25942	9.11826	9.16692	9.05004	8.99859	9.07252	9.14016	8.96814	9.18406	9.00131	8.93987	8.84587	8.89405	8.91367	9.02362	8.92877
2320626	FLRT3	FLRT3	20:-14304639	NM_013281 NM_198391 NP_037413 NP_938205 XM_005260682 XP_005260739	ENSG00000125848	ILMN_1805665	144.078	Cluster 1	9.00705	8.90941	8.79781	8.55084	8.69163	8.73873	8.93564	8.8908	8.91741	8.64197	8.46849	8.62412	8.60608	8.52216	8.54283	8.68489	8.61806	8.64491
5090450	DDX23	DDX23	12:-49223539	NM_004818 NP_004809 XM_005269237 XP_005269294	ENSG00000174243	ILMN_1784218	144.033	Cluster 1	9.85761	9.6764	9.64259	9.60035	9.62192	9.66991	9.49847	9.48101	9.66571	9.63974	9.4452	9.523	9.5246	9.4047	9.35866	9.4218	9.44959	9.36704
2120520	UGP2	UGP2	c("2:64068098", "2:64069014")	NM_001001521 NM_006759 NP_001001521 NP_006750 XM_005264536 XM_005264537 XM_005264538 XP_005264593 XP_005264594 XP_005264595	ENSG00000169764	ILMN_1654340	143.42	Cluster 1	7.82724	7.94125	8.01598	7.89714	7.96202	7.87487	7.93812	7.8324	7.74322	7.63701	7.7265	7.80468	7.68513	7.70445	7.62453	7.61579	7.6925	7.64332
4890241	GPR56	GPR56	c("16:57653910", "16:57662419", "16:57673207")	NM_001145770 NM_001145771 NM_001145772 NM_001145773 NM_001145774 NM_005682 NM_201524 NM_201525 NP_001139242 NP_001139243 NP_001139244 NP_001139245 NP_001139246 NP_005673 NP_958932 NP_958933 XM_005256237 XM_005256238 XM_005256239 XM_005256240 XM_005256241 XM_005256242 XM_005256243 XM_005256244 XM_005256245 XM_005256246 XM_005256247 XM_005256248 XM_005256249 XM_005256250 XM_005256251 XM_005256252 X…	ENSG00000205336	ILMN_2352097	141.944	Cluster 1	9.6401	9.39626	9.65109	9.36462	9.39054	9.34747	9.63759	9.51222	9.31937	9.22895	9.18406	9.15099	9.31735	9.21496	9.28888	9.4163	9.23502	9.39786
3930026	RASL10A	RASL10A	22:-29708922	NM_001007279 NM_006477 NP_006468	ENSG00000100276	ILMN_1747673	141.276	Cluster 1	8.40988	8.22278	8.332	8.13061	8.07581	8.16609	8.03325	7.94401	8.04406	7.9494	8.06052	8.12821	7.97599	7.9089	7.90692	7.75978	8.03275	7.89335
1740020	TMEM63A	TMEM63A	1:-226033233	NM_014698 NP_055513 XM_005273358 XM_005273359 XP_005273415 XP_005273416	ENSG00000196187	ILMN_1719649	141.253	Cluster 1	8.01847	7.98562	7.90603	7.70457	7.69652	7.69527	7.70738	7.64721	7.61296	7.63819	7.73186	7.64555	7.66768	7.6484	7.57138	7.60409	7.69402	7.58479
5270731	SAFB	SAFB	19:5623046	NM_001201338 NM_001201339 NM_001201340 NM_002967 NP_001188267 NP_001188268 NP_001188269 NP_002958 NR_037699	ENSG00000160633	ILMN_1722059	139.851	Cluster 1	11.3479	11.2867	11.2462	11.0088	11.0254	10.9285	10.9319	10.9845	11.1044	11.1441	11.0524	11.2271	11.0495	10.9803	10.9086	11.0216	11.0166	10.9831
3180273	PDXP	PDXP	22:38054737	NM_020315 NP_064711	ENSG00000241360	ILMN_1736441	138.771	Cluster 1	11.8658	11.8236	11.8512	11.8059	11.7742	11.7863	11.7438	11.7409	11.8296	11.5658	11.5404	11.6391	11.6713	11.669	11.4781	11.5684	11.5681	11.6165
7380328	USP44	USP44	12:-95910888	NM_001042403 NM_001278393 NM_032147 NP_001035862 NP_001265322 NP_115523 XM_005269172 XM_005269173 XM_005269174 XM_005269175 XP_005269229 XP_005269230 XP_005269231 XP_005269232	ENSG00000136014	ILMN_2364819	136.839	Cluster 1	9.40823	9.44869	9.39024	9.20717	9.08042	9.27527	9.21315	9.17247	9.23985	9.24382	9.13286	9.15209	9.08469	9.00643	8.86091	9.07375	8.93445	8.83683
7650315	JMJD8	JMJD8	16:-731667	NM_001005920 NP_001005920 XM_005255295 XM_005255296 XM_005255297 XP_005255352 XP_005255353 XP_005255354	ENSG00000161999	ILMN_3249366	134.012	Cluster 1	11.5555	11.5413	11.6107	11.2695	11.4236	11.324	11.4995	11.4032	11.2834	11.3	11.287	11.383	11.2072	11.1529	11.3	11.1927	11.3485	11.2317
2600646	WDR45L	WDR45B	17:-80572438	NM_019613 NP_062559 XM_005256377 XM_005256378 XP_005256434 XP_005256435 XR_243524	ENSG00000141580	ILMN_1685763	133.284	Cluster 1	10.7733	10.786	10.7574	10.7393	10.7354	10.6975	10.7495	10.7649	10.6644	10.432	10.6112	10.7559	10.5593	10.6022	10.4342	10.4878	10.578	10.4371
5130471	PDE3B	PDE3B	11:14665269	NM_000922 NP_000913 XM_005252971 XM_005252972 XP_005253028 XP_005253029	c("ENSG00000152270", "ENSG00000261923")	ILMN_2131381	132.81	Cluster 1	8.60896	8.70799	8.57107	8.51781	8.39924	8.40905	8.36085	8.35775	8.47448	8.43064	8.44935	8.4884	8.24941	8.11992	8.38864	8.33854	8.17006	8.4106
870681	GLIPR1L1	GLIPR1L1	12:75728463	NM_152779 NP_689992 XM_005268771 XM_005268772 XP_005268828 XP_005268829	ENSG00000173401	ILMN_1768975	19123.6	Cluster 2	12.6562	12.4949	12.4253	11.5835	11.5272	11.7803	11.8477	11.5298	11.8509	11.371	11.984	11.9331	9.85135	9.84875	8.74837	8.94172	9.82009	8.83774
1990661	C9ORF135	C9orf135	9:72435731	NM_001010940 NP_001010940 XM_005251705 XP_005251762	ENSG00000204711	ILMN_1699537	9451.67	Cluster 2	10.8959	10.9166	10.9771	11.1301	10.817	11.069	10.9638	11.2414	11.0039	11.0882	10.6684	10.5928	9.39536	9.25352	9.03106	8.88149	9.26814	8.91421
60452	GAL	GAL	11:68451983	NM_015973 NP_057057	ENSG00000069482	ILMN_1682015	9044.23	Cluster 2	11.4662	11.4788	11.5691	11.1933	11.0495	11.0719	11.235	10.8021	11.282	10.2945	11.4079	11.4929	9.50518	9.49071	8.33966	8.21881	9.47058	8.15636
6620008	KAL1	KAL1	X:-8496915	NM_000216 NP_000207 XM_005274501 XP_005274558	ENSG00000011201	ILMN_1750373	7860.75	Cluster 2	10.5644	10.4856	10.4384	10.0965	10.0234	10.1456	10.2186	10.1601	10.2574	9.5603	9.48972	9.46473	8.51588	8.42456	8.4793	8.52945	8.54481	8.49771
770408	SERPINE1	SERPINE1	7:100770370	NM_000602 NM_001165413 NP_000593 XM_005250392 XP_005250449	ENSG00000106366	ILMN_1744381	6324.07	Cluster 2	9.54762	9.31638	9.46302	10.2892	10.4267	10.5151	9.97953	10.1065	9.84832	9.20033	9.36971	9.42429	8.53492	8.62487	8.20954	8.11646	8.42378	8.06043
5360156	IFITM1	IFITM1	11:313991	NM_003641 NP_003632	ENSG00000185885	ILMN_1801246	5541.55	Cluster 2	13.0057	12.9511	12.9576	12.7378	12.5623	12.4035	12.6932	12.3153	12.5492	11.9122	12.3121	12.578	11.4854	11.3535	10.8853	10.6644	11.4037	10.7735
2510593	HRASLS3	PLA2G16	11:-63341944	NM_001128203 NM_007069 NP_001121675 NP_009000 XM_005273730 XM_005273731 XP_005273787 XP_005273788	ENSG00000176485	ILMN_1667711	5229.65	Cluster 2	11.0693	10.7593	10.9519	10.9677	10.7469	10.7742	10.956	10.8504	11.0374	10.6887	10.9366	10.8144	9.54542	9.41785	9.10132	9.0161	9.39309	8.98316
1070215	CAV1	CAV1	c("7:116164839", "7:116165063", "7:116166347", "7:116166412")	NM_001172895 NM_001172896 NM_001172897 NM_001753 NP_001166366 NP_001166367 NP_001166368 NP_001744	ENSG00000105974	ILMN_2149226	4621.64	Cluster 2	11.5281	11.4368	11.7343	10.5435	10.5077	10.4182	10.7365	10.3195	10.6267	10.2581	10.9185	10.6607	9.88826	10.2611	9.18255	9.3074	9.73841	9.32864
4220326	NTS	NTS	12:86268073	NM_006183 NP_006174	ENSG00000133636	ILMN_1764690	4583.02	Cluster 2	12.826	12.846	12.9452	11.8321	11.7226	11.6942	12.0367	11.6107	11.9518	11.7698	12.5136	12.4993	11.3965	11.3515	10.9039	10.4978	11.5849	10.7412
4010296	RNASE1	RNASE1	14:-21269515	NM_002933 NM_198232 NM_198234 NM_198235 NP_002924 NP_937875 NP_937877 NP_937878	ENSG00000129538	ILMN_2333670	4366.71	Cluster 2	11.2282	11.0999	11.0504	11.0639	10.7926	10.9276	10.9728	10.8286	10.9484	10.4881	10.7823	10.6973	9.3383	9.37301	9.02418	8.98614	9.22914	8.8219
2370372	HS.575696	NA	:NA	NA	NA	ILMN_1837167	4320.56	Cluster 2	11.4485	11.3301	11.7066	11.7558	11.5205	11.4556	11.768	11.4485	11.395	11.3864	11.514	11.511	10.9117	10.8312	9.9042	10.0753	10.7661	9.88196
5490358	L1TD1	L1TD1	1:62660474	NM_001164835 NM_019079 NP_001158307 NP_061952	ENSG00000240563	ILMN_1769839	4279.3	Cluster 2	12.7454	12.7944	12.5208	12.4327	12.2427	12.4164	12.469	12.3547	12.7354	12.4092	12.7112	12.5972	11.6098	11.4889	11.1586	11.069	11.6669	11.1431
510577	TRIML2	TRIML2	4:-189012427	NM_173553 NP_775824 XM_005262819 XP_005262876	ENSG00000179046	ILMN_1666893	4215.42	Cluster 2	10.1375	10.1335	10.0775	9.81955	9.76578	9.80596	10.0669	9.94539	10.0121	9.53686	9.86669	9.67356	8.63004	8.70851	8.2647	8.30491	8.7928	8.33258
4850450	DBC1	BRINP1	9:-121928908	NM_014618 NP_055433 XM_005251758 XP_005251815	ENSG00000078725	ILMN_1741603	3993.13	Cluster 2	9.71664	9.72026	9.65109	9.47122	9.57345	9.45703	9.6136	9.67468	9.78567	9.28246	9.2993	9.20286	8.70414	8.41538	8.19052	8.0975	8.52488	8.1073
5860152	CD44	CD44	11:35160417	NM_000610 NM_001001389 NM_001001390 NM_001001391 NM_001001392 NM_001202555 NM_001202556 NM_001202557 NP_000601 NP_001001389 NP_001001390 NP_001001391 NP_001001392 NP_001189484 NP_001189485 NP_001189486 XM_005253231 XM_005253232 XM_005253233 XM_005253234 XM_005253235 XM_005253236 XM_005253237 XM_005253238 XM_005253239 XM_005253240 XM_005253241 XM_005253242 XP_005253288 XP_005253289 XP_005253290 XP…	ENSG00000026508	ILMN_1803429	3840.42	Cluster 2	10.4143	10.3079	10.3725	9.79699	9.8923	9.95752	10.2227	10.0913	10.2213	9.93244	10.413	10.2133	9.15	9.16332	8.81042	8.6755	9.27795	8.8219
2350528	HS.574590	NA	:NA	NA	NA	ILMN_1844299	3756.63	Cluster 2	10.4603	10.49	10.602	10.7348	10.4611	10.4567	10.5044	10.3869	10.4228	10.2882	10.4374	10.5033	9.78859	9.68042	8.98524	9.11483	9.58173	9.0371
6520215	ANXA1	ANXA1	9:75766781	NM_000700 NP_000691 XM_005251950 XP_005252007	ENSG00000135046	ILMN_2184184	3378.94	Cluster 2	11.7125	11.4839	11.5115	11.2428	11.175	11.4854	11.374	11.4158	11.3864	11.1971	11.654	11.3264	10.6675	10.7781	10.0766	9.97553	10.5634	10.1476
5390161	DUSP5	DUSP5	10:112257625	NM_004419 NP_004410	ENSG00000138166	ILMN_1656501	3289.64	Cluster 2	10.5672	10.3923	10.4414	11.0972	11.2395	11.45	10.8401	10.7273	10.7639	10.3608	10.49	10.5072	9.81403	9.8773	9.56174	9.48972	9.91635	9.61403
4280017	FOS	FOS	14:75745481	NM_005252 NP_005243 XM_005267488 XP_005267545	ENSG00000170345	ILMN_1669523	3263.22	Cluster 2	8.32303	8.26378	8.18798	9.43965	9.35866	9.549	8.38987	8.4613	8.28979	8.02581	8.34436	8.24796	7.78681	7.66082	7.75166	7.72537	7.67072	7.76719
6770673	SOCS2	SOCS2	c("12:93963598", "12:93964175", "12:93964757", "12:93965457", "12:93966302")	NM_001270467 NM_001270468 NM_001270469 NM_001270470 NM_001270471 NM_003877 NP_001257396 NP_001257397 NP_001257398 NP_001257399 NP_001257400 NP_003868 XM_005269213 XP_005269270	ENSG00000120833	ILMN_2131861	3207.93	Cluster 2	10.7465	10.8373	10.7065	11.0008	10.9997	11.0088	10.721	10.6221	10.7955	10.5272	10.681	10.6662	10.0364	10.0607	9.53454	9.49906	10.1753	9.46231
1300113	CDH1	CDH1	16:68771195	NM_004360 NP_004351 XM_005256272 XP_005256329	ENSG00000039068	ILMN_1770940	3124.19	Cluster 2	9.5488	9.67309	9.39786	9.68319	9.61902	9.50681	9.70017	9.76175	9.70601	9.7647	9.65584	9.5976	9.22838	9.11601	8.37994	8.32051	8.98636	8.26971
5900725	PHLDA1	PHLDA1	12:-76419227	NM_007350 NP_031376	ENSG00000139289	ILMN_1687978	3074.2	Cluster 2	10.648	10.5893	10.5219	11.069	11.1081	11.3378	10.6794	10.8509	10.7254	10.1743	10.4497	10.2402	9.47615	9.56157	8.98646	9.15746	9.27146	9.0133
6980612	HAS3	HAS3	c("16:69139467", "16:69140129", "16:69141443")	NM_001199280 NM_005329 NM_138612 NP_001186209 NP_005320 NP_619515 XM_005255919 XM_005255920 XM_005255921 XP_005255976 XP_005255977 XP_005255978	ENSG00000103044	ILMN_1794501	3053.99	Cluster 2	10.7284	10.7612	10.8407	11.235	11.3378	11.1933	11.4508	11.4375	11.4113	10.9391	11.1371	11.069	9.83954	9.93869	9.3813	9.34913	10.0357	9.51962
770634	PRDM14	PRDM14	8:-70963886	NM_024504 NP_078780	ENSG00000147596	ILMN_1815120	2944.47	Cluster 2	8.95826	8.86307	8.76595	9.54728	9.47615	9.31795	9.01998	9.17294	8.96728	8.50571	8.53759	8.39974	8.22123	8.18321	8.01414	8.12525	7.95648	7.99685
650678	TAGLN	TAGLN	11:117070040	NM_001001522 NM_003186 NP_001001522 NP_003177	ENSG00000149591	ILMN_1778668	2904.93	Cluster 2	13.1789	12.9264	13.0953	12.823	12.9091	12.8065	12.8037	12.7378	12.8604	12.299	12.6614	12.5305	12.0568	12.1809	11.5455	11.4505	12.094	11.5171
2360326	TAGLN	TAGLN	11:117070040	NM_001001522 NM_003186 NP_001001522 NP_003177	ENSG00000149591	ILMN_2400935	2893.13	Cluster 2	11.3429	11.069	11.2773	11.1971	11.1063	11.1265	11.182	10.928	10.9015	10.5317	10.7761	10.8746	10.194	10.4737	9.6515	9.67595	10.0676	9.66603
4390450	SGK	SGK1	6:-134490384	NM_001143676 NM_001143677 NM_001143678 NM_005627 NP_001137148 NP_001137149 NP_001137150 NP_005618 XM_005267096 XP_005267153	ENSG00000118515	ILMN_1702487	2885.83	Cluster 2	9.74518	9.79819	9.63429	10.4332	10.4384	10.5525	10.0762	10.0123	10.0075	9.66472	9.90752	9.75557	8.91463	9.10046	8.81676	8.73286	8.71378	8.76123
1090307	RNASE1	RNASE1	14:-21269515	NM_002933 NM_198232 NM_198234 NM_198235 NP_002924 NP_937875 NP_937877 NP_937878	ENSG00000129538	ILMN_1795183	2883.78	Cluster 2	9.59118	9.55576	9.62482	9.43687	9.23958	9.35055	9.40063	9.33243	9.44007	9.0631	9.42128	9.32189	8.40605	8.37434	8.23793	8.12789	8.39784	8.17111
610274	LRAT	LRAT	4:155665163	NM_004744 NP_004735 XR_244655	ENSG00000121207	ILMN_1673491	2772.47	Cluster 2	9.16579	9.11048	9.01985	9.31084	9.25091	9.09161	9.10749	8.98736	9.12409	8.70101	8.76447	8.59107	8.30586	8.1929	7.96103	7.97906	7.92201	7.92042
2030324	SGK1	SGK1	6:-134490384	NM_001143676 NM_001143677 NM_001143678 NM_005627 NP_001137148 NP_001137149 NP_001137150 NP_005618 XM_005267096 XP_005267153	ENSG00000118515	ILMN_3305938	2759.9	Cluster 2	9.34588	9.20702	9.15639	9.79192	10.0179	9.88898	9.55359	9.54482	9.50572	9.27746	9.23997	9.32935	8.63823	8.61536	8.37594	8.40067	8.4957	8.43363
1410209	SGK1	SGK1	6:-134490384	NM_001143676 NM_001143677 NM_001143678 NM_005627 NP_001137148 NP_001137149 NP_001137150 NP_005618 XM_005267096 XP_005267153	ENSG00000118515	ILMN_3229324	2743.42	Cluster 2	9.24382	9.2283	9.18505	9.88478	9.86976	9.76808	9.62329	9.41443	9.34948	9.07409	9.42165	9.2674	8.63129	8.607	8.31519	8.40791	8.5714	8.30064
5560543	CBR3	CBR3	21:37507263	NM_001236 NP_001227 XM_005261074 XP_005261131	ENSG00000159231	ILMN_1652237	2616.77	Cluster 2	9.07636	9.08602	9.15832	8.8418	8.84776	8.83929	9.12952	8.90905	8.87243	8.73809	9.08415	9.12317	8.19962	8.02562	7.97426	7.88689	8.22827	7.88373
1470669	TNC	TNC	9:-117781854	NM_002160 NP_002151 XM_005251972 XM_005251973 XM_005251974 XM_005251975 XP_005252029 XP_005252030 XP_005252031 XP_005252032	ENSG00000041982	ILMN_1719759	2608.89	Cluster 2	11.4565	11.4593	11.5197	11.0966	11.0411	10.9607	11.2899	10.9251	11.2153	10.7071	11.5998	11.4799	10.2533	10.1601	9.87071	9.97192	10.1128	9.82143
510731	RRM2	RRM2	c("2:10262695", "2:10262863")	NM_001034 NM_001165931 NP_001025 NP_001159403	ENSG00000171848	ILMN_1678669	2596.01	Cluster 2	10.674	10.8872	10.5974	10.5475	10.6944	10.4031	10.8905	10.8955	10.7676	10.6176	10.5717	10.6462	9.69414	9.90097	9.60882	9.70191	9.50846	9.55526
6860593	HS.568928	ARRB1	11:-74971166	NM_004041 NM_020251 NP_004032 NP_064647 XM_005273997 XM_005273998 XM_005273999 XP_005274054 XP_005274055 XP_005274056	ENSG00000137486	ILMN_1819608	2590.43	Cluster 2	11.1865	11.1098	11.2015	10.7898	10.7903	10.6605	10.726	10.6421	10.874	10.4035	10.8134	10.7377	10.13	10.0653	9.76496	9.61485	10.362	9.70051
6510377	TNFRSF12A	TNFRSF12A	16:3070313	NM_016639 NP_057723	ENSG00000006327	ILMN_1689004	2586.09	Cluster 2	10.3966	10.1331	10.4517	11.0644	11.0977	11.3792	10.6957	10.5717	10.5606	9.94388	10.1755	10.0729	9.31847	9.64259	9.2352	9.04121	9.43393	9.0478
2120390	LOC100132934	NA	:NA	NA	NA	ILMN_3204434	2566.7	Cluster 2	9.32445	9.51458	9.27539	9.45772	9.523	9.52092	9.39465	9.36917	9.37239	8.98562	9.27696	9.25768	8.70596	8.56314	8.25842	8.14107	8.5714	8.095
2320576	RBM47	RBM47	4:-40425272	NM_001098634 NM_019027 NP_001092104 NP_061900 XM_005248103 XM_005248104 XM_005248105 XM_005248106 XM_005248107 XM_005248108 XM_005248109 XM_005248110 XM_005248111 XP_005248160 XP_005248161 XP_005248162 XP_005248163 XP_005248164 XP_005248165 XP_005248166 XP_005248167 XP_005248168	ENSG00000163694	ILMN_3306730	2527.99	Cluster 2	10.0917	10.1108	10.1456	9.60926	9.54805	9.41325	9.66991	9.51828	9.75973	9.61456	9.96478	9.94371	8.99287	8.92546	8.72397	8.70461	9.06965	8.62953
4120437	RRS1	RRS1	8:67341263	NM_015169 NP_055984	ENSG00000179041	ILMN_1767658	2519.04	Cluster 2	10.694	10.7203	10.6573	10.6003	10.6287	10.4748	10.9992	10.8034	10.7771	10.5374	10.6975	10.5385	9.76702	10.0448	9.60268	9.68203	9.85864	9.51658
3060639	SFRP2	SFRP2	4:-154701742	NM_003013 NP_003004	ENSG00000145423	ILMN_1722898	2516.76	Cluster 2	12.0394	12.0131	12.1545	11.8696	11.8388	11.7978	12.012	11.9494	12.0394	11.6384	11.8004	11.8477	10.9484	10.6534	10.7216	10.7862	10.7726	10.8927
4250367	UCA1	UCA1	19:15939757	NR_015379 XR_244082	ENSG00000214049	ILMN_3239254	2420.44	Cluster 2	12.1107	12.0421	12.421	12.1359	11.9077	11.7693	11.9312	11.8606	11.8956	11.4767	11.7249	11.8754	11.3637	11.1881	10.7294	10.7525	11.2867	10.6454
3130220	TMEM158	TMEM158	3:-45265956	NM_015444 NP_056259	ENSG00000249992	ILMN_1792455	2391.49	Cluster 2	11.1816	11.0983	11.0381	11.3005	11.2128	11.5071	11.1575	11.1958	11.1988	10.5636	10.4507	10.5602	10.367	10.2491	10.176	10.1456	10.2615	10.242
5390669	GABRB3	GABRB3	15:-26788694	NM_000814 NM_001191320 NM_001191321 NM_001278631 NM_021912 NP_000805 NP_001178249 NP_001178250 NP_001265560 NP_068712 NR_103801	ENSG00000166206	ILMN_1709681	2390.09	Cluster 2	10.6717	10.85	10.7747	10.6175	10.6757	10.447	10.6709	10.5678	10.6125	10.5946	10.9315	10.8342	10.0399	10.1102	9.4958	9.49124	9.98055	9.42128
3840053	UGP2	UGP2	c("2:64068098", "2:64069014")	NM_001001521 NM_006759 NP_001001521 NP_006750 XM_005264536 XM_005264537 XM_005264538 XP_005264593 XP_005264594 XP_005264595	ENSG00000169764	ILMN_1671969	2385.99	Cluster 2	10.4619	10.2444	10.2679	10.6036	10.4834	10.4949	10.3567	10.3494	10.4445	10.0033	10.0925	10.1157	9.61201	9.4894	9.06239	9.20083	9.33912	9.02655
4260632	PDZD4	PDZD4	X:-153067623	NM_032512 NP_115901 XM_005274707 XM_005274708 XM_005274709 XM_005274710 XM_005274711 XM_005274712 XM_005277868 XM_005277869 XM_005277870 XM_005277871 XM_005277872 XM_005277873 XP_005274764 XP_005274765 XP_005274766 XP_005274767 XP_005274768 XP_005274769 XP_005277925 XP_005277926 XP_005277927 XP_005277928 XP_005277929 XP_005277930	c("ENSG00000067840", "ENSG00000267915")	ILMN_1708916	2363.31	Cluster 2	9.68482	9.7392	9.92302	9.64816	9.62017	9.65604	9.7155	9.78109	9.68242	9.41569	9.27015	9.33104	8.70687	8.77815	8.66083	8.73873	8.77335	8.67499
5080192	SERPINE2	SERPINE2	2:-224839765	NM_001136528 NM_001136530 NM_006216 NP_001130000 NP_001130002 NP_006207 NR_073116 XM_005246641 XM_005246642 XP_005246698 XP_005246699	ENSG00000135919	ILMN_1655595	2357.27	Cluster 2	14.3707	14.5674	14.3233	13.9496	14.0421	13.9774	14.0581	13.73	14.0543	13.3744	14.186	14.3707	13.3672	13.3237	13.2709	12.9132	13.4067	12.9576
7150176	MAT2A	MAT2A	2:85766101	NM_005911 NP_005902	ENSG00000168906	ILMN_1737298	2320.32	Cluster 2	13.4984	13.549	13.5864	13.2499	13.2663	13.1008	13.6145	13.7141	13.6312	13.5282	13.4644	13.4719	12.469	12.5749	12.3386	12.5326	12.578	12.4862
4070615	WNT3	WNT3	17:-44841687	NM_030753 NP_110380	ENSG00000108379	ILMN_1803593	2312	Cluster 2	9.96204	9.88622	9.93211	10.2679	10.1317	10.2032	8.87505	8.84506	8.97998	8.62423	8.72496	8.80566	8.59682	8.63434	8.58719	8.554	8.69827	8.63224
4040113	LOC643272	NA	:NA	NA	NA	ILMN_1681260	2299.15	Cluster 2	12.2322	12.1252	12.6204	12.2717	11.9168	12.2128	12.3352	12.0839	12.0207	11.8908	12.1993	12.2199	11.5455	11.6854	10.9015	10.8588	11.5798	10.855
5700612	SEPHS1	SEPHS1	10:-13359438	NM_001195602 NM_001195604 NM_012247 NP_001182531 NP_001182533 NP_036379 XM_005252424 XM_005252425 XP_005252481 XP_005252482	ENSG00000086475	ILMN_2176768	2231.34	Cluster 2	12.9593	12.9818	13.0003	13.02	12.846	12.846	13.1395	13.0659	13.0835	13.0953	13.4339	13.3905	12.2577	12.3533	11.9162	11.8147	12.3095	11.7716
6370553	EPHA1	EPHA1	7:-143088205	NM_005232 NP_005223	ENSG00000146904	ILMN_1664265	2214.68	Cluster 2	10.2852	10.1401	10.3018	9.71602	9.61614	9.86493	9.96238	9.91729	10.1434	9.80831	10.187	10.1208	9.61428	9.48681	8.94571	8.86944	9.56141	9.02297
7150563	ENC1	ENC1	5:-73923231	NM_001256574 NM_001256575 NM_001256576 NM_003633 NP_001243503 NP_001243504 NP_001243505 NP_003624 NR_046318	ENSG00000171617	ILMN_1779147	2157.83	Cluster 2	9.98755	9.70381	9.80301	10.2583	10.4567	10.788	9.8903	10.236	9.99402	9.50868	9.49419	9.61171	9.0401	9.07113	9.19404	9.25503	9.27318	9.27818
6270646	MYC	MYC	8:128748315	NM_002467 NP_002458 XM_005250922 XP_005250979	ENSG00000136997	ILMN_1680618	2099.78	Cluster 2	10.9344	10.9621	10.8134	11.1893	11.392	11.4781	10.9391	10.7731	10.9436	10.465	10.6173	10.637	10.4741	10.3881	9.78611	9.86646	10.2177	9.84363
6940102	TNC	TNC	9:-117781854	NM_002160 NP_002151 XM_005251972 XM_005251973 XM_005251974 XM_005251975 XP_005252029 XP_005252030 XP_005252031 XP_005252032	ENSG00000041982	ILMN_2145670	2086.46	Cluster 2	10.9799	11.1056	11.1944	10.462	10.5674	10.5264	10.7216	10.5146	11.0144	10.4273	10.8935	11.0633	10.0904	9.87828	9.78687	9.62882	10.1725	9.78449
1710528	GABRB3	GABRB3	15:-26788694	NM_000814 NM_001191320 NM_001191321 NM_001278631 NM_021912 NP_000805 NP_001178249 NP_001178250 NP_001265560 NP_068712 NR_103801	ENSG00000166206	ILMN_1687090	2019.7	Cluster 2	10.0276	10.1047	9.85024	9.73576	9.76525	9.57245	9.97643	9.64154	9.87863	9.75449	10.1128	10.1369	9.21803	9.25565	8.86124	8.80845	9.2985	8.52851
4780600	RBM47	RBM47	4:-40425272	NM_001098634 NM_019027 NP_001092104 NP_061900 XM_005248103 XM_005248104 XM_005248105 XM_005248106 XM_005248107 XM_005248108 XM_005248109 XM_005248110 XM_005248111 XP_005248160 XP_005248161 XP_005248162 XP_005248163 XP_005248164 XP_005248165 XP_005248166 XP_005248167 XP_005248168	ENSG00000163694	ILMN_3224926	1983.34	Cluster 2	10.1106	10.07	10.0232	9.47169	9.6437	9.63085	9.83361	9.60035	9.76858	9.68129	10.0532	10.0304	9.15439	9.01458	8.91489	8.75072	9.10553	8.70731
70209	ETV4	ETV4	17:-41605211	NM_001079675 NM_001261437 NM_001261438 NM_001261439 NM_001986 NP_001073143 NP_001248366 NP_001248367 NP_001248368 NP_001977 XM_005257142 XP_005257199	ENSG00000175832	ILMN_1753830	1944.46	Cluster 2	10.1677	10.1722	10.3282	10.0538	10.0256	10.1074	10.2854	10.2505	10.157	10.2358	10.3803	10.4806	9.55693	9.79663	9.07515	8.9383	9.57332	9.22895
990717	LOC642956	NA	:NA	NA	NA	ILMN_3210741	1914.5	Cluster 2	11.8321	11.7389	11.889	11.6513	11.6291	11.6779	11.8388	11.6682	11.7289	11.4304	11.6999	11.7066	11.0623	11.2476	10.6421	10.6472	11.2175	10.7465
6370541	CST1	CST1	20:-23728190	NM_001898 NP_001889	ENSG00000170373	ILMN_1753449	1910.85	Cluster 2	9.85155	10.0059	10.0865	9.58733	9.35442	9.24638	9.67712	9.57081	9.67928	9.3367	9.44703	9.85426	8.67132	8.81101	8.55055	8.56068	8.76985	8.28312
670386	ID1	ID1	20:30193086	NM_002165 NM_181353 NP_002156 NP_851998	ENSG00000125968	ILMN_1664861	1864.58	Cluster 2	9.42111	9.38665	9.40641	9.41848	9.27465	9.24209	8.5099	8.55485	8.38228	8.69636	8.3831	8.54716	8.52249	8.47711	8.55421	8.45184	8.34016	8.51176
5960544	SEPHS1	SEPHS1	10:-13359438	NM_001195602 NM_001195604 NM_012247 NP_001182531 NP_001182533 NP_036379 XM_005252424 XM_005252425 XP_005252481 XP_005252482	ENSG00000086475	ILMN_1673369	1844.11	Cluster 2	11.6216	11.8908	11.4984	11.8308	11.7776	11.8228	12.1177	11.9063	11.9472	11.9878	12.2454	12.2803	11.1341	11.318	10.651	10.621	11.1334	10.3266
6290142	LOC100008589	RNA28S5	:NA	NR_003287	ENSG00000226958	ILMN_3251587	1761.8	Cluster 2	12.0839	12.7867	12.46	12.5764	12.6399	12.9936	12.6148	12.4491	12.6502	13.0462	12.9417	12.9609	11.6088	12.2143	11.2428	11.5636	12.0219	10.9101
770743	MIR1978	NA	:NA	NA	NA	ILMN_3310491	1725.01	Cluster 2	12.7174	12.8102	12.8535	13.0928	12.9702	12.9897	12.9112	13.0278	12.895	12.5827	12.7421	12.9878	12.0012	11.9482	11.9501	12.0784	12.0012	12.0881
6960692	ZSCAN10	ZSCAN10	16:-3138895	NM_001282415 NM_001282416 NM_032805 NP_001269344 NP_001269345 NP_116194 XM_005255643 XM_005255644 XM_005255645 XP_005255700 XP_005255701 XP_005255702	ENSG00000130182	ILMN_1744398	1668.36	Cluster 2	10.7144	10.6944	10.6675	10.6931	10.715	10.6711	10.9955	10.9029	10.9616	10.7268	10.7775	11.0103	10.2615	10.2377	9.69581	9.60179	10.2689	9.58444
830463	PRKAR1B	PRKAR1B	7:-588834	NM_001164758 NM_001164759 NM_001164760 NM_001164761 NM_001164762 NM_002735 NP_001158230 NP_001158231 NP_001158232 NP_001158233 NP_001158234 NP_002726 XM_005249808 XM_005249809 XP_005249865 XP_005249866	ENSG00000188191	ILMN_1674390	1647.28	Cluster 2	9.35031	9.47232	9.37694	9.09024	9.07213	9.13297	9.49099	9.2894	9.4405	9.11436	9.44488	9.40701	8.47612	8.57919	8.20829	8.26853	8.30598	8.16227
2640735	BHLHB2	BHLHE40	3:5021097	NM_003670 NP_003661	ENSG00000134107	ILMN_1768534	1636.47	Cluster 2	9.95117	9.441	9.73639	10.2474	10.5056	10.6751	9.05931	8.97182	9.07409	8.83652	9.23719	9.20428	8.65402	8.74453	8.59922	8.48308	8.62005	8.51979
990577	ETV4	ETV4	17:-41605211	NM_001079675 NM_001261437 NM_001261438 NM_001261439 NM_001986 NP_001073143 NP_001248366 NP_001248367 NP_001248368 NP_001977 XM_005257142 XP_005257199	ENSG00000175832	ILMN_2341661	1613.14	Cluster 2	9.78687	10.0246	10.0736	9.87906	9.81332	9.75057	9.8809	9.83676	9.9722	9.97319	10.2267	10.13	9.2935	9.41855	8.80244	8.86265	9.46231	8.95642
6280504	LOC100008589	RNA28S5	:NA	NR_003287	ENSG00000226958	ILMN_1733559	1593.78	Cluster 2	10.7537	11.1855	10.8947	11.1513	11.069	11.4067	11.1006	11.0604	11.0858	11.464	11.4899	11.1579	10.4939	10.9192	10.2623	10.3731	10.6465	10.2596
2650619	HSPA8	HSPA8	11:-122928200	NM_006597 NM_153201 NP_006588 NP_694881 XM_005271535 XM_005271536 XM_005271537 XM_005271538 XP_005271592 XP_005271593 XP_005271594 XP_005271595	ENSG00000109971	ILMN_1686367	1593.59	Cluster 2	14.581	14.595	14.5397	14.2856	14.2406	14.1552	14.4906	14.5674	14.4209	14.6481	14.5615	14.6996	13.8377	13.8377	13.7059	13.7181	13.8634	13.7085
6480204	THY1	THY1	11:-119288655	NM_006288 NP_006279	ENSG00000154096	ILMN_1779875	1579.35	Cluster 2	10.7535	10.6028	10.7736	10.249	10.2724	10.2195	10.4886	10.397	10.4638	10.3567	10.5631	10.6688	9.96984	9.94022	9.56003	9.65067	9.9838	9.6898
5090289	EFNB2	EFNB2	13:-107142079	NM_004093 NP_004084	ENSG00000125266	ILMN_1703852	1578.88	Cluster 2	11.1626	11.1121	11.1131	11.1979	11.12	11.2627	10.9293	11.1496	11.0109	10.7976	10.9251	10.7802	10.3296	10.349	10.349	10.271	10.4462	10.2312
1260315	PMM2	PMM2	16:8891670	NM_000303 NP_000294 XM_005255372 XM_005255373 XM_005255374 XP_005255429 XP_005255430 XP_005255431	ENSG00000140650	ILMN_1785336	1556.75	Cluster 2	10.0099	9.93316	10.1013	9.88542	10.0345	9.91289	10.2037	10.2224	10.2227	9.96238	9.84169	9.94309	9.2002	9.47871	9.13286	9.08318	9.40641	9.13706
1820544	GPATCH4	GPATCH4	1:-156564100	NM_015590 NM_017725 NM_182679 NP_056405 NP_872620 XM_005245287 XM_005245288 XP_005245344 XP_005245345	ENSG00000160818	ILMN_2383305	1550.79	Cluster 2	11.2753	11.0002	11.2182	11.0712	11.1502	11.1694	11.3315	11.3039	11.3198	11.1447	11.2169	11.1722	10.5219	10.6308	10.3507	10.3525	10.6706	10.3001
4060592	PRAC	PRAC1	17:-46799082	NM_032391 NP_115767	ENSG00000159182	ILMN_3248384	1544.08	Cluster 2	9.19295	9.14087	9.18724	9.12433	9.21831	9.14211	9.16041	8.81631	9.12914	8.49125	9.01339	9.12651	8.61902	8.58112	8.19713	8.02615	8.71133	8.13281
5910403	PRAC	PRAC1	17:-46799082	NM_032391 NP_115767	ENSG00000159182	ILMN_1801832	1540.39	Cluster 2	8.9965	9.08463	9.03917	9.13727	8.98736	8.93765	9.11964	8.76554	9.0616	8.3966	9.03678	9.00964	8.62229	8.53226	8.05836	7.88032	8.66083	8.08326
5340279	LOC100133565	NA	:NA	NA	NA	ILMN_3239610	1523.85	Cluster 2	9.94799	10.1524	9.73689	10.061	10.3349	10.5304	10.2602	10.1423	10.5138	10.4466	10.5171	10.4614	9.49774	9.75149	9.46334	9.31257	9.79148	9.3242
1400520	CNTNAP2	CNTNAP2	7:145813453	NM_014141 NP_054860	ENSG00000174469	ILMN_1690223	1512.44	Cluster 2	13.5194	13.7112	13.4567	12.9286	12.814	13.1254	12.9356	13.0821	13.1641	12.9665	13.016	13.1056	12.29	12.3484	12.3564	12.4134	12.5252	12.3676
4070736	TAGLN2	TAGLN2	1:-159887903	NM_001277223 NM_001277224 NM_003564 NP_001264152 NP_001264153 NP_003555 XM_005245533 XM_005245534 XP_005245590 XP_005245591	ENSG00000158710	ILMN_2090105	1501.67	Cluster 2	11.3058	11.2362	11.2839	10.8753	10.7969	10.8081	10.9763	10.8266	10.7831	10.6909	10.843	10.7639	10.3096	10.3436	9.95627	9.91951	10.2599	10.1163
3930035	UGP2	UGP2	c("2:64068098", "2:64069014")	NM_001001521 NM_006759 NP_001001521 NP_006750 XM_005264536 XM_005264537 XM_005264538 XP_005264593 XP_005264594 XP_005264595	ENSG00000169764	ILMN_2389151	1492.29	Cluster 2	12.3663	12.2504	12.4364	12.5657	12.4587	12.4587	12.3564	12.3135	12.4111	12.1456	12.278	12.2528	11.8102	11.8498	11.4512	11.5276	11.7047	11.5184
5050634	VENTX	VENTX	10:135051408	NM_014468 NP_055283	ENSG00000151650	ILMN_1782352	1452.53	Cluster 2	8.61074	8.58151	8.43064	8.6227	8.36102	8.539	8.16915	8.06291	8.1573	8.2079	8.31818	8.30983	7.79765	7.65043	7.6336	7.63207	7.75936	7.59694
4670634	LOC100132394	NA	:NA	NA	NA	ILMN_3249578	1446.65	Cluster 2	11.335	11.6165	11.6863	11.6332	11.6114	11.8716	11.6259	11.5962	11.5248	11.8138	11.8622	11.7128	11.2414	11.358	10.7365	10.745	11.1714	10.5852
4150048	FABP5	FABP5	8:82192718	NM_001444 NP_001435	ENSG00000164687	ILMN_2146761	1425.05	Cluster 2	12.7144	12.7482	12.7642	12.4733	12.4967	12.5538	12.663	12.5419	12.539	12.5538	12.7391	12.6902	12.0704	12.1013	11.5223	11.5658	12.1025	11.6801
1090327	MKI67IP	MKI67IP	2:-122484521	NM_032390 NP_115766	ENSG00000155438	ILMN_1786189	1406.95	Cluster 2	12.0654	11.9878	12.0819	11.9295	11.7752	11.8364	12.0687	12.1345	11.959	11.8667	11.8321	11.8575	11.2839	11.2773	11.1995	11.2182	11.3371	11.1694
7380221	SPATS2L	SPATS2L	c("2:201170604", "2:201170985", "2:201171356")	NM_001100422 NM_001100423 NM_001100424 NM_015535 NP_001093892 NP_001093893 NP_001093894 NP_056350 XM_005246454 XM_005246455 XM_005246456 XM_005246457 XM_005246458 XM_005246459 XM_005246460 XP_005246511 XP_005246512 XP_005246513 XP_005246514 XP_005246515 XP_005246516 XP_005246517	ENSG00000196141	ILMN_1683678	1394.2	Cluster 2	11.1499	11.2596	11.1971	10.822	10.8729	10.7982	10.9161	10.6192	11.1167	10.7628	11.1979	11.2849	10.5552	10.4526	10.2523	9.96373	10.4867	10.0905
6450746	POU5F1P1	POU5F1B	8:128427857	NM_001159542 NP_001153014 NR_002304 XM_005250985 XP_005251042	ENSG00000212993	ILMN_2068498	1373.43	Cluster 2	11.1074	11.1133	11.269	11.278	11.1519	10.9117	11.2026	10.9882	11.0416	10.844	11.016	10.9171	10.5233	10.651	10.1984	10.1875	10.4329	10.1604
2340253	FAT3	NA	:NA	NA	NA	ILMN_1780591	1370.16	Cluster 2	9.05512	9.03502	8.97673	8.2169	8.19146	8.18621	8.28626	8.23025	8.28503	8.62005	8.70215	8.77106	8.01009	8.02066	7.93205	8.08335	8.05017	7.9136
4850136	LOC399988	NA	:NA	NA	NA	ILMN_3200330	1362	Cluster 2	14.0269	13.9803	14.0421	13.7036	13.7112	13.5705	13.8233	13.89	13.8478	13.9465	13.9597	13.9554	13.2376	13.213	13.2173	13.1376	13.29	13.073
2640369	VIL2	EZR	6:-159186773	NM_001111077 NM_003379 NP_001104547 NP_003370	ENSG00000092820	ILMN_1795937	1355.75	Cluster 2	12.8426	13.029	12.9032	12.9647	12.9764	12.6691	13.1213	13.0179	12.9511	12.7469	12.9593	12.9169	12.4352	12.4341	12.2039	12.0547	12.4078	12.0471
3360377	UTP14A	UTP14A	X:129040097	NM_001166221 NM_006649 NP_001159693 NP_006640 XM_005262362 XM_005262363 XP_005262419 XP_005262420	ENSG00000156697	ILMN_1688725	1347.93	Cluster 2	10.1028	10.2217	10.0289	10.2505	10.1514	10.0584	10.3424	10.297	10.2476	9.89179	10.0344	10.0957	9.42862	9.71144	9.26511	9.22378	9.45364	9.31063
730576	SPRY4	SPRY4	5:-141689992	NM_001127496 NM_030964 NP_001120968 NP_112226 XM_005268517 XM_005268518 XM_005268519 XP_005268574 XP_005268575 XP_005268576	ENSG00000187678	ILMN_2086105	1342.93	Cluster 2	10.6122	10.731	10.7456	11.365	11.3971	11.2389	10.8615	10.7781	10.7991	10.4796	10.726	10.7645	10.1782	10.2918	9.95566	9.87596	10.2841	10.0441
380370	HSPC111	NOP16	5:-175810940	NM_001256539 NM_001256540 NM_016391 NP_001243468 NP_001243469 NP_057475	ENSG00000048162	ILMN_1704055	1337.15	Cluster 2	10.4449	10.3865	10.5207	10.3432	10.3195	10.1669	10.5468	10.5191	10.4502	10.1979	10.465	10.4355	9.80451	9.84566	9.63796	9.68129	9.74631	9.63721
4120475	SOX15	SOX15	17:-7491498	NM_006942 NP_008873 XM_005256771 XP_005256828	ENSG00000129194	ILMN_1784217	1322.79	Cluster 2	9.20649	9.25951	9.15929	9.50868	9.4603	9.40343	9.33257	9.22845	9.29144	9.05216	9.26575	9.43379	9.05338	8.99885	8.43664	8.45636	8.95642	8.46122
6380709	SETD4	SETD4	c("21:-37415984", "21:-37415982", "21:-37406841", "21:-37406840", "21:-37406839")	NM_001007258 NM_001007259 NM_001007260 NM_001007261 NM_001007262 NM_017438 NP_001007260 NP_059134 NR_040086 NR_040087 NR_040088 XM_005260999 XM_005261000 XM_005261001 XM_005261002 XM_005261003 XM_005261004 XM_005261005 XP_005261056 XP_005261057 XP_005261058 XP_005261059 XP_005261060 XP_005261061 XP_005261062 XR_244283 XR_244284 XR_244285	ENSG00000185917	ILMN_1751075	1321.15	Cluster 2	9.30803	9.34338	9.36592	9.10438	9.20799	9.10364	9.11418	9.05004	9.14426	8.94395	9.0409	8.88869	8.47386	8.55367	8.25245	8.30598	8.56405	8.40518
2640292	CTGF	CTGF	6:-132269317	NM_001901 NP_001892 XM_005266827 XP_005266884	ENSG00000118523	ILMN_2115125	1314.71	Cluster 2	10.8282	10.255	10.4397	10.4338	10.7428	10.4829	10.0099	9.9961	9.87708	9.90338	10.0055	10.062	9.86028	10.0287	9.43406	9.62564	9.77315	9.5848
2100612	EZR	EZR	6:-159186773	NM_001111077 NM_003379 NP_001104547 NP_003370	ENSG00000092820	ILMN_3272378	1309.85	Cluster 2	13.6427	13.6622	13.5359	13.6798	13.6595	13.5194	13.7971	13.7112	13.4747	13.4585	13.5613	13.6659	13.0974	13.1641	12.6362	12.6373	13.1254	12.6902
430672	HSPA8	HSPA8	11:-122928200	NM_006597 NM_153201 NP_006588 NP_694881 XM_005271535 XM_005271536 XM_005271537 XM_005271538 XP_005271592 XP_005271593 XP_005271594 XP_005271595	ENSG00000109971	ILMN_2413084	1308.55	Cluster 2	14.6274	14.5905	14.6174	14.2281	14.2904	14.3111	14.4461	14.5115	14.4739	14.5115	14.4906	14.581	13.8634	13.9056	13.73	13.7759	13.9023	13.7661
4390414	SPRY4	SPRY4	5:-141689992	NM_001127496 NM_030964 NP_001120968 NP_112226 XM_005268517 XM_005268518 XM_005268519 XP_005268574 XP_005268575 XP_005268576	ENSG00000187678	ILMN_1797596	1295.43	Cluster 2	8.91033	8.84919	9.00852	9.4348	9.47856	9.42484	9.03582	9.15099	8.91817	8.92807	8.96916	8.92795	8.61182	8.71409	8.46653	8.3955	8.44931	8.43089
5080647	PIGW	PIGW	17:34891403	NM_178517 NP_848612 XM_005257237 XM_005257238 XM_005276893 XM_005276894 XP_005257294 XP_005257295 XP_005276950 XP_005276951	c("ENSG00000184886", "ENSG00000261300")	ILMN_1743397	1289.77	Cluster 2	10.2314	10.4219	10.2166	10.3667	10.4153	10.0793	10.4622	10.5309	10.3724	10.3498	10.3811	10.3226	9.48213	9.68442	9.30969	9.41118	9.6136	9.40328
7400452	PROM1	PROM1	4:-15969849	NM_001145847 NM_001145848 NM_001145849 NM_001145850 NM_001145851 NM_001145852 NM_006017 NP_001139319 NP_001139320 NP_001139321 NP_001139322 NP_001139323 NP_001139324 NP_006008 XM_005248194 XM_005248195 XM_005248196 XP_005248251 XP_005248252 XP_005248253	ENSG00000007062	ILMN_1786720	1277.4	Cluster 2	9.69085	9.67836	9.56188	9.77408	9.91951	9.80272	9.74249	9.71087	9.79951	9.70191	9.76185	9.77608	9.17696	9.34051	8.93753	8.8123	9.1742	8.92428
2850619	VGF	VGF	7:-100805790	NM_003378 NP_003369 XM_005250560 XM_005250561 XP_005250617 XP_005250618	ENSG00000128564	ILMN_1757497	1275.93	Cluster 2	11.1855	11.0577	11.1762	11.4626	11.4537	11.6375	11.4839	11.8041	11.5269	11.8356	11.7356	11.6917	11.4049	11.4626	10.7032	10.769	11.3282	10.713
650348	METTL1	METTL1	12:-58162351	NM_005371 NM_023032 NM_023033 NP_005362 NP_075422 XM_005268873 XP_005268930	ENSG00000037897	ILMN_3306997	1272.54	Cluster 2	10.845	10.7602	10.7425	10.9132	10.8883	10.9043	11.1705	11.1553	11.1617	10.7805	10.9012	10.7172	10.2047	10.3107	10.1295	10.1411	10.3449	10.1748
3400037	POLR3G	POLR3G	5:89770681	NM_006467 NP_006458 XM_005248404 XM_005248405 XM_005248406 XM_005248407 XP_005248461 XP_005248462 XP_005248463 XP_005248464	ENSG00000113356	ILMN_3251691	1269.93	Cluster 2	10.5285	10.5368	10.3334	10.4949	10.3811	10.3608	10.6112	10.5525	10.5726	10.5285	10.6192	10.4219	9.86774	9.9219	9.74908	9.62222	9.81126	9.53342
5900561	SFRS3	SRSF3	6:36562090	NM_003017 NP_003008 NR_036610	ENSG00000112081	ILMN_1723212	1255.72	Cluster 2	11.2207	11.175	11.0144	11.3978	11.2161	11.1441	11.424	11.412	11.4109	11.1143	11.3168	11.0922	10.3902	10.6746	10.5096	10.518	10.5564	10.482
1990577	GCLM	GCLM	1:-94352590	NM_002061 NP_002052 XM_005270754 XP_005270811	ENSG00000023909	ILMN_1788547	1244.3	Cluster 2	10.3629	10.4384	10.4089	10.1568	10.2972	10.1657	10.5188	10.3978	10.4744	10.1533	10.4646	10.4742	9.8696	9.74272	9.53989	9.46862	9.7435	9.4352
5900047	BEND3	BEND3	6:-107386385	NM_001080450 NP_001073919 XM_005267079 XM_005267080 XM_005278332 XM_005278333 XP_005267136 XP_005267137 XP_005278389 XP_005278390	ENSG00000178409	ILMN_2375032	1228.02	Cluster 2	10.0669	10.0908	10.1291	10.398	10.3667	10.192	10.5131	10.2765	10.4917	9.99798	10.0823	10.0854	9.69769	9.63974	9.48293	9.55198	9.59353	9.3579
1990358	METTL1	METTL1	12:-58162351	NM_005371 NM_023032 NM_023033 NP_005362 NP_075422 XM_005268873 XP_005268930	ENSG00000037897	ILMN_1815190	1226.69	Cluster 2	10.3083	10.333	10.3304	10.2948	10.242	10.3386	10.5082	10.5487	10.5439	10.3397	10.2899	10.3819	9.72823	9.79699	9.6159	9.54381	9.87253	9.60724
1170653	PDGFA	PDGFA	7:-536897	NM_002607 NM_033023 NP_002598 NP_148983 XM_005249770 XP_005249827	ENSG00000197461	ILMN_2342695	1222.5	Cluster 2	9.29007	9.50221	9.58687	9.91021	9.91259	10.0119	9.82426	9.64936	9.62633	9.3808	9.74504	9.61988	9.11463	9.19086	9.0268	8.98392	9.25792	8.94337
2570220	RN5S9	RNA5S9	:NA	NR_023371	ENSG00000201321	ILMN_3234762	1220.52	Cluster 2	10.4308	10.212	10.3327	10.4896	10.4741	10.2426	10.4214	10.4147	10.3419	10.0694	10.1896	10.1377	9.45686	9.66421	9.3583	9.33177	9.38807	9.50868
380750	LOC644422	NA	:NA	NA	NA	ILMN_1712347	1197.2	Cluster 2	10.4935	10.762	10.5086	10.4937	10.4856	10.5578	10.5573	10.7974	10.5406	10.3639	10.5146	10.4733	9.71311	9.66359	9.44074	9.49316	9.82481	9.54437
4180324	FAM46B	FAM46B	1:-27331511	NM_052943 NP_443175	ENSG00000158246	ILMN_1808011	1184.55	Cluster 2	10.4752	10.4567	10.4953	11.0443	11.0438	11.0245	10.7842	10.7864	10.8592	10.5789	10.6148	10.7775	10.4822	10.329	10.1043	9.99464	10.4759	10.0694
770615	POU5F1	POU5F1	c("6:-31132114", "6_cox_hap2:-2646867", "6_dbb_hap3:-2429238", "6_mann_hap4:-2480458", "6_mcf_hap5:-2514037", "6_qbl_hap6:-2427966", "6_ssto_hap7:-2467051")	NM_001173531 NM_002701 NM_203289 NP_001167002 NP_002692 NP_976034	c("ENSG00000204531", "ENSG00000237582", "ENSG00000230336", "ENSG00000235068", "ENSG00000229094", "ENSG00000206454", "ENSG00000233911")	ILMN_1705546	1178.54	Cluster 2	11.9569	12.0892	12.1724	11.9756	11.9331	12.0892	12.0194	11.9805	11.9501	11.7438	11.8799	11.9878	11.5071	11.5156	11.0995	11.1317	11.4348	11.1143
1580161	NETO2	NETO2	16:-47115431	NM_001201477 NM_018092 NP_001188406 NP_060562	ENSG00000171208	ILMN_1760849	1174.28	Cluster 2	10.7095	10.6884	10.5871	10.7742	10.665	10.8004	10.9382	11.0428	10.9718	10.8103	10.5775	10.5257	9.99464	10.1385	10.2408	10.2303	10.0935	10.1518
4040048	LOC653994	NA	:NA	NA	NA	ILMN_1729832	1170.04	Cluster 2	9.55526	9.84566	9.49862	9.75795	9.72856	9.5589	9.64273	9.62345	9.58623	9.63498	9.55276	9.57966	9.12352	9.09229	8.90445	8.79806	8.9958	8.8361
290136	POU5F1P1	POU5F1B	8:128427857	NM_001159542 NP_001153014 NR_002304 XM_005250985 XP_005251042	ENSG00000212993	ILMN_2068499	1169.97	Cluster 2	12.4577	12.5862	12.4183	12.4967	12.2943	12.3312	12.4148	12.3564	12.4979	12.2264	12.2563	12.4384	11.842	11.7809	11.7066	11.4556	11.7558	11.558
3460070	SPP1	SPP1	4:88896802	NM_000582 NM_001040058 NM_001040060 NM_001251829 NM_001251830 NP_000573 NP_001035147 NP_001035149 NP_001238758 NP_001238759	ENSG00000118785	ILMN_1651354	1148.29	Cluster 2	13.0078	13.0022	12.8056	12.4849	12.469	12.5079	12.5375	12.3721	12.4577	12.5492	12.8679	12.7573	12.3999	12.491	12.0108	11.9381	12.0808	11.8585
2340053	LOC389873	NA	:NA	NA	NA	ILMN_3277715	1145.33	Cluster 2	11.0122	11.0249	11.1687	11.1744	11.0639	11.1561	11.3117	11.0563	11.1868	11.0915	11.374	11.4485	10.6936	10.7979	10.2352	10.2133	10.643	10.2022
3780092	TNFRSF21	TNFRSF21	6:-47199268	NM_014452 NP_055267	ENSG00000146072	ILMN_1699695	1143.27	Cluster 2	11.26	11.1173	11.2072	11.3394	11.2692	11.4255	11.6284	11.7527	11.5573	11.3906	11.3123	11.2443	10.9142	10.7469	10.6794	10.7012	10.7193	10.664
1820541	OTX2	OTX2	14:-57267425	NM_001270523 NM_001270524 NM_001270525 NM_021728 NM_172337 NP_001257452 NP_001257453 NP_001257454 NP_068374 NP_758840 NR_073034 NR_073036	ENSG00000165588	ILMN_1688075	1133.32	Cluster 2	8.22622	8.28555	8.11947	8.57516	8.45925	8.65209	8.1044	8.17784	8.13771	7.68448	7.66554	7.79675	7.88716	7.73274	7.68839	7.69366	7.73199	7.66279
450292	TUBB2A	TUBB2A	6:-3153902	NM_001069 NP_001060 XM_005249359 XP_005249416	ENSG00000137267	ILMN_2038775	1133.25	Cluster 2	13.4896	13.4984	13.5591	13.5014	13.3145	13.4747	13.6659	13.5052	13.5591	13.5423	13.7181	13.826	12.7076	12.9764	12.6449	12.4412	12.9647	12.5538
4850301	PTRF	PTRF	17:-40554467	NM_012232 NP_036364 XM_005257241 XM_005257242 XP_005257298 XP_005257299	ENSG00000177469	ILMN_1757552	1129.36	Cluster 2	12.0668	12.0881	12.012	12.2912	12.4183	12.5623	12.1648	12.6065	12.1414	12.2021	12.1809	11.9454	11.5893	11.6355	11.4438	11.4683	11.492	11.492
4780561	NOP16	NOP16	5:-175810940	NM_001256539 NM_001256540 NM_016391 NP_001243468 NP_001243469 NP_057475	ENSG00000048162	ILMN_3247723	1123.41	Cluster 2	10.7626	10.6769	10.6821	10.6384	10.5226	10.5669	10.7948	10.5012	10.6619	10.5674	10.7854	10.6553	10.1802	10.2224	9.88751	9.79764	10.0714	9.84494
5050040	SLC5A6	SLC5A6	2:-27422455	NM_021095 NP_066918 NR_028323	ENSG00000138074	ILMN_1741054	1122.84	Cluster 2	10.9535	10.8412	10.855	10.7995	10.7945	10.6578	10.9029	10.788	10.9175	10.6922	10.8199	10.9551	10.2515	10.3543	10.0655	10.0808	10.3167	10.1185
6660411	ALG13	ALG13	c("X:110924346", "X:110924398", "X:110924885")	NM_001039210 NM_001099922 NM_001168385 NM_001257230 NM_001257231 NM_001257234 NM_001257235 NM_001257237 NM_001257239 NM_001257240 NM_001257241 NM_018466 NP_001034299 NP_001093392 NP_001161857 NP_001244159 NP_001244160 NP_001244163 NP_001244164 NP_001244166 NP_001244168 NP_001244169 NP_001244170 NP_060936 NR_033125 XM_005262191 XP_005262248	ENSG00000101901	ILMN_1761456	1116.22	Cluster 2	10.6997	10.7381	10.6303	10.5802	10.6407	10.6944	10.653	10.4633	10.6872	10.3238	10.3877	10.3904	9.96911	10.1043	9.84303	9.81366	9.98791	9.7842
7560301	LANCL2	LANCL2	7:55433141	NM_018697 NP_061167	ENSG00000132434	ILMN_1708009	1111.13	Cluster 2	9.28195	9.19622	9.3255	9.02628	8.98524	9.09925	9.08676	9.29712	9.24751	9.12904	8.89284	8.79869	8.36397	8.52258	8.54513	8.46394	8.46742	8.57244
1690553	EPCAM	EPCAM	2:47596287	NM_002354 NP_002345	ENSG00000119888	ILMN_3249032	1107.13	Cluster 2	11.6325	11.6531	11.2627	11.6384	11.6616	11.6291	11.7368	11.6797	11.5212	11.4467	11.8947	11.587	11.2813	11.392	10.9387	10.7254	11.1938	10.5704
1690692	SOCS2	SOCS2	c("12:93963598", "12:93964175", "12:93964757", "12:93965457", "12:93966302")	NM_001270467 NM_001270468 NM_001270469 NM_001270470 NM_001270471 NM_003877 NP_001257396 NP_001257397 NP_001257398 NP_001257399 NP_001257400 NP_003868 XM_005269213 XP_005269270	ENSG00000120833	ILMN_1798926	1106.51	Cluster 2	9.38796	9.26124	9.12893	9.50448	9.46685	9.38148	9.2591	9.08783	9.1673	9.06605	9.03917	9.09961	8.72931	8.74482	8.21876	8.28708	8.71424	8.36135
2120356	FBXL13	FBXL13	7:-102453308	NM_001111038 NM_145032 NP_001104508 NP_659469 XM_005250205 XM_005250206 XM_005250207 XM_005250208 XM_005250209 XM_005250210 XM_005250211 XM_005250212 XM_005250213 XP_005250262 XP_005250263 XP_005250264 XP_005250265 XP_005250266 XP_005250267 XP_005250268 XP_005250269 XP_005250270	ENSG00000161040	ILMN_1791253	1103.75	Cluster 2	8.99124	9.25266	9.10501	8.94055	8.92677	9.07545	8.90563	8.98786	8.96976	8.97208	8.81565	8.76381	8.40619	8.38811	8.2361	8.23196	8.36843	8.14256
7560139	NLGN4X	NLGN4X	X:-5808083	NM_001282145 NM_001282146 NM_020742 NM_181332 NP_001269074 NP_001269075 NP_065793 NP_851849 XM_005274564 XM_005274565 XM_005274566 XM_005274567 XM_005274568 XM_005274569 XM_005274570 XP_005274621 XP_005274622 XP_005274623 XP_005274624 XP_005274625 XP_005274626 XP_005274627	ENSG00000146938	ILMN_2341067	1097.49	Cluster 2	10.621	10.7221	10.5068	10.6435	10.4896	10.564	10.6505	10.539	10.8342	10.349	10.4214	10.599	10.0377	9.92958	9.93869	9.84967	10.0967	9.94678
5890215	LECT1	LECT1	13:-53277400	NM_001011705 NM_007015 NP_001011705 NP_008946	ENSG00000136110	ILMN_1722527	1092.15	Cluster 2	9.13811	9.02503	8.95274	9.24324	9.33735	9.32445	9.24413	9.37088	9.22092	9.28836	9.07397	8.85698	8.80671	8.66549	8.56853	8.47448	8.64656	8.44254
6060653	DNMT3B	DNMT3B	c("20:31350191", "20:31367658")	NM_001207055 NM_001207056 NM_006892 NM_175848 NM_175849 NM_175850 NP_001193984 NP_001193985 NP_008823 NP_787044 NP_787045 NP_787046 XR_244135	ENSG00000088305	ILMN_1794692	1080.26	Cluster 2	11.6055	11.6375	11.842	11.5103	11.6977	11.6268	11.6814	11.6114	11.7085	11.4224	11.7161	11.6415	11.0281	11.0291	10.7753	10.794	11.1226	10.7291
2480341	CDC25A	CDC25A	3:-48198668	NM_001789 NM_201567 NP_001780 NP_963861 XM_005265629 XP_005265686 XR_245170	ENSG00000164045	ILMN_1711005	1073.46	Cluster 2	10.9695	10.9295	11.0443	10.7281	10.9607	10.8471	10.9741	10.9691	11.1107	10.9813	11.0149	10.8993	10.4261	10.4672	10.2809	10.1896	10.4843	10.2683
6280482	NIP7	NIP7	16:69373415	NM_001199434 NM_016101 NP_001186363 NP_057185	ENSG00000132603	ILMN_1704305	1069.91	Cluster 2	11.3792	11.4831	11.4236	11.3264	11.44	11.4212	11.4236	11.5084	11.5313	11.31	11.2487	11.25	10.569	10.6416	10.5915	10.4351	10.6948	10.7519
130220	MRTO4	MRTO4	1:19578075	NM_016183 NP_057267	ENSG00000053372	ILMN_1689800	1063.26	Cluster 2	10.1292	10.0547	9.98311	10.0486	9.93211	9.94274	10.0625	10.0442	10.0291	9.85693	10.097	9.83822	9.42331	9.48258	9.25431	9.13487	9.39269	9.1899
6450307	DNMT3B	DNMT3B	c("20:31350191", "20:31367658")	NM_001207055 NM_001207056 NM_006892 NM_175848 NM_175849 NM_175850 NP_001193984 NP_001193985 NP_008823 NP_787044 NP_787045 NP_787046 XR_244135	ENSG00000088305	ILMN_2328972	1061.04	Cluster 2	12.4327	12.5492	12.7174	12.3352	12.4292	12.3733	12.4472	12.3896	12.4327	12.2278	12.5848	12.5286	11.9267	11.9053	11.4717	11.5562	11.8127	11.5091
3840154	SPP1	SPP1	4:88896802	NM_000582 NM_001040058 NM_001040060 NM_001251829 NM_001251830 NP_000573 NP_001035147 NP_001035149 NP_001238758 NP_001238759	ENSG00000118785	ILMN_2374449	1060.78	Cluster 2	12.7997	12.6795	12.7809	12.072	12.1967	12.0847	12.3639	12.0892	12.1821	12.1062	12.4711	12.4243	12.1648	12.2633	11.7179	11.6325	11.9897	11.6814
1230673	PPAN	PPAN	19:10216899	NM_020230 NP_064615	ENSG00000130810	ILMN_1798459	1057.44	Cluster 2	9.32965	9.19564	9.05526	9.20565	9.24413	9.0489	9.39054	9.40927	9.34778	9.27094	9.23567	9.19478	8.77231	8.82739	8.55974	8.6227	8.78793	8.48331
940291	MIDN	MIDN	19:1248552	NM_177401 NP_796375 XM_005259671 XM_005259672 XP_005259728 XP_005259729	ENSG00000167470	ILMN_1746408	1050.19	Cluster 2	11.262	11.1905	11.3566	11.5667	11.7527	11.6531	11.2195	11.3914	11.2946	11.0403	11.2146	11.0276	10.7154	10.9295	10.7771	10.7377	10.9462	10.7731
780228	RBM3	RBM3	X:48432741	NM_001017430 NM_001017431 NM_006743 NP_006734 XM_005272630 XM_005272631 XM_005278044 XM_005278045 XP_005272687 XP_005272688 XP_005278101 XP_005278102	c("ENSG00000102317", "ENSG00000268489")	ILMN_1698213	1049.95	Cluster 2	10.7649	10.9408	10.8767	10.9197	10.8777	11.0719	10.8736	11.0609	10.8401	10.8753	10.6693	10.8894	10.2169	10.1498	9.98002	10.2104	10.1573	10.3406
3460687	RRP12	RRP12	10:-99116458	NM_001145114 NM_015179 NP_001138586 NP_055994 XM_005269659 XP_005269716	ENSG00000052749	ILMN_1767253	1042.23	Cluster 2	9.88447	9.84388	9.9177	9.73313	9.78518	9.69136	9.87537	9.84778	9.86164	9.86493	9.87209	9.76914	9.07305	9.24839	8.97652	9.01266	9.23868	9.07545
3450632	C6ORF141	C6orf141	6:49518113	NM_001145652 NM_153344 NP_001139124 XM_005248850 XM_005248851 XM_005248852 XM_005248853 XM_005248854 XP_005248907 XP_005248908 XP_005248909 XP_005248910 XP_005248911	ENSG00000197261	ILMN_1761762	1039.46	Cluster 2	7.96387	8.01158	8.1273	8.56075	8.67831	8.59021	8.26145	8.45636	8.27455	8.29702	7.99685	7.92955	7.78534	7.79517	7.74925	7.7735	7.71777	7.6427
540221	NOP2	NOP2	12:-6666036	NM_001033714 NM_001258308 NM_001258309 NM_001258310 NM_006170 NP_001028886 NP_001245237 NP_001245238 NP_001245239 NP_006161 XM_005253691 XM_005253692 XP_005253748 XP_005253749	ENSG00000111641	ILMN_1723158	1031.01	Cluster 2	11.6036	11.4271	11.5003	11.1136	11.1532	11.1799	11.3258	11.4662	11.4097	11.0568	11.3914	11.3176	10.8599	10.7936	10.7554	10.677	10.9171	10.6548
7380100	MCL1	MCL1	1:-150547027	NM_001197320 NM_021960 NM_182763 NP_001184249 NP_068779 NP_877495	ENSG00000143384	ILMN_1756806	1025.9	Cluster 2	9.63068	9.90097	9.71762	10.1321	10.1191	10.0393	9.8164	9.79259	9.57081	9.48488	9.34564	9.51559	9.0359	9.26197	8.99779	9.02463	9.1438	9.13629
4780754	LOC645682	NA	:NA	NA	NA	ILMN_1660709	1019.12	Cluster 2	11.7919	11.9077	12.0239	11.9153	11.8338	11.7111	12.0022	11.6881	11.8456	11.2906	11.5447	11.75	11.2471	11.3357	10.9462	10.9391	11.2032	10.7721
2750719	DDX21	DDX21	c("10:70715879", "10:70716196")	NM_001256910 NM_004728 NP_001243839 NP_004719	ENSG00000165732	ILMN_1735461	1016.43	Cluster 2	12.5305	12.3822	12.3475	12.2599	12.2479	12.2189	12.3954	12.3421	12.3288	12.3338	12.3733	12.299	11.809	11.8976	11.5491	11.6415	11.7818	11.4255
3180070	OLFML3	OLFML3	1:114522030	NM_020190 NP_064575 XM_005271049 XM_005271050 XP_005271106 XP_005271107	ENSG00000116774	ILMN_1727532	1001.19	Cluster 2	11.6731	11.657	11.8197	11.889	11.8555	11.6098	11.8832	11.6863	11.5794	11.625	11.7094	11.7161	11.3448	11.1447	11.1395	11.074	10.9997	10.9681
1050390	NLGN4X	NLGN4X	X:-5808083	NM_001282145 NM_001282146 NM_020742 NM_181332 NP_001269074 NP_001269075 NP_065793 NP_851849 XM_005274564 XM_005274565 XM_005274566 XM_005274567 XM_005274568 XM_005274569 XM_005274570 XP_005274621 XP_005274622 XP_005274623 XP_005274624 XP_005274625 XP_005274626 XP_005274627	ENSG00000146938	ILMN_1728011	998.536	Cluster 2	9.79462	9.97024	9.88402	10.0062	9.9455	9.84096	9.99696	9.99282	10.0344	9.64643	9.90817	9.94263	9.41369	9.46231	9.13897	9.25251	9.40789	9.16352
5090431	GABRB3	GABRB3	15:-26788694	NM_000814 NM_001191320 NM_001191321 NM_001278631 NM_021912 NP_000805 NP_001178249 NP_001178250 NP_001265560 NP_068712 NR_103801	ENSG00000166206	ILMN_1767503	997.552	Cluster 2	9.59353	9.5898	9.68686	9.52362	9.44256	9.52905	9.65714	9.35387	9.55937	9.39441	9.73906	9.81197	9.136	9.21032	8.77287	8.75072	9.10811	8.83395
6020523	PPP2R2B	PPP2R2B	5:-145969068	NM_001271899 NM_001271900 NM_001271948 NM_181674 NM_181675 NM_181676 NM_181677 NM_181678 NP_001258828 NP_001258829 NP_001258877 NP_858060 NP_858061 NP_858062 NP_858063 NP_858064 NR_073526 NR_073527	ENSG00000156475	ILMN_1660732	996.242	Cluster 2	10.3327	10.3886	10.3434	9.94309	9.88103	9.94468	10.1148	10.0266	10.0049	10.0952	10.0242	9.90505	9.59238	9.56381	9.55328	9.45849	9.50295	9.51732
2630044	NRIP3	NRIP3	11:-9002123	NM_020645 NP_065696 XM_005253020 XP_005253077	ENSG00000175352	ILMN_1759563	994.647	Cluster 2	9.74603	9.54029	9.5993	9.58093	9.5821	9.48999	9.60942	9.69635	9.69801	9.58327	9.81721	9.58184	9.07042	9.1919	9.02503	8.96054	9.05512	8.96673
2680110	TM4SF1	TM4SF1	3:-149086805	NM_014220 NP_055035 XR_241492	ENSG00000169908	ILMN_1770338	989.906	Cluster 2	9.47902	9.43235	9.32815	9.73512	9.64393	9.65651	9.47232	9.69665	9.39966	9.2893	9.56316	9.27254	9.39054	9.70034	8.75034	8.50126	9.26545	8.5664
6550600	MYC	MYC	8:128748315	NM_002467 NP_002458 XM_005250922 XP_005250979	ENSG00000136997	ILMN_2110908	972.965	Cluster 2	8.96326	8.70948	8.86671	9.21019	9.07787	9.24173	8.75224	8.74382	8.71706	8.6943	8.64635	8.58516	8.35873	8.42561	8.1412	8.21487	8.39784	8.27366
1030753	ARHGEF16	ARHGEF16	1:3371147	NM_014448 NP_055263 XM_005244740 XP_005244797	ENSG00000130762	ILMN_1669928	967.089	Cluster 2	8.98712	8.93352	8.91716	9.1673	9.10438	9.10951	9.23156	9.20297	9.22479	8.61686	8.81347	8.64896	8.50153	8.52819	8.46253	8.48565	8.56443	8.42208
380504	HAS3	HAS3	c("16:69139467", "16:69140129", "16:69141443")	NM_001199280 NM_005329 NM_138612 NP_001186209 NP_005320 NP_619515 XM_005255919 XM_005255920 XM_005255921 XP_005255976 XP_005255977 XP_005255978	ENSG00000103044	ILMN_1668760	962.921	Cluster 2	8.18253	8.30202	8.06919	8.39246	8.33971	8.23498	8.58659	8.53422	8.45421	8.42634	8.24682	8.45925	7.83012	7.93526	7.72943	7.79809	7.81024	7.63853
2510224	ANKRD57	SOWAHC	2:110371911	NM_023016 NP_075392	ENSG00000198142	ILMN_1724040	954.898	Cluster 2	10.3299	10.2592	9.91583	10.3637	10.465	10.3455	9.71943	9.71813	9.64273	9.88162	9.72823	9.70283	9.75871	9.71354	9.57994	9.56809	9.55198	9.44588
6200168	PIM2	PIM2	X:-48770459	NM_006875 NP_006866	c("ENSG00000102096", "ENSG00000267878")	ILMN_1748283	954.144	Cluster 2	11.1901	11.4419	11.2564	11.383	11.2861	11.0524	11.2636	11.1379	11.1056	10.9197	11.0083	11.0495	10.8478	10.8352	10.5091	10.4772	10.6563	10.467
2100221	HS.177654	NA	:NA	NA	NA	ILMN_1842237	944.578	Cluster 2	8.8741	9.07	9.10972	8.89872	8.75415	8.59228	8.83652	8.70708	8.66184	8.43675	8.8275	8.79304	8.67049	8.53866	8.08952	8.01891	8.63853	8.13211
4610136	GPATCH4	GPATCH4	1:-156564100	NM_015590 NM_017725 NM_182679 NP_056405 NP_872620 XM_005245287 XM_005245288 XP_005245344 XP_005245345	ENSG00000160818	ILMN_2383306	935.984	Cluster 2	9.60236	9.48733	9.56643	9.37475	9.36004	9.33104	9.48515	9.47727	9.49608	9.42128	9.58394	9.50133	8.87541	9.09733	8.8014	8.75747	9.0227	8.7434
6270181	AADAT	AADAT	4:-170981373	NM_016228 NM_182662 NP_057312 NP_872603 XM_005263044 XM_005263045 XP_005263101 XP_005263102	ENSG00000109576	ILMN_1726986	931.179	Cluster 2	10.3302	10.4978	10.3521	10.0845	10.0669	9.97418	10.0549	9.86992	10.0383	9.9895	10.1092	10.1051	9.57213	9.70489	9.44837	9.53934	9.6764	9.48787
5290626	C14ORF4	IRF2BPL	14:-77490886	NM_024496 NP_078772	ENSG00000119669	ILMN_1804396	929.464	Cluster 2	11.4391	11.6653	11.4894	11.7315	11.7783	11.8138	11.1988	11.1395	11.0614	11.3011	11.3185	11.2773	11.0008	11.0088	11.0033	10.8446	10.9828	10.8623
2470347	LOC652097	NA	:NA	NA	NA	ILMN_1719782	927.96	Cluster 2	9.02955	8.96471	9.108	9.16167	9.25574	9.00092	9.13736	8.9897	9.24274	8.90279	9.13909	9.02747	8.84555	8.87091	8.3808	8.34428	8.86383	8.30713
6330494	DUT	DUT	c("15:48623621", "15:48624365")	NM_001025248 NM_001025249 NM_001948 NP_001020419 NP_001020420 NP_001939 XM_005254211 XM_005254212 XP_005254268 XP_005254269	ENSG00000128951	ILMN_2374778	918.319	Cluster 2	9.70515	9.74043	9.63701	9.70283	9.64246	9.65038	9.7398	9.72503	9.77443	9.5849	9.76718	9.75057	9.13897	9.30155	9.04621	9.08017	9.32372	8.96166
4070575	TACSTD1	EPCAM	2:47596287	NM_002354 NP_002345	ENSG00000119888	ILMN_2160210	918.31	Cluster 2	12.4616	12.6946	12.491	12.6132	12.4352	12.6373	12.5151	12.6344	12.4196	12.4164	12.7573	12.7227	12.4412	12.2468	11.9312	11.7031	12.3135	11.7058
670554	GRWD1	GRWD1	19:48949030	NM_031485 NP_113673	ENSG00000105447	ILMN_1742166	918.272	Cluster 2	10.4607	10.5754	10.4611	10.3243	10.3075	10.367	10.4207	10.4447	10.4654	10.394	10.4711	10.4994	9.81972	9.97688	9.62976	9.67541	9.96944	9.76885
4540475	FABP5L2	NA	:NA	NA	NA	ILMN_3178258	913.406	Cluster 2	10.763	10.6524	10.7792	10.6553	10.636	10.51	10.8574	10.6612	10.8286	10.6184	10.9047	10.8063	10.183	10.1619	9.93664	10.047	10.1987	9.81315
2120678	MLF1IP	MLF1IP	4:-185615219	NM_024629 NP_078905 XM_005263218 XM_005263219 XP_005263275 XP_005263276 XR_244646	ENSG00000151725	ILMN_1679438	909.933	Cluster 2	9.49054	9.50949	9.45272	9.77456	9.56517	9.69237	9.66459	9.80798	9.77608	9.70801	9.72068	9.60892	9.09566	9.34309	8.9061	8.92958	9.24429	8.99682
2060746	PATE2	PATE2	11:-125646028	NM_212555 NP_997720	ENSG00000196844	ILMN_2133784	909.164	Cluster 2	9.02371	9.0373	8.99918	8.81767	8.8044	8.76294	8.81409	8.60054	8.73699	8.53189	8.8908	8.83301	8.40258	8.37907	8.21876	8.13896	8.49907	8.16227
770746	ETV5	ETV5	3:-185764106	NM_004454 NP_004445 XM_005247210 XM_005247211 XM_005247212 XP_005247267 XP_005247268 XP_005247269	ENSG00000244405	ILMN_1739222	907.893	Cluster 2	10.762	10.6862	10.6979	10.5548	10.6026	10.6375	10.8233	10.85	10.8467	10.4596	10.5912	10.5729	9.88751	10.1331	9.88039	9.79205	10.0473	9.97843
3940414	SFRS2	SRSF2	17:-74730197	NM_001195427 NM_003016 NP_001182356 NP_003007 NR_036608	ENSG00000161547	ILMN_1696407	897.199	Cluster 2	13.8862	14.0421	13.9803	14.0202	14.0232	14.002	14.1415	14.1234	14.1151	13.9622	13.9082	13.788	13.5052	13.4473	13.3297	13.3237	13.4263	13.4246
4260201	ACTC1	ACTC1	15:-35080297	NM_005159 NP_005150	ENSG00000159251	ILMN_1658660	892.894	Cluster 2	9.46878	9.2881	9.42453	9.04375	8.94801	9.07731	8.94695	8.84101	8.85561	8.71785	8.94075	8.94085	8.68202	8.81829	8.2875	8.24704	8.65807	8.42268
4900070	GSTO1	GSTO1	c("10:106013952", "10:106014468")	NM_001191002 NM_001191003 NM_004832 NP_001177931 NP_001177932 NP_004823	ENSG00000148834	ILMN_2227573	889.291	Cluster 2	13.3786	13.0626	13.1357	12.9356	12.939	12.9469	13.0313	13.0036	13.1929	13.1254	13.0626	13.3123	12.6857	12.6	12.3528	12.5019	12.7661	12.5353
1570484	ATF5	ATF5	c("19:50431959", "19:50432400")	NM_001193646 NM_012068 NP_001180575 NP_036200 XM_005258658 XP_005258715	ENSG00000169136	ILMN_1669113	885.926	Cluster 2	10.179	10.1845	10.3652	9.91912	9.99579	10.0115	10.1627	10.1369	10.252	10.3494	10.3787	10.1696	9.46458	9.30845	9.33994	9.38726	9.53892	9.6236
6290161	SLC16A9	SLC16A9	10:-61410522	NM_194298 NP_919274	ENSG00000165449	ILMN_1732410	874.202	Cluster 2	9.12692	9.07094	8.91967	9.26825	9.1603	9.27179	9.65265	9.64703	9.69051	9.65584	9.74169	9.62769	8.95794	9.22795	9.09971	8.94438	9.142	9.17625
940703	T	T	6:-166571146	NM_001270484 NM_003181 NP_001257413 NP_003172	ENSG00000164458	ILMN_2120762	864.651	Cluster 2	9.09229	9.09658	9.27674	8.47887	8.40773	8.56844	8.92867	8.48548	8.80498	8.60383	9.35311	9.47475	8.35451	8.38768	7.92013	7.75908	8.35089	7.80429
4730209	PHC1	PHC1	12:9067316	NM_004426 NP_004417 XM_005253334 XM_005253335 XM_005253336 XM_005253337 XP_005253391 XP_005253392 XP_005253393 XP_005253394	ENSG00000111752	ILMN_1796710	864.281	Cluster 2	9.32205	9.47578	9.55344	9.29963	9.24782	9.16094	9.33808	9.19056	9.32484	9.11601	9.1919	9.23028	8.82497	8.78711	8.66521	8.6516	8.81505	8.6503
4280253	PAK1IP1	PAK1IP1	6:10695188	NM_017906 NP_060376 XM_005249204 XP_005249261	ENSG00000111845	ILMN_1726064	862.923	Cluster 2	11.7446	11.7907	11.6902	11.8024	11.7549	11.587	11.6933	11.7518	12.0159	11.7847	11.7883	11.6832	11.2304	11.3117	11.0411	11.0357	11.1196	10.8049
3360711	PRDM14	PRDM14	8:-70963886	NM_024504 NP_078780	ENSG00000147596	ILMN_2163835	861.177	Cluster 2	7.91467	8.12659	7.99213	8.42597	8.42802	8.41242	8.21611	8.34767	8.15255	7.94132	7.83459	7.83634	7.64326	7.83818	7.72896	7.6881	7.61595	7.63907
2630553	COX4NB	EMC8	16:-85812231	NM_001142288 NM_006067 NP_001135760 NP_006058 XR_243391	ENSG00000131148	ILMN_1722583	857.106	Cluster 2	9.46318	9.55881	9.45863	9.33799	9.4398	9.38633	9.55328	9.52838	9.5167	9.39852	9.30038	9.40252	8.87081	9.13343	8.7767	8.84743	8.83085	8.77885
870630	CA2	CA2	8:86376131	NM_000067 NP_000058	ENSG00000104267	ILMN_1662795	856.734	Cluster 2	10.8782	10.6997	10.6944	10.634	10.6458	10.6345	10.5611	10.5468	10.4103	10.2689	10.3167	10.3811	10.1213	10.1312	9.65651	9.50732	9.86182	9.40731
5820538	LOC642559	NA	:NA	NA	NA	ILMN_1679060	851.323	Cluster 2	13.6119	13.486	13.8031	13.5705	13.5888	13.4473	13.6347	13.5591	13.5543	13.3582	13.5591	13.5591	13.1191	13.0411	12.6827	12.823	12.9936	12.5673
7550192	SLC16A10	SLC16A10	6:111408781	NM_018593 NP_061063 XM_005266818 XM_005266819 XP_005266875 XP_005266876	ENSG00000112394	ILMN_1782938	849.114	Cluster 2	8.91887	8.87997	8.79659	8.90541	8.74444	8.86297	8.76949	8.87855	8.9012	8.94458	8.82775	8.84855	8.44498	8.36055	8.25008	8.18474	8.43531	8.15062
1400008	UTP14A	UTP14A	X:129040097	NM_001166221 NM_006649 NP_001159693 NP_006640 XM_005262362 XM_005262363 XP_005262419 XP_005262420	ENSG00000156697	ILMN_2095820	848.071	Cluster 2	10.6904	10.794	10.7313	10.5636	10.7193	10.6722	10.9086	10.8647	10.7559	10.69	10.7221	10.5437	9.91225	10.1546	9.96673	9.84151	10.0641	10.0022
6100259	VSNL1	VSNL1	2:17721807	NM_003385 NP_003376 XM_005262626 XP_005262683	ENSG00000163032	ILMN_1676413	845.462	Cluster 2	9.06977	8.88348	8.99345	8.36893	8.59216	8.43163	8.78604	8.48962	8.83527	8.64562	9.22626	9.18695	8.62423	8.63466	8.16358	8.13431	8.93272	8.172
5090438	AEN	AEN	15:89164527	NM_022767 NP_073604 XM_005254966 XM_005254967 XP_005255023 XP_005255024	ENSG00000181026	ILMN_3240321	841.647	Cluster 2	9.48402	9.41418	9.61342	9.53957	9.45408	9.58365	9.62034	9.61561	9.58522	9.39743	9.45081	9.46184	9.01562	9.16332	8.85073	8.89765	9.16156	8.89573
6770253	KIAA0101	KIAA0101	15:-64657211	NM_001029989 NM_014736 NP_001025160 NP_055551 XM_005254805 XM_005254806 XP_005254862 XP_005254863	ENSG00000166803	ILMN_1732150	839.665	Cluster 2	9.14292	9.02712	9.04423	9.0876	9.22845	8.9073	9.11814	8.96054	8.98316	9.12193	9.24702	8.86107	8.72456	8.67623	8.52241	8.44095	8.66339	8.23158
4260142	DHX37	DHX37	12:-125431370	NM_032656 NP_116045 XM_005253590 XP_005253647	ENSG00000150990	ILMN_2192683	830.423	Cluster 2	10.9061	10.7306	10.7988	10.5191	10.5871	10.5915	10.6001	10.6962	10.621	10.5669	10.6087	10.6779	10.1135	10.0935	9.90149	9.91995	10.1902	10.0237
4280020	EIF3J	EIF3J	15:44829266	NM_003758 NP_003749 XM_005254736 XM_005254737 XP_005254793 XP_005254794	ENSG00000104131	ILMN_1815345	829.864	Cluster 2	10.6884	10.6814	10.6485	10.6379	10.4694	10.5142	10.5829	10.9015	10.6192	10.6384	10.5859	10.6717	10.0978	10.0022	10.1416	10.106	10.0295	10.0721
6100561	C1ORF187	DRAXIN	1:11751781	NM_198545 NP_940947	ENSG00000162490	ILMN_2047460	827.342	Cluster 2	9.59877	9.62399	9.62779	9.802	9.76087	9.76808	9.76546	9.76372	9.59698	9.49234	9.49099	9.37716	9.29612	9.31717	9.00544	9.03517	8.88582	8.91329
3450722	LOC644033	NA	:NA	NA	NA	ILMN_1735955	820.79	Cluster 2	9.87537	9.75449	9.70283	9.42761	9.34875	9.53552	9.47152	9.49393	9.61403	9.63893	9.58818	9.56643	9.06546	9.20886	8.95519	9.05137	9.0986	9.00321
1660767	NEFM	NEFM	c("8:24771274", "8:24772455")	NM_001105541 NM_005382 NP_001099011 NP_005373 XM_005273507 XM_005273508 XP_005273564 XP_005273565	ENSG00000104722	ILMN_2215989	818.765	Cluster 2	10.8937	10.6575	10.8238	10.0491	10.0617	10.1762	10.3592	10.2714	10.4892	10.3824	10.2303	10.1521	9.85693	9.93973	9.74411	9.874	9.80217	9.81084
2970730	MYADM	MYADM	c("19:54369611", "19:54371137", "19:54372660", "19:54372781")	NM_001020818 NM_001020819 NM_001020820 NM_001020821 NM_138373 NP_001018654 NP_001018655 NP_001018656 NP_001018657 NP_612382	ENSG00000179820	ILMN_2308849	815.464	Cluster 2	11.8787	11.9197	11.8102	12.161	12.2336	12.4757	11.7538	11.6388	11.7803	11.2717	11.5269	11.6731	11.6436	11.6028	11.4231	11.4172	11.5691	11.3864
5870678	LOC441763	NA	:NA	NA	NA	ILMN_1703337	815.109	Cluster 2	10.4892	10.3881	10.6116	10.9137	10.8806	10.8675	10.8161	10.7823	10.7381	10.9728	10.7114	10.9612	10.1598	10.4095	10.0843	10.1579	10.279	10.1543
3930605	CYR61	CYR61	1:86046444	NM_001554 NP_001545	ENSG00000142871	ILMN_2188264	812.006	Cluster 2	9.92063	9.68853	9.75557	9.80894	9.86325	10.0259	9.44391	9.37844	9.32065	9.19404	9.44959	9.28209	9.42587	9.51843	9.02371	8.94669	9.23305	9.08264
3060110	SFRS6	SRSF6	20:42086504	NM_006275 NP_006266 NR_034009	ENSG00000124193	ILMN_1697469	809.157	Cluster 2	13.3338	13.213	13.2918	13.493	13.477	13.4383	13.5591	13.6376	13.4263	13.1056	13.1789	13.1685	12.5987	12.8885	12.7391	12.6827	12.7482	12.6873
6280242	DUT	DUT	c("15:48623621", "15:48624365")	NM_001025248 NM_001025249 NM_001948 NP_001020419 NP_001020420 NP_001939 XM_005254211 XM_005254212 XP_005254268 XP_005254269	ENSG00000128951	ILMN_1732688	806.459	Cluster 2	10.0823	10.3236	10.1416	9.99941	10.122	9.8773	10.0998	10.0749	10.1548	10.0978	10.0904	10.106	9.60643	9.67341	9.61324	9.42973	9.62548	9.45935
2480440	C3ORF64	EOGT	3:-69024368	NM_001278689 NM_173654 NP_001265618 NP_775925 NR_103826 XM_005264743 XM_005264744 XP_005264800 XP_005264801	ENSG00000163378	ILMN_2136455	803.542	Cluster 2	9.39767	9.18588	9.11709	8.65807	8.61923	8.6	8.7812	8.49771	8.66444	8.72159	9.02248	9.02432	8.46269	8.32551	8.45218	8.16531	8.60608	8.3273
1030167	SAMD3	SAMD3	6:-130465447	NM_001017373 NM_001258275 NM_001277185 NM_152552 NP_001017373 NP_001245204 NP_001264114 XM_005266828 XM_005266829 XM_005266830 XM_005266831 XP_005266885 XP_005266886 XP_005266887 XP_005266888	ENSG00000164483	ILMN_2258816	802.411	Cluster 2	8.18339	8.36724	8.21038	7.93517	7.88086	7.95919	8.18121	7.86282	8.11127	7.83766	8.15517	8.22133	7.64897	7.60355	7.55646	7.45006	7.62066	7.4911
4210524	RND3	RND3	c("2:-151324710", "2:-151324707")	NM_001254738 NM_005168 NP_001241667 NP_005159	ENSG00000115963	ILMN_1759513	798.248	Cluster 2	9.42373	9.44633	9.38433	9.70474	9.6654	9.42799	9.57528	9.57855	9.42799	9.01322	9.05228	8.9875	8.81542	8.7314	8.85817	8.92739	8.70721	8.83232
6330504	SERTAD4	SERTAD4	1:210406195	NM_019605 NP_062551 XM_005273193 XP_005273250	ENSG00000082497	ILMN_1730794	796.734	Cluster 2	8.86419	8.87029	8.81722	9.05338	9.00296	9.15494	8.63892	8.56617	8.65743	8.72093	8.83536	8.71533	8.50187	8.40009	8.22151	8.25919	8.43715	8.34616
620239	RCAN1	RCAN1	21:-35888784	NM_004414 NM_203417 NM_203418 NP_004405 NP_981962 NP_981963 XM_005260929 XM_005260930 XP_005260986 XP_005260987	ENSG00000159200	ILMN_1712112	795.208	Cluster 2	8.36701	8.41382	8.32532	8.71821	8.68614	8.62443	8.73901	8.90563	8.75472	8.39035	8.21017	8.26038	8.11262	8.16587	7.97864	8.02586	8.08535	8.01162
6900368	UBE2C	UBE2C	c("20:44441255", "20:44441672")	NM_001281741 NM_001281742 NM_007019 NM_181799 NM_181800 NM_181801 NM_181802 NM_181803 NP_001268670 NP_001268671 NP_008950 NP_861515 NP_861516 NP_861517 NP_861518 NP_861519 NR_104036 NR_104037 XM_005260261 XP_005260318	ENSG00000175063	ILMN_2265654	793.421	Cluster 2	8.45277	8.42889	8.45556	8.27839	8.33258	8.24008	8.53759	8.50187	8.4131	8.48571	8.56709	8.45878	7.89279	7.94603	7.85171	7.94491	7.91418	7.84718
1710754	SLC25A14	SLC25A14	X:129474047	NM_001282195 NM_001282196 NM_001282197 NM_001282198 NM_003951 NM_022810 NP_001269124 NP_001269125 NP_001269126 NP_001269127 NP_003942 NP_073721 NR_104107 XM_005262485 XM_005262486 XM_005262487 XM_005262488 XM_005262489 XP_005262542 XP_005262543 XP_005262544 XP_005262545 XP_005262546 XR_244526 XR_244527	ENSG00000102078	ILMN_1743770	792.223	Cluster 2	10.817	10.7655	10.7635	10.0819	10.058	10.1348	10.3189	10.2069	10.3486	10.3234	10.5451	10.5084	9.88296	9.83182	9.66946	9.95589	9.94342	9.8955
4850253	TNFRSF8	TNFRSF8	c("1:12123434", "1:12185958")	NM_001243 NM_001281430 NM_152942 NP_001234 NP_001268359	ENSG00000120949	ILMN_1659257	789.874	Cluster 2	8.59321	8.50043	8.22638	8.38015	8.35077	8.09414	8.55415	8.51756	8.6531	8.68604	8.84055	8.82149	8.2427	8.34381	7.96355	7.91895	8.22541	8.09631
6560328	C6ORF85	SLC22A23	6:-3269207	NM_015482 NM_021945 NP_056297 NP_068764 XM_005249285 XM_005249286 XP_005249342 XP_005249343	ENSG00000137266	ILMN_1705116	786.248	Cluster 2	9.05552	9.15494	9.17743	8.715	8.9202	8.79512	9.20114	9.2355	9.1438	8.89324	8.98775	8.98392	8.52604	8.55579	8.42926	8.44935	8.5803	8.5163
3180706	NOL6	NOL6	9:-33461351	NM_022917 NM_130793 NM_139235 NP_075068 NP_631981 XM_005251555 XM_005251556 XP_005251612 XP_005251613	ENSG00000165271	ILMN_2320250	785.664	Cluster 2	10.6833	10.5785	10.7281	10.4214	10.4986	10.4462	10.701	10.65	10.5622	10.4487	10.7432	10.6858	10.0164	10.1336	9.87763	9.8773	10.1563	10.0322
6840477	HS.543887	NA	:NA	NA	NA	ILMN_1819384	784.689	Cluster 2	9.61626	9.34296	9.54497	9.42882	9.62648	9.63166	9.72097	9.67866	9.65185	9.43609	9.47398	9.34296	9.05022	9.0799	8.91447	8.93787	9.02966	9.10719
3370703	FEN1	FEN1	11:61560109	NM_004111 NP_004102	ENSG00000168496	ILMN_2160929	784.655	Cluster 2	12.785	12.8694	12.7977	12.5972	12.785	12.7833	12.7944	12.8186	12.9012	12.8084	12.7438	12.7885	12.3046	12.469	12.1324	12.1074	12.401	12.2336
6350189	MGC4677	LINC00152	2:87754974	NM_052871 NR_024204 NR_024205 NR_024206	c("ENSG00000222041", "ENSG00000172965")	ILMN_2143795	784.556	Cluster 2	12.2199	12.0331	12.0987	11.7538	11.8863	11.7085	11.944	11.8338	11.9277	11.5046	11.8446	11.8159	11.5261	11.6455	11.2522	11.2093	11.6114	11.1933
1010719	FEN1	FEN1	11:61560109	NM_004111 NP_004102	ENSG00000168496	ILMN_1755834	784.347	Cluster 2	10.4878	10.5842	10.5734	10.6134	10.5376	10.5257	10.7436	10.6887	10.493	10.4678	10.486	10.6973	10.1769	10.2007	9.96089	9.91326	10.1375	9.94405
1090653	C1ORF133	SERTAD4-AS1	1:-210404804	NR_024337	ENSG00000203706	ILMN_3241665	778.224	Cluster 2	8.77046	8.62862	8.86191	8.83832	9.07334	8.97457	8.92654	8.88982	8.85908	8.55982	8.78507	8.74482	8.36688	8.46362	8.22047	8.23939	8.37241	8.18849
580358	FABP5L2	NA	:NA	NA	NA	ILMN_3266606	777.761	Cluster 2	13.1152	12.9032	13.0715	12.8535	12.6707	12.9609	12.9565	12.892	13.0821	12.9032	13.075	13.0953	12.4035	12.4557	12.1334	11.994	12.4092	11.9701
2490593	COL7A1	COL7A1	3:-48601506	NM_000094 NP_000085	ENSG00000114270	ILMN_1751161	776.683	Cluster 2	10.4545	10.2611	10.3083	10.1267	10.0931	9.96845	10.0438	10.0876	10.0281	9.96089	10.2632	10.1167	9.72236	9.67419	9.60814	9.57245	9.74209	9.54013
4610431	ACTG2	ACTG2	2:74120093	NM_001199893 NM_001615 NP_001186822 NP_001606	ENSG00000163017	ILMN_1795325	776.281	Cluster 2	8.56522	8.54906	8.4853	8.61471	8.71004	8.66757	8.6559	8.41748	8.67349	8.35315	8.44935	8.62353	7.99136	8.11758	7.94647	7.77427	8.05493	7.86636
3930577	HMGN2	HMGN2	1:26798902	NM_005517 NP_005508	ENSG00000198830	ILMN_3251232	768.382	Cluster 2	9.83307	9.95861	9.87573	9.79023	9.96429	9.85509	10.0214	9.98745	9.94274	9.86112	9.88779	9.91791	9.29896	9.30814	9.25091	9.41187	9.32622	9.28469
130326	GAR1	GAR1	4:110736666	NM_018983 NM_032993 NP_061856 NP_127460 XM_005263069 XP_005263126	ENSG00000109534	ILMN_1708954	767.693	Cluster 2	9.62319	9.69147	9.68872	9.65624	9.91089	9.53637	9.6865	9.76256	9.45191	9.47398	9.45298	9.57855	9.13256	9.25148	8.79879	8.95637	8.93338	8.88598
4850091	EMG1	EMG1	12:7079944	NM_006331 NP_006322 XM_005277745 XP_005277802	ENSG00000268439	ILMN_1797074	756.679	Cluster 2	11.1908	11.1617	11.1063	10.9807	10.9061	10.9358	11.2294	11.0728	11.1682	11.084	11.175	11.1893	10.6833	10.6073	10.5459	10.4834	10.7234	10.5277
1430681	TLCD1	TLCD1	17:-27051366	NM_001160407 NM_138463 NP_001153879 NP_612472	ENSG00000160606	ILMN_1784655	756.362	Cluster 2	10.1803	10.2144	10.2765	10.3715	10.3974	10.0891	10.444	10.3092	10.4338	9.98632	10.2198	10.213	9.85191	9.87828	9.69621	9.67489	9.7785	9.74423
430026	SFRS1	SRSF1	17:-56078280	NM_001078166 NM_006924 NP_001071634 NP_008855 NR_034041	ENSG00000136450	ILMN_1795341	746.857	Cluster 2	13.2328	13.2663	13.2546	13.0908	13.1331	13.288	13.2196	13.2808	13.288	13.3464	13.4183	13.3186	12.9012	12.9404	12.6883	12.578	12.9372	12.6544
450598	PHF5A	PHF5A	22:-41855721	NM_032758 NP_116147	ENSG00000100410	ILMN_2112402	745.652	Cluster 2	11.9767	12.161	11.8967	12.0022	12.0784	12.0073	12.1142	12.1734	12.0166	12.072	12.2097	12.15	11.5644	11.6291	11.4046	11.4491	11.4749	11.406
3130358	HS.25892	SNHG15	7:-45022627	NR_003697	ENSG00000232956	ILMN_1898124	744.893	Cluster 2	9.98816	9.84967	10.0204	10.3081	10.2269	10.2217	10.3748	10.2099	10.292	9.96542	10.046	9.97024	9.68614	9.71297	9.39368	9.56362	9.75659	9.55664
5310465	MRPS12	MRPS12	c("19:39421348", "19:39421594")	NM_021107 NM_033362 NM_033363 NP_066930 NP_203526 NP_203527	ENSG00000128626	ILMN_1714515	743.901	Cluster 2	10.3397	10.1281	10.3554	10.0664	10.2099	10.1445	10.3022	10.106	10.323	10.0957	10.2309	10.1561	9.67807	9.97734	9.53118	9.51843	9.90643	9.55198
6200017	POLR2L	POLR2L	11:-839721	NM_021128 NP_066951	ENSG00000177700	ILMN_1670037	742.935	Cluster 2	9.1251	9.00142	9.18111	9.23047	8.93776	8.97295	9.19513	9.02544	9.09216	9.00196	9.18983	9.17444	8.76026	8.88869	8.41023	8.46052	8.8704	8.42002
670441	LOC646769	NA	:NA	NA	NA	ILMN_1741662	742.575	Cluster 2	9.05483	9.15216	9.29762	9.82744	9.74475	9.7747	9.55693	9.77961	9.55957	9.49534	9.30659	9.33848	9.16603	9.21603	9.21358	9.20308	9.26312	8.93255
3310376	TIMM10	TIMM10	11:-57295936	NM_012456 NP_036588	ENSG00000134809	ILMN_1765332	737.345	Cluster 2	10.5893	10.521	10.5154	10.535	10.569	10.4109	10.6472	10.5729	10.8243	10.5091	10.6524	10.5437	10.1308	10.1542	9.97252	9.82364	10.1115	10.0085
7150059	STAMBPL1	STAMBPL1	10:90639944	NM_020799 NP_065850 XM_005269995 XM_005269996 XM_005269997 XP_005270052 XP_005270053 XP_005270054	ENSG00000138134	ILMN_1682799	732.854	Cluster 2	8.58712	8.75202	8.66231	8.3138	8.38905	8.34477	8.77567	8.63784	8.81676	8.70787	8.87285	8.83518	8.13344	8.19261	8.26082	8.09855	8.25398	8.05882
6420731	SLC20A1	SLC20A1	2:113403434	NM_005415 NP_005406 XM_005263743 XP_005263800	ENSG00000144136	ILMN_1672662	731.033	Cluster 2	11.6355	11.8115	11.7128	11.9033	11.962	11.826	12.0819	12.0311	12.0704	11.657	11.8716	11.6942	11.5667	11.574	11.3206	11.2389	11.3759	11.3997
7040487	SCNN1A	SCNN1A	12:-6456009	NM_001038 NM_001159575 NM_001159576 NP_001029 NP_001153047 NP_001153048 XM_005253728 XM_005253729 XM_005253730 XM_005253731 XM_005253732 XP_005253785 XP_005253786 XP_005253787 XP_005253788 XP_005253789	ENSG00000111319	ILMN_1713995	729.906	Cluster 2	9.93172	9.94539	9.89878	10.1855	9.87979	10.0322	10.1858	10.2786	10.2078	10.1917	10.108	10.1738	10.07	9.88319	9.53145	9.39852	9.98418	9.44133
3940274	LOC732360	NA	:NA	NA	NA	ILMN_3229033	727.801	Cluster 2	10.7931	10.6169	10.881	10.5312	10.8004	10.8383	10.7805	10.57	10.7284	10.6432	10.636	10.6237	10.2578	10.3037	10.0126	10.1326	10.225	10.1707
360445	ITPA	ITPA	c("20:3189514", "20:3190006", "20:3190134")	NM_001267623 NM_033453 NM_181493 NP_001254552 NP_258412 NP_852470 NR_052000 NR_052001 NR_052002	ENSG00000125877	ILMN_2407482	727.71	Cluster 2	9.79785	9.90579	9.85583	9.62122	9.74585	9.71237	9.85972	10.0491	9.81071	9.69581	9.68767	9.78388	9.19286	9.31257	9.38461	9.34791	9.31297	9.2287
460204	PLIN2	PLIN2	9:-19115759	NM_001122 NP_001113 NR_038064	ENSG00000147872	ILMN_2138765	726.814	Cluster 2	11.6513	11.5164	11.5474	11.6274	11.7075	11.5103	11.6421	11.7907	11.6653	11.4689	11.446	11.2792	11.1271	11.2246	10.9192	11.0701	11.0524	10.9924
5310369	LYAR	LYAR	4:-4269429	NM_001145725 NM_017816 NP_001139197 NP_060286 XM_005247984 XP_005248041	ENSG00000145220	ILMN_2221564	726.645	Cluster 2	11.4477	11.4018	11.3971	11.2048	11.2356	11.3699	11.2973	11.2768	11.4341	11.4695	11.4759	11.4219	10.9067	10.8634	10.8176	10.637	10.9319	10.6948
2970026	ZNF622	ZNF622	5:-16451628	NM_033414 NP_219482	ENSG00000173545	ILMN_1776109	725.337	Cluster 2	11.2414	11.1652	11.1277	10.8628	10.7857	10.9358	11.1261	11.1433	11.1208	10.8475	11.105	11.0204	10.4759	10.4822	10.5622	10.5481	10.6384	10.5104
730754	PAPPA	PAPPA	9:118916071	NM_002581 NP_002572	ENSG00000182752	ILMN_1721770	721.693	Cluster 2	8.40589	8.40691	8.32303	8.20966	8.27907	8.36257	8.64058	8.78109	8.69391	8.53226	8.49835	8.32326	8.14942	8.27111	7.95431	7.93869	8.04699	7.94143
730274	MCM7	MCM7	7:-99690404	NM_001278595 NM_005916 NM_182776 NP_001265524 NP_005907 NP_877577 XM_005250348 XM_005250349 XP_005250405 XP_005250406	ENSG00000166508	ILMN_1704702	718.436	Cluster 2	10.1924	10.1778	10.1033	10.2233	10.2501	10.1083	10.349	10.2495	10.2221	10.06	9.95046	10.2094	9.7787	9.91389	9.50282	9.57111	9.87253	9.55137
4670020	NIPA2	NIPA2	15:-23004684	NM_001008860 NM_001008892 NM_001008894 NM_001184888 NM_001184889 NM_030922 NP_001008860 NP_001008892 NP_001008894 NP_001171817 NP_001171818 NP_112184 XM_005272546 XM_005272547 XM_005272548 XM_005272549 XM_005272550 XM_005272551 XM_005272552 XM_005272553 XP_005272603 XP_005272604 XP_005272605 XP_005272606 XP_005272607 XP_005272608 XP_005272609 XP_005272610	ENSG00000140157	ILMN_1720344	717.713	Cluster 2	12.2874	12.2542	12.2221	11.9611	11.9422	11.8744	11.9191	11.8606	12.0039	11.9138	12.121	11.993	11.4754	11.6727	11.3333	11.2362	11.5835	11.4002
3830605	DNLZ	DNLZ	9:-139256352	NM_001080849 NP_001074318 NR_073565 XM_005266102 XP_005266159	c("ENSG00000187796", "ENSG00000213221")	ILMN_2112049	706.433	Cluster 2	10.358	10.2998	10.4436	10.0535	10.1942	10.0411	10.265	10.1196	10.3129	10.0528	10.0768	10.2599	9.69185	9.75682	9.5895	9.49632	9.81084	9.60942
6130161	FUS	FUS	16:31191431	NM_001010850 NM_001170634 NM_001170937 NM_004960 NP_001164105 NP_001164408 NP_004951 NR_028388 XM_005255231 XM_005255232 XM_005255233 XP_005255288 XP_005255289 XP_005255290	ENSG00000089280	ILMN_2306066	705.715	Cluster 2	9.00454	9.00524	9.03281	8.85499	8.78274	8.81418	8.94753	9.09279	9.05013	9.02145	9.09637	8.95956	8.40199	8.52709	8.39506	8.36871	8.54752	8.43008
2710735	RASD1	RASD1	17:-17397753	NM_001199989 NM_016084 NP_001186918 NP_057168	ENSG00000108551	ILMN_1740426	704.867	Cluster 2	8.59586	8.60658	8.54554	9.19781	9.06589	9.0331	8.77287	8.59586	8.73173	8.81949	8.93656	8.89489	8.31918	8.31841	8.31824	8.22073	8.40652	8.28818
150706	UGP2	UGP2	c("2:64068098", "2:64069014")	NM_001001521 NM_006759 NP_001001521 NP_006750 XM_005264536 XM_005264537 XM_005264538 XP_005264593 XP_005264594 XP_005264595	ENSG00000169764	ILMN_2389155	702.016	Cluster 2	9.62633	9.72252	9.48228	9.75557	9.54973	9.79564	9.49608	9.61626	9.47765	9.5171	9.47022	9.43508	9.2652	9.05193	9.18434	8.86727	9.07334	8.8981
3710373	SNHG3-RCC1	NA	:NA	NA	NA	ILMN_1707493	699.667	Cluster 2	10.7742	10.7432	10.8251	10.7489	10.7432	10.6772	10.9039	10.726	10.7705	10.648	10.9782	10.8103	10.4223	10.4054	10.1428	10.2198	10.2707	10.1721
5690687	CTGF	CTGF	6:-132269317	NM_001901 NP_001892 XM_005266827 XP_005266884	ENSG00000118523	ILMN_1699829	697.959	Cluster 2	11.5305	11.2768	11.5393	11.3965	11.368	11.6854	11.0093	10.9556	10.8847	10.7208	10.7469	10.6655	10.5896	10.6563	10.3618	10.2328	10.4689	10.3886
2630711	MCM4	MCM4	8:48872763	NM_005914 NM_182746 NP_005905 NP_877423 XM_005251234 XP_005251291	ENSG00000104738	ILMN_2412860	697.189	Cluster 2	10.6032	10.5636	10.4616	10.6777	10.3819	10.4013	10.6496	10.7208	10.5918	10.6592	10.7281	10.528	10.2562	10.2459	9.96238	10.0142	10.0037	10.0408
7570673	UPP1	UPP1	c("7:48128355", "7:48128746")	NM_003364 NM_181597 NP_003355 NP_853628 XM_005249837 XM_005249838 XM_005249839 XM_005249840 XM_005249841 XM_005249842 XM_005249843 XP_005249894 XP_005249895 XP_005249896 XP_005249897 XP_005249898 XP_005249899 XP_005249900	ENSG00000183696	ILMN_1798256	696.932	Cluster 2	10.5744	10.5922	10.6494	10.2749	10.2699	10.2695	10.2566	10.2628	10.2847	10.2382	10.236	10.2738	9.89801	9.95105	9.80639	9.71792	9.96089	9.73088
1510743	RPL22L1	RPL22L1	3:-170582665	NM_001099645 NP_001093115 XM_005247205 XP_005247262	ENSG00000163584	ILMN_1797764	693.437	Cluster 2	8.8741	8.78953	8.88079	8.62886	8.68696	8.59476	8.79879	8.73151	8.76447	8.73345	8.71814	8.78082	8.31579	8.36719	8.1586	8.21918	8.273	8.2585
240154	RRP1	RRP1	21:45209418	NM_003683 NP_003674 XM_005261202 XP_005261259	ENSG00000160214	ILMN_3235477	692.375	Cluster 2	9.41499	9.42799	9.24397	9.1251	9.29973	9.32029	9.35214	9.26621	9.27293	9.10089	9.36737	9.27504	8.91975	8.76157	8.79098	8.74171	8.86211	8.58248
4850390	LOC388796	SNHG17	c("20:-37049267", "20:-37049239")	NR_015366 NR_027241	ENSG00000196756	ILMN_3235326	691.921	Cluster 2	9.79339	9.60069	9.81366	9.85277	9.89264	9.65695	9.90897	9.9722	9.94834	9.72313	9.8143	9.8766	9.26339	9.17707	9.07438	9.23652	9.4392	9.16627
1260148	LOC646316	NA	:NA	NA	NA	ILMN_3282292	689.491	Cluster 2	9.91389	9.92459	9.94252	9.96063	9.82718	9.85729	9.942	9.874	9.89398	9.86355	9.82936	9.59314	9.29561	9.32608	9.31681	9.39165	9.44601	9.33135
2120326	GRB14	GRB14	2:-165349323	NM_004490 NP_004481 XM_005246477 XP_005246534	ENSG00000115290	ILMN_2413816	688.369	Cluster 2	9.6654	9.63085	9.48733	9.67433	9.59698	9.61943	9.56456	9.61225	9.6508	9.59402	9.47459	9.29308	9.1871	9.11289	8.94815	8.83585	9.24726	8.95881
1300037	DDX28	DDX28	16:-68055177	NM_018380 NP_060850	ENSG00000182810	ILMN_1741736	685.959	Cluster 2	9.7435	9.78065	9.79524	9.86929	9.90784	9.84237	9.9895	9.93869	10.027	9.76012	9.76578	9.8643	9.47727	9.49847	9.30026	9.30091	9.43033	9.38471
6060201	DDX18	DDX18	2:118572255	NM_006773 NP_006764	ENSG00000088205	ILMN_1756220	679.859	Cluster 2	12.0987	12.2233	12.0301	12.0039	12.0678	12.0572	12.0012	12.0451	12.012	11.9381	11.9464	11.9053	11.5248	11.5609	11.5053	11.514	11.5439	11.4382
7550546	C3ORF64	EOGT	3:-69024368	NM_001278689 NM_173654 NP_001265618 NP_775925 NR_103826 XM_005264743 XM_005264744 XP_005264800 XP_005264801	ENSG00000163378	ILMN_1687084	679.519	Cluster 2	8.89915	9.05349	8.99412	8.62518	8.69972	8.54056	8.67178	8.46246	8.60952	8.3421	8.82612	8.66461	8.31204	8.35272	8.15575	8.15472	8.33356	7.98562
5310554	MPP1	MPP1	X:-154006959	NM_001166460 NM_001166461 NM_001166462 NM_002436 NP_001159932 NP_001159933 NP_001159934 NP_002427	c("ENSG00000130830", "ENSG00000269326")	ILMN_1733675	676.037	Cluster 2	9.51534	9.72455	9.66783	9.26621	9.38945	9.00131	9.42354	9.01888	9.31414	8.93869	9.54762	9.41167	9.06956	9.18485	8.86873	8.76629	9.13639	8.7462
4480288	ISG20L1	AEN	15:89164527	NM_022767 NP_073604 XM_005254966 XM_005254967 XP_005255023 XP_005255024	ENSG00000181026	ILMN_1814282	675.797	Cluster 2	10.6375	10.3857	10.5545	10.8144	10.681	10.7485	10.7842	10.794	11.034	10.5502	10.5611	10.767	9.98702	10.1148	10.0804	9.89413	10.2578	9.93882
6220148	LYAR	LYAR	4:-4269429	NM_001145725 NM_017816 NP_001139197 NP_060286 XM_005247984 XP_005248041	ENSG00000145220	ILMN_1764362	675.765	Cluster 2	11.3745	11.3236	11.4477	11.1785	11.1983	11.2613	11.4831	11.4725	11.3131	11.1694	11.3161	11.3928	10.7386	10.7854	10.5365	10.664	10.9043	10.742
5310632	LOC643319	NA	:NA	NA	NA	ILMN_1766539	674.707	Cluster 2	9.28783	9.29538	9.23855	9.00905	8.91463	8.97173	8.77143	9.05285	9.0162	8.91015	8.85838	8.91559	8.67431	8.47711	8.52685	8.53639	8.6171	8.48773
6980497	H2AFX	H2AFX	11:-118964585	NM_002105 NP_002096 XR_246424	ENSG00000188486	ILMN_2200331	672.848	Cluster 2	10.0015	9.78232	10.0851	9.95566	9.81684	9.88984	9.99561	10.0324	9.72922	9.97442	9.75993	9.86943	9.40842	9.50239	9.1975	9.53204	9.45493	9.41273
5390543	ZMPSTE24	ZMPSTE24	1:40723722	NM_005857 NP_005848 XM_005270348 XP_005270405	ENSG00000084073	ILMN_1656413	670.555	Cluster 2	12.0061	11.8696	11.8186	11.6969	11.8375	11.634	11.9903	11.7301	11.7241	11.8446	11.7689	11.8388	11.3287	11.4683	11.1317	11.2938	11.3691	11.2048
5910164	LARP1B	LARP1B	4:128982503	NM_001278604 NM_018078 NM_032239 NM_178043 NP_001265533 NP_060548 NP_115615 NP_835144 XM_005263086 XM_005263087 XM_005263088 XM_005263089 XM_005263090 XM_005263091 XM_005263092 XM_005263093 XM_005263094 XM_005263095 XM_005263096 XM_005263097 XM_005263098 XM_005263099 XM_005263100 XM_005263101 XP_005263143 XP_005263144 XP_005263145 XP_005263146 XP_005263147 XP_005263148 XP_005263149 XP_005263150 X…	ENSG00000138709	ILMN_1733390	669.097	Cluster 2	9.45599	9.48388	9.27442	9.23826	9.02021	9.35311	9.25662	9.28458	9.41514	9.04678	9.28447	9.15253	8.83661	8.62238	8.8072	8.76776	8.83475	8.83683
4860673	DDX39	DDX39A	19:-14519610	NM_001204057 NM_005804 NM_138998 NP_005795 NR_038336 NR_046366	ENSG00000123136	ILMN_1747303	667.605	Cluster 2	12.1831	12.1049	12.0248	11.9518	12.0012	11.9973	11.9361	12.0281	11.9794	12.0576	12.0012	12.1456	11.7307	11.7218	11.4416	11.4669	11.7583	11.4018
1580433	URB2	URB2	1:229761981	NM_014777 NP_055592 XM_005273360 XP_005273417	ENSG00000135763	ILMN_3249406	666.241	Cluster 2	9.32864	9.3908	9.22948	9.42467	9.3388	9.2603	9.38306	9.47565	9.31624	9.14675	9.24254	9.16321	8.74911	8.75009	8.75554	8.72187	8.81382	8.67422
240594	ANXA3	ANXA3	4:79472742	NM_005139 NP_005130 XM_005262973 XP_005263030	ENSG00000138772	ILMN_1694548	665.517	Cluster 2	8.33517	8.37644	8.43411	8.1252	8.28788	8.1929	8.36719	8.11605	8.19571	8.00641	8.34483	8.20813	7.77531	7.8827	7.68413	7.56675	7.85493	7.52238
1500066	PES1	PES1	22:-30972612	NM_001243225 NM_001282327 NM_001282328 NM_014303 NP_001230154 NP_001269256 NP_001269257 NP_055118 NR_036550	ENSG00000100029	ILMN_1656372	663.828	Cluster 2	9.99383	9.96429	10.1366	9.83271	9.73623	9.87763	9.90233	9.90817	10.0018	9.83394	9.89933	10.0778	9.45878	9.53188	9.32898	9.33912	9.67972	9.39966
4200162	CIRH1A	CIRH1A	16:69166499	NM_032830 NP_116219 XM_005256204 XM_005256205 XP_005256261 XP_005256262	c("ENSG00000141076", "ENSG00000262788")	ILMN_1796235	660.923	Cluster 2	11.6644	11.8004	11.5667	11.5708	11.5039	11.4579	11.5425	11.4565	11.6055	11.6045	11.6771	11.4341	11.136	11.103	11.0265	10.9112	11.1257	10.9627
3520070	EXOSC9	EXOSC9	4:122722472	NM_001034194 NM_005033 NP_001029366 NP_005024 XM_005263068 XP_005263125	ENSG00000123737	ILMN_2312719	659.162	Cluster 2	11.3106	11.3842	11.1641	11.0885	10.8352	11.105	11.0929	11.1855	11.3	11.2953	11.2985	11.371	10.7087	10.7091	10.7635	10.77	10.7469	10.5759
270332	CYP20A1	CYP20A1	2:204103164	NM_020674 NM_177538 NP_803882 XM_005246697 XM_005246698 XM_005246699 XM_005246700 XM_005246701 XP_005246754 XP_005246755 XP_005246756 XP_005246757 XP_005246758	ENSG00000119004	ILMN_2391333	658.055	Cluster 2	9.23889	9.26303	9.25031	9.31297	9.26219	9.30155	9.51514	9.52556	9.48825	9.59132	9.27874	9.41665	8.90408	8.99669	8.77683	8.98799	8.90151	8.78323
1340647	GAR1	GAR1	4:110736666	NM_018983 NM_032993 NP_061856 NP_127460 XM_005263069 XP_005263126	ENSG00000109534	ILMN_2412549	656.503	Cluster 2	11.8004	11.807	11.7389	11.8377	11.8395	11.7289	11.8936	11.8593	11.7968	11.6522	11.5827	11.6823	11.1915	11.335	11.0067	11.2108	11.2669	11.1811
840242	RPL13	RPL13	c("16:89627065", "16:89627119")	NM_000977 NM_001243130 NM_001243131 NM_033251 NP_000968 NP_001230059 NP_001230060 NP_150254 XM_005256320 XP_005256377	ENSG00000167526	ILMN_1709039	654.711	Cluster 2	9.54085	9.58162	9.5847	9.42286	9.45493	9.36761	9.56287	9.34376	9.45031	9.40252	9.76496	9.734	9.19575	9.34389	8.81583	8.9113	9.14016	8.9763
4120131	KISS1R	KISS1R	19:917342	NM_032551 NP_115940	ENSG00000116014	ILMN_1673521	654.332	Cluster 2	8.2632	8.30703	8.29001	8.71164	8.75161	8.62402	8.64224	8.88277	8.61074	8.67431	8.41906	8.41732	8.0947	8.11526	7.95111	8.1007	7.95925	8.18541
1240050	ING3	ING3	7:120590817	NM_019071 NM_198266 NM_198267 NP_061944 NP_938008	ENSG00000071243	ILMN_2381603	654.169	Cluster 2	8.88267	8.85115	8.80614	8.95353	8.90299	8.79727	9.10628	9.04025	8.95721	8.81192	8.80556	8.76848	8.41355	8.47851	8.24807	8.37754	8.33441	8.3773
430192	PDSS1	PDSS1	10:26986595	NM_014317 NP_055132 XM_005252438 XM_005252439 XP_005252495 XP_005252496	ENSG00000148459	ILMN_1703324	653.612	Cluster 2	9.15909	9.35002	9.05685	9.04423	9.25406	9.12609	9.35132	9.26954	9.26724	9.27551	9.19385	9.08705	8.75995	8.82228	8.70056	8.73784	8.7179	8.66125
5550220	NOP56	NOP56	20:2633178	NM_006392 NP_006383 NR_027700	ENSG00000101361	ILMN_1787628	651.791	Cluster 2	13.2104	13.1615	13.034	13.1096	13.1081	13.1571	13.2286	13.2376	13.2663	13.3186	13.3214	13.2173	12.7212	12.7313	12.7408	12.6362	12.8557	12.5182
1510039	SNRPD1	SNRPD1	18:19192260	NM_006938 NP_008869	ENSG00000167088	ILMN_1768393	651.384	Cluster 2	9.97843	9.71144	9.83208	9.93777	9.89972	9.93761	9.80093	9.77367	9.91938	9.88447	9.77946	9.61958	9.41913	9.48101	9.23917	9.34035	9.40102	9.26732
7320349	KCNA5	KCNA5	12:5153085	NM_002234 NP_002225	ENSG00000130037	ILMN_1790508	650.23	Cluster 2	8.73935	8.66479	8.72672	8.47955	8.44818	8.39246	8.68512	8.5401	8.53656	8.5335	8.82795	8.92209	8.29285	8.16972	7.99755	7.99044	8.13634	7.93122
6450274	POLR3G	POLR3G	5:89770681	NM_006467 NP_006458 XM_005248404 XM_005248405 XM_005248406 XM_005248407 XP_005248461 XP_005248462 XP_005248463 XP_005248464	ENSG00000113356	ILMN_2070349	649.56	Cluster 2	8.59643	8.66043	8.58414	8.6541	8.73784	8.71063	8.80871	8.82134	8.74699	8.76363	8.76432	8.80036	8.30163	8.34319	8.22073	8.13702	8.22687	8.13211
4570102	BRMS1	BRMS1	11:-66104804	NM_001024957 NM_001024958 NM_015399 NP_001020128 NP_056214 XM_005273883 XP_005273940	ENSG00000174744	ILMN_2398432	647.379	Cluster 2	11.9701	11.9241	11.9295	11.8687	11.8764	11.7148	11.8775	11.9256	11.9399	11.8512	11.9666	11.9973	11.3011	11.4854	11.3231	11.374	11.6317	11.3505
7380368	WDR74	NA	:NA	NA	NA	ILMN_1789775	646.87	Cluster 2	10.3001	10.1459	10.1004	10.0558	9.96401	10.1115	10.1798	10.0295	10.1743	10.1807	10.2207	10.1847	9.78652	9.73841	9.44883	9.60523	9.81197	9.57584
3710039	MRPL54	MRPL54	19:3762665	NM_172251 NP_758455	ENSG00000183617	ILMN_1658486	646.583	Cluster 2	11.355	11.3357	11.3512	11.3806	11.3835	11.3455	11.5212	11.44	11.4571	11.3429	11.4477	11.4212	10.9101	11.1507	10.8031	10.8865	11.0531	10.7649
3780717	SRXN1	SRXN1	20:-627268	NM_080725 NP_542763	ENSG00000271303	ILMN_1804822	646.224	Cluster 2	10.0174	10.09	10.1806	10.1498	10.1286	10.2281	10.257	10.2185	10.1481	10.0225	10.0392	10.1467	9.6629	9.69339	9.50868	9.3379	9.67275	9.53827
460484	CCRN4L	CCRN4L	4:139936943	NM_012118 NP_036250	ENSG00000151014	ILMN_1689378	645.309	Cluster 2	10.0065	9.92344	9.85711	9.9359	9.86493	9.7593	9.79886	9.69546	9.51037	9.5635	9.7767	9.82092	9.36737	9.42838	9.21681	9.10152	9.26356	9.08858
4010097	FBXO5	FBXO5	6:-153291658	NM_001142522 NM_012177 NP_001135994 NP_036309	ENSG00000112029	ILMN_1710676	645.169	Cluster 2	11.4951	11.733	11.2786	11.3835	11.4882	11.1971	11.6637	11.7322	11.7137	11.6347	11.5298	11.415	11.2282	11.3892	10.9439	11.0103	11.1117	11.0381
290593	FGF2	FGF2	4:123747863	NM_002006 NP_001997 XM_005262836 XP_005262893	ENSG00000138685	ILMN_2105919	641.785	Cluster 2	8.78245	8.73758	8.76748	8.94587	9.02474	8.93601	8.80698	8.75851	8.84014	8.554	8.7158	8.70769	8.38664	8.44246	8.19342	8.26941	8.38303	8.33713
3130400	WDR43	NA	:NA	NA	NA	ILMN_1671442	640.858	Cluster 2	9.86858	9.76808	9.58608	9.54152	9.86589	9.42587	9.81238	9.67419	9.75827	9.76947	9.64775	9.62222	9.21955	9.32803	9.15734	9.23254	9.25281	9.08469
7550707	ING3	ING3	7:120590817	NM_019071 NM_198266 NM_198267 NP_061944 NP_938008	ENSG00000071243	ILMN_2237746	640.609	Cluster 2	9.81651	9.89131	9.78595	10.0068	10.0144	10.0317	10.0546	9.92014	9.91355	9.76808	9.92626	9.77829	9.30479	9.43339	9.44007	9.41231	9.33696	9.23973
60500	RIOK1	RIOK1	c("6:7390062", "6:7402880")	NM_031480 NM_153005 NP_113668 NP_694550 XM_005249445 XM_005249446 XP_005249502 XP_005249503	ENSG00000124784	ILMN_1797534	640.006	Cluster 2	9.48243	9.42022	9.40823	9.75122	9.66934	9.70114	9.80026	9.9226	9.83528	9.59079	9.55137	9.58114	9.14524	9.14292	9.21273	9.12941	9.25314	9.20584
5700373	TRIP13	TRIP13	5:892969	NM_001166260 NM_004237 NP_001159732 NP_004228 XM_005248388 XP_005248445	ENSG00000071539	ILMN_1796589	638.84	Cluster 2	11.065	11.1561	11.2207	10.9166	10.9627	10.9564	11.1431	10.9443	11.0524	10.9951	10.9924	11.0008	10.5228	10.6496	10.4924	10.4839	10.7354	10.4801
3930379	P2RY11	P2RY11	19:10222197	NM_002566 NP_002557	ENSG00000244165	ILMN_1752226	637.918	Cluster 2	8.86083	8.77279	8.79443	8.64532	8.82082	8.58393	8.9113	8.84211	8.87473	8.64582	8.61553	8.6203	8.10281	8.13448	8.27461	8.26853	8.32297	8.21075
2630768	LMNA	LMNA	c("1:156052369", "1:156084461", "1:156095951")	NM_001257374 NM_005572 NM_170707 NM_170708 NP_001244303 NP_005563 NP_733821 NP_733822 NR_047544 NR_047545	ENSG00000160789	ILMN_1737394	636.515	Cluster 2	9.47974	9.67972	9.7054	9.53957	9.51904	9.63042	9.76331	9.7046	9.65584	9.56643	9.66446	9.71371	9.18082	9.19575	8.98434	8.9067	9.33865	9.08772
3360133	CYP20A1	CYP20A1	2:204103164	NM_020674 NM_177538 NP_803882 XM_005246697 XM_005246698 XM_005246699 XM_005246700 XM_005246701 XP_005246754 XP_005246755 XP_005246756 XP_005246757 XP_005246758	ENSG00000119004	ILMN_1718177	635.56	Cluster 2	9.94183	9.862	9.87962	9.98036	10.0762	10.0287	10.1348	10.06	10.1162	10.1009	10.0558	9.88432	9.57931	9.60667	9.52092	9.44574	9.4452	9.41855
5260047	FABP5	FABP5	8:82192718	NM_001444 NP_001435	ENSG00000164687	ILMN_1696302	631.773	Cluster 2	8.94228	8.96342	9.05272	8.79963	8.63853	8.76432	8.77598	8.83572	8.88503	8.70495	8.94021	9.10139	8.46785	8.4817	8.34882	8.24039	8.63564	8.42626
6480112	HS.163264	NA	:NA	NA	NA	ILMN_1874613	631.123	Cluster 2	8.41841	8.28521	8.32266	8.05568	8.08076	7.91891	8.15665	8.06499	8.12988	8.05036	8.12101	8.06624	7.68011	7.67622	7.66013	7.64544	7.68482	7.6122
110348	MAGOHB	MAGOHB	12:-10756364	NM_018048 NP_060518 XM_005253402 XP_005253459	ENSG00000111196	ILMN_1676058	630.734	Cluster 2	8.48917	8.41703	8.24912	8.44077	8.41375	8.51108	8.61018	8.63671	8.58057	8.38485	8.44697	8.31579	7.74913	7.96362	7.96318	7.84905	7.79192	7.82383
1240154	LOC727980	NA	:NA	NA	NA	ILMN_3237419	629.341	Cluster 2	8.87606	9.09637	9.00365	8.80782	8.8807	8.81418	8.94239	8.82181	8.86351	8.93262	8.74672	8.82634	8.64875	8.56314	8.31357	8.3119	8.47964	8.34077
2060674	CA2	CA2	8:86376131	NM_000067 NP_000058	ENSG00000104267	ILMN_2199439	627.507	Cluster 2	9.60418	9.58394	9.6236	9.52202	9.33577	9.46736	9.29308	9.23795	9.26638	9.31051	9.38188	9.34766	8.94714	8.98775	8.79992	8.64081	9.05752	8.74699
2120445	BRIX1	BRIX1	5:34915820	NM_018321 NP_060791	ENSG00000113460	ILMN_1679800	626.743	Cluster 2	12.1673	12.1191	12.205	12.1724	12.1714	12.0547	12.1191	12.198	12.1369	12.192	12.0239	12.0654	11.733	11.8456	11.5546	11.5764	11.6977	11.6036
6590132	IGFBP3	IGFBP3	7:-45951844	NM_000598 NM_001013398 NP_000589 NP_001013416 XM_005249743 XP_005249800	ENSG00000146674	ILMN_1746085	624.098	Cluster 2	8.46702	8.34297	8.46269	8.46822	8.37867	8.38856	8.45776	8.5401	8.35677	8.14585	8.21017	8.2544	7.92389	7.92174	7.97897	7.84262	7.79289	7.89157
4540440	LOC651576	NA	:NA	NA	NA	ILMN_1674859	621.295	Cluster 2	8.73568	8.85459	8.96836	8.76788	8.63654	8.54716	8.88571	8.83287	8.83196	8.82873	8.87664	8.78846	8.39735	8.412	8.32877	8.23862	8.29755	8.34297
4830500	IPO4	IPO4	14:-24649425	NM_024658 NP_078934 NR_051979	ENSG00000196497	ILMN_1798172	619.409	Cluster 2	9.36749	9.21831	9.55824	9.24285	9.38027	9.2603	9.49382	9.49878	9.45849	9.34012	9.28349	9.34296	8.94427	9.02879	8.8321	8.83172	9.00071	8.87209
650300	CCDC86	CCDC86	11:60609429	NM_024098 NP_077003	ENSG00000110104	ILMN_1792681	619.069	Cluster 2	11.0701	10.9091	11.105	10.8154	10.796	10.8554	11.0175	11.0043	10.9528	10.9755	11.0002	10.9831	10.2363	10.397	10.0753	9.93157	10.4267	10.1279
60092	PUS1	PUS1	c("12:132413745", "12:132413798", "12:132413813")	NM_001002019 NM_001002020 NM_025215 NP_001002019 NP_001002020 NP_079491	ENSG00000177192	ILMN_1662658	614.171	Cluster 2	11.2657	11.2849	11.3315	11.3512	11.2404	11.2651	11.4579	11.4656	11.2842	11.2631	11.371	11.3814	10.9061	11.0789	10.6292	10.5723	10.9695	10.7286
3060192	GINS3	GINS3	16:58426298	NM_001126129 NM_001126130 NM_022770 NP_001119601 NP_001119602 NP_073607	ENSG00000181938	ILMN_1754272	613.772	Cluster 2	10.405	10.5162	10.3548	10.2813	10.4013	10.2578	10.537	10.4517	10.5852	10.3803	10.3102	10.3785	9.84202	9.98879	9.77443	9.88319	9.99897	9.94468
770411	PHF15	PHF15	5:133861798	NM_015288 NP_056103 XM_005271942 XM_005271943 XM_005271944 XM_005271945 XM_005271946 XM_005271947 XM_005271948 XM_005271949 XM_005271950 XM_005271951 XP_005271999 XP_005272000 XP_005272001 XP_005272002 XP_005272003 XP_005272004 XP_005272005 XP_005272006 XP_005272007 XP_005272008	ENSG00000043143	ILMN_1795285	613.614	Cluster 2	9.60692	9.32977	9.45912	9.63796	9.60326	9.77273	9.50949	9.38807	9.40774	9.33808	9.53552	9.5883	9.06348	9.08318	8.95613	8.9958	9.10011	9.01097
4760154	CCNE2	CCNE2	8:-95892453	NM_004702 NM_057735 NM_057749 NP_477097 XM_005251095 XM_005251096 XP_005251152 XP_005251153	ENSG00000175305	ILMN_2412384	613.192	Cluster 2	8.5518	8.61741	8.61761	8.78043	8.83081	8.62013	8.72546	8.68049	8.72546	8.68799	8.51115	8.52956	8.13228	8.2661	8.1948	8.11605	8.02824	8.14895
5560398	DEGS1	DEGS1	1:224370910	NM_003676 NM_144780 NP_003667	ENSG00000143753	ILMN_1667430	611.495	Cluster 2	10.2309	10.4628	10.2351	10.5266	10.6909	10.4641	10.6629	10.4243	10.4302	10.6008	10.4586	10.3243	10.2065	10.0494	10.038	10.03	9.91507	9.93748
1990253	TDG	TDG	12:104359593	NM_001008411 NM_003211 NP_003202 XM_005269124 XM_005269125 XP_005269181 XP_005269182	ENSG00000139372	ILMN_1777096	610.444	Cluster 2	12.2554	12.3943	12.2964	12.0625	12.1781	12.1278	12.147	12.0828	12.2827	12.1252	12.0975	12.1624	11.6644	11.7637	11.7409	11.7235	11.7066	11.7968
4120465	NOLA1	GAR1	4:110736666	NM_018983 NM_032993 NP_061856 NP_127460 XM_005263069 XP_005263126	ENSG00000109534	ILMN_1749752	610.399	Cluster 2	9.4894	9.45981	9.40454	9.41187	9.37812	9.52681	9.64114	9.54482	9.28568	9.34402	9.47658	9.48344	9.02879	9.15668	8.93593	8.97142	9.05066	8.75554
1260010	RBM39	RBM39	20:-34291531	NM_001242599 NM_001242600 NM_004902 NM_184234 NM_184237 NM_184241 NM_184244 NP_001229528 NP_001229529 NP_004893 NP_909122 NR_040722 NR_040723 NR_040724	ENSG00000131051	ILMN_2411963	608.977	Cluster 2	10.5444	10.5659	10.5907	10.7047	10.6241	10.5729	10.8581	10.7694	10.6922	10.5335	10.6241	10.6221	10.1448	10.1787	10.1361	10.2965	10.1992	10.1252
4880437	ABHD12B	ABHD12B	14:51338878	NM_001206673 NM_181533 NM_181814 NP_001193602 NP_861535 XM_005267356 XM_005267357 XP_005267413 XP_005267414	ENSG00000131969	ILMN_2367487	607.325	Cluster 2	8.53679	8.4495	8.10787	8.15895	7.92868	7.93463	8.27068	8.08662	8.15317	7.82265	7.96201	8.07481	7.799	7.73274	7.56834	7.58022	7.83427	7.52508
4670204	GAP43	GAP43	3:115342151	NM_001130064 NM_002045 NP_001123536 NP_002036	ENSG00000172020	ILMN_1794552	606.226	Cluster 2	9.35338	9.38398	9.43235	8.92441	9.00653	8.90254	9.03087	8.96312	9.01216	9.06348	9.14899	9.08975	8.73909	8.82657	8.54199	8.52514	8.78926	8.74382
6420168	DBNDD2	DBNDD2	c("20:44034633", "20:44034655", "20:44034821", "20:44034861", "20:44035228", "20:44036629")	NM_001048221 NM_001048222 NM_001048223 NM_001048224 NM_001048225 NM_001048226 NM_001197139 NM_001197140 NM_018478 NP_001041686 NP_001041687 NP_001041688 NP_001041689 NP_001041690 NP_001041691 NP_001184068 NP_001184069 NP_060948 XM_005260452 XM_005260453 XP_005260509 XP_005260510	ENSG00000244274	ILMN_1730612	605.384	Cluster 2	10.8624	10.8326	10.7945	10.7232	10.8524	10.7301	10.6425	10.4772	10.65	10.6854	10.7735	10.6821	10.4554	10.4337	10.0313	9.88779	10.448	10.0356
2000450	PNO1	PNO1	2:68385005	NM_020143 NP_064528	ENSG00000115946	ILMN_1753607	605.164	Cluster 2	10.1465	10.192	9.92526	10.081	9.89801	10.0345	10.2148	10.0925	10.2078	10.1238	10.1119	10.0709	9.44814	9.59035	9.42838	9.34674	9.53934	9.39368
7100300	ZNF200	ZNF200	16:-3272325	NM_001145446 NM_001145447 NM_001145448 NM_003454 NM_198087 NM_198088 NP_001138918 NP_001138919 NP_001138920 NP_003445 NP_932353 NP_932354 XM_005255556 XM_005255557 XP_005255613 XP_005255614	ENSG00000010539	ILMN_1809951	604.542	Cluster 2	9.33305	9.45724	9.27318	9.41968	9.28491	9.28678	9.44994	9.38225	9.52636	9.44897	9.44869	9.36831	8.89127	8.98134	8.91681	8.93787	8.88988	8.92428
6020170	MCM4	MCM4	8:48872763	NM_005914 NM_182746 NP_005905 NP_877423 XM_005251234 XP_005251291	ENSG00000104738	ILMN_1737205	601.37	Cluster 2	12.4121	12.33	12.3564	12.4396	12.4327	12.3533	12.3007	12.2964	12.388	12.4066	12.421	12.4227	12.0353	12.2207	11.7356	11.8489	11.9053	11.7736
3520735	LZTS1	LZTS1	8:-20103676	NM_021020 NP_066300 XM_005273394 XP_005273451	ENSG00000061337	ILMN_1677261	600.298	Cluster 2	8.20118	8.11294	8.23215	8.24381	8.28159	8.17044	8.08053	8.13741	8.01808	7.8146	7.84087	7.84736	7.72641	7.67069	7.75322	7.67049	7.66688	7.52043
6560066	MTHFS	MTHFS	15:-80135889	NM_001199758 NM_006441 NP_001186687 NP_006432 NR_037654	c("ENSG00000261229", "ENSG00000136371", "ENSG00000259332")	ILMN_1772302	599.697	Cluster 2	10.2022	10.181	10.0477	10.106	10.1252	10.112	10.2122	10.1199	10.2695	10.2293	10.1381	10.1446	9.73934	9.79178	9.55102	9.71431	9.62482	9.60624
3610750	UNG	UNG	c("12:109535399", "12:109535923")	NM_003362 NM_080911 NP_003353 NP_550433	ENSG00000076248	ILMN_1683120	599.019	Cluster 2	13.0588	13.1317	13.1615	13.1376	13.1815	13.0643	13.1769	13.2633	13.175	13.2356	13.1096	13.2044	12.6176	12.7695	12.6979	12.7028	12.6785	12.6
6220142	EXOSC9	EXOSC9	4:122722472	NM_001034194 NM_005033 NP_001029366 NP_005024 XM_005263068 XP_005263125	ENSG00000123737	ILMN_1721713	598.745	Cluster 2	11.3176	11.1811	11.1868	10.9874	10.9711	11.0103	11.1539	11.1117	11.0717	11.2826	11.1933	11.0722	10.6024	10.5533	10.6012	10.6573	10.62	10.6068
6040112	DPH2	DPH2	1:44435653	NM_001039589 NM_001384 NM_201399 NP_001034678 NP_001375 XM_005270559 XM_005270560 XP_005270616 XP_005270617	ENSG00000132768	ILMN_2375418	595.859	Cluster 2	10.9668	10.8362	10.9685	10.6693	10.6444	10.7827	10.8693	10.821	10.9256	10.8301	10.8656	10.8716	10.2788	10.3936	10.1505	10.0186	10.4153	10.1408
4390446	MGC3731	NOL12	22:38082344	NM_024313 NP_077289 XR_244384 XR_244385 XR_244386 XR_244387	ENSG00000256872	ILMN_1759991	593.663	Cluster 2	10.8843	10.9339	11.0131	10.751	10.6926	10.6779	10.8058	10.7831	10.8538	10.8711	10.8396	10.8647	10.2637	10.499	10.2979	10.3354	10.4978	10.3639
4900707	SBDSP	SBDSP1	7:72299952	NR_001588 NR_024109 NR_024110 NR_024111	c("ENSG00000225648", "ENSG00000262295")	ILMN_2159384	593.059	Cluster 2	9.09439	9.29896	9.18372	9.00479	9.06894	9.0227	9.26902	9.24554	9.07305	9.03018	9.04678	9.09672	8.71764	8.87091	8.63829	8.6376	8.6293	8.62997
3870619	AMD1	AMD1	c("6:111195987", "6:111195988")	NM_001033059 NM_001634 NP_001028231 NP_001625 XM_005266924 XM_005266925 XM_005266926 XP_005266981 XP_005266982 XP_005266983	ENSG00000123505	ILMN_1667994	591.153	Cluster 2	11.0443	11.2334	10.8822	11.1694	11.2504	10.9315	11.1893	11.1189	10.99	10.9171	10.9929	11.0428	10.6746	10.7125	10.3117	10.5056	10.5822	10.3427
2650671	METT11D1	METTL17	14:21457965	NM_001029991 NM_001029992 NM_022734 NP_001025162 NP_073571 XM_005268010 XM_005268011 XP_005268067 XP_005268068	ENSG00000165792	ILMN_2276811	588.34	Cluster 2	8.9217	8.93377	8.88289	8.70141	8.85073	8.78993	8.78814	8.89217	8.86935	8.83116	8.79085	8.81401	8.38664	8.40248	8.34107	8.26085	8.52945	8.30524
2470427	PSME3	PSME3	17:40985159	NM_001267045 NM_005789 NM_176863 NP_001253974 NP_005780 NP_789839 NR_049772	ENSG00000131467	ILMN_1800975	584.92	Cluster 2	11.2428	11.3117	11.3046	11.0411	11.0363	11.1379	11.1087	11.084	11.2996	11.256	11.2323	11.2175	10.7731	10.7032	10.681	10.6722	10.8827	10.7381
520647	ZIK1	ZIK1	19:58095628	NM_001010879 NP_001010879 XM_005258766 XM_005258767 XM_005258768 XM_005258769 XM_005258770 XM_005258771 XP_005258823 XP_005258824 XP_005258825 XP_005258826 XP_005258827 XP_005258828	ENSG00000171649	ILMN_1719646	582.367	Cluster 2	9.36164	9.36942	9.26167	9.11803	9.29478	9.25973	9.21999	9.21881	9.15139	9.07234	9.24926	9.09961	8.69546	8.84172	8.8072	8.7674	8.6822	8.66575
3940520	NT5C3	NT5C3A	7:-33053725	NM_001002009 NM_001002010 NM_001166118 NM_016489 NP_001002009 NP_001002010 NP_001159590 NP_057573	ENSG00000122643	ILMN_2352121	580.452	Cluster 2	10.6957	10.6936	10.5091	10.6462	10.535	10.5734	10.7747	10.7503	10.7263	10.7294	10.7386	10.6063	10.2306	10.2463	10.2638	10.2314	10.0532	10.145
5490066	RPS26	RPS26	12:56435686	NM_001029 NP_001020	ENSG00000197728	ILMN_1755664	579.529	Cluster 2	9.06616	9.089	9.09279	8.8418	9.13011	8.87424	8.96793	8.97014	8.99263	9.0286	9.05821	9.06524	8.60896	8.66231	8.46177	8.50447	8.61806	8.49241
6940487	HS.445036	INO80D	2:-206858445	NM_017759 NP_060229 XM_005246657 XM_005246658 XM_005246659 XM_005246660 XP_005246714 XP_005246715 XP_005246716 XP_005246717	ENSG00000114933	ILMN_1856861	579.354	Cluster 2	8.8688	8.94788	8.88441	9.11786	9.17097	9.01738	9.17161	8.96054	9.063	8.6993	8.93017	8.90532	8.46958	8.49907	8.44145	8.55904	8.54148	8.52265
990100	TFB2M	TFB2M	1:-246703863	NM_022366 NP_071761	ENSG00000162851	ILMN_2067709	579.275	Cluster 2	10.141	10.0839	10.0647	9.86929	9.93649	9.97503	10.1484	10.1962	10.1172	9.94147	10.0349	9.85672	9.6312	9.69147	9.59494	9.59803	9.66194	9.52219
4860356	BYSL	BYSL	6:41888965	NM_004053 NP_004044	ENSG00000112578	ILMN_1682792	577.419	Cluster 2	10.0055	9.93707	10.1586	10.0781	10.1038	10.1766	10.0819	10.0567	9.98204	9.89519	9.96984	9.92997	9.48469	9.53552	9.47203	9.40656	9.61696	9.60252
4150484	TRMT61A	TRMT61A	14:103995509	NM_152307 NP_689520	ENSG00000166166	ILMN_1675577	576.819	Cluster 2	8.5937	8.68466	8.62768	8.43376	8.60311	8.56194	8.59483	8.53622	8.69035	8.45073	8.56298	8.47236	8.0947	8.07197	8.02004	7.97108	8.24641	8.09459
2510278	MAD2L2	MAD2L2	1:-11734537	NM_001127325 NM_006341 NP_001120797 NP_006332 XM_005263423 XP_005263480	ENSG00000116670	ILMN_1669550	576.316	Cluster 2	12.6434	12.6162	12.6	12.663	12.668	12.6455	12.6483	12.7196	12.6344	12.477	12.5353	12.4512	12.19	12.2336	12.161	12.1724	12.2563	12.043
6560112	ANKRD1	ANKRD1	10:-92671857	NM_014391 NP_055206	ENSG00000148677	ILMN_1716264	575.49	Cluster 2	9.29549	8.76026	9.04348	8.74109	8.7578	9.05359	8.42049	8.69584	8.46809	8.47459	8.66766	8.44095	8.5735	8.8728	8.15991	8.14041	8.39916	8.25405
5720056	MED10	MED10	5:-6372039	NM_032286 NP_115662	ENSG00000133398	ILMN_1707631	570.331	Cluster 2	10.538	10.5507	10.6854	10.3844	10.4431	10.2721	10.4935	10.5611	10.5992	10.4114	10.4628	10.5946	10.0639	10.116	10.0095	9.93707	10.1252	9.95288
240463	LOC441191	NA	:NA	NA	NA	ILMN_1715546	570.264	Cluster 2	9.62165	9.64172	9.75335	9.42675	9.57488	9.40752	9.6549	9.74982	9.66821	9.5061	9.61082	9.58379	9.1812	9.26863	9.18255	9.06002	9.12755	9.1501
4850497	NXF1	NXF1	11:-62559598	NM_001081491 NM_006362 NP_001074960 NP_006353 XM_005273712 XP_005273769	ENSG00000162231	ILMN_2358652	569.376	Cluster 2	10.78	10.8959	10.897	10.6093	10.7908	10.5569	10.8356	10.746	10.6519	10.7966	10.8066	10.8847	10.4358	10.4344	10.1674	10.2704	10.2084	10.2495
3890671	FAM136A	FAM136A	2:-70523108	NM_032822 NP_116211 XM_005264619 XM_005264620 XM_005264621 XP_005264676 XP_005264677 XP_005264678	ENSG00000035141	ILMN_1655307	568.91	Cluster 2	11.6616	11.5538	11.6088	11.3704	11.3842	11.3076	11.382	11.3677	11.4813	11.3378	11.4914	11.3699	10.9635	11.1117	10.8069	10.8545	11.1905	10.933
4480224	SRPRB	SRPRB	3:133502877	NM_021203 NP_067026 XM_005247684 XP_005247741	ENSG00000144867	ILMN_1751072	567.988	Cluster 2	10.9895	10.9945	10.8721	10.7476	10.6573	10.7279	11.0639	10.9704	11.0083	10.8058	10.99	10.8937	10.278	10.3554	10.1807	10.1834	10.4005	10.3286
6370468	BOLA2	BOLA2	c("16:-30204256", "16:-29464914")	NM_001031827 NM_001031833 NP_001026997 XM_005255415 XM_005255416 XM_005255417 XP_005255472 XP_005255473 XP_005255474 XR_243292	c("ENSG00000183336", "ENSG00000169627")	ILMN_1659343	567.583	Cluster 2	13.1615	13.1173	13.3557	13.2328	13.175	13.1331	13.1842	13.0908	13.2151	13.2242	13.175	13.2608	12.9764	12.8835	12.5925	12.5798	13.0427	12.6185
2190189	NOP58	NOP58	2:203130515	NM_015934 NP_057018	ENSG00000055044	ILMN_1748476	567.394	Cluster 2	11.8138	11.7707	11.6739	11.805	11.6055	12.044	11.8147	11.9611	12.0271	11.9903	11.9553	11.8356	11.5205	11.3005	11.415	11.3339	11.5943	11.4268
540402	ZDHHC6	ZDHHC6	10:-114190058	NM_022494 NP_071939 XM_005270051 XM_005270052 XP_005270108 XP_005270109	ENSG00000023041	ILMN_2046003	567.285	Cluster 2	10.3584	10.3877	10.3957	10.1838	10.2185	10.1115	10.3699	10.3513	10.2778	10.447	10.5359	10.5022	9.93012	10.1199	9.80954	9.74585	10.0063	9.87223
4570598	KEAP1	KEAP1	19:-10596796	NM_012289 NM_203500 NP_036421 NP_987096 XM_005260173 XM_005260174 XP_005260230 XP_005260231	ENSG00000079999	ILMN_2410772	563.213	Cluster 2	10.0549	10.2019	9.99282	9.97918	9.96798	9.88103	10.2314	10.0428	10.0392	10.1065	10.0359	10.0042	9.70414	9.69665	9.45981	9.67972	9.6616	9.40679
1300398	CGGBP1	CGGBP1	3:-88101100	NM_001008390 NM_001195308 NM_003663 NP_001008391 NP_001182237 NP_003654 XM_005264772 XP_005264829	ENSG00000163320	ILMN_2387090	562.752	Cluster 2	10.636	10.5197	10.4814	10.2998	10.397	10.4075	10.2523	10.1457	10.3282	10.0943	10.3846	10.2974	10.0432	10.1586	9.85917	9.79699	10.0841	9.82864
6560301	SH2B3	SH2B3	12:111843752	NM_005475 NP_005466 XM_005253818 XM_005253819 XM_005253820 XP_005253875 XP_005253876 XP_005253877	ENSG00000111252	ILMN_1752046	562.399	Cluster 2	10.0372	9.75449	9.98106	10.377	10.4219	10.3268	10.0047	10.1182	10.1291	9.8714	10.1252	9.96896	9.75557	9.69185	9.57081	9.48523	9.69222	9.73463
6110026	KRT18P13	NA	:NA	NA	NA	ILMN_3263974	562.001	Cluster 2	11.3978	11.2613	11.256	11.0885	11.0304	10.861	11.3131	11.1098	11.1539	10.9685	11.3677	11.3134	10.8894	10.7988	10.7383	10.5653	10.9349	10.7294
5900746	GNL3L	GNL3L	X:54556644	NM_001184819 NM_019067 NP_001171748 NP_061940 XM_005262020 XP_005262077	ENSG00000130119	ILMN_1708414	561.245	Cluster 2	11.3131	11.4231	11.3519	11.0796	11.2849	11.1093	11.1526	11.2282	11.2479	11.2504	11.1875	11.2282	10.8837	10.8296	10.5987	10.6416	10.8112	10.5559
1240243	ATL3	ATL3	11:-63396437	NM_015459 NP_056274 XM_005273890 XM_005273891 XP_005273947 XP_005273948	ENSG00000184743	ILMN_1751086	559.835	Cluster 2	9.28836	9.33772	9.22783	9.25686	9.38513	9.30155	9.35625	9.14451	9.44633	9.06766	9.1742	9.27146	8.95332	8.88626	8.73208	8.75572	8.93401	8.73867
5490546	SLC30A1	SLC30A1	1:-211748381	NM_021194 NP_067017	ENSG00000170385	ILMN_1745021	559.757	Cluster 2	8.60782	8.79041	8.58865	9.424	9.13472	9.28364	8.86935	8.88315	8.78033	8.60969	8.90595	8.80744	8.34245	8.4727	8.45242	8.29196	8.5279	8.32272
7000703	POLR3K	POLR3K	16:-96979	NM_016310 NP_057394	ENSG00000161980	ILMN_1801664	559.753	Cluster 2	10.432	10.2741	10.4135	10.2613	10.2707	10.2922	10.2965	10.2774	10.4147	10.2813	10.338	10.2122	9.74661	9.8955	9.75358	9.82516	9.95627	9.85618
2600288	GOSR2	GOSR2	17:45000486	NM_001012511 NM_004287 NM_054022 NP_001012529 NP_004278 NP_473363 XM_005257843 XM_005257844 XM_005257845 XM_005257846 XP_005257900 XP_005257901 XP_005257902 XP_005257903	ENSG00000108433	ILMN_1656293	559.166	Cluster 2	9.89839	9.88447	9.89915	9.67672	9.62482	9.59035	9.70381	9.93693	9.80762	9.62548	9.86541	9.96333	9.37984	9.43579	9.22102	9.19863	9.48956	9.29913
7330253	MCM5	MCM5	22:35796116	NM_006739 NP_006730 XM_005261606 XP_005261663	ENSG00000100297	ILMN_1815169	557.908	Cluster 2	11.034	10.9302	10.9882	11.1087	11.0814	10.8396	11.1353	11.076	10.9951	11.0144	11.0304	10.9886	10.6722	10.7645	10.4493	10.5968	10.6412	10.4403
6760600	LOC729608	NA	:NA	NA	NA	ILMN_3226392	557.719	Cluster 2	11.5977	11.6969	11.3272	11.6061	11.4505	11.6365	11.5789	11.7269	11.5782	11.5849	11.8388	11.5718	11.1952	11.235	10.8604	10.9117	11.1626	11.1126
780180	USP9X	USP9X	X:40944888	NM_001039590 NM_001039591 NM_004652 NM_021906 NP_001034679 NP_001034680 XM_005272675 XM_005272676 XP_005272732 XP_005272733	ENSG00000124486	ILMN_2400583	557.101	Cluster 2	8.72467	8.63823	8.71041	9.02931	9.11851	9.15761	8.87677	9.09216	8.99717	8.97807	8.84089	8.73506	8.50932	8.4718	8.64629	8.51956	8.45878	8.57324
3520288	RCE1	RCE1	11:66610883	NM_001032279 NM_005133 NP_001027450 NP_005124	ENSG00000173653	ILMN_1685002	556.976	Cluster 2	9.96138	9.90579	10.0921	9.93042	9.80217	10.0001	10.0718	10.0978	9.99402	9.862	10.1025	9.96703	9.48825	9.64607	9.52269	9.4242	9.51851	9.54311
130414	LOC730167	NA	:NA	NA	NA	ILMN_3301372	555.403	Cluster 2	9.7398	9.95424	9.7247	9.92526	9.88952	9.82387	9.95845	9.91106	9.72856	9.90937	9.67092	9.59943	9.38318	9.57453	9.32065	9.36499	9.27207	9.31666
3940630	ARSE	ARSE	X:-2852673	NM_000047 NP_000038 XM_005274517 XM_005274518 XM_005274519 XM_005274520 XM_005274521 XM_005274522 XP_005274574 XP_005274575 XP_005274576 XP_005274577 XP_005274578 XP_005274579	ENSG00000157399	ILMN_1727462	552.573	Cluster 2	8.85489	8.90505	8.95548	8.85345	8.58335	8.66348	8.74887	8.51568	8.74463	8.44432	8.72737	8.64731	8.30538	8.34897	8.13865	8.05582	8.30622	7.99685
6770719	FOXO1	FOXO1	13:-41129801	NM_002015 NP_002006	ENSG00000150907	ILMN_1738816	551.88	Cluster 2	8.95034	8.89573	8.80507	9.0987	9.15515	9.14362	8.90151	8.77537	8.71706	8.66015	8.4629	8.52159	8.51906	8.55294	8.45325	8.50203	8.56443	8.47236
730253	CCDC49	CWC25	17:-36957446	NM_017748 NP_060218 NR_073428	ENSG00000108296	ILMN_1720233	551.506	Cluster 2	9.37565	9.48515	9.34838	9.34514	9.44427	9.37738	9.55288	9.47075	9.52772	9.26621	9.2685	9.16144	9.09709	9.12719	8.87767	8.92294	8.92476	8.95373
5310152	ABCE1	ABCE1	4:146019156	NM_001040876 NM_002940 NP_001035809 NP_002931	ENSG00000164163	ILMN_1676846	550.011	Cluster 2	10.9477	10.9979	10.8321	10.7485	10.5754	10.7917	10.6919	10.9262	10.897	10.8726	10.9312	10.7988	10.3834	10.3386	10.5084	10.3766	10.4072	10.3823
1190142	EMILIN2	EMILIN2	18:2847028	NM_032048 NP_114437 XM_005258154 XP_005258211	ENSG00000132205	ILMN_1697268	549.254	Cluster 2	8.99426	9.02371	9.04689	8.49146	8.69217	8.65807	8.59293	8.54815	8.6481	8.62989	8.71925	8.58335	8.55669	8.54874	8.30252	8.17698	8.51184	8.30974
3120543	SLC39A8	SLC39A8	c("4:-103182821", "4:-103172198")	NM_001135146 NM_001135147 NM_001135148 NM_022154 NP_001128618 NP_001128619 NP_001128620 NP_071437 XM_005263177 XP_005263234	ENSG00000138821	ILMN_1695316	548.912	Cluster 2	9.42769	9.5488	9.59339	8.94828	8.93503	8.9419	9.10039	8.98417	9.21372	8.9805	9.31795	9.29172	8.76111	8.70246	8.74716	8.61097	8.7309	8.61086
3060128	CHSY1	CHSY1	15:-101715928	NM_014918 NP_055733 XM_005254883 XP_005254940	ENSG00000131873	ILMN_1791576	547.83	Cluster 2	11.6203	11.8253	11.7507	11.9277	11.8446	11.9482	11.8706	11.7006	11.7716	11.6513	11.7698	11.5798	11.3657	11.2878	11.3864	11.1952	11.419	11.2885
520673	LRFN5	LRFN5	14:42076764	NM_152447 NP_689660 XM_005267368 XM_005267369 XP_005267425 XP_005267426	ENSG00000165379	ILMN_2139125	547.667	Cluster 2	10.1657	10.0473	10.1467	9.76858	9.69433	9.7473	9.69444	9.67371	9.82426	9.92491	10.1356	10.1423	9.51458	9.47687	9.5959	9.30235	9.41244	9.46115
3930703	WDR4	WDR4	c("21:-44269336", "21:-44263190")	NM_001260474 NM_001260475 NM_001260476 NM_001260477 NM_018669 NM_033661 NP_001247403 NP_001247404 NP_001247405 NP_001247406 NP_061139 NP_387510 NR_048535	ENSG00000160193	ILMN_1656628	547.555	Cluster 2	10.9723	10.8524	10.8346	10.7595	10.5176	10.6693	10.8478	10.7089	10.9879	10.7554	10.9507	10.874	10.5131	10.564	10.2882	10.3107	10.537	10.3192
6980327	DKC1	DKC1	X:153991031	NM_001142463 NM_001363 NP_001135935 NP_001354	c("ENSG00000130826", "ENSG00000268226")	ILMN_1671257	546.863	Cluster 2	12.4711	12.5194	12.4889	12.3475	12.1545	12.2623	12.4646	12.3035	12.401	12.3216	12.4092	12.5056	11.8918	11.8807	11.6902	11.7863	11.7752	11.5951
5270280	PA2G4	PA2G4	12:56498103	NM_006191 NP_006182	ENSG00000170515	ILMN_1728984	546.19	Cluster 2	11.5636	11.5985	11.7907	11.6713	11.7716	11.6806	11.6317	11.5842	11.5915	11.5936	11.7021	11.6421	11.2261	11.2938	11.0575	11.131	11.2453	11.0175
2630561	RPL6	RPL6	12:-112842994	NM_000970 NM_001024662 NP_000961 NP_001019833 XM_005253920 XP_005253977	ENSG00000089009	ILMN_1717490	544.356	Cluster 2	11.9514	12.1239	12.1239	12.0367	12.0166	11.8764	12.1781	12.0061	11.984	12.0847	12.1359	12.211	11.6156	11.8506	11.5071	11.5313	11.6325	11.4477
4830427	PPIL5	LRR1	14:50065415	NM_152329 NM_203466 NM_203467 NP_689542 NP_982292 NR_037792 NR_037793 XR_245664	ENSG00000165501	ILMN_1778890	540.373	Cluster 2	9.54152	9.57269	9.43907	9.40313	9.4218	9.21933	9.56942	9.46671	9.52412	9.65515	9.59221	9.53637	9.19761	9.1933	8.9824	8.98101	9.15799	8.94969
4760390	CHST9	CHST9	18:-24495595	NM_001243848 NM_001256316 NM_031422 NP_001243245 NP_113610 XM_005258362 XM_005258363 XP_005258419 XP_005258420	ENSG00000154080	ILMN_1700547	538.502	Cluster 2	8.11393	8.13587	8.11335	8.04119	7.95882	8.05232	8.23141	8.23367	8.27073	7.76621	8.02646	8.09815	7.66444	7.68268	7.62613	7.60618	7.65342	7.50949
290114	EBNA1BP2	EBNA1BP2	1:-43629845	NM_001159936 NM_006824 NP_001153408 NP_006815	ENSG00000117395	ILMN_1768127	537.592	Cluster 2	12.4722	12.4935	12.5673	12.3533	12.4527	12.3584	12.5987	12.5151	12.4743	12.5448	12.5113	12.4757	12.0856	12.0654	11.9788	11.7507	12.0322	11.8947
770538	LYSMD2	LYSMD2	15:-52015261	NM_001143917 NM_153374 NP_001137389 NP_699205	ENSG00000140280	ILMN_1724493	537.245	Cluster 2	8.30768	8.20806	8.36196	8.58286	8.27002	8.46552	8.56853	8.59708	8.42889	8.29603	8.35688	8.4649	8.06357	7.92385	7.98052	8.01951	8.0403	7.97394
6940348	TIPIN	TIPIN	15:-66629008	NM_017858 NP_060328 XM_005254521 XM_005254522 XM_005254523 XP_005254578 XP_005254579 XP_005254580	ENSG00000075131	ILMN_1761939	533.631	Cluster 2	9.25173	9.42713	9.28162	9.16641	9.12092	9.32935	9.34376	9.32622	9.36262	9.50464	9.38266	9.36624	8.91646	8.91272	8.92846	8.81101	9.00589	8.74291
5810685	THBS1	THBS1	15:39873280	NM_003246 NP_003237	ENSG00000137801	ILMN_1686116	532.811	Cluster 2	8.33087	8.51074	8.46809	8.86506	8.94912	8.93138	8.57649	8.41097	8.47973	8.3123	8.5357	8.51434	8.31519	8.33933	8.27209	8.21038	8.18332	8.26007
2060646	MRPL20	MRPL20	1:-1337276	NM_017971 NP_060441 XM_005244767 XM_005244768 XP_005244824 XP_005244825	ENSG00000242485	ILMN_1693352	531.922	Cluster 2	11.5798	11.3766	11.5088	11.3766	11.4375	11.3596	11.5589	11.3336	11.4416	11.2169	11.3842	11.4889	11.0892	11.1995	10.8396	10.9161	11.1832	10.8933
2650608	CCNA2	CCNA2	4:-122737599	NM_001237 NP_001228 XM_005263326 XP_005263383	ENSG00000145386	ILMN_1786125	526.409	Cluster 2	12.1444	12.1933	12.1689	12.0311	12.0601	11.8735	12.1087	12.0808	12.1665	12.1665	12.2174	12.2479	11.7128	11.7094	11.7289	11.657	11.7652	11.6045
4560626	LECT1	LECT1	13:-53277400	NM_001011705 NM_007015 NP_001011705 NP_008946	ENSG00000136110	ILMN_2375786	525.757	Cluster 2	8.97967	8.89555	9.03678	9.29752	9.40886	9.17294	9.13629	9.25647	9.13622	9.12981	8.93424	8.93889	8.77374	8.81042	8.49455	8.6891	8.52241	8.61438
3800474	ZWINT	ZWINT	10:-58117199	NM_001005413 NM_001005414 NM_007057 NM_032997 NP_001005413 NP_008988 NP_127490 XM_005269463 XP_005269520	ENSG00000122952	ILMN_2362549	524.954	Cluster 2	10.5653	10.6314	10.7805	10.5171	10.4811	10.473	10.5744	10.6122	10.5571	10.4953	10.5429	10.5481	9.99383	10.1442	10.0522	10.1183	10.0197	10.0033
520470	NLRP12	NLRP12	19:-54296855	NM_001277126 NM_001277129 NM_033297 NM_144687 NP_001264055 NP_001264058 NP_653288 XM_005259400 XP_005259457	ENSG00000142405	ILMN_1716105	524.54	Cluster 2	8.31061	8.25234	8.47439	8.12779	8.06624	8.17044	8.22803	8.21054	8.14363	8.03626	8.17468	8.04897	7.70236	7.7192	7.55006	7.69632	7.64409	7.51093
4200110	GTF3C6	GTF3C6	6:111279763	NM_138408 NP_612417	ENSG00000155115	ILMN_1691578	524.452	Cluster 2	11.2309	11.0254	11.1247	11.0191	11.1447	10.9568	11.1347	10.9638	10.9638	11.0048	11.0033	11.1958	10.5887	10.7404	10.531	10.6258	10.4426	10.5444
540139	NFKBIE	NFKBIE	6:-44225903	NM_004556 NP_004547	ENSG00000146232	ILMN_1717313	524.061	Cluster 2	8.54396	8.56622	8.67349	8.87879	8.63523	8.88861	8.81125	8.8736	8.86805	8.81289	8.74531	8.69802	8.34868	8.3293	8.31934	8.38811	8.37594	8.37854
5310332	LCMT2	LCMT2	15:-43619974	NM_014793 NP_055608	ENSG00000168806	ILMN_1667577	523.678	Cluster 2	10.0437	10.1268	9.98931	10.0415	9.98187	10.0081	9.94252	9.99189	9.90863	9.99561	9.96317	9.93793	9.48515	9.60145	9.43907	9.38772	9.4596	9.51389
4860373	LOC644422	NA	:NA	NA	NA	ILMN_1660757	522.411	Cluster 2	8.50071	8.77116	8.53512	8.76286	8.67398	8.66149	8.73208	8.81199	8.70596	8.62307	8.56575	8.64025	8.09306	8.11404	7.93417	7.99483	8.20776	8.07701
3460634	RRP9	RRP9	3:-51967446	NM_004704 NP_004695	ENSG00000114767	ILMN_1689972	521.266	Cluster 2	8.66064	8.71943	8.67042	8.69942	8.4629	8.5265	8.75507	8.67499	8.83253	8.64279	8.71655	8.67056	8.36597	8.3146	8.03369	8.08014	8.44022	8.20548
6020424	LMNA	LMNA	c("1:156052369", "1:156084461", "1:156095951")	NM_001257374 NM_005572 NM_170707 NM_170708 NP_001244303 NP_005563 NP_733821 NP_733822 NR_047544 NR_047545	ENSG00000160789	ILMN_1696749	520.563	Cluster 2	10.8564	10.7898	10.8047	10.706	10.8704	10.7428	10.7316	10.839	10.7827	10.8266	10.7263	10.7212	10.3755	10.4019	10.2279	10.2011	10.5649	10.2287
3420075	SPIN4	SPIN4	X:-62567107	NM_001012968 NP_001012986	c("ENSG00000186767", "ENSG00000268762")	ILMN_1684563	519.806	Cluster 2	9.92857	9.86553	10.0104	9.68203	9.54919	9.84363	9.59611	9.62898	9.68539	9.79322	9.73731	9.66842	9.38433	9.14211	9.39228	9.28469	9.42799	9.43444
4760692	C1ORF131	C1orf131	1:-231359509	NM_152379 NP_689592 XM_005273051 XP_005273108	ENSG00000143633	ILMN_1805474	519.779	Cluster 2	10.5142	10.5575	10.4889	10.5718	10.4777	10.5091	10.681	10.7032	10.7091	10.6028	10.4733	10.4829	10.1331	10.1535	10.169	10.2221	10.2389	10.0431
7510608	C12ORF45	C12orf45	12:105380098	NM_152318 NP_689531	ENSG00000151131	ILMN_1728435	518.638	Cluster 2	10.5385	10.377	10.6442	10.4713	10.5236	10.5207	10.5559	10.6102	10.653	10.636	10.5915	10.5616	10.1551	10.3327	9.93142	10.1177	10.2139	10.0351
6250707	RAN	RAN	12:131356617	NM_006325 NP_006316 XM_005253592 XP_005253649	ENSG00000132341	ILMN_1757384	518.025	Cluster 2	11.1453	11.2102	10.9556	11.2542	11.1687	10.9975	11.2847	11.3978	11.3512	11.1033	11.2558	11.005	10.7226	10.6298	10.6652	10.7076	10.6895	10.6264
70162	TDG	TDG	12:104359593	NM_001008411 NM_003211 NP_003202 XM_005269124 XM_005269125 XP_005269181 XP_005269182	ENSG00000139372	ILMN_1782331	517.789	Cluster 2	11.3657	11.1881	11.4626	11.1927	11.3017	11.354	11.1806	11.2059	11.233	11.262	11.3378	11.2662	10.8592	10.8485	10.7823	10.82	10.9977	10.7917
6270475	DUS3L	DUS3L	19:-5785153	NM_001161619 NM_020175 NP_001155091 NP_064560 XR_244033	ENSG00000141994	ILMN_1723235	516.691	Cluster 2	9.45392	9.48258	9.53312	9.38524	9.36134	9.42149	9.46946	9.54298	9.47812	9.34588	9.42838	9.47886	9.12057	9.18815	8.96416	8.89718	9.16499	8.97233
4390367	LOC389049	NA	:NA	NA	NA	ILMN_3210491	515.785	Cluster 2	9.23464	9.15084	9.33088	9.05107	8.9622	9.08385	9.19371	8.89514	9.06946	9.02642	9.01136	9.07042	8.5635	8.7672	8.51162	8.62195	8.80698	8.61827
4210397	GLDC	GLDC	9:-6532464	NM_000170 NP_000161 XM_005251442 XP_005251499	ENSG00000178445	ILMN_1806754	515.673	Cluster 2	10.4344	10.4896	10.5604	10.5626	10.4881	10.4514	10.4722	10.5214	10.5131	10.3158	10.4329	10.4315	10.1758	10.1769	9.89897	9.83774	10.1028	9.76858
4050411	CABLES1	CABLES1	c("18:20714528", "18:20715727", "18:20735789")	NM_001100619 NM_001256438 NM_138375 NP_001094089 NP_001243367 NP_612384 NR_023359	ENSG00000134508	ILMN_1653001	512.716	Cluster 2	8.77245	8.80828	8.85817	8.80845	8.74261	8.91741	8.64224	8.54331	8.57941	8.56269	8.58393	8.68435	8.25374	8.34557	8.13122	8.13587	8.31879	8.1023
5810201	ZNF593	ZNF593	1:26496388	NM_015871 NP_056955	ENSG00000142684	ILMN_1703441	511.771	Cluster 2	10.8588	10.6607	10.9352	10.8921	10.7495	10.8545	10.9166	10.9677	11.0166	10.8489	10.9484	10.8604	10.6597	10.528	10.212	10.3211	10.7179	10.3897
1230296	LTV1	LTV1	6:144164508	NM_032860 NP_116249	ENSG00000135521	ILMN_1805658	511.326	Cluster 2	11.6421	11.7491	11.6492	11.6138	11.7187	11.6019	11.5764	11.6243	11.6232	11.5619	11.6701	11.7013	11.229	11.3492	11.0961	10.8888	11.235	11.1334
50204	DPPA4	DPPA4	3:-109044988	NM_018189 NP_060659 XM_005247576 XP_005247633	ENSG00000121570	ILMN_1768721	511.121	Cluster 2	13.1663	12.9527	12.837	12.6917	12.7227	12.5576	12.7683	12.7809	12.7212	12.6525	12.7261	12.6795	12.3599	12.3652	12.3547	12.2671	12.2671	12.139
7210273	ITGB4BP	EIF6	20:-33866709	NM_001267810 NM_002212 NM_181466 NM_181467 NM_181468 NM_181469 NP_001254739 NP_002203 NP_852131 NP_852133 NR_052022 NR_052023 NR_052024	ENSG00000242372	ILMN_2387636	509.262	Cluster 2	12.1223	12.0678	11.9128	11.842	11.8967	11.9108	12.0248	11.8667	11.9162	11.9122	12.064	12.0615	11.5393	11.7021	11.5003	11.4854	11.5885	11.4341
7160100	PPRC1	PPRC1	10:103892787	NM_015062 NP_055877 XM_005269656 XM_005269657 XM_005269658 XP_005269713 XP_005269714 XP_005269715	ENSG00000148840	ILMN_1796210	508.876	Cluster 2	10.6364	10.6008	10.6519	10.5759	10.5913	10.6416	10.6722	10.621	10.59	10.4571	10.6427	10.5374	10.0982	10.2177	9.98528	9.78708	10.1949	9.98613
2850551	RCAN1	RCAN1	21:-35888784	NM_004414 NM_203417 NM_203418 NP_004405 NP_981962 NP_981963 XM_005260929 XM_005260930 XP_005260986 XP_005260987	ENSG00000159200	ILMN_2367239	508.655	Cluster 2	9.45655	9.20414	9.21631	9.51608	9.55707	9.5842	9.64715	9.72731	9.59943	9.34208	9.23254	9.13953	9.10859	9.13649	9.04551	9.0799	9.05685	9.13629
510129	AP4B1	AP4B1	1:-114437371	NM_001253852 NM_001253853 NM_006594 NP_001240781 NP_001240782 NP_006585 XM_005270381 XM_005270382 XP_005270438 XP_005270439 XR_246227 XR_246228	ENSG00000134262	ILMN_1669377	508.581	Cluster 2	9.95488	9.93761	9.85711	9.66946	9.79322	9.54115	10.0451	9.99798	9.99579	9.89264	9.91242	9.87108	9.59976	9.53327	9.50045	9.46473	9.50481	9.42973
7550328	GABBR1	GABBR1	c("6:-29570005", "6_apd_hap1:-873547", "6_cox_hap2:-1088814", "6_dbb_hap3:-873362", "6_mann_hap4:-873029", "6_mcf_hap5:-873208", "6_qbl_hap6:-873336")	NM_001470 NM_021903 NM_021904 NM_021905 NP_001461 NP_068703 NP_068704 XM_005248982 XM_005248983 XM_005272785 XM_005272786 XM_005274841 XM_005274842 XM_005274931 XM_005274932 XM_005275088 XM_005275227 XM_005275228 XM_005275363 XM_005275364 XP_005249039 XP_005249040 XP_005272842 XP_005272843 XP_005274898 XP_005274899 XP_005274988 XP_005274989 XP_005275145 XP_005275284 XP_005275285 XP_005275420 XP_0…	c("ENSG00000204681", "ENSG00000206511", "ENSG00000232632", "ENSG00000232569", "ENSG00000237051", "ENSG00000206466", "ENSG00000237112")	ILMN_2395375	508.043	Cluster 2	9.05813	9.06025	9.07678	9.553	9.53118	9.61225	9.54805	9.64833	9.38534	9.24075	9.37727	9.29684	8.8086	8.92126	8.83592	9.01468	9.06866	9.00991
7320288	CXCR4	CXCR4	2:-136871919	NM_001008540 NM_003467 NP_001008540 NP_003458	ENSG00000121966	ILMN_1801584	507.538	Cluster 2	8.41337	8.32726	8.45636	8.65994	8.68296	8.84229	8.31945	8.46579	8.3313	8.1383	7.88911	7.9332	7.9619	8.02117	8.05423	8.10824	7.90852	8.21922
2350594	UBXN8	UBXN8	8:30601690	NM_001282189 NM_001282199 NM_005671 NP_001269118 NP_001269128 NP_005662	NA	ILMN_1731891	505.727	Cluster 2	8.39506	8.47612	8.31824	8.29248	8.08495	8.21712	8.44573	8.41218	8.33258	8.3076	8.22863	8.42889	7.87314	7.86676	7.93294	7.90263	8.10261	7.80847
7050670	SAFB2	SAFB2	19:-5587010	NM_014649 NP_055464 XM_005259685 XM_005259686 XM_005259687 XM_005259688 XP_005259742 XP_005259743 XP_005259744 XP_005259745	ENSG00000130254	ILMN_2069446	505.407	Cluster 2	11.2527	11.2169	11.225	10.8564	11.0114	10.9656	10.9101	11.0487	11.1006	11.149	11.0712	11.2344	10.6979	10.7886	10.5857	10.5924	10.8777	10.667
2350368	RPF2	RPF2	6:111303291	NM_032194 NP_115570 XM_005267160 XP_005267217	ENSG00000197498	ILMN_1664167	505.165	Cluster 2	11.9788	12.1334	11.9033	11.9342	11.9053	11.9601	11.9569	11.9472	11.9168	12.0421	11.9393	11.9312	11.5603	11.6746	11.3759	11.2747	11.5071	11.3965
2570019	C11ORF82	C11orf82	11:82612737	NM_145018 NP_659455 XM_005273838 XM_005273839 XP_005273895 XP_005273896	ENSG00000165490	ILMN_1790100	502.366	Cluster 2	10.4273	10.5852	10.4547	10.3992	10.5219	10.4405	10.5459	10.5723	10.564	10.4878	10.4351	10.4563	10.0906	10.1638	10.0647	9.91326	10.0432	10.0745
6020474	SELS	VIMP	c("15:-101812390", "15:-101811214")	NM_018445 NM_203472 NP_060915 NP_982298	ENSG00000131871	ILMN_1803744	501.581	Cluster 2	10.5128	10.447	10.3805	10.4311	10.4476	10.3439	10.6081	10.3455	10.3811	10.2126	10.3521	10.3753	10.0046	10.087	9.90817	9.94593	10.0042	9.78611
1190719	NEFH	NEFH	22:29876181	NM_021076 NP_066554 XM_005261619 XP_005261676	ENSG00000100285	ILMN_1705153	500.873	Cluster 2	8.9386	8.82935	8.9237	8.71004	8.79727	8.73542	8.94753	8.86895	8.9763	8.94685	9.2014	9.21565	8.60502	8.38296	8.46915	8.35213	8.62576	8.30687
6660270	MRPL17	MRPL17	11:-6701616	NM_022061 NP_071344	ENSG00000158042	ILMN_1797933	500.807	Cluster 2	12.1536	12.014	12.1034	11.9682	12.0654	11.857	12.1624	11.9959	12.0491	12.0828	12.0608	12.1431	11.8024	11.7951	11.4601	11.6268	11.8167	11.4874
3120086	PDSS1	PDSS1	10:26986595	NM_014317 NP_055132 XM_005252438 XM_005252439 XP_005252495 XP_005252496	ENSG00000148459	ILMN_2080611	500.559	Cluster 2	9.71571	10.0062	9.97953	9.9226	9.98864	9.86028	10.0448	9.97643	10.0535	9.87573	9.89398	9.90917	9.54013	9.63906	9.42484	9.39368	9.546	9.31158
2940576	MEPCE	MEPCE	c("7:100026413", "7:100027254")	NM_001194990 NM_001194991 NM_001194992 NM_019606 NP_001181919 NP_001181920 NP_001181921 NP_062552 XM_005250498 XP_005250555	ENSG00000146834	ILMN_2180827	499.505	Cluster 2	9.53523	9.62633	9.65207	9.87124	9.85396	9.70601	9.79886	9.74272	9.7764	9.60445	9.88513	9.70367	9.23843	9.15475	9.30301	9.2497	9.4738	9.21156
50050	AMD1	AMD1	c("6:111195987", "6:111195988")	NM_001033059 NM_001634 NP_001028231 NP_001625 XM_005266924 XM_005266925 XM_005266926 XP_005266981 XP_005266982 XP_005266983	ENSG00000123505	ILMN_1788462	498.801	Cluster 2	11.9096	12.0108	11.8041	11.8976	11.7698	11.7404	11.9331	11.9562	11.8936	11.7595	11.7863	11.6933	11.4704	11.5149	11.4467	11.4605	11.4704	11.3282
6280725	C7ORF40	SNHG15	7:-45022627	NR_003697	ENSG00000232956	ILMN_3248773	498.769	Cluster 2	10.0575	10.0164	10.0672	10.2638	10.1057	10.1782	10.3757	10.6061	10.4013	10.0091	10.1348	10.0214	9.65357	9.70248	9.58787	9.56903	9.83182	9.65784
540113	CDC14B	CDC14B	9:-99262395	NM_001077181 NM_003671 NM_033331 NM_033332 NP_001070649 NP_003662 NP_201588 XM_005252286 XM_005252287 XM_005252288 XP_005252343 XP_005252344 XP_005252345 XR_242602 XR_242603	ENSG00000081377	ILMN_1687074	498.013	Cluster 2	9.21224	9.17126	9.14324	8.93753	8.80566	8.85733	8.94656	8.79051	9.02474	8.75113	8.93741	8.85128	8.79547	8.68787	8.51646	8.4418	8.4869	8.49283
5310142	METTL7B	METTL7B	12:56075330	NM_152637 NP_689850	ENSG00000170439	ILMN_2064725	496.746	Cluster 2	8.29968	8.40045	8.35613	8.67928	8.66575	8.80015	8.70101	8.89647	8.76639	8.59424	8.43128	8.53605	8.23533	8.29192	8.30307	8.27955	8.34258	8.20975
1440477	GAD1	GAD1	2:171673200	NM_000817 NM_013445 NP_000808 NP_038473 XM_005246443 XM_005246444 XP_005246500 XP_005246501	ENSG00000128683	ILMN_1660973	496.714	Cluster 2	10.5024	10.5533	10.4851	10.3561	10.3059	10.3053	10.4607	10.225	10.5354	10.1908	10.51	10.3785	10.1459	10.1352	9.93812	9.69027	10.3773	9.81403
3940136	NUDT15	NUDT15	13:48611703	NM_018283 NP_060753	ENSG00000136159	ILMN_1751403	494.856	Cluster 2	9.62633	9.79276	9.52177	9.64172	9.66682	9.53637	9.70114	9.53701	9.36475	9.41569	9.47109	9.43934	9.32222	9.32408	9.06126	8.97729	9.11814	9.02213
2370601	FLJ10374	CCDC94	19:4247111	NM_018074 NP_060544	ENSG00000105248	ILMN_1703430	494.704	Cluster 2	9.94108	10.0049	9.93551	9.81259	9.81502	9.86846	10.0205	10.0279	10.1446	9.81171	9.802	9.97319	9.53288	9.61696	9.46137	9.47152	9.7304	9.52928
3460551	TMEM20	SLC35G1	10:95653730	NM_001134658 NM_153226 NP_001128130 NP_694958 XM_005269584 XP_005269641	ENSG00000176273	ILMN_1690464	494.101	Cluster 2	8.55652	8.64582	8.52228	8.44931	8.34572	8.29826	8.46043	8.55914	8.36551	8.42998	8.36951	8.39681	8.04311	8.10749	8.05158	8.0456	7.99422	8.01122
4290102	LOC644563	NA	:NA	NA	NA	ILMN_3207122	492.74	Cluster 2	12.1635	12.3327	12.2084	11.9381	11.7026	11.9316	12.1759	12.0229	11.8676	12.044	12.1414	12.1949	11.6557	11.6071	11.5328	11.6832	11.7021	11.4767
3180609	LOC100008588	RNA18S5	:NA	NR_003286	ENSG00000225840	ILMN_3243593	492.289	Cluster 2	10.9197	11.1799	10.8306	11.4449	11.3191	11.2709	11.1792	11.1908	11.0504	11.2613	11.0988	11.1167	10.602	10.7506	10.5636	10.5893	10.7043	10.5598
6370523	KBTBD8	KBTBD8	3:67048727	NM_032505 NP_115894 XM_005264771 XP_005264828	ENSG00000163376	ILMN_1716272	491.427	Cluster 2	9.54827	9.54029	9.57635	9.77315	9.66783	9.73154	9.80762	9.7842	9.84897	9.47004	9.81197	9.64785	9.26954	9.31117	9.33953	9.24091	9.32471	9.24679
2850402	PFN1	PFN1	17:-4848945	NM_005022 NP_005013	ENSG00000108518	ILMN_1712950	489.322	Cluster 2	14.7051	14.5198	14.4858	14.581	14.6117	14.5397	14.7481	14.6174	14.581	14.4775	14.6375	14.5485	14.2823	14.4682	14.0709	14.1415	14.2493	14.0385
650326	TFAM	TFAM	10:60144903	NM_001270782 NM_003201 NM_012251 NP_001257711 NP_003192 NR_073073	ENSG00000108064	ILMN_1715661	488.05	Cluster 2	11.4449	11.4165	11.382	11.3527	11.5968	11.4775	11.5915	11.5546	11.5381	11.38	11.4037	11.3745	11.0411	11.1903	10.9929	11.0487	11.135	10.9929
2070368	TUBB2C	TUBB4B	9:140135711	NM_006088 NP_006079	ENSG00000188229	ILMN_1780769	487.56	Cluster 2	12.1993	12.3522	12.2803	12.2692	12.1486	12.1112	12.4066	12.3469	12.2156	12.1595	12.2156	12.2278	11.8844	12.0353	11.7951	11.8102	11.7148	11.7896
1740494	TOMM40	TOMM40	19:45394477	NM_001128916 NM_001128917 NM_006114 NP_001122388 NP_001122389 NP_006105 XM_005258411 XP_005258468	ENSG00000130204	ILMN_1683475	486.484	Cluster 2	12.8308	12.8391	12.8835	12.5012	12.4557	12.5956	12.6873	12.5896	12.7469	12.663	12.6664	12.7494	12.1001	12.3721	12.0868	11.9973	12.2827	12.19
3060440	NME1	NME1	17:49230920	NM_000269 NM_198175 NP_000260 NP_937818	ENSG00000239672	ILMN_1713875	483.941	Cluster 2	9.79936	9.88386	9.8773	9.86528	9.58704	9.95897	9.90817	9.87209	9.84584	9.90752	9.98986	9.89336	9.53087	9.5274	9.43788	9.39891	9.52362	9.35922
2900162	TMEM155	TMEM155	4:-122680085	NM_152399 NP_689612 XM_005262737 XM_005262738 XM_005262739 XM_005262740 XP_005262794 XP_005262795 XP_005262796 XP_005262797	ENSG00000164112	ILMN_1809947	483.121	Cluster 2	8.54396	8.51684	8.40741	8.50514	8.31588	8.53422	8.25197	8.34112	8.41507	8.37714	8.54615	8.37249	8.10652	8.08249	8.02232	7.8141	7.9404	7.83722
6960538	NOP2	NOP2	12:-6666036	NM_001033714 NM_001258308 NM_001258309 NM_001258310 NM_006170 NP_001028886 NP_001245237 NP_001245238 NP_001245239 NP_006161 XM_005253691 XM_005253692 XP_005253748 XP_005253749	ENSG00000111641	ILMN_2328433	480.665	Cluster 2	9.42769	9.43157	9.37261	9.20366	9.17969	9.09566	9.34564	9.31999	9.25895	9.17161	9.09672	9.30579	8.92588	8.97641	8.85317	8.85154	9.00664	8.73819
610519	TPM1	TPM1	c("15:63334838", "15:63340636")	NM_000366 NM_001018004 NM_001018005 NM_001018006 NM_001018007 NM_001018008 NM_001018020 NP_000357 NP_001018004 NP_001018005 NP_001018006 NP_001018007 NP_001018008 NP_001018020 XM_005254636 XM_005254637 XM_005254638 XM_005254639 XM_005254640 XM_005254641 XM_005254642 XM_005254643 XM_005254644 XM_005254645 XM_005254646 XM_005254647 XM_005254648 XM_005254649 XM_005254650 XM_005254651 XM_005254652 XM…	ENSG00000140416	ILMN_1716687	480.157	Cluster 2	12.5744	12.4722	11.984	12.4587	12.5141	12.5151	12.393	12.4183	12.3135	12.2838	12.2084	12.2918	11.9381	12.1724	11.9611	12.0471	11.8212	11.733
3290292	LAP3	LAP3	4:17578927	NM_015907 NP_056991	ENSG00000002549	ILMN_1683792	479.474	Cluster 2	10.8004	10.8282	10.5578	10.6924	10.7775	10.8435	10.7917	10.6953	10.7475	10.681	10.8524	10.8401	10.3126	10.434	10.3424	10.296	10.3461	10.1845
5260717	SBDSP	SBDSP1	7:72299952	NR_001588 NR_024109 NR_024110 NR_024111	c("ENSG00000225648", "ENSG00000262295")	ILMN_1765725	479.252	Cluster 2	9.92997	9.89878	9.86669	9.69085	9.88417	9.55858	9.69801	9.81238	9.84008	9.69943	9.71883	9.59793	9.30235	9.46736	9.16738	9.4855	9.34626	9.22819
4560450	E2F7	E2F7	12:-77415026	NM_203394 NP_976328	ENSG00000165891	ILMN_1798210	478.856	Cluster 2	9.62802	9.62914	9.50936	9.72531	9.75705	9.66459	9.76166	9.63412	9.65207	9.64311	9.73327	9.58872	9.12904	9.15192	9.12317	9.08476	9.25186	9.09648
5960411	BCYRN1	BCYRN1	X:-70430035	NR_001568	ENSG00000236824	ILMN_1678757	477.929	Cluster 2	11.1938	10.9192	11.0329	10.9997	10.9333	11.0166	11.0368	10.9523	11.1513	11.2657	11.34	11.2276	10.8446	10.7616	10.5935	10.5842	10.6425	10.8266
6760504	SEH1L	SEH1L	18:12947983	NM_001013437 NM_031216 NP_001013455 NP_112493 XM_005258152 XM_005258153 XP_005258209 XP_005258210	ENSG00000085415	ILMN_2381138	476.322	Cluster 2	10.0369	10.1051	10.1766	10.062	10.0546	10.0256	10.1979	10.0781	10.0508	10.1229	10.1729	10.0998	9.734	9.87596	9.61139	9.63593	9.75214	9.59302
6100022	HIST2H2AC	HIST2H2AC	1:149858525	NM_003517 NP_003508	c("ENSG00000184260", "ENSG00000263521")	ILMN_1768973	475.599	Cluster 2	8.91831	8.8043	8.74629	8.96029	8.96814	8.9875	8.90246	8.97893	8.95721	8.78877	8.92626	8.82956	8.57552	8.48778	8.53366	8.43555	8.65523	8.37568
3170037	HS.582113	NA	:NA	NA	NA	ILMN_1910550	475.492	Cluster 2	9.05022	9.0616	9.1618	9.21863	9.19217	9.17172	9.11436	9.16526	9.10553	8.88121	9.27357	9.13503	8.6876	8.92819	8.71063	8.53422	8.78993	8.63926
7320594	ZYX	ZYX	7:143078360	NM_001010972 NM_003461 NP_001010972 NP_003452 XM_005250052 XM_005250053 XP_005250109 XP_005250110	ENSG00000159840	ILMN_1701875	474.713	Cluster 2	11.256	11.2161	11.2741	10.8588	10.9745	11.0675	10.9788	11.0368	11.0487	10.8326	10.9708	10.9036	10.9402	10.9502	10.5525	10.5512	10.8336	10.4988
4010189	DERL2	DERL2	17:-5377613	NM_016041 NP_057125 XM_005256672 XP_005256729	ENSG00000072849	ILMN_1761969	473.456	Cluster 2	10.7503	10.8509	10.8628	10.5974	10.5461	10.6032	10.5793	10.8359	10.7661	10.535	10.5444	10.6944	10.1974	10.1875	10.1904	10.2231	10.3119	10.159
5270367	CTSC	CTSC	c("11:-88053981", "11:-88026760")	NM_001114173 NM_001814 NM_148170 NP_001107645 NP_001805 NP_680475	ENSG00000109861	ILMN_1696347	471.252	Cluster 2	11.9666	12.1595	12.0048	12.2039	12.2812	12.1177	12.1774	12.1001	12.1774	12.0625	12.1369	12.1567	11.8908	11.9509	11.6429	11.6246	11.7944	11.5464
2060128	ARMC6	ARMC6	19:19144387	NM_001199196 NM_033415 NP_001186125 NP_219483 XM_005260157 XM_005260158 XM_005260159 XM_005260160 XP_005260214 XP_005260215 XP_005260216 XP_005260217	ENSG00000105676	ILMN_1697118	470.322	Cluster 2	9.04288	8.98333	9.22183	8.92903	9.00153	8.89196	9.03324	9.02425	8.99567	8.74491	8.88924	8.94858	8.61902	8.6172	8.54747	8.53115	8.67123	8.54832
4040746	TEAD4	TEAD4	c("12:3068478", "12:3068748")	NM_003213 NM_201441 NM_201443 NP_003204 NP_958849 NP_958851 XM_005253755 XM_005253756 XM_005253757 XP_005253812 XP_005253813 XP_005253814	ENSG00000197905	ILMN_1705301	468.956	Cluster 2	10.6136	10.5191	10.6081	10.3158	10.3702	10.3465	10.5507	10.5299	10.5785	10.2823	10.5484	10.6074	10.3667	10.2062	10.0327	9.84566	10.4571	10.0426
6100735	PUS1	PUS1	c("12:132413745", "12:132413798", "12:132413813")	NM_001002019 NM_001002020 NM_025215 NP_001002019 NP_001002020 NP_079491	ENSG00000177192	ILMN_2411559	468.087	Cluster 2	9.10669	9.00622	9.21019	9.09384	9.05237	9.12382	9.20612	9.19811	9.25251	9.01902	9.23254	9.24059	8.76026	8.73252	8.47745	8.64908	8.71623	8.61957
7050110	NLGN4X	NLGN4X	X:-5808083	NM_001282145 NM_001282146 NM_020742 NM_181332 NP_001269074 NP_001269075 NP_065793 NP_851849 XM_005274564 XM_005274565 XM_005274566 XM_005274567 XM_005274568 XM_005274569 XM_005274570 XP_005274621 XP_005274622 XP_005274623 XP_005274624 XP_005274625 XP_005274626 XP_005274627	ENSG00000146938	ILMN_2345119	466.127	Cluster 2	9.00386	9.1305	9.06965	8.96673	8.91549	9.00276	9.06546	8.98374	9.02805	8.78768	8.8019	8.893	8.49618	8.67623	8.40374	8.39287	8.35191	8.25672
3610753	LOC85389	SNORD14C	:NA	NR_001453	c("ENSG00000202252", "ENSG00000109971")	ILMN_1754332	465.765	Cluster 2	8.49872	8.44767	8.43594	8.52463	8.44943	8.48725	8.55459	8.55663	8.57941	8.21075	8.607	8.58575	8.0801	8.14053	8.0187	8.10272	8.14874	8.06223
20500	BRF2	BRF2	8:-37701398	NM_018310 NP_060780	ENSG00000104221	ILMN_1665554	465.65	Cluster 2	9.71617	9.5642	9.86763	9.50732	9.64995	9.49759	9.89336	9.74062	9.77748	9.66472	9.47765	9.64512	9.091	9.2892	9.10468	9.28222	8.98833	9.03906
1510661	RNASEH1	RNASEH1	2:-3592691	NM_002936 NP_002927 XM_005263850 XP_005263907 XR_244873	ENSG00000171865	ILMN_1726783	465.508	Cluster 2	10.758	10.928	10.9882	11.0948	11.1219	10.9443	11.0583	11.0245	11.0845	10.8916	10.8799	10.9208	10.6983	10.7489	10.5138	10.532	10.5472	10.5874
2450286	DHX33	DHX33	17:-5344232	NM_001199699 NM_020162 NP_001186628 NP_064547 XM_005256730 XP_005256787 XR_243560	ENSG00000005100	ILMN_1744308	463.848	Cluster 2	11.0851	10.8647	11.0368	10.8362	10.905	10.8833	11.1074	11.0088	10.9366	10.9612	10.7903	10.9771	10.6419	10.6684	10.3836	10.3838	10.4697	10.4694
6660343	RBM14	RBM14	11:66384053	NM_001198836 NM_001198837 NM_006328 NM_032886 NP_001185765 NP_001185766 NP_006319 XM_005273711 XP_005273768	ENSG00000239306	ILMN_1700604	463.729	Cluster 2	12.3046	12.337	12.1324	11.8119	11.9223	11.9553	12.1456	12.2189	12.1157	12.2611	12.0576	12.0929	11.4689	11.6332	11.4975	11.4689	11.6522	11.5439
5390246	CCR7	CCR7	17:-38710022	NM_001838 NP_001829	ENSG00000126353	ILMN_1715131	463.651	Cluster 2	8.86854	8.8596	8.93415	8.57992	8.63137	8.71223	8.72428	8.80254	8.61028	8.5727	8.52028	8.55974	8.4712	8.40067	8.30307	8.25981	8.4957	8.20698
2640441	PRAGMIN	SGK223	8:-8175258	NM_001080826 NP_001074295 XM_005272369 XM_005272370 XM_005272371 XP_005272426 XP_005272427 XP_005272428	ENSG00000182319	ILMN_3240222	462.585	Cluster 2	10.4137	10.3104	10.3192	10.3316	10.2813	10.3324	10.5174	10.5304	10.5748	10.272	10.3741	10.379	10.0132	10.0451	9.98311	10.0072	10.0451	10.0183
2810730	PPHLN1	PPHLN1	12:42719947	NM_001143787 NM_001143788 NM_001143789 NM_016488 NM_201438 NM_201439 NM_201440 NM_201515 NP_001137259 NP_001137260 NP_001137261 NP_057572 NP_958846 NP_958847 NP_958848 NP_958923 XM_005268962 XM_005268963 XM_005268964 XM_005268965 XM_005268966 XP_005269019 XP_005269020 XP_005269021 XP_005269022 XP_005269023 XR_245937	ENSG00000134283	ILMN_2322842	461.748	Cluster 2	9.4636	9.5392	9.40701	9.57345	9.70551	9.41479	9.59165	9.59285	9.45532	9.38524	9.52078	9.38113	9.15099	9.33994	8.95214	8.99867	9.08549	8.95826
2510463	METTL13	METTL13	1:171750761	NM_001007239 NM_014955 NM_015935 NP_001007240 NP_055770 NP_057019 XM_005245255 XM_005245256 XP_005245312 XP_005245313	ENSG00000010165	ILMN_1790575	461.147	Cluster 2	10.0651	10.0845	10.1304	9.93896	9.93438	9.90523	10.0891	10.0291	10.1009	10.0276	9.91194	10.0528	9.41273	9.62192	9.44416	9.62399	9.51682	9.39617
5270110	EIF4A3	EIF4A3	17:-78109013	NM_014740 NP_055555	ENSG00000141543	ILMN_1667043	460.318	Cluster 2	13.4229	13.4143	13.3623	13.2847	13.3582	13.2173	13.4229	13.3989	13.3394	13.3957	13.4067	13.3772	13.1554	12.9818	12.9681	12.8869	12.9492	12.9185
1580286	SEH1L	SEH1L	18:12947983	NM_001013437 NM_031216 NP_001013455 NP_112493 XM_005258152 XM_005258153 XP_005258209 XP_005258210	ENSG00000085415	ILMN_1705032	460.311	Cluster 2	9.12291	8.99014	9.02839	9.12544	9.07042	9.03342	9.2018	9.20787	9.2893	9.0673	9.10253	9.01697	8.55132	8.61611	8.78409	8.62059	8.55407	8.54256
2480554	POP7	POP7	7:100303676	NM_005837 NP_005828	ENSG00000172336	ILMN_1680091	458.808	Cluster 2	10.6081	10.6165	10.7371	10.6979	10.6581	10.4063	10.6524	10.6622	10.5826	10.5492	10.5852	10.6012	10.2345	10.2281	10.0843	10.1442	10.3236	10.1167
5560086	RIPK1	RIPK1	6:3077058	NM_003804 NP_003795 XM_005249457 XM_005249458 XP_005249514 XP_005249515	ENSG00000137275	ILMN_2119535	458.459	Cluster 2	9.25109	8.99947	9.10438	8.73418	8.93813	8.8843	8.87583	8.87438	8.91151	8.67459	8.93822	8.79906	8.49907	8.52463	8.56159	8.37161	8.5689	8.42775
2690427	TBC1D23	TBC1D23	3:99979661	NM_001199198 NM_018309 NP_001186127 NP_060779	ENSG00000036054	ILMN_2228044	458.066	Cluster 2	9.51608	9.64877	9.41048	9.55824	9.39776	9.34135	9.38113	9.29245	9.28081	9.38113	9.35509	9.2431	9.08179	9.06989	9.03486	9.06452	8.82012	9.0394
3180241	SLC25A14	SLC25A14	X:129474047	NM_001282195 NM_001282196 NM_001282197 NM_001282198 NM_003951 NM_022810 NP_001269124 NP_001269125 NP_001269126 NP_001269127 NP_003942 NP_073721 NR_104107 XM_005262485 XM_005262486 XM_005262487 XM_005262488 XM_005262489 XP_005262542 XP_005262543 XP_005262544 XP_005262545 XP_005262546 XR_244526 XR_244527	ENSG00000102078	ILMN_2347044	457.162	Cluster 2	9.05203	9.0478	8.92222	8.58686	8.55164	8.54236	8.7259	8.62654	8.66512	8.63137	8.81937	8.7854	8.37412	8.45083	8.39325	8.36837	8.42378	8.37233
2070687	SLC38A1	SLC38A1	12:-46576841	NM_001077484 NM_001278387 NM_001278388 NM_001278389 NM_001278390 NM_030674 NP_001070952 NP_001265316 NP_001265317 NP_001265318 NP_001265319 NP_109599	ENSG00000111371	ILMN_2266948	456.359	Cluster 2	9.06977	9.20918	9.15036	9.05057	8.98693	8.84443	9.10553	8.80974	8.92222	8.98524	8.85718	9.10563	8.61418	8.86903	8.50618	8.59716	8.75639	8.49044
5340292	LOC168474	SEPHS1P1	:NA	NR_002789	NA	ILMN_1805396	454.428	Cluster 2	8.88869	8.73836	8.70655	8.62726	8.65617	8.71893	8.88441	8.82277	8.92707	8.69344	8.8739	8.94149	8.36352	8.54981	8.32303	8.2865	8.68448	8.29275
4390121	ADRM1	ADRM1	20:60878027	NM_001281437 NM_001281438 NM_007002 NM_175573 NP_001268366 NP_001268367 NP_008933 NP_783163 XM_005260257 XM_005260258 XM_005260259 XM_005260260 XP_005260314 XP_005260315 XP_005260316 XP_005260317	ENSG00000130706	ILMN_1760143	454.246	Cluster 2	12.1781	12.1993	12.3121	11.9851	11.9267	12.1714	12.2156	12.1177	12.1101	12.147	12.1486	12.0784	11.6284	11.7148	11.6739	11.6232	11.7919	11.6951
4560328	FSCN1	FSCN1	7:5632436	NM_003088 NP_003079 XM_005249827 XP_005249884	ENSG00000075618	ILMN_1808707	453.809	Cluster 2	14.5152	14.5615	14.6332	14.2057	14.2662	14.2443	14.3367	14.2134	14.3199	14.2703	14.4461	14.3367	14.0202	14.002	13.89	13.8547	14.1779	13.9947
2710494	MGC11082	NA	:NA	NA	NA	ILMN_3307982	453.293	Cluster 2	9.8809	10.0359	10.0383	10.1518	10.0377	10.1099	10.1229	10.1	10.0973	10.2704	10.1716	10.2354	9.83059	9.98055	9.59353	9.66668	9.49256	9.71464
6040286	PER2	PER2	2:-239152679	NM_003894 NM_022817 NP_073728 XM_005246111 XP_005246168	ENSG00000132326	ILMN_1738095	452.998	Cluster 2	8.86935	8.80386	8.83511	9.07334	8.95052	9.12281	9.01928	9.13921	9.02918	8.82562	8.73444	8.78409	8.50303	8.62758	8.5807	8.51655	8.6745	8.52479
1110315	FAM36A	COX20	1:244998639	NM_198076 NP_932342 XM_005273039 XM_005273040 XP_005273096 XP_005273097	ENSG00000203667	ILMN_1808584	451.835	Cluster 2	9.34478	9.20392	9.20457	9.23889	9.15036	9.29387	9.251	9.21224	9.29283	9.15115	9.06045	9.08072	8.82599	8.74682	8.79161	8.73332	8.7683	8.85862
1450519	ETV5	ETV5	3:-185764106	NM_004454 NP_004445 XM_005247210 XM_005247211 XM_005247212 XP_005247267 XP_005247268 XP_005247269	ENSG00000244405	ILMN_1723260	451.755	Cluster 2	8.59708	8.61837	8.76562	8.54699	8.53108	8.77786	8.6548	8.59544	8.74531	8.5377	8.60442	8.66461	8.19234	8.31257	8.10436	8.04105	8.26122	8.19146
520196	GNL2	GNL2	1:-38032413	NM_013285 NP_037417	ENSG00000134697	ILMN_1761113	451.639	Cluster 2	11.8799	11.8427	11.7161	11.6036	11.5418	11.8512	11.6708	11.7625	11.7856	11.7085	11.6463	11.6284	11.3183	11.2512	11.3677	11.3717	11.3165	11.3301
5670487	HNRNPC	HNRNPC	14:-21677296	NM_001077442 NM_001077443 NM_004500 NM_031314 NP_001070910 NP_001070911 NP_004491 NP_112604 XM_005267576 XM_005267577 XM_005267578 XP_005267633 XP_005267634 XP_005267635 XR_245683	ENSG00000092199	ILMN_2334587	451.142	Cluster 2	10.7926	10.9912	10.8383	10.762	10.7164	10.8346	10.8396	10.6826	10.9276	10.6355	10.7291	10.9661	10.3226	10.473	10.3234	10.3766	10.493	10.4959
2810241	EXOSC5	EXOSC5	19:-41892276	NM_020158 NP_064543 XM_005259085 XP_005259142	ENSG00000077348	ILMN_1659725	450.61	Cluster 2	9.98558	9.75764	9.86211	9.8143	9.79356	9.92743	9.96016	9.85693	9.85207	9.71272	9.95578	9.91729	9.42467	9.51117	9.42599	9.43444	9.62345	9.39755
3170551	RBM3	RBM3	X:48432741	NM_001017430 NM_001017431 NM_006743 NP_006734 XM_005272630 XM_005272631 XM_005278044 XM_005278045 XP_005272687 XP_005272688 XP_005278101 XP_005278102	c("ENSG00000102317", "ENSG00000268489")	ILMN_2298261	450.52	Cluster 2	8.69391	8.76494	8.62798	8.58595	8.58726	8.52604	8.63545	8.5309	8.62392	8.42449	8.68466	8.77815	8.31519	8.34245	8.21456	8.05857	8.35888	8.15417
1400673	CDCA5	CDCA5	11:-64844927	NM_080668 NP_542399 XM_005273733 XM_005273734 XM_005273735 XP_005273790 XP_005273791 XP_005273792	ENSG00000146670	ILMN_1683450	450.103	Cluster 2	12.2827	12.2289	12.2588	12.0061	12.1062	12.1369	12.2304	12.1456	12.3402	12.0668	12.1865	12.2097	11.6754	11.9153	11.6588	11.5538	11.8522	11.6801
6040703	TRIM39	TRIM39	c("6:30294621", "6:30295008", "6_apd_hap1:1606250", "6_apd_hap1:1606637", "6_cox_hap2:1806627", "6_cox_hap2:1807014", "6_dbb_hap3:1588269", "6_dbb_hap3:1588656", "6_mann_hap4:1642689", "6_mann_hap4:1643076", "6_qbl_hap6:1587515", "6_qbl_hap6:1587902", "6_ssto_hap7:1624596", "6_ssto_hap7:1624983")	NM_021253 NM_172016 NP_067076 NP_742013 XM_005249228 XM_005249229 XM_005249230 XM_005249231 XM_005272841 XM_005272842 XM_005272843 XM_005272844 XM_005274876 XM_005274877 XM_005274878 XM_005274879 XM_005274996 XM_005274997 XM_005274998 XM_005274999 XM_005275141 XM_005275142 XM_005275143 XM_005275144 XM_005275425 XM_005275426 XM_005275427 XM_005275428 XM_005275571 XM_005275572 XM_005275573 XM_00527…	c("ENSG00000204599", "ENSG00000229929", "ENSG00000226437", "ENSG00000232839", "ENSG00000230308", "ENSG00000206495", "ENSG00000224994")	ILMN_1736562	449.599	Cluster 2	9.74249	9.94252	9.87438	9.88859	9.87334	9.77618	9.85693	9.88196	10.0133	9.74043	9.81126	9.76078	9.40128	9.43365	9.52655	9.39817	9.50961	9.48063
5340167	RFWD3	RFWD3	16:-74655297	NM_018124 NP_060594 XM_005256021 XM_005256022 XP_005256078 XP_005256079	ENSG00000168411	ILMN_1687107	449.192	Cluster 2	11.2804	11.3644	11.4109	11.1322	11.1472	11.1252	11.2309	11.2189	11.245	11.2389	11.3864	11.1911	10.8296	10.8997	10.8015	10.8128	10.9868	10.7912
5570132	ACTB	ACTB	7:-5566779	NM_001101 NP_001092 XM_005249818 XM_005249819 XM_005249820 XP_005249875 XP_005249876 XP_005249877	ENSG00000075624	ILMN_2038777	448.447	Cluster 2	14.8987	14.8697	14.8658	14.9933	14.9709	14.9436	14.9228	14.8404	14.9981	14.9469	14.9082	14.9015	14.595	14.6821	14.4033	14.5011	14.506	14.524
2690040	ABHD12B	ABHD12B	14:51338878	NM_001206673 NM_181533 NM_181814 NP_001193602 NP_861535 XM_005267356 XM_005267357 XP_005267413 XP_005267414	ENSG00000131969	ILMN_1707925	447.755	Cluster 2	8.4268	8.42312	8.40429	8.21613	8.08184	8.02026	8.31029	8.07748	8.36029	7.94	8.12771	8.33095	7.97934	7.928	7.76032	7.78611	7.98562	7.57744
5270167	GNL3	GNL3	3:52719936	NM_014366 NM_206825 NM_206826 NP_055181 NP_996561 NP_996562	ENSG00000163938	ILMN_2324056	445.511	Cluster 2	11.8989	11.9351	11.7427	11.7863	11.9719	11.8642	11.8787	11.9351	11.8601	11.7883	11.9399	11.9794	11.5122	11.6463	11.4085	11.3442	11.519	11.4689
4730674	SKP2	SKP2	5:36152145	NM_001243120 NM_005983 NM_032637 NP_001230049 NP_005974 NP_116026 XM_005248341 XP_005248398	ENSG00000145604	ILMN_1791002	445.421	Cluster 2	10.2807	10.2153	10.2049	10.3374	10.2687	10.0862	10.3776	10.3037	10.377	10.3842	10.4502	10.4187	9.99148	10.1285	9.81574	9.87124	9.94309	9.93707
3170181	ETF1	ETF1	5:-137841782	NM_001256302 NM_001282185 NM_004730 NP_001243231 NP_001269114 NP_004721 NR_045992 NR_045994 XM_005271920 XM_005271921 XM_005271922 XP_005271977 XP_005271978 XP_005271979	ENSG00000120705	ILMN_2222992	445.25	Cluster 2	12.0525	11.8764	12.0353	11.8566	11.9553	12.0367	12.014	11.941	11.9331	12.0868	12.0159	11.9494	11.6548	11.7527	11.4626	11.558	11.6951	11.4407
870131	HSPA5	HSPA5	9:-127997127	NM_005347 NP_005338	ENSG00000044574	ILMN_1773865	443.815	Cluster 2	9.81149	9.73689	9.70283	9.523	9.56549	9.49099	9.63959	9.68217	9.7141	9.67836	9.65424	9.50045	9.37387	9.2794	9.23917	9.21128	9.35697	9.18666
1990327	TUBB4Q	TUBB7P	:NA	NM_020040	NA	ILMN_1750100	443.505	Cluster 2	10.8031	10.7043	10.838	10.6675	10.664	10.7236	10.8291	10.7432	10.7377	10.7765	10.9376	10.9713	10.5309	10.379	10.3392	10.1302	10.3953	10.1998
6200682	CAPRIN2	CAPRIN2	12:-30862486	NM_001002259 NM_001206856 NM_023925 NM_032156 NP_001002259 NP_001193785 NP_076414 NP_115532 NR_038177	ENSG00000110888	ILMN_2345739	442.231	Cluster 2	9.34245	9.15788	9.11563	9.23581	9.15723	9.09464	9.2935	9.14004	9.22042	9.00446	9.13821	9.09792	8.89588	8.81706	8.60054	8.66954	8.67266	8.87183
160204	RPP40	RPP40	6:-4995280	NM_006638 NP_006629 XM_005248820 XM_005248821 XP_005248877 XP_005248878	ENSG00000124787	ILMN_1810423	442.059	Cluster 2	11.7633	11.6708	11.3408	11.2792	11.4485	11.5122	11.5317	11.6746	11.7301	11.6548	11.6028	11.6149	11.2564	11.2892	11.1513	11.0722	11.2549	11.202
4670670	CDC25A	CDC25A	3:-48198668	NM_001789 NM_201567 NP_001780 NP_963861 XM_005265629 XP_005265686 XR_245170	ENSG00000164045	ILMN_1733396	439.988	Cluster 2	9.07409	9.17126	9.06573	8.92268	8.99426	8.96942	9.16603	9.02513	9.01765	9.01122	9.06045	9.09198	8.65037	8.53671	8.49212	8.41319	8.67406	8.5564
3140369	TGIF1	TGIF1	c("18:3412072", "18:3447608", "18:3449973", "18:3450031", "18:3450172", "18:3451591", "18:3453772")	NM_001278682 NM_001278684 NM_001278686 NM_003244 NM_170695 NM_173207 NM_173208 NM_173209 NM_173210 NM_173211 NM_174886 NP_001265611 NP_001265613 NP_001265615 NP_003235 NP_733796 NP_775299 NP_775300 NP_775301 NP_775302 NP_775303 NP_777480 XM_005258134 XM_005258135 XM_005258136 XP_005258191 XP_005258192 XP_005258193	ENSG00000177426	ILMN_2318643	439.776	Cluster 2	11.2813	11.358	11.1901	11.4326	11.4429	11.3034	11.3485	11.1561	11.2792	11.0254	10.9397	11.0999	10.814	10.9927	10.7276	10.9216	10.9909	10.7726
5910424	SLC29A1	SLC29A1	c("6:44187242", "6:44191296", "6:44191363")	NM_001078174 NM_001078175 NM_001078176 NM_001078177 NM_004955 NP_001071642 NP_001071643 NP_001071644 NP_001071645 NP_004946 XM_005248875 XM_005248876 XM_005248877 XM_005248878 XM_005248879 XM_005248880 XM_005248881 XM_005248882 XP_005248932 XP_005248933 XP_005248934 XP_005248935 XP_005248936 XP_005248937 XP_005248938 XP_005248939	ENSG00000112759	ILMN_1723971	438.868	Cluster 2	10.2234	10.3729	10.3944	10.4291	10.5723	10.4047	10.5285	10.5805	10.5365	10.6122	10.4118	10.6095	10.1775	10.2042	10.0788	10.0304	10.1174	10.0345
6560390	CRELD2	CRELD2	22:50312283	NM_001135101 NM_024324 NP_001128573 NP_077300 XM_005261737 XM_005261738 XM_005261739 XM_005261740 XP_005261794 XP_005261795 XP_005261796 XP_005261797	ENSG00000184164	ILMN_1748707	438.413	Cluster 2	10.6587	10.5734	10.788	10.5462	10.5455	10.639	10.706	10.6176	10.7184	10.5893	10.7316	10.7564	10.4085	10.4591	10.1445	10.1348	10.5037	10.2387
6450474	BRI3BP	BRI3BP	12:125478194	NM_080626 NP_542193	ENSG00000184992	ILMN_1800619	438.118	Cluster 2	9.28195	9.3239	9.33657	8.95405	8.86708	9.01575	9.10834	8.9805	9.19461	9.09824	9.18681	9.18608	8.71055	8.9975	8.73042	8.52216	8.74887	8.66201
2630433	CDT1	CDT1	16:88870186	NM_030928 NP_112190	ENSG00000167513	ILMN_1651237	435.586	Cluster 2	10.4095	10.5415	10.4315	10.2658	10.1698	10.2755	10.3642	10.3897	10.2934	10.2392	10.2088	10.2408	9.90444	9.8643	9.82155	9.7419	10.0159	9.83258
2370132	TNFRSF11B	TNFRSF11B	8:-119935796	NM_002546 NP_002537	ENSG00000164761	ILMN_1676663	435.199	Cluster 2	9.49906	9.67433	9.58775	9.96911	10.0721	9.99746	10.2241	10.5659	10.2716	9.7473	9.98528	9.79356	9.61988	9.73272	9.73655	9.65109	9.86134	9.92785
1170022	C17ORF81	ELP5	c("17:7155372", "17:7155551")	NM_015362 NM_203413 NM_203414 NM_203415 NP_056177 NP_981958 NP_981959 NP_981960	ENSG00000170291	ILMN_1705414	435.103	Cluster 2	8.60539	8.62668	8.61806	8.80647	8.76484	8.55055	8.85254	8.77577	8.8494	8.76907	8.69942	8.84506	8.39253	8.30805	8.27907	8.31639	8.45752	8.36635
1580341	GPATCH4	GPATCH4	1:-156564100	NM_015590 NM_017725 NM_182679 NP_056405 NP_872620 XM_005245287 XM_005245288 XP_005245344 XP_005245345	ENSG00000160818	ILMN_2281069	433.763	Cluster 2	8.73252	8.79497	8.70585	8.60292	8.37324	8.539	8.58324	8.69963	8.75769	8.55735	8.68325	8.67349	8.27764	8.26868	8.218	8.17454	8.32665	8.27366
5090440	CDKN2AIP	CDKN2AIP	4:184365789	NM_017632 NP_060102 XM_005263118 XP_005263175	ENSG00000168564	ILMN_1773066	431.792	Cluster 2	9.48681	9.59414	9.48653	9.61403	9.6508	9.49522	9.77562	9.77176	9.65812	9.55881	9.52535	9.52362	9.23343	9.25281	9.28119	9.28743	9.091	9.112
2000440	ENSA	ENSA	c("1:-150599522", "1:-150595754", "1:-150594599")	NM_004436 NM_207042 NM_207043 NM_207044 NM_207045 NM_207046 NM_207047 NM_207168 NP_004427 NP_996925 NP_996926 NP_996927 NP_996928 NP_996929 NP_996930 NP_997051 XM_005244952 XP_005245009	ENSG00000143420	ILMN_2364700	431.306	Cluster 2	10.9091	11.1265	11.1526	10.8693	10.9424	10.8855	11.1423	10.942	10.9424	10.8581	10.8675	10.949	10.5674	10.7473	10.5262	10.5246	10.5874	10.5879
6270437	FJX1	FJX1	11:35639735	NM_014344 NP_055159	ENSG00000179431	ILMN_1746465	431.247	Cluster 2	9.83477	9.83513	9.90817	10.0331	10.0549	10.2869	9.86846	10.0227	9.90542	9.92626	9.65515	9.83024	9.40874	9.4958	9.523	9.58577	9.51117	9.31387
430309	C6ORF66	NDUFAF4	6:-97337187	NM_014165 NP_054884	ENSG00000123545	ILMN_1659524	430.86	Cluster 2	10.7612	10.8489	10.759	10.8306	10.7114	10.6384	10.9112	10.8069	10.9235	10.78	10.7891	10.8346	10.4806	10.4791	10.3603	10.3003	10.6401	10.2726
4060050	PNPT1	PNPT1	2:-55861198	NM_033109 NP_149100 XM_005264629 XP_005264686	ENSG00000138035	ILMN_1810608	430.314	Cluster 2	8.79085	8.76822	8.58642	8.64449	8.53044	8.62791	8.67762	8.7145	8.75138	8.65179	8.82035	8.69114	8.37381	8.2861	8.29034	8.27141	8.26905	8.14815
6380037	LOC100130516	NA	:NA	NA	NA	ILMN_3231944	429.94	Cluster 2	12.1001	11.7269	12.0513	12.0381	12.0808	12.0177	12.161	12.1381	12.1781	12.0271	12.2874	12.2762	11.7374	11.7931	11.4882	11.6701	11.6713	11.8456
630673	TOE1	TOE1	1:45805342	NM_025077 NP_079353 XM_005270412 XM_005270413 XM_005270414 XP_005270469 XP_005270470 XP_005270471 XR_246230	ENSG00000132773	ILMN_1660938	429.541	Cluster 2	8.41941	8.46177	8.42224	8.40619	8.39079	8.40215	8.38416	8.54899	8.40678	8.41693	8.29085	8.30106	8.03344	7.94249	8.02507	7.90663	7.97545	8.02568
1450274	CLDN6	CLDN6	16:-3064713	NM_021195 NP_067018	ENSG00000184697	ILMN_1804531	429.449	Cluster 2	10.1049	10.0276	10.1635	10.2874	10.3713	10.185	10.2441	10.2014	10.263	10.0928	10.0471	9.98499	9.99212	9.91259	9.7435	9.71297	9.87979	9.73993
4050437	PTS	PTS	11:112097088	NM_000317 NP_000308	ENSG00000150787	ILMN_2162328	429.291	Cluster 2	11.8601	11.7461	11.6284	11.7235	11.5393	11.6036	11.7196	11.7538	11.8388	11.5431	11.7058	11.7633	11.2849	11.2998	11.3308	11.2709	11.2741	11.1782
6660333	ORC1L	ORC1	1:-52838501	NM_001190818 NM_001190819 NM_004153 NP_001177747 NP_001177748 NP_004144	ENSG00000085840	ILMN_1727459	428.183	Cluster 2	9.36971	9.33453	9.35533	9.33903	9.36887	9.28405	9.31387	9.35642	9.43235	9.32573	9.24454	9.33735	9.01287	8.96629	8.84076	8.87465	8.7309	8.8696
2690324	ITPRIP	ITPRIP	10:-106071899	NM_001272012 NM_001272013 NM_033397 NP_001258941 NP_001258942 NP_203755 XM_005270257 XM_005270258 XP_005270314 XP_005270315	ENSG00000148841	ILMN_1805192	427.989	Cluster 2	9.80234	9.65281	9.618	9.77704	9.91152	9.9384	9.65751	9.87108	9.89801	9.73272	9.76796	9.79178	9.31084	9.38331	9.50262	9.37134	9.54001	9.38633
2690292	NCOA5	NCOA5	20:-44689626	NM_020967 NP_066018 XM_005260474 XM_005260475 XP_005260531 XP_005260532	ENSG00000124160	ILMN_1770035	427.622	Cluster 2	9.94961	9.91619	9.87438	9.93973	9.99865	9.90975	9.97602	9.98292	9.92857	10.103	9.95803	9.94757	9.32042	9.35765	9.36201	9.19009	9.42195	9.33071
1050750	CLPTM1L	CLPTM1L	5:-1318000	NM_030782 NP_110409 XM_005248379 XM_005248380 XP_005248436 XP_005248437	ENSG00000049656	ILMN_1752802	427.133	Cluster 2	11.1293	11.1178	11.0888	11.0633	11.2195	11.027	11.0972	11.0291	11.0675	10.956	11.0254	11.1816	10.7329	10.845	10.6056	10.651	10.7216	10.6625
4560110	ARMET	MANF	3:51422692	NM_006010 NP_006001	c("ENSG00000145050", "ENSG00000259880")	ILMN_2183510	426.414	Cluster 2	12.6132	12.6968	12.5685	12.4092	12.3276	12.1845	12.578	12.5079	12.5738	12.5429	12.5814	12.5925	12.3533	12.2479	12.0589	12.0463	12.3065	12.15
2490204	QTRTD1	QTRTD1	3:113775582	NM_001256835 NM_001256836 NM_001256837 NM_024638 NP_001243764 NP_001243765 NP_001243766 NP_078914 XM_005247769 XM_005247770 XP_005247826 XP_005247827	ENSG00000151576	ILMN_2155516	425.138	Cluster 2	10.1281	10.256	10.0694	10.2828	10.1185	10.1474	10.2267	10.2296	10.2122	9.85543	10.1824	10.0935	9.75013	9.82846	9.81332	9.76819	9.86858	9.62802
4390221	SMPDL3B	SMPDL3B	1:28261504	NM_001009568 NM_014474 NP_001009568 NP_055289 XM_005245854 XM_005245855 XP_005245911 XP_005245912	ENSG00000130768	ILMN_1678095	424.899	Cluster 2	8.51232	8.55036	8.42456	8.54726	8.44004	8.21093	8.50627	8.43725	8.42186	8.42723	8.34906	8.35213	8.21726	8.24143	7.98141	8.00771	8.17518	7.8818
3390730	DOLK	DOLK	9:-131707809	NM_014908 NP_055723	ENSG00000175283	ILMN_1753627	424.779	Cluster 2	9.8016	9.73327	9.81972	9.71703	9.73586	9.76658	9.80728	9.91546	9.86622	9.72934	9.86089	9.78638	9.32585	9.47489	9.28469	9.22934	9.52692	9.34135
5820392	CCT6A	CCT6A	7:56119378	NM_001009186 NM_001762 NP_001009186 NP_001753 XM_005271790 XP_005271847	ENSG00000146731	ILMN_1722502	423.432	Cluster 2	10.5238	10.4658	10.5191	10.2837	10.2931	10.4526	10.5548	10.6833	10.5649	10.5912	10.5037	10.5775	10.1627	10.1736	10.1511	10.1377	10.1962	10.1159
3780161	TMEM70	TMEM70	8:74888377	NM_001040613 NM_017866 NP_001035703 NP_060336 NR_033334	ENSG00000175606	ILMN_1739032	423.189	Cluster 2	9.08772	9.10688	8.85469	8.92795	8.88405	8.88903	9.08369	9.16788	9.15929	9.07305	8.77779	8.93765	8.51169	8.56051	8.48711	8.55421	8.69536	8.60523
4250204	SLC25A3	SLC25A3	12:98987403	NM_002635 NM_005888 NM_213611 NM_213612 NP_002626 NP_005879 NP_998776 XM_005268981 XM_005268982 XP_005269038 XP_005269039	ENSG00000075415	ILMN_1720703	422.45	Cluster 2	8.57469	8.67831	8.61153	8.54324	8.55921	8.41159	8.5803	8.4899	8.69337	8.46182	8.52241	8.54071	8.1217	8.22073	8.05338	8.23196	8.25093	8.02312
5960132	NOLC1	NOLC1	10:103911933	NM_004741 NP_004732 XM_005270273 XM_005270274 XM_005270275 XP_005270330 XP_005270331 XP_005270332	ENSG00000166197	ILMN_2184640	422.348	Cluster 2	9.81853	9.93125	9.86812	9.85009	9.69099	9.65751	9.84376	9.8164	9.75149	9.76331	9.82718	9.86355	9.38374	9.40072	9.30617	9.33975	9.51458	9.33162
6550274	LOC649679	NA	:NA	NA	NA	ILMN_1676036	421.211	Cluster 2	9.29994	9.24413	9.48276	9.13727	9.17717	9.26303	9.30579	9.30174	9.4544	9.40874	9.45113	9.41443	8.9985	9.0331	8.8683	8.90505	9.15525	8.89903
4880386	SLC25A46	SLC25A46	5:110074754	NM_138773 NP_620128 XM_005272126 XM_005272127 XP_005272183 XP_005272184	ENSG00000164209	ILMN_1720311	420.867	Cluster 2	9.92435	9.86385	9.88139	9.62122	9.61225	9.87573	9.91021	10.0072	9.90627	9.98344	9.83343	9.88814	9.47886	9.50282	9.53403	9.61225	9.49735	9.41809
1240685	PDCD5	PDCD5	19:33072094	NM_004708 NP_004699 XM_005259392 XP_005259449	ENSG00000105185	ILMN_2228710	420.205	Cluster 2	11.3466	11.2054	11.2414	11.0701	11.1875	11.2153	11.2892	11.1893	11.2761	11.2966	11.4355	11.4072	10.9661	10.937	10.8721	10.7761	11.0088	10.8664
2140438	INO80D	INO80D	2:-206858445	NM_017759 NP_060229 XM_005246657 XM_005246658 XM_005246659 XM_005246660 XP_005246714 XP_005246715 XP_005246716 XP_005246717	ENSG00000114933	ILMN_3240685	420.175	Cluster 2	9.25895	9.52284	9.44459	9.75795	9.79743	9.70954	9.51374	9.64469	9.59118	9.31795	9.47313	9.38148	9.15948	9.20237	9.03981	9.02352	9.1607	9.24027
5570296	DTL	DTL	1:212208919	NM_016448 NP_057532 XM_005273159 XP_005273216	ENSG00000143476	ILMN_1779711	419.44	Cluster 2	9.91683	9.8643	9.73448	9.80856	9.68426	9.9463	9.94371	10.0004	9.87573	9.91173	9.88839	9.86528	9.59055	9.44488	9.51982	9.29066	9.56929	9.37178
130671	NLE1	NLE1	17:-33458368	NM_001014445 NM_018096 NP_001014445 NP_060566 XM_005257989 XM_005257990 XM_005257991 XM_005257992 XP_005258046 XP_005258047 XP_005258048 XP_005258049	ENSG00000073536	ILMN_2404454	419.419	Cluster 2	8.53366	8.50165	8.56159	8.35647	8.29393	8.33356	8.51533	8.49894	8.50203	8.54747	8.58992	8.5803	8.08748	8.09887	8.15649	8.14502	8.21231	8.08586
160437	BRI3BP	BRI3BP	12:125478194	NM_080626 NP_542193	ENSG00000184992	ILMN_1797693	419.414	Cluster 2	9.1773	9.36797	9.39432	9.07104	9.12454	9.16655	9.18666	9.07385	9.11105	9.22412	9.18188	9.21244	8.90001	8.9622	8.74127	8.6891	8.87518	8.84523
130037	PHF5A	PHF5A	22:-41855721	NM_032758 NP_116147	ENSG00000100410	ILMN_1775901	418.634	Cluster 2	9.49124	9.49043	9.49488	9.38755	9.25984	9.43815	9.38065	9.42961	9.54497	9.27373	9.33003	9.41556	9.07076	8.97566	9.09024	8.86817	9.09056	9.00164
4260044	SQSTM1	SQSTM1	c("5:179233388", "5:179234003", "5:179247842")	NM_001142298 NM_001142299 NM_003900 NP_001135770 NP_001135771 NP_003891	ENSG00000161011	ILMN_1662618	418.003	Cluster 2	12.7695	12.6838	12.8737	12.8407	12.6434	12.7065	12.9032	13.0835	13.0078	12.7957	12.9205	12.8557	12.5353	12.5343	12.5036	12.4049	12.5942	12.4456
2490181	SFRS10	TRA2B	3:-185632358	NM_001243879 NM_004593 NP_001230808 NP_004584 XM_005247703 XM_005247704 XP_005247760 XP_005247761	ENSG00000136527	ILMN_1742798	417.947	Cluster 2	12.1013	12.0471	11.9601	11.975	11.8918	11.9891	11.9544	11.9742	12.139	12.0207	11.9733	12.0463	11.5223	11.5393	11.6184	11.5855	11.6806	11.6365
1510292	LOC388755	NA	:NA	NA	NA	ILMN_1671573	417.873	Cluster 2	8.47201	8.53317	8.57212	8.34489	8.41193	8.20609	8.42923	8.23367	8.3484	8.13915	8.26136	8.31178	8.18363	8.23125	7.91467	7.88966	8.20213	7.92409
5290497	HS.540111	NA	:NA	NA	NA	ILMN_1836486	417.832	Cluster 2	8.20034	8.15565	8.14185	8.21221	8.1887	8.30626	8.4847	8.49543	8.40468	8.25496	8.29085	8.25659	7.94527	7.97104	7.86882	7.79646	7.92933	7.93362
1090437	GTPBP4	GTPBP4	10:1034349	NM_012341 NP_036473 XM_005252437 XP_005252494	ENSG00000107937	ILMN_1742577	416.179	Cluster 2	12.5538	12.7508	12.4835	12.5012	12.6185	12.6298	12.5182	12.6328	12.5567	12.5208	12.6204	12.4456	12.2304	12.1101	12.3421	12.0892	12.0471	12.1334
1010544	GAR1	GAR1	4:110736666	NM_018983 NM_032993 NP_061856 NP_127460 XM_005263069 XP_005263126	ENSG00000109534	ILMN_3263329	416.011	Cluster 2	9.87573	9.74717	9.92328	9.73448	9.65281	9.79764	9.86646	10.03	9.80728	9.81605	9.78079	9.86164	9.49443	9.45126	9.51419	9.26187	9.44459	9.41418
2360296	HS.270778	LOC729860	:NA	XR_078447 XR_078773	NA	ILMN_1851610	415.979	Cluster 2	8.48798	8.38445	8.3394	8.36047	8.2779	8.1871	8.26997	8.24078	8.14273	8.11459	8.31204	8.38495	8.10605	8.21398	7.8194	7.86209	7.94663	7.74448
2490288	ARRB1	ARRB1	11:-74971166	NM_004041 NM_020251 NP_004032 NP_064647 XM_005273997 XM_005273998 XM_005273999 XP_005274054 XP_005274055 XP_005274056	ENSG00000137486	ILMN_2325168	414.701	Cluster 2	9.14172	9.16271	9.31807	8.92195	8.83409	8.92294	9.1817	8.99707	9.09658	8.78196	9.0478	8.9805	8.85154	8.79118	8.58836	8.41097	8.97957	8.46938
3990497	SNORA61	SNORA61	1:-28906276	NR_002987	c("ENSG00000197989", "ENSG00000207311")	ILMN_3245458	414.519	Cluster 2	9.82699	10.0208	9.90004	9.59664	9.66975	9.46862	10.0246	9.88162	10.0052	9.76256	10.0004	10.0104	9.7046	9.59402	9.44551	9.4625	9.73993	9.52655
430639	PCF11	PCF11	11:82868137	NM_015885 NP_056969 XM_005274048 XM_005274049 XP_005274105 XP_005274106	ENSG00000165494	ILMN_1798602	413.574	Cluster 2	9.25695	9.34948	9.12705	9.15504	9.23014	8.87618	9.56316	9.37653	9.44416	9.2377	9.40774	9.2796	8.94669	8.92336	9.03079	8.98186	8.85612	9.05662
7150661	HK2	HK2	2:75059782	NM_000189 NP_000180 XM_005264280 XP_005264337	ENSG00000159399	ILMN_1723486	413.258	Cluster 2	9.28314	9.55664	9.36873	9.30944	9.49031	9.23103	9.35653	9.14589	9.13909	9.30359	9.44357	9.39512	9.07011	9.06407	9.0079	8.83395	8.86362	8.93153
6350348	BUB3	BUB3	10:124913760	NM_001007793 NM_004725 NP_001007794 NP_004716	ENSG00000154473	ILMN_2386100	413.006	Cluster 2	9.78308	9.8312	9.74969	9.62664	9.6608	9.57855	9.75871	9.728	9.62002	9.88196	9.80659	9.825	9.38772	9.40742	9.21725	9.34402	9.41325	9.28021
450168	SFRS7	SRSF7	2:-38970741	NM_001031684 NM_001195446 NM_006276 NP_001026854 NP_001182375 XM_005264484 XM_005264485 XM_005264486 XP_005264541 XP_005264542 XP_005264543	ENSG00000115875	ILMN_1778836	412.829	Cluster 2	11.2946	11.4704	11.4894	11.6415	11.4889	11.5455	11.657	11.7549	11.7647	11.3885	11.5053	11.3011	11.1353	11.1778	11.2768	11.2651	11.2102	11.2849
6770474	CYP2S1	CYP2S1	19:41699115	NM_030622 NP_085125	ENSG00000167600	ILMN_1705403	412.8	Cluster 2	9.78917	9.74375	9.90289	10.0138	9.95468	9.85864	9.86164	9.9165	9.94452	9.70659	9.97533	9.9817	9.79322	9.75871	9.45493	9.34791	9.73342	9.35002
7570181	MCM10	MCM10	10:13203554	NM_018518 NM_182751 NP_060988 NP_877428	ENSG00000065328	ILMN_2413898	412.266	Cluster 2	10.2801	10.1651	10.2683	10.2067	10.0891	10.1135	10.2934	10.2368	10.2813	10.3363	10.3351	10.2226	9.90208	9.92526	9.71943	9.83513	9.95679	9.80546
7150189	PHF17	PHF17	4:129730779	NM_024900 NM_199320 NP_079176 NP_955352 XM_005263229 XM_005263230 XM_005263231 XM_005263232 XM_005263233 XP_005263286 XP_005263287 XP_005263288 XP_005263289 XP_005263290	ENSG00000077684	ILMN_1736015	411.266	Cluster 2	9.27766	9.29273	9.42574	9.63311	9.47135	9.57635	9.50846	9.57124	9.48444	9.03678	9.15504	9.18724	9.02021	8.99696	8.96916	8.9258	9.14451	9.02133
6660497	HSPA14	HSPA14	10:14880261	NM_001037538 NM_001278205 NM_016299 NP_001265134 NP_057383 NR_103464	ENSG00000187522	ILMN_1797318	410.35	Cluster 2	10.8103	10.7112	10.6182	10.6253	10.8955	10.8164	10.8296	10.8581	10.8435	10.7755	10.874	10.8004	10.5584	10.5928	10.3955	10.2444	10.4927	10.3768
6550195	ITFG2	ITFG2	12:2921787	NM_018463 NP_060933 XM_005253707 XM_005253708 XM_005253709 XP_005253764 XP_005253765 XP_005253766	ENSG00000111203	ILMN_1701244	410.309	Cluster 2	9.18783	9.19622	9.04238	9.15209	9.24463	9.17467	9.27527	9.36942	9.38347	9.16603	9.24581	9.19772	8.80687	8.78202	8.80368	8.74987	8.8807	8.84304
1450075	ILF3	ILF3	19:10764937	NM_001137673 NM_004516 NM_012218 NM_017620 NM_153464 NP_001131145 NP_004507 NP_036350 NP_060090 NP_703194 XM_005259894 XM_005259895 XP_005259951 XP_005259952	ENSG00000129351	ILMN_1698463	410.244	Cluster 2	10.667	10.5054	10.702	10.3877	10.4045	10.3942	10.6634	10.7564	10.6578	10.5793	10.5992	10.5238	10.2433	10.2386	10.0651	10.211	10.3032	10.2019
2190537	WDR74	NA	:NA	NA	NA	ILMN_1809866	410.202	Cluster 2	10.3525	10.2373	10.262	9.90488	10.1226	9.97139	10.1408	10.1812	10.1876	10.1203	10.106	10.1824	9.72082	9.88737	9.734	9.77748	9.82936	9.74819
1010176	GDPD5	GDPD5	11:-75145685	NM_030792 NP_110419 XM_005274313 XM_005274314 XM_005274315 XM_005274316 XM_005274317 XM_005274318 XM_005274319 XP_005274370 XP_005274371 XP_005274372 XP_005274373 XP_005274374 XP_005274375 XP_005274376	ENSG00000158555	ILMN_1701643	408.896	Cluster 2	8.4418	8.46775	8.43774	8.49925	8.44737	8.50898	8.7173	8.68479	8.74271	8.71055	8.67714	8.6541	8.48151	8.54167	8.12269	8.20292	8.44627	8.194
6270619	ZNF689	ZNF689	16:-30614700	NM_138447 NP_612456 NR_073480 NR_073481 NR_073482 NR_104166	ENSG00000156853	ILMN_1759008	408.895	Cluster 2	10.3392	10.4744	10.4978	10.4447	10.5529	10.4223	10.5517	10.5056	10.5474	10.3744	10.3486	10.6122	10.1302	10.2084	10.0445	10.0256	10.1033	10.0856
3190484	COMMD5	COMMD5	8:-146075551	NM_001081003 NM_001081004 NM_014066 NP_001074472 NP_001074473 NP_054785 XM_005272314 XP_005272371	ENSG00000170619	ILMN_2235454	408.883	Cluster 2	8.63466	8.81205	8.79004	8.67928	8.69972	8.72445	8.82068	8.81467	8.67331	8.6885	8.77587	8.76134	8.49471	8.57715	8.29854	8.12858	8.55681	8.23279
2750367	PMAIP1	PMAIP1	18:57567192	NM_021127 NP_066950 XM_005266710 XP_005266767	ENSG00000141682	ILMN_2098446	408.506	Cluster 2	8.39338	8.36202	8.41034	8.43376	8.20486	8.55219	8.07865	8.10205	8.198	8.13475	8.25313	8.03321	7.94576	7.8902	7.85532	7.71155	7.93823	7.64631
7200142	POLR2C	POLR2C	16:57496551	NM_002694 NM_032940 NP_116558	ENSG00000102978	ILMN_1659411	408.467	Cluster 2	11.0664	11.0301	10.9589	11.1341	11.2479	11.2555	11.2555	11.1886	11.1347	11.1305	11.1257	11.0885	10.8976	10.8879	10.6675	10.7095	10.7993	10.7236
520039	AADAT	AADAT	4:-170981373	NM_016228 NM_182662 NP_057312 NP_872603 XM_005263044 XM_005263045 XP_005263101 XP_005263102	ENSG00000109576	ILMN_2270015	407.961	Cluster 2	8.61982	8.5636	8.51879	8.24661	8.30484	8.24708	8.31552	8.3793	8.3986	8.25218	8.3773	8.28159	7.93593	8.19211	7.98317	7.97751	7.96826	7.9724
4570274	LOC100134571	NA	:NA	NA	NA	ILMN_3244483	407.692	Cluster 2	8.5768	8.73461	8.73015	8.73208	8.68964	8.61242	8.84496	8.7347	8.59643	8.58516	8.64081	8.64562	8.35785	8.42858	8.20511	8.3602	8.21389	8.14295
4830068	LOC650803	NA	:NA	NA	NA	ILMN_1803510	407.688	Cluster 2	9.97391	9.88879	9.82026	9.87209	9.93369	10.1753	9.62882	9.67007	9.72823	9.73512	9.76914	9.85295	9.48915	9.57568	9.40141	9.37894	9.66899	9.55937
5050402	HIST1H2BK	HIST1H2BK	6:-27106072	NM_080593 NP_542160	ENSG00000197903	ILMN_1813314	407.215	Cluster 2	9.19951	9.2225	9.24853	9.25062	9.28289	9.00514	9.24539	9.27442	9.22547	9.29195	9.38784	9.50801	8.85436	9.1	8.81493	8.82389	8.91161	8.70392
4810575	ADAMTSL2	ADAMTSL2	c("9:136397286", "9:136399975")	NM_001145320 NM_014694 NP_001138792 NP_055509 XM_005272237 XM_005272238 XM_005272239 XP_005272294 XP_005272295 XP_005272296	ENSG00000197859	ILMN_1721495	407.177	Cluster 2	8.23356	8.30163	8.28244	8.5874	8.55532	8.64919	8.35528	8.62845	8.49952	8.28508	8.19211	8.03321	8.06416	8.16057	8.09899	8.06127	8.17388	8.07963
6940445	ZDHHC6	ZDHHC6	10:-114190058	NM_022494 NP_071939 XM_005270051 XM_005270052 XP_005270108 XP_005270109	ENSG00000023041	ILMN_1739659	407.092	Cluster 2	10.3007	10.4543	10.3672	9.86589	9.99633	10.0508	10.1544	10.1331	10.1199	10.3349	10.1736	10.2554	9.83271	9.98418	9.80831	9.90472	9.98986	9.79795
4810129	BRMS1	BRMS1	11:-66104804	NM_001024957 NM_001024958 NM_015399 NP_001020128 NP_056214 XM_005273883 XP_005273940	ENSG00000174744	ILMN_1719165	406.719	Cluster 2	9.29079	9.28727	9.1961	9.1812	9.24491	9.24397	9.33104	9.32222	9.13112	9.22569	9.40005	9.30415	8.92519	8.89335	8.73593	8.74887	8.84005	8.76506
6330754	UBE2Q1	UBE2Q1	1:-154521051	NM_017582 NP_060052 XM_005245315 XM_005245316 XP_005245372 XP_005245373	ENSG00000160714	ILMN_1776325	406.708	Cluster 2	9.72404	9.64433	9.64419	9.54223	9.54276	9.6037	9.66712	9.70204	9.72715	9.57257	9.61639	9.60386	9.21171	9.24761	9.25366	9.3055	9.23809	9.18485
2340327	CD320	CD320	19:-8367011	NM_001165895 NM_016579 NP_001159367 NP_057663 XM_005272488 XP_005272545	ENSG00000167775	ILMN_2115633	406.068	Cluster 2	9.85901	9.79205	9.79545	9.86211	9.85396	9.72922	9.87108	9.65968	9.93973	9.70847	9.88103	9.87687	9.57735	9.56594	9.37019	9.2893	9.57376	9.24463
4120053	PFKFB3	PFKFB3	c("10:6186843", "10:6244840")	NM_001145443 NM_004566 NP_001138915 NP_004557 XM_005252461 XM_005252462 XM_005252463 XM_005252464 XP_005252518 XP_005252519 XP_005252520 XP_005252521	ENSG00000170525	ILMN_2186061	405.927	Cluster 2	10.7917	10.8592	10.8554	10.8063	10.8981	10.8342	10.6519	10.7988	10.8457	10.6688	10.745	10.7456	10.3376	10.3153	10.3022	10.1191	10.4221	10.4091
6130193	TMEM109	TMEM109	11:60681371	NM_024092 NP_076997 XM_005274248 XP_005274305	ENSG00000110108	ILMN_2092756	405.862	Cluster 2	9.97206	9.92981	10.0237	9.81197	9.88064	9.98204	9.99282	9.95347	10.0369	10.0132	9.97918	9.99319	9.60294	9.61342	9.50917	9.58114	9.63861	9.53403
5360398	ERI1	ERI1	8:8860314	NM_153332 NP_699163 XM_005272401 XP_005272458	ENSG00000104626	ILMN_3245659	405.419	Cluster 2	10.1942	10.1775	10.024	9.90596	10.0352	9.92857	10.1586	9.98895	10.1143	9.85729	10.1229	9.88542	9.64775	9.71515	9.61868	9.59375	9.7909	9.54816
6650220	FASTKD5	FASTKD5	20:-3127165	NM_021826 NP_068598	ENSG00000215251	ILMN_1733377	405.385	Cluster 2	10.2927	10.3044	10.1935	10.051	10.0349	9.92447	10.1679	10.019	10.2011	10.1023	10.1974	10.1873	9.74744	9.96349	9.72777	9.73871	9.73566	9.7239
2510392	TMEM43	TMEM43	3:14166440	NM_024334 NP_077310	ENSG00000170876	ILMN_1698605	405.353	Cluster 2	10.8558	10.9661	10.7827	10.6081	10.648	10.7873	10.8806	10.8425	10.7868	10.8001	10.8407	10.8266	10.3539	10.6102	10.2583	10.2925	10.5744	10.3344
5700707	SPRED1	SPRED1	15:38545052	NM_152594 NP_689807 XM_005254202 XM_005254203 XP_005254259 XP_005254260	ENSG00000166068	ILMN_1804277	404.713	Cluster 2	11.4864	11.3156	11.339	11.593	11.6926	11.6621	11.4725	11.6375	11.3971	11.5818	11.4127	11.2376	11.1714	11.2122	11.0802	11.0644	11.116	11.1329
3400403	EIF4A1	EIF4A1	17:7476024	NM_001204510 NM_001416 NP_001191439 NP_001407	ENSG00000161960	ILMN_3251629	402.653	Cluster 2	13.5864	13.4567	13.5446	13.4668	13.4339	13.3957	13.5052	13.4801	13.6098	13.3364	13.4091	13.4383	13.1533	13.0777	13.0427	13.0974	13.1728	13.0259
5560670	ALG1	ALG1	16:5121810	NM_019109 NP_061982 XM_005255430 XM_005255431 XP_005255487 XP_005255488	ENSG00000033011	ILMN_1718093	401.779	Cluster 2	8.71655	8.78558	8.75395	8.85862	8.74232	8.63619	8.82425	8.99075	8.81426	8.85973	8.71254	8.93889	8.38015	8.6748	8.38359	8.41007	8.45073	8.34238
2600035	NCL	NCL	2:-232319459	NM_005381 NP_005372 XM_005246588 XM_005246589 XP_005246645 XP_005246646	ENSG00000115053	ILMN_2121437	401.698	Cluster 2	13.4183	13.5543	13.4426	13.4361	13.5194	13.549	13.4117	13.5543	13.6145	13.601	13.4511	13.4878	13.175	13.1977	13.1152	12.9878	13.1446	13.0777
5690240	SNORA24	SNORA24	4:119200345	NR_002963	c("ENSG00000269893", "ENSG00000206823")	ILMN_3248890	401.487	Cluster 2	8.5628	8.64081	8.61397	8.62938	8.52463	8.51001	8.59643	8.57956	8.53459	8.47851	8.65402	8.66834	8.26002	8.3805	8.05261	8.13431	8.19902	8.21335
4880333	FLJ40504	KRT18P55	17:-26603012	NM_173624 NR_028334	ENSG00000265480	ILMN_2041222	400.451	Cluster 2	11.6823	11.8212	11.7625	11.4091	11.3161	11.3394	11.5513	11.4079	11.5538	11.4839	11.6708	11.8377	11.3083	11.1919	11.229	11.1322	11.4219	11.1687
5550537	OTUD6B	OTUD6B	8:92082424	NM_016023 NP_057107 XM_005250970 XP_005251027	ENSG00000155100	ILMN_2215631	399.034	Cluster 2	9.19524	9.15264	9.21414	9.18101	9.06848	9.18017	9.20443	9.18434	9.24782	9.21863	9.28576	9.15383	8.85254	8.85337	8.73162	8.81957	8.84792	8.78218
1660059	PSITPTE22	TPTEP1	22:17082801	NR_001591	ENSG00000100181	ILMN_1765304	398.75	Cluster 2	8.5356	8.39246	8.45917	8.41891	8.29052	8.30626	8.34442	8.23164	8.49455	8.13683	8.38523	8.35879	8.01063	7.90717	8.03872	7.92917	8.11545	7.83074
3780435	GART	GART	c("21:-34896316", "21:-34876238")	NM_000819 NM_001136005 NM_001136006 NM_175085 NP_000810 NP_001129477 NP_001129478 NP_780294 XM_005260941 XP_005260998	c("ENSG00000159131", "ENSG00000262473")	ILMN_1793220	398.307	Cluster 2	10.5065	10.5024	10.4927	10.5912	10.518	10.3543	10.5012	10.3442	10.2103	10.3153	10.3083	10.4452	10.1819	10.3625	9.87438	10.0781	9.96751	10.0107
6580270	LOC646723	NA	:NA	NA	NA	ILMN_1694778	398.25	Cluster 2	13.7201	13.7907	13.73	13.4211	13.5076	13.1685	13.6976	13.4747	13.6062	13.4014	13.7935	13.7856	13.3145	13.3623	13.209	13.1234	13.2546	13.0659
6770408	MCM2	MCM2	3:127317253	NM_004526 NP_004517 NR_073375	ENSG00000073111	ILMN_1681503	397.837	Cluster 2	10.6298	10.6979	10.7125	10.7951	10.7261	10.7864	10.8368	10.8416	10.7386	10.7687	10.653	10.5104	10.3556	10.4466	10.2994	10.4722	10.3018	10.3063
7050132	LOC151579	NA	:NA	NA	NA	ILMN_1666384	397.58	Cluster 2	11.4537	11.5281	11.3604	11.2535	11.4984	11.4882	11.6188	11.6429	11.4951	11.5088	11.5071	11.5474	10.9607	11.1098	11.2239	11.0067	10.9416	10.956
60291	RGMB	RGMB	5:98104999	NM_001012761 NM_173670 NP_001012779 XM_005271966 XP_005272023	ENSG00000174136	ILMN_1710479	396.879	Cluster 2	8.33356	8.43611	8.26941	8.59682	8.50506	8.59748	8.45398	8.52091	8.35748	8.27526	8.2551	8.18849	7.94273	8.04177	8.07434	8.04883	8.07087	8.01724
2450167	RPL29	RPL29	3:-52027644	NM_000992 NP_000983	ENSG00000162244	ILMN_1771051	395.09	Cluster 2	11.4255	11.3983	11.4547	11.3131	11.2226	11.2456	11.3247	11.3776	11.4206	11.5276	11.4313	11.3657	11.2476	11.1983	10.9315	10.9244	11.1178	10.9142
5290711	CITED1	CITED1	X:-71521488	NM_001144885 NM_001144886 NM_001144887 NM_004143 NP_001138357 NP_001138358 NP_001138359 NP_004134 XM_005262266 XM_005262267 XM_005262268 XP_005262323 XP_005262324 XP_005262325	ENSG00000125931	ILMN_1691641	394.909	Cluster 2	8.31697	8.42675	8.48946	8.57306	8.65974	8.64259	8.73586	8.69963	8.6322	8.66825	8.87285	8.87946	8.33032	8.40511	8.0937	8.02464	8.48869	8.22913
4730196	TK1	TK1	17:-76170160	NM_003258 NP_003249 XM_005257631 XP_005257688	ENSG00000167900	ILMN_1806037	394.432	Cluster 2	11.0802	11.0845	11.242	11.1522	11.2214	10.9886	11.2338	11.1944	11.182	11.1792	11.2096	11.222	10.8746	10.9728	10.6684	10.4963	10.8051	10.4154
5080020	UBE2J1	UBE2J1	6:-90036344	NM_016021 NP_057105	ENSG00000198833	ILMN_1713759	393.545	Cluster 2	9.68832	9.69594	9.61522	9.23047	9.3637	9.22216	9.57269	9.49961	9.44703	9.40641	9.46115	9.48667	9.11013	9.18848	9.16669	9.10719	9.00991	9.17799
3290037	DNAJC7	DNAJC7	17:-40128439	NM_001144766 NM_003315 NP_001138238 NP_003306 NR_029431	c("ENSG00000168259", "ENSG00000262684")	ILMN_1663616	393.376	Cluster 2	11.3983	11.3339	11.4326	11.2141	11.3928	11.4282	11.2996	11.222	11.4231	11.4571	11.4018	11.3473	11.2039	11.0583	10.8529	10.8755	10.9771	10.7908
2970209	SLC47A1	SLC47A1	17:19437167	NM_018242 NP_060712 XM_005256710 XM_005256711 XM_005256712 XM_005256713 XM_005256714 XP_005256767 XP_005256768 XP_005256769 XP_005256770 XP_005256771	ENSG00000142494	ILMN_1670325	393.091	Cluster 2	8.63654	8.64927	8.58595	8.44818	8.5402	8.45908	8.54541	8.3282	8.57506	8.27162	8.44757	8.40635	8.36769	8.16095	8.07717	8.00307	8.24641	8.09884
6250576	MRPL21	MRPL21	11:-68658746	NM_181512 NM_181513 NM_181514 NM_181515 NP_852615 NP_852616 XM_005273823 XP_005273880 XR_247190	ENSG00000197345	ILMN_1744835	393.083	Cluster 2	11.9422	11.6604	11.699	11.768	11.7968	11.8205	11.8285	11.8918	11.8816	11.7968	11.8967	11.7549	11.392	11.5131	11.4348	11.38	11.5413	11.3792
5720136	RAB34	RAB34	17:-27041299	NM_001142624 NM_001142625 NM_001144942 NM_001144943 NM_001256276 NM_001256277 NM_001256278 NM_031934 NP_001136096 NP_001136097 NP_001138414 NP_001138415 NP_001243205 NP_001243206 NP_001243207 NP_114140 XM_005258034 XM_005258035 XM_005258036 XM_005258037 XM_005258038 XM_005258039 XM_005258040 XM_005258041 XP_005258091 XP_005258092 XP_005258093 XP_005258094 XP_005258095 XP_005258096 XP_005258097 XP…	ENSG00000109113	ILMN_1810486	392.988	Cluster 2	11.1265	11.1133	11.1184	11.0587	11.0216	11.0908	11.1178	11.0287	11.1317	11.0125	11.0204	10.8574	10.758	10.5354	10.7226	10.6891	10.7635	10.5676
6450373	DNMT3A	DNMT3A	c("2:-25504321", "2:-25455830")	NM_022552 NM_153759 NM_175629 NM_175630 NP_072046 NP_715640 NP_783328 NP_783329 XM_005264175 XM_005264176 XM_005264177 XP_005264232 XP_005264233 XP_005264234	ENSG00000119772	ILMN_1654945	392.749	Cluster 2	8.65881	8.71603	8.68604	8.72828	8.86479	8.66052	8.90051	8.64312	8.64743	8.62737	8.72873	8.54899	8.26804	8.54752	8.13806	8.24594	8.37626	8.19325
5560246	TPM1	TPM1	c("15:63334838", "15:63340636")	NM_000366 NM_001018004 NM_001018005 NM_001018006 NM_001018007 NM_001018008 NM_001018020 NP_000357 NP_001018004 NP_001018005 NP_001018006 NP_001018007 NP_001018008 NP_001018020 XM_005254636 XM_005254637 XM_005254638 XM_005254639 XM_005254640 XM_005254641 XM_005254642 XM_005254643 XM_005254644 XM_005254645 XM_005254646 XM_005254647 XM_005254648 XM_005254649 XM_005254650 XM_005254651 XM_005254652 XM…	ENSG00000140416	ILMN_2360710	392.584	Cluster 2	12.4066	12.3721	12.2953	12.4274	12.4253	12.6222	12.4491	12.5429	12.3174	12.3402	12.3613	12.1001	12.0839	12.1324	12.0513	11.9305	12.1049	11.8247
4890431	HS.12489	NA	:NA	NA	NA	ILMN_1877068	392.298	Cluster 2	9.37249	9.46473	9.46845	9.26967	9.50518	9.23028	9.54687	9.44377	9.46845	9.3908	9.31387	9.39127	9.04387	9.05594	9.10335	8.9805	8.88582	9.18219
4760255	ARHGDIA	ARHGDIA	17:-79825597	NM_001185077 NM_001185078 NM_004309 NP_001172006 NP_001172007 NP_004300 XM_005256365 XM_005256366 XM_005256367 XP_005256422 XP_005256423 XP_005256424	ENSG00000141522	ILMN_1734742	391.356	Cluster 2	10.8777	10.981	11.149	10.8833	10.7765	10.7771	10.8647	10.7836	10.7931	10.8564	10.9319	10.9376	10.4856	10.6844	10.436	10.3931	10.667	10.5556
3890309	RFC3	RFC3	13:34392206	NM_002915 NM_181558 NP_002906 NP_853536	ENSG00000133119	ILMN_1784860	391.215	Cluster 2	10.245	10.2979	10.1428	10.2271	10.2592	10.2126	10.4233	10.3022	10.3276	10.1885	10.1377	10.0494	9.8504	9.86976	9.77687	9.73154	9.97167	9.7395
3610167	FLJ20674	VSIG10	12:-118501398	NM_019086 NP_061959 XM_005253907 XM_005253908 XP_005253964 XP_005253965 XR_243018	ENSG00000176834	ILMN_1790197	390.161	Cluster 2	8.98893	9.05402	8.90803	8.83987	8.84089	8.76047	8.98671	8.92428	8.92029	8.77116	9.13551	9.04829	8.69445	8.74241	8.51906	8.48428	8.5778	8.45409
6760020	LOC100132793	NA	:NA	NA	NA	ILMN_3201530	390.058	Cluster 2	8.75048	8.82701	8.92785	8.78768	8.81755	8.55841	8.88525	8.79556	8.69163	8.88186	8.69123	8.81031	8.38712	8.64785	8.26333	8.47201	8.26395	8.46586
2030161	AFP	AFP	4:74301933	NM_001134 NP_001125	ENSG00000081051	ILMN_1782204	389.643	Cluster 2	8.08718	8.04009	8.10136	8.03866	7.9403	7.91085	8.00152	7.95443	7.9409	7.95513	8.13908	8.02633	7.64106	7.68896	7.60355	7.65469	7.57706	7.59337
2690279	ZCCHC12	ZCCHC12	X:117957787	NM_173798 NP_776159	ENSG00000174460	ILMN_1679984	389.612	Cluster 2	12.5642	12.6204	12.5764	12.6857	12.6785	12.6581	12.8477	12.8352	12.8991	13.02	13.0124	12.9818	12.5567	12.5514	12.4949	12.4352	12.7174	12.4121
2350563	MPHOSPH10	MPHOSPH10	2:71357444	NM_005791 NP_005782	ENSG00000124383	ILMN_1652085	389.579	Cluster 2	11.4435	11.6806	11.3501	11.4429	11.446	11.5057	11.6036	11.4449	11.4959	11.5357	11.4046	11.4111	11.0922	11.273	11.0508	11.0371	11.0796	11.0245
2120097	CHAF1A	CHAF1A	19:4402660	NM_005483 NP_005474	ENSG00000167670	ILMN_1669842	389.498	Cluster 2	9.41932	9.23781	9.08341	8.9264	9.27393	9.14838	9.01952	9.00461	9.18298	9.03252	8.97784	9.05752	8.79451	8.85862	8.70915	8.57212	8.90234	8.67178
7550133	TSR1	TSR1	17:-2225982	NM_018128 NP_060598	ENSG00000167721	ILMN_1775761	389.429	Cluster 2	10.0729	10.247	10.0841	10.103	10.0413	9.96004	10.0904	10.0651	10.1473	9.96317	9.9838	9.88581	9.87926	9.77456	9.53172	9.5848	9.67775	9.60724
2340082	IFRD1	IFRD1	c("7:112063199", "7:112090483", "7:112092113")	NM_001007245 NM_001197079 NM_001197080 NM_001550 NP_001007246 NP_001184008 NP_001184009 NP_001541	ENSG00000006652	ILMN_1667561	389.289	Cluster 2	10.181	10.1769	10.0344	10.0837	9.94612	10.07	10.3729	10.4493	10.2224	10.2179	10.4543	10.32	9.7842	9.89429	9.54762	9.58623	9.84008	9.7244
4210431	SRP19	SRP19	5:112196885	NM_001204193 NM_001204194 NM_001204196 NM_001204199 NM_003135 NP_001191122 NP_001191123 NP_001191125 NP_001191128 NP_003126	c("ENSG00000153037", "ENSG00000212643")	ILMN_2192032	389.195	Cluster 2	11.1526	11.0639	10.9988	10.9632	11.0799	11.0876	11.1093	11.1283	11.2522	11.1425	11.2591	11.149	10.8825	10.9029	10.6272	10.6544	10.8428	10.7095
5260390	C1ORF187	DRAXIN	1:11751781	NM_198545 NP_940947	ENSG00000162490	ILMN_1669123	389.131	Cluster 2	9.59826	9.35941	9.56852	9.52614	9.51419	9.61155	9.43127	9.62898	9.59375	9.56517	9.41913	9.22479	9.09802	9.19478	8.96365	9.12291	9.26998	9.16285
5960504	PSMC3IP	PSMC3IP	17:-40724328	NM_001256014 NM_001256015 NM_001256016 NM_013290 NM_016556 NP_001242943 NP_001242944 NP_001242945 NP_037422 NP_057640 NR_045669 NR_045670 NR_045671	ENSG00000131470	ILMN_2396948	388.38	Cluster 2	9.73605	9.70982	9.67723	9.54085	9.55185	9.70051	9.65936	9.65391	9.68686	9.67928	9.60882	9.69339	9.29254	9.36666	9.17029	9.18925	9.32189	9.30565
4540382	ZC3HAV1	ZC3HAV1	c("7:-138745084", "7:-138728266")	NM_020119 NM_024625 NP_064504 NP_078901 XM_005250501 XP_005250558	ENSG00000105939	ILMN_1724837	388.29	Cluster 2	8.80556	8.69237	8.63663	8.5777	8.51122	8.65544	8.5265	8.41474	8.66137	8.52539	8.73909	8.80386	8.32458	8.31257	8.17564	8.22913	8.2916	8.29227
870563	RNF138	RNF138	c("18:29671818", "18:29672569")	NM_001191324 NM_016271 NM_198128 NP_001178253 NP_057355 NP_937761 XM_005258284 XM_005258285 XM_005258286 XP_005258341 XP_005258342 XP_005258343	ENSG00000134758	ILMN_1655165	388.239	Cluster 2	9.06791	8.91657	9.0353	9.09318	8.80078	9.01575	9.09971	9.29896	9.25574	9.19499	9.00579	9.12719	8.87243	8.8481	8.57985	8.6885	8.71964	8.71216
2570292	RCC1	RCC1	c("1:28832455", "1:28844745")	NM_001048194 NM_001048195 NM_001048199 NM_001269 NP_001041659 NP_001041660 NP_001041664 NP_001260 NR_030725 NR_030726	ENSG00000180198	ILMN_2354211	387.622	Cluster 2	8.48576	8.71713	8.58595	8.47996	8.67537	8.539	8.69337	8.57443	8.75652	8.49581	8.58669	8.71821	8.34546	8.46159	8.06564	8.14107	8.38187	8.24704
4760537	C20ORF24	C20orf24	20:35234137	NM_001199534 NM_018840 NM_199483 NM_199484 NM_199485 NP_001186463 NP_061328 NP_955777 NR_026562	ENSG00000101084	ILMN_1679195	387.446	Cluster 2	13.3237	13.2918	13.4318	13.248	13.3097	13.2151	13.2769	13.2769	13.3026	13.2709	13.5543	13.4831	13.0992	13.0801	12.8853	12.8278	13.1641	12.9032
6770044	TEX10	TEX10	9:-103064357	NM_001161584 NM_017746 NP_001155056 NP_060216 XM_005252064 XM_005252065 XP_005252121 XP_005252122	ENSG00000136891	ILMN_1653529	387.435	Cluster 2	11.1173	11.1293	11.0682	10.7354	10.8736	10.8773	11.0386	10.8913	10.8291	10.9251	10.9755	11.0245	10.6642	10.6093	10.6534	10.4927	10.5992	10.4431
2970762	HCCS	HCCS	X:11129406	NM_001122608 NM_001171991 NM_005333 NP_001116080 NP_001165462 NP_005324	ENSG00000004961	ILMN_1707236	387.163	Cluster 2	9.47489	9.6654	9.38796	9.52892	9.65322	9.43003	9.52838	9.55721	9.63906	9.40512	9.42008	9.58593	9.09242	9.16278	9.11024	9.15899	9.09792	9.22013
2690224	ISG20L2	ISG20L2	1:-156692413	NM_030980 NP_112242 XM_005245516 XM_005245517 XM_005245518 XP_005245573 XP_005245574 XP_005245575	ENSG00000143319	ILMN_2090397	386.454	Cluster 2	10.1707	10.1203	10.025	9.78266	10.0285	10.0568	9.9223	9.86067	9.95643	10.0075	9.82744	9.88984	9.75202	9.73222	9.47797	9.33257	9.71571	9.57257
3520280	LOC100131138	NA	:NA	NA	NA	ILMN_3291578	385.628	Cluster 2	8.50455	8.20213	8.24014	8.32786	8.49661	8.22969	8.33966	8.36729	8.34277	8.26271	8.40288	8.27303	8.02015	7.99685	7.99171	7.83353	8.11163	7.811
4120538	LOC731314	NA	:NA	NA	NA	ILMN_1785756	385.222	Cluster 2	11.446	11.3704	11.6977	11.4799	11.5513	11.4967	11.738	11.6415	11.7616	11.5178	11.5061	11.4601	10.9962	11.2008	11.1006	11.0076	11.0983	10.9865
3420593	LMNB1	LMNB1	c("5:126112315", "5:126112845")	NM_001198557 NM_005573 NP_001185486 NP_005564	ENSG00000113368	ILMN_2126706	384.606	Cluster 2	11.2395	11.4056	11.3906	11.1714	11.1087	11.1806	11.2089	11.1606	11.0892	11.1398	11.1353	11.1453	10.751	10.9336	10.7189	10.8669	10.844	10.9149
3840440	C11ORF58	C11orf58	11:16760148	NM_001142705 NM_014267 NP_055082	ENSG00000110696	ILMN_3249949	384.564	Cluster 2	10.1229	10.0721	10.1047	10.0054	10.1966	10.0626	10.02	10.0232	10.2155	10.1928	10.1528	10.0612	9.68281	9.74764	9.7787	9.71856	9.76078	9.67866
3400630	TMPO	TMPO	12:98909351	NM_001032283 NM_001032284 NM_003276 NP_001027454 NP_001027455 NP_003267 XM_005269130 XM_005269131 XM_005269132 XP_005269187 XP_005269188 XP_005269189	ENSG00000120802	ILMN_1768816	383.803	Cluster 2	10.1904	10.3104	10.2281	10.1966	10.2564	10.0297	10.2887	10.3823	10.2645	10.1167	9.99724	10.1995	9.76899	9.74764	9.67117	9.78518	9.58173	9.60078
4250343	PPP1R2	PPP1R2	3:-195241221	NM_006241 NP_006232	ENSG00000184203	ILMN_1683044	383.623	Cluster 2	10.6948	10.7831	10.8833	10.5142	10.7016	10.7684	10.861	10.8093	10.4988	10.6553	10.7574	10.8588	10.3892	10.3913	10.3548	10.305	10.4052	10.3463
3450093	NSUN2	NSUN2	5:-6599352	NM_001193455 NM_017755 NP_001180384 NP_060225 NR_037947	ENSG00000037474	ILMN_1680129	383.559	Cluster 2	12.1845	12.2748	12.1001	12.0421	12.0513	12.0451	12.1486	12.121	12.1081	12.1001	12.1545	12.147	11.7235	11.9393	11.6806	11.7827	11.7438	11.7289
3180619	LOC643438	NA	:NA	NA	NA	ILMN_1660869	383.462	Cluster 2	9.76796	9.76175	9.66403	9.58925	9.64785	9.56852	9.73075	9.71631	9.77577	9.6988	9.85175	9.7449	9.37229	9.52916	9.27383	9.23156	9.39891	9.31982
3850468	PEG3	PEG3	19:-57321445	NM_001146184 NM_001146185 NM_001146186 NM_001146187 NM_006210 NP_001139656 NP_001139657 NP_001139658 NP_001139659 NP_006201 XM_005258983 XM_005258984 XM_005258985 XM_005258986 XM_005258987 XP_005259040 XP_005259041 XP_005259042 XP_005259043 XP_005259044	c("ENSG00000198300", "ENSG00000269699")	ILMN_1675331	383.171	Cluster 2	10.9192	10.8843	10.7495	10.811	11.0656	10.844	10.9519	11.0845	11.0245	11.1006	11.0573	11.016	10.77	10.8154	10.5542	10.4565	10.5771	10.6314
2510678	PKMYT1	PKMYT1	16:-3022792	NM_001258450 NM_001258451 NM_004203 NM_182687 NP_001245379 NP_001245380 NP_004194 NP_872629 XM_005255674 XM_005255675 XM_005255676 XP_005255731 XP_005255732 XP_005255733 XR_243323	ENSG00000127564	ILMN_1766658	381.506	Cluster 2	8.70997	8.93434	8.89225	8.95556	8.88788	8.83486	8.91015	8.9487	8.75354	8.76663	8.71814	8.79603	8.37475	8.53044	8.47566	8.45022	8.46871	8.45983
4860181	SLC38A5	SLC38A5	X:-48316927	NM_033518 NP_277053 XM_005272694 XM_005272695 XM_005272696 XM_005272697 XM_005272698 XM_005278074 XM_005278075 XM_005278076 XM_005278077 XM_005278078 XP_005272751 XP_005272752 XP_005272753 XP_005272754 XP_005272755 XP_005278131 XP_005278132 XP_005278133 XP_005278134 XP_005278135	c("ENSG00000017483", "ENSG00000269587")	ILMN_1695058	380.598	Cluster 2	9.05183	8.9311	8.95578	8.89459	8.85771	8.87285	8.98172	8.77214	8.90376	8.89718	9.02977	9.00692	8.72897	8.85308	8.41834	8.40927	8.66627	8.5084
5810189	ATP2A2	ATP2A2	12:110719032	NM_001135765 NM_001681 NM_170665 NP_001672 NP_733765 XM_005253887 XM_005253888 XP_005253944 XP_005253945 XR_243007 XR_243008 XR_243009	ENSG00000174437	ILMN_1815666	380.537	Cluster 2	10.7425	10.7765	10.975	10.763	10.8365	10.7951	10.801	10.7465	10.7529	10.6498	10.7712	10.7393	10.5496	10.592	10.2258	10.2943	10.3221	10.2679
1510008	GALR2	GALR2	17:74070892	NM_003857 NP_003848	ENSG00000182687	ILMN_1733847	380.313	Cluster 2	8.19438	8.16269	8.14808	8.19383	8.15326	8.1023	8.12481	8.04486	8.17546	8.12718	8.14432	8.11349	7.9072	7.82165	7.73275	7.69164	7.79964	7.71476
1470397	C8ORF33	C8orf33	8:146277824	NM_023080 NP_075568 XM_005272333 XP_005272390	ENSG00000182307	ILMN_2098325	380.143	Cluster 2	10.9387	11.0052	10.7966	10.6597	10.7415	10.6666	10.818	10.7386	10.77	10.8833	10.8161	10.7731	10.447	10.3733	10.447	10.4355	10.3647	10.4378
580196	SEH1L	SEH1L	18:12947983	NM_001013437 NM_031216 NP_001013455 NP_112493 XM_005258152 XM_005258153 XP_005258209 XP_005258210	ENSG00000085415	ILMN_1708619	380.006	Cluster 2	9.56174	9.95386	9.75472	9.77036	9.80272	9.70551	9.8093	9.96944	9.94234	9.71464	9.61902	9.63196	9.3367	9.36449	9.39368	9.39067	9.23745	9.31529
5270181	DIAPH2	DIAPH2	X:95939662	NM_006729 NM_007309 NP_006720 NP_009293 XM_005262093 XM_005262094 XM_005262095 XM_005262096 XM_005262097 XP_005262150 XP_005262151 XP_005262152 XP_005262153 XP_005262154	ENSG00000147202	ILMN_1744046	379.871	Cluster 2	12.139	12.0987	12.1266	12.3484	12.2443	12.4722	12.2943	12.3599	12.2976	12.3288	12.3484	12.2542	11.9903	11.9916	11.9232	11.8395	11.994	11.7652
460750	PDCL3	PDCL3	2:101179418	NM_024065 NP_076970	ENSG00000115539	ILMN_1667925	378.896	Cluster 2	10.5487	10.3932	10.3757	10.2805	10.4203	10.2047	10.3715	10.4485	10.4526	10.3011	10.3733	10.4551	10.0304	9.96429	9.92857	10.0662	9.94757	9.80286
50114	DNAJC9	DNAJC9	10:-75002582	NM_015190 NP_056005	ENSG00000213551	ILMN_1799516	378.793	Cluster 2	11.7491	11.8078	11.669	11.575	11.5726	11.6579	11.7289	11.6771	11.6595	11.7558	11.6365	11.7827	11.1792	11.4341	11.1792	11.1184	11.2687	11.1901
4210427	SCGB3A2	SCGB3A2	5:147258274	NM_054023 NP_473364	ENSG00000164265	ILMN_1670306	378.725	Cluster 2	10.7263	10.6786	10.8225	10.7912	10.6693	10.7747	10.7226	10.8249	10.8312	10.7945	10.7519	10.5222	10.3358	10.3612	10.3442	10.4362	10.3119	10.541
4230121	RPS26L	NA	:NA	NA	NA	ILMN_1695585	378.254	Cluster 2	13.6259	13.5263	13.5514	13.4229	13.4538	13.5864	13.3051	13.4263	13.4644	13.5825	13.5359	13.5282	13.0908	13.2376	13.0278	13.0078	13.1317	13.1475
540725	HNRPH1	HNRNPH1	5:-179041179	NM_001257293 NM_005520 NP_001244222 NP_005511 XM_005265895 XM_005265896 XM_005265897 XM_005265898 XM_005265899 XM_005265900 XM_005265901 XM_005265902 XM_005265903 XP_005265952 XP_005265953 XP_005265954 XP_005265955 XP_005265956 XP_005265957 XP_005265958 XP_005265959 XP_005265960	ENSG00000169045	ILMN_2101920	377.849	Cluster 2	10.8753	10.9879	10.7525	11.0061	10.9879	11.0175	10.9831	10.9484	11.0428	11.0728	11.1428	11.1107	10.6308	10.4603	10.5883	10.5113	10.2508	10.4567
1300491	POLE3	POLE3	9:-116169518	NM_001278255 NM_017443 NP_001265184 NP_059139 NR_027261	ENSG00000148229	ILMN_1785198	377.044	Cluster 2	12.3231	12.2599	12.2021	12.1142	12.3533	12.0491	12.4111	12.4444	12.2375	12.2415	12.2443	12.2289	11.8522	11.7399	11.768	11.6933	11.8427	11.7518
6110630	HIST1H2BK	HIST1H2BK	6:-27106072	NM_080593 NP_542160	ENSG00000197903	ILMN_1796179	377.012	Cluster 2	10.869	11.012	10.8843	10.8276	10.7898	10.8128	11.1965	10.8669	11.0563	11.0149	11.3485	11.2072	10.6734	10.6303	10.5831	10.57	10.7081	10.7525
1070474	C5ORF37	POC5	5:-74970024	NM_001099271 NM_152408 NP_001092741 NP_689621 XM_005248435 XM_005248436 XM_005248437 XP_005248492 XP_005248493 XP_005248494	ENSG00000152359	ILMN_2225577	376.963	Cluster 2	9.44159	9.44391	9.2661	9.19853	9.14373	9.26369	9.56771	9.70936	9.55812	9.42737	9.41591	9.23942	9.00164	9.13151	9.17444	9.16703	9.05539	9.05228
460040	ATP5G1	ATP5G1	17:46970148	NM_001002027 NM_005175 NP_001002027 NP_005166	ENSG00000159199	ILMN_1712430	376.85	Cluster 2	9.24105	9.35101	9.396	9.16907	9.17409	9.25704	9.40874	9.24445	9.18052	9.18244	9.28711	9.28617	8.98281	9.06147	8.83494	8.73559	9.11882	8.745
2940369	SKP1	SKP1	5:-133492082	NM_006930 NM_170679 NP_008861 NP_733779 XM_005272053 XM_005272054 XP_005272110 XP_005272111	ENSG00000113558	ILMN_3229770	376.709	Cluster 2	10.2695	10.3442	10.1102	10.1326	10.0998	9.99148	10.1131	10.2253	10.091	10.0651	10.3037	10.1635	9.67775	9.74532	9.85207	9.77176	9.76078	9.69785
6660619	LSG1	LSG1	3:-194361517	NM_018385 NP_060855	ENSG00000041802	ILMN_1705746	376.143	Cluster 2	9.15431	9.09198	9.01814	9.01656	9.01687	9.09003	8.88851	9.00057	9.12621	9.09851	9.11862	9.15919	8.84385	8.83003	8.5965	8.63328	8.79813	8.57386
5670095	ZNF239	ZNF239	10:-44051793	NM_001099282 NM_001099283 NM_001099284 NM_005674 NP_001092752 NP_001092753 NP_001092754 NP_005665 XM_005271826 XM_005271827 XM_005271828 XM_005271829 XM_005271830 XM_005271831 XM_005271832 XP_005271883 XP_005271884 XP_005271885 XP_005271886 XP_005271887 XP_005271888 XP_005271889	ENSG00000196793	ILMN_1748427	375.022	Cluster 2	9.66946	9.63358	9.62122	9.48681	9.46473	9.58541	9.58997	9.52474	9.56499	9.4725	9.32679	9.42331	8.95121	9.08676	8.91042	8.85401	9.12866	9.07104
7380653	DDX56	DDX56	7:-44605016	NM_001257189 NM_019082 NP_001244118 NP_061955 XM_005249787 XM_005249788 XP_005249844 XP_005249845 XR_242091	ENSG00000136271	ILMN_1679405	374.775	Cluster 2	10.5153	10.3944	10.4167	10.2042	10.2195	10.3306	10.4243	10.3044	10.3757	10.158	10.3109	10.2687	9.95878	9.91209	9.99212	9.78773	10.0194	9.80546
1110736	CSNK1D	CSNK1D	17:-80200537	NM_001893 NM_139062 NP_001884 NP_620693 XM_005256336 XM_005256337 XM_005256338 XP_005256393 XP_005256394 XP_005256395 XR_243518	ENSG00000141551	ILMN_2286870	374.17	Cluster 2	9.3059	9.36541	9.33088	9.69366	9.53274	9.51597	9.68819	9.75659	9.61324	9.53637	9.4886	9.4405	9.33523	9.45878	9.17853	9.25224	9.17992	9.09186
2600209	SURF2	SURF2	9:136223421	NM_001278928 NM_017503 NP_001265857 NP_059973	c("ENSG00000148291", "ENSG00000261361")	ILMN_1781628	373.255	Cluster 2	8.60782	8.56964	8.7408	8.66805	8.56973	8.45134	8.52956	8.67123	8.64073	8.5937	8.65316	8.76763	8.1963	8.43949	8.13382	8.22476	8.32974	8.30352
2750411	RGAG4	RGAG4	X:-71346961	NM_001024455 NP_001019626	ENSG00000242732	ILMN_1757537	373.206	Cluster 2	8.47571	8.20765	8.34595	8.36186	8.21842	8.37632	8.41975	8.51372	8.29479	8.25405	8.3378	8.38424	7.9883	8.06067	8.00124	7.99205	7.91938	7.93175
580491	FLNC	FLNC	7:128470483	NM_001127487 NM_001458 NP_001120959 NP_001449 XM_005250236 XP_005250293	ENSG00000128591	ILMN_1715748	372.727	Cluster 2	11.3501	11.2804	11.2867	10.8352	10.7175	10.9851	10.7354	10.9106	10.8872	10.7891	11.0335	10.9112	10.5243	10.6056	10.3897	10.4401	10.8407	10.6074
6330025	EXOSC6	EXOSC6	16:-70284134	NM_058219 NP_478126	ENSG00000223496	ILMN_1670218	371.531	Cluster 2	10.6165	10.614	10.8301	10.768	10.7781	10.7709	10.6979	10.7212	10.6557	10.5616	10.7796	10.541	10.4219	10.4401	10.2073	10.2635	10.3141	10.225
4150196	RAD51AP1	RAD51AP1	12:4647950	NM_001130862 NM_006479 NP_001124334 NP_006470 XM_005253666 XM_005253667 XP_005253723 XP_005253724	ENSG00000111247	ILMN_1670353	371.409	Cluster 2	11.2214	11.1875	11.166	11.1883	11.2855	11.1855	11.3728	11.2531	11.2476	11.4975	11.3622	11.3455	11.0088	11.0191	10.8731	10.8773	10.8255	10.8315
3130196	KCTD15	KCTD15	19:34287751	NM_001129994 NM_001129995 NM_024076 NP_001123466 NP_001123467 NP_076981 XM_005259243 XM_005259244 XP_005259300 XP_005259301	ENSG00000153885	ILMN_1786326	370.845	Cluster 2	8.96191	9.02879	9.01447	9.16249	9.01782	9.01122	8.94075	9.04288	8.95008	8.73568	8.8905	8.90622	8.44539	8.61957	8.44634	8.57165	8.62989	8.56399
6280341	PTS	PTS	11:112097088	NM_000317 NP_000308	ENSG00000150787	ILMN_1720322	370.812	Cluster 2	10.1372	10.0785	10.2235	10.1992	10.2144	10.1876	10.2645	10.187	10.1637	10.0107	10.1864	10.1904	9.8312	9.78843	9.78859	9.83809	9.80532	9.73821
5890368	LOC653377	NA	:NA	NA	NA	ILMN_1772207	370.228	Cluster 2	10.6059	10.5492	10.5669	10.3415	10.4261	10.5028	10.3131	10.4248	10.3874	10.316	10.3226	10.634	10.0837	9.98528	9.91899	10.062	10.083	10.0496
290687	LOC653884	NA	:NA	NA	NA	ILMN_1658460	369.506	Cluster 2	11.395	11.5003	11.3094	11.5381	11.4034	11.3408	11.5269	11.4839	11.3596	11.3637	11.262	11.4864	11.1845	11.2786	10.9968	11.0323	10.8045	10.9308
1500661	DLEU2	NA	:NA	NA	NA	ILMN_1658607	369.337	Cluster 2	8.47796	8.77848	8.68953	8.66348	8.70596	8.55252	8.72205	8.84697	8.82668	8.93117	8.78073	8.67123	8.31706	8.32005	8.38289	8.40322	8.31391	8.40584
1850367	CCDC47	CCDC47	17:-61822610	NM_020198 NP_064583 XM_005257527 XP_005257584	ENSG00000108588	ILMN_1804522	369.288	Cluster 2	10.2503	10.1974	10.3966	10.2191	10.2663	10.2887	10.2356	10.3974	10.3498	10.3707	10.3221	10.3608	10.0263	10.1065	9.85796	9.78611	10.0759	9.93142
7560731	SNORA64	SNORA64	16:-2012974	NR_002326	c("ENSG00000207405", "ENSG00000140988")	ILMN_1709604	369.113	Cluster 2	9.28858	9.39143	9.50707	9.49906	9.56041	9.47752	9.60386	9.4544	9.51374	9.25406	9.43934	9.56771	9.12272	9.14952	8.85771	9.04335	9.25109	9.00664
5550204	DDRGK1	DDRGK1	20:-3171012	NM_023935 NP_076424	ENSG00000198171	ILMN_1797828	368.091	Cluster 2	10.2823	10.1249	10.399	10.1682	10.2554	10.2389	10.2076	10.091	10.2185	10.2267	10.3215	10.1986	9.94539	9.92459	9.70677	9.80762	10.0655	9.83569
7100681	CCDC137	CCDC137	17:79633761	NM_199287 NP_954981	ENSG00000185298	ILMN_1743506	367.719	Cluster 2	9.0911	9.11786	9.07867	9.11024	9.10139	8.97331	9.15548	9.05947	9.01216	8.88626	8.95474	9.00071	8.59682	8.85266	8.61591	8.80794	8.58362	8.59279
4010131	CEBPZ	CEBPZ	2:-37428775	NM_005760 NP_005751	ENSG00000115816	ILMN_1744147	367.307	Cluster 2	12.2762	12.2264	12.1845	12.2889	12.1456	12.1949	12.2599	12.3248	12.1893	12.2336	12.3075	12.1635	11.8764	11.9947	11.8593	11.7389	11.7132	11.6682
6130138	POLR3C	POLR3C	1:-145592605	NM_006468 NP_006459 XM_005272926 XM_005272927 XM_005272928 XM_005277333 XM_005277334 XM_005277335 XP_005272983 XP_005272984 XP_005272985 XP_005277390 XP_005277391 XP_005277392	c("ENSG00000186141", "ENSG00000264806")	ILMN_1795678	366.096	Cluster 2	10.7949	10.7003	10.6421	10.4779	10.3334	10.5146	10.6087	10.5586	10.7318	10.5022	10.767	10.5262	10.247	10.1491	10.2795	10.3003	10.3587	10.2181
2060477	AGPAT9	AGPAT9	c("4:84457067", "4:84457260", "4:84457470")	NM_001256421 NM_001256422 NM_032717 NP_001243350 NP_001243351 NP_116106 XM_005263314 XP_005263371	ENSG00000138678	ILMN_1794875	365.736	Cluster 2	8.25234	8.28642	8.30113	8.09409	8.16701	8.01087	8.35206	8.2166	8.23656	8.37822	8.55681	8.41489	8.1148	8.16701	7.91571	7.832	8.15952	7.9187
7200431	GABPB2	GABPB1	c("15:-50578077", "15:-50569389")	NM_002041 NM_005254 NM_016654 NM_016655 NM_181427 NP_002032 NP_005245 NP_057738 NP_057739 NP_852092 XM_005254273 XM_005254274 XM_005254275 XP_005254330 XP_005254331 XP_005254332	ENSG00000104064	ILMN_1761147	365.449	Cluster 2	9.61324	9.77511	9.56533	9.72313	9.74744	9.72777	9.88064	9.8001	9.74617	9.58162	9.64703	9.75502	9.53657	9.46671	9.29941	9.19357	9.3231	9.40615
3850343	SUV420H1	SUV420H1	c("11:-67933186", "11:-67923507")	NM_016028 NM_017635 NP_057112 NP_060105 XM_005274035 XM_005274036 XM_005274037 XM_005274038 XP_005274092 XP_005274093 XP_005274094 XP_005274095	ENSG00000110066	ILMN_1692026	365.433	Cluster 2	9.17212	9.29698	9.24726	9.49505	9.37423	9.52704	9.61139	9.52078	9.55328	9.14888	9.10682	9.27884	8.92846	8.93387	9.27787	9.15439	9.0227	8.99512
3870273	DBNDD1	DBNDD1	16:-90071279	NM_001042610 NM_024043 NP_001036075 NP_076948	ENSG00000003249	ILMN_2374352	365.158	Cluster 2	11.3308	11.3218	11.2953	11.4255	11.3333	11.5164	11.1591	11.4781	11.1832	11.245	11.0391	11.1547	11.1736	11.1241	10.8356	10.855	11.1626	10.8103
5090010	ZNF35	ZNF35	3:44690233	NM_003420 NP_003411 XM_005265442 XM_005265443 XM_005265444 XM_005265445 XM_005265446 XM_005265447 XP_005265499 XP_005265500 XP_005265501 XP_005265502 XP_005265503 XP_005265504	ENSG00000169981	ILMN_1692100	364.348	Cluster 2	9.4348	9.42961	9.32372	9.39381	9.36654	9.37517	9.35185	9.36779	9.31373	9.34875	9.33318	9.35055	8.86383	8.98091	8.95657	9.04167	9.01043	8.97162
6760706	MCOLN3	MCOLN3	1:-85483765	NM_001253693 NM_018298 NP_001240622 NP_060768 XM_005271003 XP_005271060	ENSG00000055732	ILMN_2046611	363.568	Cluster 2	8.12762	8.14856	8.18678	8.23818	8.37946	8.32827	8.45116	8.47046	8.57429	8.44022	8.45816	8.47418	7.99333	8.01644	7.96427	7.98126	8.01964	7.82821
1980202	CAPRIN2	CAPRIN2	12:-30862486	NM_001002259 NM_001206856 NM_023925 NM_032156 NP_001002259 NP_001193785 NP_076414 NP_115532 NR_038177	ENSG00000110888	ILMN_1681118	363.411	Cluster 2	9.53436	9.60353	9.58162	9.62976	9.68242	9.6675	9.62411	9.69433	9.69222	9.58114	9.78215	9.58305	9.25695	9.15229	9.00204	9.07423	9.13788	8.98066
3780019	HIGD1A	HIGD1A	3:-42824400	NM_001099668 NM_001099669 NM_014056 NP_001093138 NP_001093139 NP_054775	ENSG00000181061	ILMN_1674522	362.924	Cluster 2	12.539	12.5685	12.3075	12.3469	12.3501	12.205	12.4722	12.2623	12.3501	12.2791	12.4078	12.4274	11.9788	12.2554	11.965	12.1001	11.9033	11.9096
610014	HIST1H4K	HIST1H4K	6:-27798952	NM_003541 NP_003532	c("ENSG00000197914", "ENSG00000197837", "ENSG00000197238", "ENSG00000198558", "ENSG00000196176", "ENSG00000124529", "ENSG00000197061", "ENSG00000188987", "ENSG00000198518", "ENSG00000198327", "ENSG00000158406", "ENSG00000183941", "ENSG00000182217", "ENSG00000198339", "ENSG00000270882", "ENSG00000270276")	ILMN_1662359	362.836	Cluster 2	9.17638	9.21414	9.42882	9.34778	9.32898	9.32408	9.34035	9.31795	9.25481	9.08164	9.2685	9.13607	8.8674	8.94762	8.75789	8.8381	9.11979	8.89161
520451	HS.555252	NA	:NA	NA	NA	ILMN_1818149	362.786	Cluster 2	9.05298	9.10563	8.94815	9.20403	9.35101	9.24059	9.20886	9.13622	9.18643	8.97967	9.4195	9.30164	8.81401	8.9645	8.71027	8.70696	8.96334	8.77577
2850091	SAFB2	SAFB2	19:-5587010	NM_014649 NP_055464 XM_005259685 XM_005259686 XM_005259687 XM_005259688 XP_005259742 XP_005259743 XP_005259744 XP_005259745	ENSG00000130254	ILMN_1705679	362.019	Cluster 2	10.9164	10.8176	10.8558	10.5665	10.6826	10.6264	10.6734	10.6678	10.8514	10.9468	10.864	10.8276	10.377	10.444	10.2927	10.2762	10.5151	10.3798
1820441	ANGEL2	ANGEL2	1:-213165524	NM_144567 NP_653168 XM_005273344 XM_005273345 XM_005273346 XM_005273347 XM_005273348 XM_005273349 XP_005273401 XP_005273402 XP_005273403 XP_005273404 XP_005273405 XP_005273406 XR_247045	ENSG00000174606	ILMN_1736340	361.552	Cluster 2	11.0837	11.1584	10.8976	10.9431	11.0103	11.0386	11.12	11.0015	11.0223	11.1341	11.0619	11.005	10.6157	10.7193	10.6914	10.7922	10.5789	10.69
4810128	PHLDA2	PHLDA2	11:-2949503	NM_003311 NP_003302	ENSG00000181649	ILMN_1671557	361.525	Cluster 2	8.27289	8.31879	8.25076	8.33399	8.51979	8.52205	8.34942	8.55593	8.45261	8.13997	8.22792	8.28262	7.90372	7.89627	7.70854	7.7482	7.96213	7.79021
1170347	CXORF26	PBDC1	X:75392771	NM_016500 NP_057584 XM_005262274 XM_005277805 XP_005262331 XP_005277862	c("ENSG00000102390", "ENSG00000269056")	ILMN_1768176	360.765	Cluster 2	11.5021	11.4975	11.2892	11.3308	11.4067	11.4441	11.6308	11.6723	11.7765	11.6823	11.5758	11.6134	11.245	11.103	11.3448	11.1219	11.342	11.3218
770079	ATP2A2	ATP2A2	12:110719032	NM_001135765 NM_001681 NM_170665 NP_001672 NP_733765 XM_005253887 XM_005253888 XP_005253944 XP_005253945 XR_243007 XR_243008 XR_243009	ENSG00000174437	ILMN_1655884	360.536	Cluster 2	10.8312	10.9782	10.9638	10.8545	11.0048	10.8905	11.0131	10.8326	10.7399	10.8545	10.78	10.9564	10.6425	10.6421	10.3358	10.4988	10.4863	10.4681
5570088	SRM	SRM	1:-11114649	NM_003132 NP_003123	ENSG00000116649	ILMN_1661337	360.354	Cluster 2	10.6709	10.7012	10.8446	10.5162	10.5857	10.5248	10.5472	10.5294	10.506	10.5521	10.6427	10.6148	10.1514	10.188	9.99503	10.0549	10.1051	9.84566
7210544	LOC100133328	NA	:NA	NA	NA	ILMN_3287266	359.774	Cluster 2	10.8489	10.4554	10.5472	10.7386	10.5131	10.3284	10.5997	10.5874	10.5214	10.5767	10.6587	10.518	10.2476	10.2167	10.1135	9.95566	10.2741	10.0343
6290091	SNORD104	SNORD104	17:62223438	NR_004380	ENSG00000199753	ILMN_3248218	358.885	Cluster 2	9.77141	9.57799	9.72669	9.71272	9.52625	9.62436	9.79119	9.82044	9.82303	9.71237	9.72547	9.73744	9.32408	9.42587	9.045	9.15139	9.44391	9.28694
4490341	SMS	SMS	X:21958691	NM_001258423 NM_004595 NP_001245352 NP_004586 XM_005274582 XM_005274583 XP_005274639 XP_005274640	ENSG00000102172	ILMN_2225318	358.131	Cluster 2	13.3441	13.4691	13.3504	13.4626	13.3838	13.3464	13.4047	13.2709	13.2731	13.3419	13.3364	13.3364	13.1376	13.0313	12.8709	12.9609	13.016	12.9132
5700167	POLR1C	POLR1C	6:43484777	NM_004875 NM_203290 NP_976035 XM_005249491 XP_005249548	ENSG00000171453	ILMN_1767219	357.365	Cluster 2	10.4755	10.3075	10.1798	10.279	10.3587	10.2902	10.447	10.4431	10.3953	10.2368	10.271	10.2237	10.0042	10.0335	10.0001	9.94891	9.942	9.95059
290750	SAMD3	SAMD3	6:-130465447	NM_001017373 NM_001258275 NM_001277185 NM_152552 NP_001017373 NP_001245204 NP_001264114 XM_005266828 XM_005266829 XM_005266830 XM_005266831 XP_005266885 XP_005266886 XP_005266887 XP_005266888	ENSG00000164483	ILMN_1659158	357.028	Cluster 2	8.18638	8.22693	8.17292	7.9328	7.9903	7.94199	8.03866	7.82441	8.02232	7.92166	8.01233	8.38695	7.65647	7.71147	7.70326	7.72692	7.66688	7.64631
1850681	EIF6	EIF6	20:-33866709	NM_001267810 NM_002212 NM_181466 NM_181467 NM_181468 NM_181469 NP_001254739 NP_002203 NP_852131 NP_852133 NR_052022 NR_052023 NR_052024	ENSG00000242372	ILMN_1787410	356.753	Cluster 2	11.7652	11.6011	11.7809	11.519	11.6415	11.4547	11.7652	11.5977	11.7689	11.6977	11.842	11.7453	11.2428	11.4027	11.2059	11.1093	11.3965	11.2596
6020372	AATF	AATF	17:35306175	NM_012138 NP_036270	ENSG00000108270	ILMN_1703743	356.274	Cluster 2	10.5636	10.5717	10.5406	10.3177	10.447	10.3687	10.4628	10.4998	10.4087	10.4678	10.5322	10.4867	10.0973	10.19	10.0015	10.1592	10.1317	10.0369
3420561	RPA2	RPA2	1:-28218049	NM_002946 NP_002937 XM_005245965 XP_005246022	ENSG00000117748	ILMN_1753582	356.249	Cluster 2	12.2976	12.3691	12.2135	12.2611	12.1809	12.1875	12.3822	12.3386	12.3809	12.3248	11.9533	12.1369	11.8658	12.0194	11.8706	11.9077	11.944	11.8908
7330091	ATAD3B	ATAD3B	1:1407164	NM_031921 NP_114127 XM_005244805 XM_005244806 XM_005244807 XM_005244808 XP_005244862 XP_005244863 XP_005244864 XP_005244865 XR_241045	ENSG00000160072	ILMN_2131936	356.076	Cluster 2	8.26085	8.49907	8.57941	8.41626	8.4897	8.52205	8.42386	8.53322	8.24046	8.42024	8.39069	8.54945	8.04177	8.22907	7.99651	8.07087	7.98521	8.09884
290053	DGCR8	DGCR8	22:20067755	NM_001190326 NM_022720 NP_001177255 NP_073557 XM_005261249 XP_005261306	ENSG00000128191	ILMN_1694223	355.543	Cluster 2	9.41187	9.3327	9.47109	9.41797	9.43495	9.35579	9.50464	9.47827	9.39342	9.47361	9.31138	9.24193	8.87321	8.94181	8.90254	8.89978	9.04829	8.98562
6370113	ALG5	ALG5	13:-37523908	NM_001142364 NM_013338 NP_001135836 NP_037470 XM_005266362 XP_005266419 XR_245384	ENSG00000120697	ILMN_1664449	354.488	Cluster 2	9.87176	9.6675	9.57716	9.63611	9.54298	9.76309	9.69912	9.80831	9.93551	9.84967	9.85411	9.81416	9.36164	9.37028	9.48681	9.39196	9.523	9.41556
2510750	FBXL11	KDM2A	c("11:66886740", "11:67007506")	NM_001256405 NM_012308 NP_001243334 NP_036440 NR_027473	ENSG00000173120	ILMN_3237966	354.23	Cluster 2	9.76166	9.80561	9.7909	9.93283	10.0681	10.0823	9.78198	9.77608	9.78843	9.5101	9.73327	9.63959	9.38739	9.40179	9.4625	9.56456	9.25565	9.60001
1570066	TMEM39B	TMEM39B	1:32538503	NM_018056 NP_060526 XM_005270988 XM_005270989 XM_005270990 XP_005271045 XP_005271046 XP_005271047	ENSG00000121775	ILMN_2212714	353.97	Cluster 2	9.9456	9.96317	10.044	9.993	10.044	9.81816	10.1654	10.1277	10.0062	9.89443	9.92761	10.0592	9.55314	9.76401	9.5054	9.53827	9.64863	9.65408
130239	DPH2	DPH2	1:44435653	NM_001039589 NM_001384 NM_201399 NP_001034678 NP_001375 XM_005270559 XM_005270560 XP_005270616 XP_005270617	ENSG00000132768	ILMN_1763162	353.827	Cluster 2	8.58209	8.4793	8.5335	8.45525	8.42186	8.4444	8.592	8.49894	8.50571	8.39889	8.50571	8.5186	8.24966	8.25313	8.01528	8.0495	8.243	8.10368
2100142	BEND3	BEND3	6:-107386385	NM_001080450 NP_001073919 XM_005267079 XM_005267080 XM_005278332 XM_005278333 XP_005267136 XP_005267137 XP_005278389 XP_005278390	ENSG00000178409	ILMN_1754062	353.178	Cluster 2	8.29119	8.35585	8.44012	8.35818	8.43391	8.41242	8.50473	8.39021	8.56781	8.33695	8.35888	8.22278	8.11557	8.1019	7.89522	7.96171	7.85696	7.89826
2640768	CTSC	CTSC	c("11:-88053981", "11:-88026760")	NM_001114173 NM_001814 NM_148170 NP_001107645 NP_001805 NP_680475	ENSG00000109861	ILMN_1792885	352.665	Cluster 2	10.5578	10.5214	10.5964	10.5886	10.6537	10.4694	10.6173	10.6148	10.5278	10.4095	10.5558	10.4956	10.3309	10.4397	10.0597	10.1143	10.2155	10.1501
6900672	RPL39L	RPL39L	3:-186838741	NM_052969 NP_443201	ENSG00000163923	ILMN_2108357	352.653	Cluster 2	9.09269	9.21787	9.28576	9.15824	9.0409	9.16193	9.38374	9.345	9.29599	9.10253	9.39966	9.34478	8.90877	8.87176	8.60587	8.6092	8.96854	8.78891
5050608	TIMM23	TIMM23	10:-51592081	NM_006327 NP_006318 NR_073029 NR_073030	ENSG00000138297	ILMN_1664231	352.215	Cluster 2	11.5491	11.654	11.383	11.4236	11.4449	11.464	11.7121	11.6055	11.6268	11.5003	11.5855	11.5893	11.1901	11.3206	11.1958	11.1148	11.1769	10.9997
3930296	EIF1AX	EIF1AX	X:-20142636	NM_001412 NP_001403	ENSG00000173674	ILMN_1813240	350.57	Cluster 2	10.1782	9.96845	9.93012	9.93869	10.0672	10.0759	10.007	10.1033	9.96688	10.2027	10.1199	10.1339	9.64114	9.57111	9.81749	9.5802	9.89651	9.54013
6900725	DHX9	DHX9	1:182808439	NM_001357 NM_030588 NP_001348 NR_033302	ENSG00000135829	ILMN_1656016	350.416	Cluster 2	10.713	10.8615	10.745	10.7055	10.8069	10.6505	10.9462	10.8186	10.814	10.8569	10.5956	10.8626	10.5455	10.6666	10.2849	10.3541	10.2492	10.5154
2600070	RAB38	RAB38	11:-87846415	NM_022337 NP_071732 XM_005273860 XP_005273917	ENSG00000123892	ILMN_2134974	350.326	Cluster 2	9.3031	9.34098	9.20649	9.31624	9.08602	9.24679	9.30174	9.12444	9.49906	8.86288	9.36401	9.21273	9.04182	8.8926	8.83774	8.78793	9.02463	8.74901
4230066	C16ORF53	PAGR1	16:29827528	NM_024516 NP_078792	ENSG00000185928	ILMN_1727444	350.28	Cluster 2	9.93457	9.70431	9.98055	9.84566	9.86044	9.81184	9.72455	9.72922	9.90472	9.9031	9.9817	9.93244	9.63877	9.69517	9.33441	9.45935	9.618	9.44459
1660575	PPT2	PPT2	c("6:32121229", "6:32121776", "6_apd_hap1:3435967", "6_apd_hap1:3436514", "6_cox_hap2:3591897", "6_cox_hap2:3592444", "6_dbb_hap3:3400402", "6_dbb_hap3:3400949", "6_mann_hap4:3464073", "6_mann_hap4:3464620", "6_mcf_hap5:3501052", "6_mcf_hap5:3501599", "6_qbl_hap6:3382242", "6_qbl_hap6:3382789", "6_ssto_hap7:3468954", "6_ssto_hap7:3469501")	NM_001204103 NM_005155 NM_138717 NM_138934 NP_001191032 NP_005146 NP_619731	c("ENSG00000221988", "ENSG00000231618", "ENSG00000228116", "ENSG00000236649", "ENSG00000206329", "ENSG00000206256", "ENSG00000168452", "ENSG00000227600")	ILMN_1676689	349.943	Cluster 2	8.82948	9.01314	8.81334	8.79649	8.80254	8.72181	8.86323	8.72061	8.73568	8.8981	8.88348	8.90997	8.5735	8.60168	8.49146	8.41184	8.44022	8.42928
3180367	HJURP	HJURP	2:-234745486	NM_018410 NP_060880 XM_005246093 XM_005246094 XP_005246150 XP_005246151	ENSG00000123485	ILMN_1703906	349.828	Cluster 2	10.3753	10.358	10.4409	10.2163	10.3639	10.2972	10.5722	10.4539	10.4768	10.4194	10.4867	10.5397	10.2055	10.3358	9.9935	9.93499	10.1606	9.93513
1110722	BRIX1	BRIX1	5:34915820	NM_018321 NP_060791	ENSG00000113460	ILMN_2155172	349.398	Cluster 2	10.6024	10.7144	10.6802	10.4998	10.4664	10.6581	10.5104	10.5571	10.5616	10.51	10.5598	10.5496	10.1807	10.194	10.1009	10.1369	10.2753	9.95212
5080300	PCDH11X	PCDH11X	c("X:91034260", "X:91089659", "X:91090460")	NM_001168360 NM_001168361 NM_001168362 NM_001168363 NM_014522 NM_032967 NM_032968 NM_032969 NP_001161832 NP_001161833 NP_001161834 NP_001161835 NP_055337 NP_116749 NP_116750 NP_116751 XM_005262122 XP_005262179	c("ENSG00000102290", "ENSG00000099715")	ILMN_2329625	349.126	Cluster 2	8.05113	8.14273	8.14041	8.43725	8.28203	8.23786	8.50438	8.34058	8.20527	8.29664	8.23967	8.34868	8.25573	8.05404	7.86005	7.90467	7.99301	7.81193
6280079	CSTF2	CSTF2	X:100075348	NM_001325 NP_001316 XM_005262084 XM_005262085 XP_005262141 XP_005262142	ENSG00000101811	ILMN_1653129	348.464	Cluster 2	11.2039	11.0198	10.9857	10.9627	11.0154	10.954	11.084	11.0033	11.0864	10.9535	11.0728	11.1288	10.68	10.8383	10.5942	10.6024	10.769	10.6553
1660309	THOC4	ALYREF	17:-79845711	NM_005782 NP_005773 XM_005256333 XP_005256390	ENSG00000183684	ILMN_2364062	348.094	Cluster 2	10.7478	10.746	10.5987	10.6972	10.8782	10.7195	10.7236	10.6412	10.7926	10.7738	10.6953	10.7503	10.3953	10.5768	10.3175	10.2851	10.4062	10.3192
4490017	GLTP	GLTP	12:-110288748	NM_016433 NP_057517	ENSG00000139433	ILMN_1764380	347.987	Cluster 2	11.0858	11.0814	11.0245	10.5167	10.5907	10.6319	10.6557	10.4664	10.6337	10.8186	10.838	10.9127	10.6324	10.5746	10.5692	10.5589	10.6539	10.5426
7320414	ZNF326	ZNF326	1:90460678	NM_181781 NM_182975 NM_182976 NP_892020 NP_892021 XM_005270779 XM_005270780 XP_005270836 XP_005270837	ENSG00000162664	ILMN_1662021	346.94	Cluster 2	9.09851	9.09908	9.14589	8.96137	8.99707	8.93726	8.99539	9.01528	8.98461	9.16566	8.85761	9.0035	8.59795	8.88968	8.52851	8.73418	8.71568	8.64591
1470195	MCM7	MCM7	7:-99690404	NM_001278595 NM_005916 NM_182776 NP_001265524 NP_005907 NP_877577 XM_005250348 XM_005250349 XP_005250405 XP_005250406	ENSG00000166508	ILMN_1663195	346.777	Cluster 2	13.2731	13.3697	13.2173	13.3529	13.2979	13.2836	13.3882	13.4067	13.3772	13.1728	13.1395	13.2689	12.9803	12.9356	12.9091	12.9225	13.0078	12.9286
5560465	NOP56	NOP56	20:2633178	NM_006392 NP_006383 NR_027700	ENSG00000101361	ILMN_1705407	346.427	Cluster 2	10.2594	10.1145	10.1949	10.1213	9.99094	10.0833	10.1945	10.3697	10.2248	10.1196	10.0626	10.2699	9.71431	9.75472	10.0176	9.70826	9.84814	9.79178
4290544	SNRPD3	SNRPD3	22:24951618	NM_001278656 NM_004175 NP_001265585 NP_004166 NR_103819 XM_005261719 XP_005261776	ENSG00000100028	ILMN_1794599	345.98	Cluster 2	9.52809	9.40656	9.56677	9.53512	9.45272	9.2891	9.39817	9.47958	9.39946	9.4625	9.37855	9.32092	9.045	9.07272	9.12008	9.09229	8.85337	9.10811
130156	PDE1B	PDE1B	c("12:54943177", "12:54955228")	NM_000924 NM_001165975 NP_000915 NP_001159447 XM_005268960 XM_005268961 XP_005269017 XP_005269018	ENSG00000123360	ILMN_1805098	345.655	Cluster 2	8.035	8.07087	8.02615	8.03134	7.97587	7.87731	8.0205	8.13707	7.98434	8.0158	7.84745	7.91941	7.66302	7.66751	7.62058	7.6634	7.67948	7.57096
6350239	RRAS2	RRAS2	11:-14299466	NM_001102669 NM_001177314 NM_001177315 NM_012250 NP_001096139 NP_001170785 NP_001170786 NP_036382 XM_005252827 XM_005252828 XM_005277702 XM_005277703 XP_005252884 XP_005252885 XP_005277759 XP_005277760	c("ENSG00000133818", "ENSG00000262489")	ILMN_1667519	345.464	Cluster 2	10.6449	10.6826	10.7053	10.7955	10.6681	10.5548	10.7032	10.6688	10.7179	10.6303	10.538	10.6539	10.4717	10.4583	10.192	10.2823	10.3498	10.2704
6450475	YRDC	YRDC	1:-38268614	NM_024640 NP_078916	ENSG00000196449	ILMN_1736008	345.135	Cluster 2	10.7738	10.6759	10.7831	10.918	10.8899	10.8788	10.7709	10.7263	10.8272	10.5964	10.5866	10.8888	10.4796	10.4646	10.3803	10.4449	10.5082	10.444
5220196	CTCF	CTCF	16:67596310	NM_001191022 NM_006565 NP_001177951 NP_006556 XM_005255775 XP_005255832	ENSG00000102974	ILMN_1786015	344.61	Cluster 2	9.99814	10.0055	10.0266	10.083	10.1261	10.1036	10.2484	10.1711	10.2314	10.0713	9.98849	9.99798	9.76352	9.82761	9.67775	9.60326	9.72979	9.69486
2070291	PGM1	PGM1	c("1:64058947", "1:64059480", "1:64088887")	NM_001172818 NM_001172819 NM_002633 NP_001166289 NP_001166290 NP_002624	ENSG00000079739	ILMN_1800659	344.56	Cluster 2	12.7809	13.0057	13.0259	12.7028	12.5591	12.6434	12.8199	12.5827	12.7796	12.3262	12.7494	12.7796	12.5094	12.4673	12.4512	12.2468	12.5012	12.4711
4670048	RPS26L	RPS26P47	:NA	NR_002225	NA	ILMN_2310703	344.335	Cluster 2	12.3676	12.1648	12.3501	12.2143	12.1557	12.2489	12.064	12.0258	12.2504	12.3809	12.4396	12.2563	11.9688	12.0568	11.8138	11.8032	12.0537	11.8159
60719	KCNJ2	KCNJ2	17:68165676	NM_000891 NP_000882 XM_005257332 XP_005257389	ENSG00000123700	ILMN_1780334	344.272	Cluster 2	7.885	7.92385	7.85122	7.8434	7.91787	8.05917	7.8934	7.84299	7.64774	7.64623	7.63823	7.66651	7.59297	7.57195	7.49252	7.41576	7.52301	7.52902
2000630	SORBS2	SORBS2	4:-186506598	NM_001145670 NM_001145671 NM_001145672 NM_001145673 NM_001145674 NM_001145675 NM_001270771 NM_003603 NM_021069 NP_001139142 NP_001139143 NP_001139144 NP_001139145 NP_001139146 NP_001139147 NP_001257700 NP_003594 NP_066547 XM_005263294 XM_005263295 XM_005263296 XM_005263297 XM_005263298 XM_005263299 XM_005263300 XM_005263301 XM_005263302 XM_005263303 XM_005263304 XM_005263305 XM_005263306 XM_00526…	ENSG00000154556	ILMN_1716407	343.849	Cluster 2	9.43858	9.38163	9.38714	9.18244	9.51027	9.21603	9.37844	9.32079	9.35591	9.66587	9.58787	9.43018	8.97598	9.0487	9.10543	9.09658	8.97049	9.05228
4560193	CD44	CD44	11:35160417	NM_000610 NM_001001389 NM_001001390 NM_001001391 NM_001001392 NM_001202555 NM_001202556 NM_001202557 NP_000601 NP_001001389 NP_001001390 NP_001001391 NP_001001392 NP_001189484 NP_001189485 NP_001189486 XM_005253231 XM_005253232 XM_005253233 XM_005253234 XM_005253235 XM_005253236 XM_005253237 XM_005253238 XM_005253239 XM_005253240 XM_005253241 XM_005253242 XP_005253288 XP_005253289 XP_005253290 XP…	ENSG00000026508	ILMN_2348788	343.775	Cluster 2	8.30323	8.25926	8.47393	8.13746	8.17316	8.13603	8.28708	8.29618	8.26129	8.09942	8.32996	8.30703	7.9023	7.93828	7.82516	7.66173	7.8095	7.66491
7160059	ATP6V0B	ATP6V0B	1:44440602	NM_001039457 NM_004047 NP_001034546 NP_004038 XM_005270944 XP_005271001	ENSG00000117410	ILMN_1721391	343.625	Cluster 2	11.5003	11.4391	11.4355	11.3371	11.235	11.1881	11.3479	11.2761	11.3742	11.2985	11.4775	11.5482	11.1241	11.1472	10.9439	10.9621	11.2072	11.0093
4900484	RRP15	RRP15	1:218458629	NM_016052 NP_057136	ENSG00000067533	ILMN_1685661	343.031	Cluster 2	10.3559	10.3141	10.3541	10.2818	10.1117	10.3392	10.3782	10.3592	10.3651	10.4189	10.4203	10.2693	9.75306	9.63237	9.83085	9.61789	9.9527	9.78518
3170162	PRNP	PRNP	c("20:4666797", "20:4667157")	NM_000311 NM_001080121 NM_001080122 NM_001080123 NM_001271561 NM_183079 NP_000302 NP_001073590 NP_001073591 NP_001073592 NP_001258490 NP_898902 XM_005260757 XP_005260814	ENSG00000171867	ILMN_1737988	342.951	Cluster 2	11.5505	11.5521	11.6216	11.3017	11.2417	11.2899	11.4975	11.3759	11.5328	11.4263	11.7968	11.5758	11.2054	10.9907	11.0552	11.0587	11.1832	11.1842
6660047	KIAA0090	EMC1	1:-19544584	NM_001271427 NM_001271428 NM_001271429 NM_015047 NP_001258356 NP_001258357 NP_001258358 NP_055862 XM_005245787 XM_005245788 XM_005245789 XP_005245844 XP_005245845 XP_005245846 XR_241186	ENSG00000127463	ILMN_2153280	342.929	Cluster 2	9.22941	9.22895	9.17197	9.12229	9.05455	9.1915	9.22487	9.24751	9.20886	9.04121	9.18848	9.08909	8.81475	8.8655	8.84639	8.83841	8.83832	8.76209
5960709	APITD1	NA	:NA	NA	NA	ILMN_1793360	342.689	Cluster 2	10.3645	10.341	10.4252	10.3386	9.99724	10.2859	10.2972	10.5096	10.1898	10.5487	10.502	10.5312	9.97734	9.99769	10.2022	10.1738	10.1151	9.91152
3400008	USP1	USP1	c("1:62901975", "1:62902383")	NM_001017415 NM_001017416 NM_003368 NP_001017415 NP_001017416 NP_003359	ENSG00000162607	ILMN_1737254	342.542	Cluster 2	9.44869	9.50175	9.41202	9.44985	9.49759	9.29172	9.36749	9.37533	9.32585	9.49054	9.29648	9.39441	9.16603	9.27029	8.94324	9.05057	9.06573	8.95933
1170446	C9ORF10OS	FAM120AOS	9:-96208782	NM_198841 NP_942138 XM_005251736 XP_005251793	ENSG00000188938	ILMN_1750969	342.263	Cluster 2	9.57568	9.67356	9.7046	9.45285	9.54165	9.32815	9.54298	9.47827	9.60926	9.53637	9.63311	9.61225	9.21647	9.24239	9.20689	9.17058	9.11267	9.26511
5860521	SLC30A1	SLC30A1	1:-211748381	NM_021194 NP_067017	ENSG00000170385	ILMN_2067852	341.74	Cluster 2	8.16843	8.2752	8.03893	8.60246	8.52059	8.70448	8.36266	8.34726	8.2608	8.16068	8.29922	8.30284	7.86179	7.9887	8.0175	7.92626	8.10616	8.02912
2320286	JARID2	JARID2	c("6:15246206", "6:15249086")	NM_001267040 NM_004973 NP_001253969 NP_004964 XM_005249088 XM_005249089 XM_005249090 XM_005249091 XP_005249145 XP_005249146 XP_005249147 XP_005249148	ENSG00000008083	ILMN_1764177	341.716	Cluster 2	11.9533	11.9526	11.9342	11.8612	11.8622	11.9779	12.1536	12.1545	12.1933	11.8956	11.9569	11.8364	11.7776	11.6114	11.6268	11.6078	11.6298	11.7527
7560047	CIRBP	CIRBP	19:1269267	NM_001280 NP_001271 NR_023312 NR_023313	ENSG00000099622	ILMN_1674661	341.445	Cluster 2	13.1593	13.0801	13.073	13.3186	13.29	13.3786	13.2788	13.3786	13.1554	12.9397	13.0659	13.0427	12.8679	12.7997	13.0503	13.0953	12.7044	12.7526
2970195	DDX3X	DDX3X	X:41192651	NM_001193416 NM_001193417 NM_001356 NM_024005 NP_001180345 NP_001180346 NP_001347 XM_005272590 XM_005272591 XM_005272592 XM_005272593 XP_005272647 XP_005272648 XP_005272649 XP_005272650 XR_246714	ENSG00000215301	ILMN_1794392	340.986	Cluster 2	11.6771	11.7021	11.6942	11.6179	11.809	11.5298	11.565	11.657	11.6895	11.8119	11.8395	11.7399	11.3034	11.3691	11.3898	11.4313	11.3429	11.1074
10253	PPIL5	LRR1	14:50065415	NM_152329 NM_203466 NM_203467 NP_689542 NP_982292 NR_037792 NR_037793 XR_245664	ENSG00000165501	ILMN_1715616	340.242	Cluster 2	10.4708	10.3286	10.432	10.2962	10.1446	10.2726	10.5952	10.51	10.4122	10.5262	10.5674	10.4719	10.295	10.0745	10.0146	9.97004	10.2253	9.98816
2810192	ITGB1BP3	NMRK2	19:3933101	NM_014446 NM_170678 NP_733778 XM_005259540 XM_005259541 XM_005259542 XP_005259597 XP_005259598 XP_005259599	ENSG00000077009	ILMN_1776850	339.623	Cluster 2	9.7218	9.78826	9.92128	10.1092	10.0035	9.95013	10.2084	9.87906	9.92475	9.76218	9.94468	9.92553	9.96429	9.86493	9.48761	9.63311	9.78784	9.45057
4120066	TMEM208	TMEM208	16:67261016	NM_014187 NP_054906 XR_243404	ENSG00000168701	ILMN_3239055	339.576	Cluster 2	9.54827	9.30601	9.50993	9.34192	9.31243	9.33485	9.48344	9.40032	9.40615	9.27551	9.65624	9.43127	9.05975	9.16813	9.01643	8.93546	9.19863	9.0161
2030630	SKA1	SKA1	18:47901392	NM_001039535 NM_145060 NP_001034624 NP_659497 XM_005258232 XM_005276945 XP_005258289 XP_005277002 XR_243848 XR_254237	c("ENSG00000154839", "ENSG00000262634")	ILMN_1771224	339.438	Cluster 2	9.42149	9.54139	9.39381	9.24839	9.39342	9.19659	9.62713	9.3312	9.42301	9.51117	9.46269	9.5338	9.12904	9.18188	9.0012	9.16844	9.13863	8.97916
3370242	DKFZP761P0423	NA	:NA	NA	NA	ILMN_1757872	339.128	Cluster 2	9.39309	9.24445	9.57784	9.40763	9.37959	9.39054	9.46819	9.46606	9.51117	9.31795	9.38784	9.42799	9.18476	9.03397	8.99976	9.00306	9.11721	9.10468
6620161	SPIB	SPIB	19:50922195	NM_001243998 NM_001243999 NM_001244000 NM_003121 NP_001230927 NP_001230928 NP_001230929 NP_003112	c("ENSG00000269404", "ENSG00000142539")	ILMN_2143314	338.829	Cluster 2	8.21484	8.31246	8.37241	7.95075	8.02793	7.99385	8.1804	8.0066	8.22307	8.21971	8.37241	8.32665	7.95684	8.04781	7.78628	7.77475	7.95072	7.82453
4830328	CYB561D2	CYB561D2	3:50388297	NM_007022 NP_008953 XM_005264832 XP_005264889	ENSG00000114395	ILMN_1738718	338.153	Cluster 2	9.23567	9.33523	9.26451	9.19853	9.16422	9.36831	9.32151	9.41923	9.39852	9.12158	9.22145	9.34365	8.88968	9.03106	8.94395	8.90151	9.05272	8.85243
4280136	ADRM1	ADRM1	20:60878027	NM_001281437 NM_001281438 NM_007002 NM_175573 NP_001268366 NP_001268367 NP_008933 NP_783163 XM_005260257 XM_005260258 XM_005260259 XM_005260260 XP_005260314 XP_005260315 XP_005260316 XP_005260317	ENSG00000130706	ILMN_2389013	338.137	Cluster 2	10.7114	10.572	10.7844	10.5219	10.5767	10.6028	10.6032	10.4935	10.6068	10.646	10.6068	10.6324	10.153	10.2894	10.1338	10.0697	10.3252	10.0884
3450370	NUDT15	NUDT15	13:48611703	NM_018283 NP_060753	ENSG00000136159	ILMN_2172202	338.096	Cluster 2	9.31257	9.00446	9.15535	8.9677	8.86596	8.77294	8.86231	8.90844	8.96916	9.00535	8.8324	8.95541	8.64372	8.4733	8.49366	8.54283	8.69759	8.66521
1340600	PPP1R15A	PPP1R15A	19:49375649	NM_014330 NP_055145	ENSG00000087074	ILMN_1659936	337.673	Cluster 2	9.91194	9.86089	9.99129	9.98221	10.0564	9.93707	10.0335	9.99335	9.86589	9.67405	9.65812	9.71371	9.53686	9.59402	9.42928	9.47658	9.5642	9.58733
3170605	IKBIP	IKBIP	c("12:-99018030", "12:-99007182")	NM_153687 NM_201612 NM_201613 NP_710154 NP_963906 NP_963907	ENSG00000166130	ILMN_1701402	337.659	Cluster 2	8.3756	8.51184	8.49403	8.4727	8.54405	8.37846	8.45342	8.39621	8.42114	8.4718	8.41906	8.4418	8.07662	8.0524	8.05048	8.15434	8.14762	7.9105
3840446	TIMM23	TIMM23	10:-51592081	NM_006327 NP_006318 NR_073029 NR_073030	ENSG00000138297	ILMN_1773493	337.538	Cluster 2	11.3622	10.9799	11.3479	11.2607	11.202	11.2906	11.3735	11.3094	11.3224	11.1755	11.2494	11.3492	10.9315	11.0682	10.8538	10.7602	11.0227	10.751
2140687	ZNF45	ZNF45	19:-44416776	NM_003425 NP_003416	ENSG00000124459	ILMN_1771884	337.456	Cluster 2	9.27118	9.29373	9.1607	9.2355	9.21725	9.06407	9.35031	9.4163	9.30874	9.35941	9.36475	9.36414	9.01053	8.97409	8.87168	8.92914	8.77426	8.85698
4610767	KTI12	KTI12	1:-52497777	NM_138417 NP_612426	ENSG00000198841	ILMN_1703226	337.439	Cluster 2	9.07011	8.9911	9.0488	9.35064	9.31328	9.14402	9.28604	9.31923	9.27442	9.13	9.05169	9.03477	8.91646	8.98947	8.8696	8.91868	8.79525	8.82525
6250292	LOC646753	NA	:NA	NA	NA	ILMN_3290019	337.389	Cluster 2	10.4722	10.4652	10.6045	10.3798	10.4273	10.2002	10.4489	10.2579	10.3465	10.2262	10.3582	10.506	10.2202	10.2049	9.90975	9.97811	10.3412	10.0111
6900025	POLR2D	POLR2D	2:-128603840	NM_004805 NP_004796 XM_005263692 XM_005263693 XP_005263749 XP_005263750	ENSG00000144231	ILMN_1792672	337.12	Cluster 2	10.9653	11.0076	10.9468	10.947	10.9851	10.8202	10.9644	10.9607	10.9382	10.9161	10.9355	11.0067	10.7377	10.7016	10.3659	10.4694	10.6335	10.467
2850438	RBM12	RBM12	20:-34236847	NM_001198838 NM_001198840 NM_006047 NM_152838 NP_001185767 NP_001185769 NP_006038 NP_690051	ENSG00000244462	ILMN_2329834	336.934	Cluster 2	10.6524	10.8675	10.796	10.8788	10.8217	10.7755	10.9512	11.016	10.8761	10.7771	10.6619	10.6179	10.4344	10.4834	10.4278	10.447	10.4122	10.5068
4230097	HMGB1	HMGB1	13:-31032879	NM_002128 NP_002119 XM_005266363 XM_005266364 XM_005266365 XM_005266366 XM_005266367 XM_005266368 XP_005266420 XP_005266421 XP_005266422 XP_005266423 XP_005266424 XP_005266425	ENSG00000189403	ILMN_2231242	336.884	Cluster 2	8.75572	8.67064	8.73241	8.75306	8.57324	8.78962	8.72546	8.74433	8.95445	8.79473	8.74261	8.8043	8.33717	8.29528	8.44857	8.45225	8.44022	8.35818
1850176	RSC1A1	RSC1A1	1:15986364	NM_006511 NP_006502	c("ENSG00000215695", "ENSG00000197312")	ILMN_1726704	335.481	Cluster 2	8.51674	8.65851	8.48999	8.59424	8.57552	8.55115	8.69874	8.70596	8.61923	8.46031	8.513	8.54071	8.27952	8.32206	8.26752	8.19902	8.24471	8.19146
6960332	FOSL1	FOSL1	11:-65659692	NM_005438 NP_005429 XM_005274311 XM_005274312 XP_005274368 XP_005274369	ENSG00000175592	ILMN_1771841	335.441	Cluster 2	8.40922	8.61144	8.54862	8.44767	8.48189	8.49241	8.48856	8.44776	8.27764	8.21815	8.4637	8.29405	7.98076	7.89343	7.8232	7.99044	8.03611	7.93122
7380709	YWHAB	YWHAB	20:43514344	NM_003404 NM_139323 NP_003395 NP_647539 XM_005260544 XP_005260601	ENSG00000166913	ILMN_2277099	335.168	Cluster 2	9.26621	9.27132	9.52809	9.28195	9.14132	9.19718	9.23078	9.37606	9.22159	9.23156	9.35664	9.22278	9.14308	8.87139	8.88673	8.81755	8.95762	8.89658
3840678	CARD10	CARD10	22:-37886400	NM_014550 NP_055365 XM_005261591 XM_005261592 XP_005261648 XP_005261649	ENSG00000100065	ILMN_1743714	334.905	Cluster 2	9.43883	9.33657	9.42749	9.16019	9.2431	9.52284	9.43431	9.68522	9.48213	9.40402	9.39309	9.38983	9.02181	9.07085	9.0287	9.02593	9.18266	9.05154
2070669	CDC42EP3	CDC42EP3	2:-37869025	NM_001270436 NM_001270437 NM_001270438 NM_006449 NP_001257365 NP_001257366 NP_001257367 NP_006440	ENSG00000163171	ILMN_1736327	334.724	Cluster 2	8.03663	8.08851	8.03534	8.0988	8.08815	8.14869	8.10281	8.14533	8.13603	7.85928	7.88116	7.98813	7.73029	7.72381	7.68413	7.67948	7.77474	7.74996
4200437	ENSA	ENSA	c("1:-150599522", "1:-150595754", "1:-150594599")	NM_004436 NM_207042 NM_207043 NM_207044 NM_207045 NM_207046 NM_207047 NM_207168 NP_004427 NP_996925 NP_996926 NP_996927 NP_996928 NP_996929 NP_996930 NP_997051 XM_005244952 XP_005245009	ENSG00000143420	ILMN_1760779	334.638	Cluster 2	10.8592	10.7254	10.8872	10.7008	10.5362	10.881	10.759	10.648	10.6759	10.4904	10.8074	10.8911	10.3264	10.2832	10.4609	10.3548	10.3869	10.3857
5820619	HNRPK	HNRNPK	9:-86582998	NM_002140 NM_031262 NM_031263 NP_002131 NP_112552 NP_112553 XM_005251960 XM_005251961 XM_005251962 XM_005251963 XM_005251964 XM_005251965 XM_005251966 XP_005252017 XP_005252018 XP_005252019 XP_005252020 XP_005252021 XP_005252022 XP_005252023	ENSG00000165119	ILMN_2378048	334.235	Cluster 2	12.7094	12.9747	12.7494	12.7065	12.6883	12.7244	12.6544	12.6646	12.6691	12.8151	12.5375	12.5252	12.33	12.337	12.3999	12.3121	12.3082	12.4164
3940044	MARCH4	MARCH4	2:-217122585	NM_020814 NP_065865	ENSG00000144583	ILMN_1789991	334.222	Cluster 2	8.77526	8.60736	8.69695	8.3273	8.30227	8.36639	8.44197	8.44498	8.3076	8.30635	8.55149	8.28515	8.22192	8.37594	8.04879	8.06533	8.24371	8.07763
2750139	RNF216L	RNF216P1	7:5013616	NR_015449 NR_023384 NR_023385	ENSG00000196204	ILMN_3225534	333.92	Cluster 2	10.1889	10.3482	10.2918	10.0905	10.1199	9.92785	10.206	10.247	10.0926	10.2155	10.2116	10.2322	10.0295	9.91838	9.81853	9.74784	9.79564	9.67433
6110209	RSU1	RSU1	10:-16632617	NM_012425 NM_152724 NP_036557 NP_689937 XM_005252552 XM_005252553 XP_005252609 XP_005252610	ENSG00000148484	ILMN_1721657	333.286	Cluster 2	9.18588	9.18562	9.29762	9.07202	8.84496	9.10657	9.15899	9.07252	9.19009	9.1163	9.14292	9.11786	8.8106	8.87019	8.72131	8.75631	8.8807	8.74138
2710347	WNT10B	WNT10B	12:-49359123	NM_003394 NP_003385 XM_005269137 XP_005269194	ENSG00000169884	ILMN_1712283	332.79	Cluster 2	8.18786	8.04887	8.20414	8.17125	8.04813	8.07717	8.26333	8.57394	8.5265	8.29603	8.36397	8.34814	7.89467	7.97104	8.0057	7.81369	7.9745	7.76032
3060433	GINS4	GINS4	8:41386725	NM_032336 NP_115712 XM_005273659 XP_005273716	ENSG00000147536	ILMN_1807501	331.27	Cluster 2	9.83245	9.82009	9.60655	9.94217	9.84169	9.92887	9.96882	9.82579	9.82561	10.0801	9.92887	9.7647	9.68006	9.67371	9.38818	9.45512	9.5648	9.40389
1570224	CHRNA5	CHRNA5	15:78857862	NM_000745 NP_000736 XM_005254142 XP_005254199	ENSG00000169684	ILMN_1770044	330.757	Cluster 2	9.48873	9.54351	9.46158	9.48344	9.41855	9.4392	9.61639	9.57716	9.38665	9.48928	9.20902	9.47203	9.31593	9.22569	9.08617	9.09148	9.06989	9.08004
6420044	ALKBH8	ALKBH8	11:-107373453	NM_138775 NP_620130 XM_005271727 XM_005271728 XM_005271729 XM_005271730 XM_005271731 XM_005271732 XP_005271784 XP_005271785 XP_005271786 XP_005271787 XP_005271788 XP_005271789	ENSG00000137760	ILMN_1779190	330.087	Cluster 2	8.57334	8.59339	8.60843	8.44671	8.40713	8.40315	8.48438	8.58262	8.55001	8.58686	8.6033	8.59826	8.24897	8.18819	8.23256	8.16265	8.26866	8.16635
7200609	PCSK1	PCSK1	5:-95726040	NM_000439 NM_001177875 NM_001177876 NP_000430 NP_001171346 NP_001171347	ENSG00000175426	ILMN_1710859	329.492	Cluster 2	8.04453	8.01783	7.95343	8.01253	8.0112	8.02576	8.15097	8.32219	8.26002	8.46322	8.39385	8.31294	7.8642	7.88621	7.87975	7.88032	7.89494	7.92526
2480039	AZIN1	AZIN1	8:-103838536	NM_015878 NM_148174 NP_056962 NP_680479 XM_005250967 XM_005250968 XM_005250969 XP_005251024 XP_005251025 XP_005251026	ENSG00000155096	ILMN_1656682	329.373	Cluster 2	12.3288	12.397	12.147	12.4428	12.5492	12.3639	12.4274	12.3454	12.5182	12.2039	12.4196	12.3075	12.0881	11.9779	11.8236	11.9399	12.0987	12.0219
1170689	USP1	USP1	c("1:62901975", "1:62902383")	NM_001017415 NM_001017416 NM_003368 NP_001017415 NP_001017416 NP_003359	ENSG00000162607	ILMN_1696975	329.206	Cluster 2	10.0795	10.1949	10.2009	10.2086	10.0725	10.2628	10.3538	10.2683	10.3195	10.1609	10.2224	10.2529	9.94593	9.80488	9.81469	9.90374	9.89575	9.88103
360537	BEGAIN	BEGAIN	14:-101003484	NM_001159531 NM_020836 NP_001153003 NP_065887 XM_005267919 XM_005267920 XM_005267921 XM_005267922 XP_005267976 XP_005267977 XP_005267978 XP_005267979	ENSG00000183092	ILMN_1668924	329.204	Cluster 2	8.10966	8.10141	8.27088	8.42554	8.3562	8.4905	8.30932	8.2118	8.4039	8.18	8.10401	8.29338	7.90918	7.88081	7.94818	7.97632	8.01629	8.06067
4230554	REXO2	REXO2	11:114310108	NM_015523 NP_056338	ENSG00000076043	ILMN_1749009	329.15	Cluster 2	12.5479	12.4243	12.5896	12.3001	12.2923	12.46	12.3749	12.3082	12.4788	12.5079	12.6276	12.6	12.2233	12.2827	12.0166	12.0795	12.393	12.0589
7000224	SIRT1	SIRT1	c("10:69644427", "10:69644939")	NM_001142498 NM_012238 NP_001135970 NP_036370 XM_005269661 XM_005269662 XM_005269663 XP_005269718 XP_005269719 XP_005269720	ENSG00000096717	ILMN_1739083	329.025	Cluster 2	9.56903	9.44985	9.53965	9.75502	9.80093	9.8016	9.87775	9.8338	9.81776	9.61031	9.55881	9.49015	9.33557	9.39617	9.6236	9.40081	9.36074	9.4547
5490608	SELS	VIMP	c("15:-101812390", "15:-101811214")	NM_018445 NM_203472 NP_060915 NP_982298	ENSG00000131871	ILMN_1787680	328.351	Cluster 2	12.0229	11.9342	12.014	11.8927	11.9642	11.9284	11.9138	11.9509	12.1119	11.9277	11.9138	11.8908	11.6595	11.7856	11.5103	11.4282	11.7726	11.5529
7000521	PRPS2	PRPS2	X:12809474	NM_001039091 NM_002765 NP_001034180 NP_002756	ENSG00000101911	ILMN_2399431	328.189	Cluster 2	9.49522	9.54467	9.31039	9.53858	9.43495	9.49926	9.76078	9.61272	9.56041	9.55288	9.53436	9.50681	9.27732	9.09648	9.28858	9.22216	9.15995	9.19394
4610543	TLE1	TLE1	9:-84198598	NM_005077 NP_005068 XM_005252151 XM_005252152 XM_005252153 XM_005252154 XM_005252155 XM_005252156 XM_005252157 XM_005252158 XM_005252159 XM_005252160 XM_005252161 XM_005252162 XM_005252163 XM_005252164 XM_005252165 XM_005252166 XP_005252208 XP_005252209 XP_005252210 XP_005252211 XP_005252212 XP_005252213 XP_005252214 XP_005252215 XP_005252216 XP_005252217 XP_005252218 XP_005252219 XP_005252220 XP…	ENSG00000196781	ILMN_1751572	327.927	Cluster 2	10.0913	10.0261	10.107	9.87438	9.82744	9.87237	9.80688	9.73623	9.83638	9.71324	9.77829	9.72097	9.61201	9.54001	9.43788	9.44685	9.76625	9.54366
6620750	ZC3HAV1	ZC3HAV1	c("7:-138745084", "7:-138728266")	NM_020119 NM_024625 NP_064504 NP_078901 XM_005250501 XP_005250558	ENSG00000105939	ILMN_1667068	327.924	Cluster 2	10.4658	10.4881	10.2762	10.0087	10.1331	10.1543	10.2882	10.2037	10.4252	10.3083	10.5344	10.5649	10.0856	10.0072	10.1352	9.97418	10.1043	10.0753
4880500	SYNCRIP	SYNCRIP	c("6:-86323693", "6:-86317502")	NM_001159673 NM_001159674 NM_001159675 NM_001159676 NM_001159677 NM_001253771 NM_006372 NP_001153145 NP_001153146 NP_001153147 NP_001153148 NP_001153149 NP_001240700 NP_006363 XM_005248635 XM_005248636 XM_005248637 XM_005248638 XM_005248639 XP_005248692 XP_005248693 XP_005248694 XP_005248695 XP_005248696	ENSG00000135316	ILMN_1727740	327.535	Cluster 2	12.2454	12.2384	12.092	12.1431	11.9986	12.1252	12.1949	12.1648	12.1198	11.965	12.1142	12.0289	11.8112	11.7595	11.6969	11.699	11.8716	11.6942
4830373	GMNN	GMNN	c("6:24775159", "6:24775641")	NM_001251989 NM_001251990 NM_001251991 NM_015895 NP_001238918 NP_001238919 NP_001238920 NP_056979 XM_005249159 XP_005249216	ENSG00000112312	ILMN_1720114	326.413	Cluster 2	10.4781	10.5272	10.4063	10.5331	10.4547	10.6784	10.6221	10.63	10.6439	10.6485	10.7294	10.6548	10.3577	9.97811	10.3451	10.2062	10.3807	10.2185
3420553	ENPP1	ENPP1	6:132129156	NM_006208 NP_006199 XM_005267017 XP_005267074	ENSG00000197594	ILMN_1700888	325.825	Cluster 2	8.98363	9.0487	8.94217	8.92441	8.76654	8.74826	8.87451	8.77826	8.8655	8.83621	8.98475	8.82668	8.636	8.65507	8.41207	8.48616	8.63129	8.45776
5810452	GTF2F1	GTF2F1	19:-6379580	NM_002096 NP_002087	ENSG00000125651	ILMN_1748616	325.739	Cluster 2	10.4291	10.4304	10.4324	10.2207	10.3834	10.1937	10.4547	10.4019	10.3507	10.4198	10.4768	10.4135	10.1498	10.1906	9.97337	10.0438	10.0837	9.93882
7380626	FLJ20273	RBM47	4:-40425272	NM_001098634 NM_019027 NP_001092104 NP_061900 XM_005248103 XM_005248104 XM_005248105 XM_005248106 XM_005248107 XM_005248108 XM_005248109 XM_005248110 XM_005248111 XP_005248160 XP_005248161 XP_005248162 XP_005248163 XP_005248164 XP_005248165 XP_005248166 XP_005248167 XP_005248168	ENSG00000163694	ILMN_1689046	325.686	Cluster 2	8.11885	8.10976	8.1273	7.9014	7.75032	7.93955	7.95443	8.14343	8.07912	7.85206	8.0733	8.14231	7.67254	7.60714	7.74119	7.65687	7.71021	7.62106
4250451	SEC24D	SEC24D	4:-119643978	NM_014822 NP_055637 XM_005263378 XM_005263379 XM_005263380 XM_005263381 XP_005263435 XP_005263436 XP_005263437 XP_005263438	ENSG00000150961	ILMN_1656386	324.937	Cluster 2	8.72737	8.73593	8.76881	8.55652	8.44737	8.50845	8.59716	8.60969	8.69499	8.63152	8.68964	8.82454	8.50252	8.45859	8.14527	8.20966	8.32771	8.31275
1110300	TMEM154	TMEM154	4:-153547266	NM_152680 NP_689893 XM_005262808 XM_005262809 XP_005262865 XP_005262866	ENSG00000170006	ILMN_2088124	324.774	Cluster 2	8.39594	8.42121	8.20693	7.82901	7.8499	7.91032	8.09444	8.00397	7.95477	8.02513	8.2312	8.07141	7.7833	7.81976	7.72692	7.73374	7.76515	7.68675
6290603	EIF3B	EIF3B	7:2394474	NM_001037283 NM_003751 NP_001032360 NP_003742	ENSG00000106263	ILMN_1715636	324.504	Cluster 2	11.5149	11.5149	11.6061	11.4984	11.5773	11.5095	11.4547	11.5827	11.4854	11.3753	11.4423	11.3341	11.2175	11.2376	11.1435	11.082	11.2298	11.1295
1740240	PPP2CA	PPP2CA	5:-133532148	NM_002715 NP_002706	ENSG00000113575	ILMN_2196097	324.387	Cluster 2	11.5276	11.6832	11.5241	11.6107	11.5538	11.5431	11.6098	11.7289	11.7453	11.5233	11.6522	11.6156	11.1039	11.3394	11.2642	11.0988	11.076	11.1178
5860048	CRKRS	CDK12	17:37617739	NM_015083 NM_016507 NP_055898 NP_057591 XM_005257456 XM_005257457 XM_005257458 XP_005257513 XP_005257514 XP_005257515 XR_243664	ENSG00000167258	ILMN_1707448	323.556	Cluster 2	9.02145	9.10046	9.08341	9.05975	9.01088	9.03362	9.12629	9.11048	9.02755	8.87438	9.14338	9.07577	8.80958	8.76898	8.6557	8.67256	8.66175	8.66643
6840255	GRM4	GRM4	6:-33989623	NM_000841 NM_001256809 NM_001256810 NM_001256811 NM_001256812 NM_001256813 NM_001256814 NP_000832 NP_001243738 NP_001243739 NP_001243740 NP_001243741 NP_001243742 NP_001243743 NR_046379	ENSG00000124493	ILMN_1752843	323.441	Cluster 2	8.32056	8.32847	8.29558	8.22172	8.34054	8.26245	8.4629	8.47094	8.59293	8.51674	8.64927	8.7188	8.08524	8.1918	8.17278	7.99986	8.34502	7.98229
4850161	LOC728844	NA	:NA	NA	NA	ILMN_1676848	322.999	Cluster 2	8.14235	8.10648	8.07584	8.05255	8.16148	8.05232	8.26971	8.12554	8.32722	8.03549	8.17555	8.17278	7.8562	7.87633	7.7674	7.72738	7.88973	7.80087
2100368	GOLT1B	GOLT1B	12:21654699	NM_016072 NP_057156 XM_005253380 XP_005253437	ENSG00000111711	ILMN_1767837	322.7	Cluster 2	9.61789	9.65784	9.62633	9.62882	9.51208	9.73655	9.7218	9.79524	9.82653	9.78708	9.68927	9.64765	9.34854	9.35625	9.35072	9.4169	9.32679	9.38292
6110470	LOC727761	NA	:NA	NA	NA	ILMN_1716445	322.613	Cluster 2	11.1143	11.17	11.2973	11.102	11.0778	11.1425	11.2768	10.9073	11.1353	11.3914	11.1395	11.2039	10.9224	10.8217	10.7179	10.8514	10.8806	10.8342
3440446	C9ORF156	C9orf156	9:-100666772	NM_016481 NP_057565 XM_005252047 XM_005252048 XM_005252049 XM_005252050 XP_005252104 XP_005252105 XP_005252106 XP_005252107	ENSG00000136932	ILMN_1700028	322.127	Cluster 2	9.04536	9.07455	8.98933	9.18203	9.16907	9.14513	9.21892	9.3051	9.23384	9.01168	8.97662	8.8807	8.73709	8.79659	8.75149	8.68489	8.83287	8.80308
4760474	TUBA4A	TUBA4A	2:-220115001	NM_001278552 NM_006000 NP_001265481 NP_005991 XM_005246832 XM_005246833 XP_005246889 XP_005246890	ENSG00000127824	ILMN_1784300	321.623	Cluster 2	8.55942	8.34702	8.42809	8.16848	8.16352	8.15958	8.24358	8.11646	8.22217	8.1903	8.21423	8.30703	7.98659	7.93419	7.79839	7.7675	7.94519	7.68288
1980619	ZNF215	ZNF215	11:6947654	NM_013250 NP_037382 XM_005253130 XP_005253187	ENSG00000149054	ILMN_1749502	321.503	Cluster 2	8.82022	8.89115	8.87767	9.06025	8.94631	9.10453	9.08938	9.12904	9.09384	8.9549	8.92677	8.91317	8.65263	8.71764	8.66348	8.62005	8.66549	8.57516
7560253	EXOSC4	EXOSC4	8:145133522	NM_019037 NP_061910	c("ENSG00000178896", "ENSG00000260189")	ILMN_1745271	320.627	Cluster 2	9.64393	9.43934	9.38513	9.35978	9.38065	9.36353	9.5589	9.40141	9.44474	9.51682	9.60069	9.66446	9.19863	9.13244	9.13897	9.09318	9.2319	9.1673
5810440	HNRNPAB	HNRNPAB	5:177631508	NM_004499 NM_031266 NP_004490 NP_112556	ENSG00000197451	ILMN_1651262	320.464	Cluster 2	14.0816	14.1297	14.1234	14.078	13.9774	14.0421	14.1371	14.0628	14.2443	14.0942	14.1151	14.1371	13.6918	13.8634	13.685	13.6595	13.7631	13.7631
4250349	GABRB3	GABRB3	15:-26788694	NM_000814 NM_001191320 NM_001191321 NM_001278631 NM_021912 NP_000805 NP_001178249 NP_001178250 NP_001265560 NP_068712 NR_103801	ENSG00000166206	ILMN_1660608	319.888	Cluster 2	8.35213	8.40981	8.37882	8.23751	8.28754	8.2618	8.41975	8.16486	8.36709	8.29004	8.38455	8.48571	8.10445	8.1003	7.83522	7.92867	8.12071	7.85432
1660435	BOP1	BOP1	8:-145486056	NM_015201 NP_056016	c("ENSG00000170727", "ENSG00000261236")	ILMN_1715583	319.85	Cluster 2	11.3612	11.4027	11.38	11.1624	11.1806	11.235	11.269	11.2985	11.2872	11.1526	11.1722	11.1849	10.9319	11.0109	10.7242	10.817	11.0908	10.8293
3120458	NCL	NCL	2:-232319459	NM_005381 NP_005372 XM_005246588 XM_005246589 XP_005246645 XP_005246646	ENSG00000115053	ILMN_1695422	319.511	Cluster 2	11.3414	11.2407	11.278	11.4806	11.381	11.3717	11.3612	11.2309	11.2685	11.4677	11.1818	11.4136	11.067	11.0166	10.796	11.1414	11.0619	10.8716
3450138	CTSC	CTSC	c("11:-88053981", "11:-88026760")	NM_001114173 NM_001814 NM_148170 NP_001107645 NP_001805 NP_680475	ENSG00000109861	ILMN_2242463	319.094	Cluster 2	11.8059	11.9277	11.8687	12.0098	11.7196	11.9959	11.8004	11.8506	11.9381	11.8483	11.9096	11.8706	11.6332	11.5298	11.4889	11.3429	11.6199	11.3191
6940491	GNL3	GNL3	3:52719936	NM_014366 NM_206825 NM_206826 NP_055181 NP_996561 NP_996562	ENSG00000163938	ILMN_1790659	318.324	Cluster 2	8.56113	8.4376	8.37112	8.23038	8.36391	8.16453	8.30826	8.35664	8.3151	8.41954	8.41007	8.34913	7.89093	8.05537	7.92068	7.90322	7.9323	7.95067
1440243	SEPX1	MSRB1	16:-1988234	NM_016332 NP_057416	ENSG00000198736	ILMN_1719661	317.74	Cluster 2	12.192	11.9569	12.1795	11.7689	11.7856	11.8338	11.9878	11.8807	12.0625	11.8844	12.1595	12.0757	11.8212	11.8477	11.4477	11.5786	11.8936	11.4821
2100452	NUP35	NUP35	2:183989083	NM_001008544 NM_138285 NP_612142 XM_005246284 XM_005246285 XM_005246286 XP_005246341 XP_005246342 XP_005246343 XR_241281	ENSG00000163002	ILMN_1815723	317.338	Cluster 2	10.0788	10.2693	10.0592	10.1167	10.1143	9.87447	10.1876	10.2189	10.1317	10.0385	10.1802	10.1627	9.86408	9.96604	9.67468	9.7408	9.95367	9.42094
1940056	RIMKLB	RIMKLB	12:8850518	NM_020734 NP_065785 XM_005253435 XM_005253436 XM_005253437 XM_005253438 XM_005253439 XM_005253440 XM_005253441 XM_005253442 XM_005253443 XM_005253444 XM_005253445 XM_005253446 XM_005253447 XM_005253448 XM_005253449 XP_005253492 XP_005253493 XP_005253494 XP_005253495 XP_005253496 XP_005253497 XP_005253498 XP_005253499 XP_005253500 XP_005253501 XP_005253502 XP_005253503 XP_005253504 XP_005253505 XP…	ENSG00000166532	ILMN_3245707	317.287	Cluster 2	9.6758	9.72097	9.55467	9.81955	9.84053	9.93761	9.62814	9.63055	9.56287	9.46758	9.50006	9.46961	9.41392	9.38501	9.4405	9.33387	9.48887	9.35978
7330164	DENR	DENR	12:123237371	NM_003677 NP_003668 XM_005253626 XP_005253683	ENSG00000139726	ILMN_1760954	315.962	Cluster 2	11.8522	11.7161	11.9566	11.7951	11.669	11.8787	11.728	11.9916	11.8212	12.043	11.796	11.9509	11.4101	11.3445	11.6224	11.5603	11.6268	11.5053
2630364	FAM120AOS	FAM120AOS	9:-96208782	NM_198841 NP_942138 XM_005251736 XP_005251793	ENSG00000188938	ILMN_3238859	315.72	Cluster 2	10.4008	10.3059	10.333	10.108	10.0793	10.1411	10.2454	10.3475	10.3071	10.2515	10.3697	10.1573	10.0526	10.0739	9.90097	9.89878	10.0538	9.86112
2850630	C19ORF48	C19orf48	19:-51300961	NM_199249 NM_199250 NP_954857 NP_954858	ENSG00000167747	ILMN_1759184	315.112	Cluster 2	11.3848	11.2878	11.3845	11.3117	11.3	11.2233	11.4617	11.4649	11.4144	11.2026	11.3069	11.3037	10.9448	10.9874	10.7792	10.8243	11.1398	10.9302
5910187	SDHALP1	SDHAP1	3:-195686792	NR_003264	ENSG00000185485	ILMN_1666757	315.064	Cluster 2	8.37085	8.31172	8.35671	8.20518	8.20529	8.15472	8.33399	8.24572	8.29581	8.24035	8.29291	8.29113	7.98285	7.8567	7.90849	7.90749	7.99236	7.95591
6840372	IGFBP3	IGFBP3	7:-45951844	NM_000598 NM_001013398 NP_000589 NP_001013416 XM_005249743 XP_005249800	ENSG00000146674	ILMN_2396875	314.981	Cluster 2	8.11229	7.94125	8.128	8.21475	8.11605	8.18582	8.08238	8.18651	8.13806	7.93429	7.99181	7.8691	7.7537	7.73424	7.79172	7.7876	7.8544	7.74001
5290161	C17ORF91	MIR22HG	17:-1614798	NM_001001870 NM_032895 NR_028502 NR_028503 NR_028504 NR_028505	ENSG00000186594	ILMN_2390310	314.934	Cluster 2	8.3427	8.49618	8.52376	8.22792	8.33258	8.31372	8.48267	8.5793	8.41242	8.27162	8.40238	8.42487	7.95543	7.9672	7.93362	7.98938	8.05652	7.87613
2510014	TNPO1	TNPO1	c("5:72112418", "5:72143930")	NM_002270 NM_153188 NP_002261 NP_694858 XM_005248500 XM_005248501 XP_005248557 XP_005248558 XR_241781	ENSG00000083312	ILMN_1763627	314.336	Cluster 2	9.91938	10.1993	9.9566	9.86164	9.8903	9.75306	9.90233	9.90752	9.73293	9.91706	9.63466	9.94039	9.51514	9.6721	9.17717	9.48355	9.57057	9.53454
3370487	HNRNPAB	HNRNPAB	5:177631508	NM_004499 NM_031266 NP_004490 NP_112556	ENSG00000197451	ILMN_2335718	314.173	Cluster 2	12.5553	12.5798	12.6525	12.5749	12.388	12.3862	12.6328	12.6461	12.5764	12.4711	12.4824	12.5623	12.1774	12.0576	12.0784	12.1795	12.3121	12.1142
4120309	C7ORF36	YAE1D1	7:39606003	NM_001282446 NM_020192 NP_001269375 NP_064577 XM_005249815 XP_005249872	ENSG00000241127	ILMN_1793508	313.95	Cluster 2	9.66783	9.63721	9.5338	9.37919	9.39634	9.5767	9.76434	9.62779	9.71571	9.66821	9.88462	9.80546	9.26788	9.52916	9.37694	9.31487	9.43304	9.32585
2470079	ZNF207	ZNF207	17:30677157	NM_001032293 NM_001098507 NM_003457 NP_001027464 NP_001091977 NP_003448 XM_005258028 XM_005258029 XM_005258030 XM_005258031 XP_005258085 XP_005258086 XP_005258087 XP_005258088	ENSG00000010244	ILMN_1778177	313.564	Cluster 2	12.7546	12.8056	12.7833	12.5252	12.4733	12.4396	12.5623	12.5722	12.4472	12.6544	12.4557	12.5553	12.3584	12.2889	12.1062	12.236	12.2289	12.3421
450309	DDX49	DDX49	19:19030484	NM_019070 NP_061943 NR_033677 XM_005259940 XP_005259997 XR_244077	ENSG00000105671	ILMN_1762225	312.613	Cluster 2	8.74958	8.79848	8.83511	8.77033	8.79577	8.91913	8.80147	9.0115	8.87531	8.94149	8.70937	8.89209	8.47033	8.71179	8.45791	8.44548	8.52488	8.50537
6290187	RCE1	RCE1	11:66610883	NM_001032279 NM_005133 NP_001027450 NP_005124	ENSG00000173653	ILMN_2337492	312.514	Cluster 2	8.39128	8.39169	8.64269	8.36343	8.33673	8.36546	8.48856	8.43253	8.38773	8.3483	8.37935	8.34036	8.05488	8.14828	7.9888	7.98701	8.10525	8.12134
3940615	PUS7	PUS7	7:-105096960	NM_019042 NP_061915 XM_005250462 XM_005250463 XP_005250519 XP_005250520 XR_242250	ENSG00000091127	ILMN_1779353	311.184	Cluster 2	11.0181	11.0381	11.0833	10.8822	10.8997	10.931	11.0181	11.0281	11.0008	11.1575	11.1441	11.1875	10.7537	10.741	10.6329	10.5037	10.7095	10.4468
5270296	TFB2M	TFB2M	1:-246703863	NM_022366 NP_071761	ENSG00000162851	ILMN_2067708	311.112	Cluster 2	11.0837	11.0573	11.0675	11.0552	11.1414	10.9239	11.0942	11.2015	11.0737	10.9082	11.1842	10.8462	10.5678	10.7184	10.5521	10.574	10.397	10.1573
6960373	LOC644191	NA	:NA	NA	NA	ILMN_3209193	310.819	Cluster 2	12.3896	12.2812	12.2703	12.3676	12.5286	12.5141	12.5056	12.33	12.4092	12.5305	12.3983	12.4444	12.2563	12.2515	12.0219	11.8947	12.2515	11.9553
6520402	LEMD3	LEMD3	12:65563351	NM_001167614 NM_014319 NP_001161086 NP_055134	ENSG00000174106	ILMN_1727361	310.764	Cluster 2	10.2415	10.3324	10.2022	10.2695	10.174	10.1924	10.267	10.2536	10.2202	10.1815	10.2665	10.2074	10.0878	10.0426	9.88296	9.73545	9.84467	9.84169
1230025	CYB5R1	CYB5R1	1:-202931001	NM_016243 NP_057327	ENSG00000159348	ILMN_1729237	310.633	Cluster 2	9.7153	9.6268	9.71046	9.66571	9.63877	9.61902	9.73313	9.69801	9.59203	9.69621	9.67764	9.75245	9.2893	9.49405	9.23404	9.30789	9.34441	9.31765
2000368	ITGA3	ITGA3	17:48133340	NM_002204 NM_005501 NP_002195 NP_005492 XM_005257308 XP_005257365	ENSG00000005884	ILMN_1685397	309.595	Cluster 2	8.5399	8.49248	8.51817	8.13974	8.27117	8.21093	8.31552	8.26218	8.16861	8.14716	8.28527	8.26362	8.11363	8.10904	7.8194	8.01626	8.05325	7.99039
3140441	AK2	AK2	c("1:-33476826", "1:-33473541")	NM_001199199 NM_001625 NM_013411 NP_001186128 NP_001616 NP_037543 NR_037591 NR_037592 XM_005270603 XM_005270604 XM_005270605 XM_005270606 XM_005270607 XM_005270608 XP_005270660 XP_005270661 XP_005270662 XP_005270663 XP_005270664 XP_005270665 XR_246248 XR_246249	ENSG00000004455	ILMN_1655645	309.446	Cluster 2	8.39233	8.37249	8.277	8.24995	8.29837	8.19661	8.29564	8.25251	8.31015	8.31918	8.3889	8.3273	7.96588	7.98679	7.99299	8.02337	8.02755	7.88446
6040037	CDC14B	CDC14B	9:-99262395	NM_001077181 NM_003671 NM_033331 NM_033332 NP_001070649 NP_003662 NP_201588 XM_005252286 XM_005252287 XM_005252288 XP_005252343 XP_005252344 XP_005252345 XR_242602 XR_242603	ENSG00000081377	ILMN_2379560	309	Cluster 2	10.1702	10.3179	10.3182	9.9031	10.0091	9.89349	9.93793	9.97337	9.93042	9.8773	9.99633	10.0486	9.74504	9.69943	9.37749	9.49245	9.71144	9.53587
6900307	BTBD6	BTBD6	14:105714879	NM_033271 NP_150374 XM_005268188 XP_005268245	ENSG00000184887	ILMN_1744725	308.746	Cluster 2	10.1439	10.1054	10.1039	9.9966	9.90681	9.98558	10.1261	10.0884	10.1269	10.153	9.96138	10.1111	9.74128	9.6515	9.64953	9.5673	9.75427	9.72531
6370273	CTPS	CTPS1	1:41445007	NM_001905 NP_001896 XM_005270535 XM_005270536 XP_005270592 XP_005270593	ENSG00000171793	ILMN_1783285	307.986	Cluster 2	11.1975	11.3753	11.4046	11.2153	11.3058	11.1652	11.3848	11.3885	11.2798	11.2512	11.2773	11.2717	10.8825	10.9224	10.769	10.9651	10.9589	10.7868
6560148	TCEB3	TCEB3	1:24069856	NM_003198 NP_003189	ENSG00000011007	ILMN_1808110	307.665	Cluster 2	9.89534	9.91467	9.96373	9.61225	9.67775	9.69009	9.65374	9.6612	9.81668	9.70632	9.63777	9.77367	9.43406	9.66264	9.35147	9.37423	9.56517	9.46184
110431	KRT18	KRT18	c("12:53342655", "12:53342843")	NM_000224 NM_199187 NP_000215 NP_954657 XM_005268863 XP_005268920	ENSG00000111057	ILMN_1803408	307.57	Cluster 2	9.05795	9.14675	8.96673	8.81409	8.98857	8.85426	8.97208	8.8502	8.98434	8.75705	8.94324	8.97957	8.65243	8.72416	8.61654	8.60292	8.6892	8.52622
4050270	LOC652481	NA	:NA	NA	NA	ILMN_1708605	307.303	Cluster 2	10.5368	10.621	10.6275	10.6902	10.667	10.5065	10.6068	10.5266	10.5266	10.4644	10.5644	10.5514	10.2338	10.3763	10.0481	10.157	10.3486	10.1434
4390162	RFC2	RFC2	7:-73645832	NM_001278791 NM_001278792 NM_001278793 NM_002914 NM_181471 NP_001265720 NP_001265721 NP_001265722 NP_002905 NP_852136	c("ENSG00000049541", "ENSG00000261911")	ILMN_1655733	307.286	Cluster 2	9.33021	9.21617	9.34083	9.26488	9.12236	9.32511	9.31937	9.41785	9.32106	9.32151	9.35922	9.3255	9.04701	8.97641	8.99124	8.94306	9.13563	8.85817
3440259	BTBD7	BTBD7	c("14:-93753974", "14:-93703896")	NM_001002860 NM_018167 NP_001002860 NP_060637 XM_005267846 XP_005267903	ENSG00000011114	ILMN_1757298	306.469	Cluster 2	9.25062	9.26599	9.02362	8.86886	9.04487	8.89268	8.90221	9.00524	8.98775	9.06269	9.00554	9.0876	8.68092	8.69554	8.56954	8.71511	8.7817	8.60168
6760674	LOC100128881	NA	:NA	NA	NA	ILMN_3263702	306.367	Cluster 2	8.4957	8.61837	8.73436	8.43546	8.4538	8.49822	8.62737	8.5514	8.68425	8.52455	8.57811	8.61347	8.19767	8.26959	8.13806	8.21365	8.29326	8.18805
4880324	TMX1	TMX1	14:51706886	NM_030755 NP_110382 XM_005268113 XP_005268170	ENSG00000139921	ILMN_1691181	305.897	Cluster 2	11.9828	12.064	11.9305	11.9213	11.9779	11.7538	11.9077	11.8437	11.9256	11.959	11.9241	11.9063	11.6078	11.7827	11.5464	11.4695	11.6472	11.4633
6380296	SELT	SELT	3:150321066	NM_016275 NP_057359	ENSG00000198843	ILMN_1746368	305.784	Cluster 2	9.12826	8.9386	9.25126	9.27094	9.23014	9.19781	9.3031	9.2267	9.354	9.21386	9.10842	9.20033	8.93822	8.75863	8.97998	8.84113	8.92089	8.93878
4260189	TGIF1	TGIF1	c("18:3412072", "18:3447608", "18:3449973", "18:3450031", "18:3450172", "18:3451591", "18:3453772")	NM_001278682 NM_001278684 NM_001278686 NM_003244 NM_170695 NM_173207 NM_173208 NM_173209 NM_173210 NM_173211 NM_174886 NP_001265611 NP_001265613 NP_001265615 NP_003235 NP_733796 NP_775299 NP_775300 NP_775301 NP_775302 NP_775303 NP_777480 XM_005258134 XM_005258135 XM_005258136 XP_005258191 XP_005258192 XP_005258193	ENSG00000177426	ILMN_2318638	305.382	Cluster 2	11.9063	11.9213	11.8807	12.1062	12.1734	12.0808	11.9153	11.9213	11.8395	11.6917	11.7207	11.7021	11.6902	11.634	11.5658	11.6421	11.5482	11.4144
3420121	ARS2	SRRT	7:100472701	NM_001128852 NM_001128853 NM_001128854 NM_015908 NM_182800 NP_001122324 NP_001122325 NP_001122326 NP_056992 XM_005250404 XM_005250405 XM_005250406 XM_005250407 XM_005250408 XP_005250461 XP_005250462 XP_005250463 XP_005250464 XP_005250465	ENSG00000087087	ILMN_2358202	305.284	Cluster 2	12.6065	12.7279	12.8295	12.5479	12.5798	12.6997	12.6185	12.6946	12.663	12.6162	12.5956	12.776	12.3822	12.4121	12.2588	12.1809	12.3202	12.2671
6770730	GSTO1	GSTO1	c("10:106013952", "10:106014468")	NM_001191002 NM_001191003 NM_004832 NP_001177931 NP_001177932 NP_004823	ENSG00000148834	ILMN_1808196	305.106	Cluster 2	12.8199	12.7438	12.9053	12.5141	12.5538	12.6037	12.7438	12.578	12.6449	12.6276	12.9225	12.7261	12.4616	12.4352	12.205	12.2174	12.4352	11.9973
940670	TRAM2	TRAM2	6:-52362200	NM_012288 NP_036420	ENSG00000065308	ILMN_1788783	305.061	Cluster 2	9.45298	9.31888	9.34208	9.26043	9.50413	9.57716	9.38689	9.5767	9.42928	9.42713	9.49015	9.41167	9.05813	9.14589	9.12609	8.99682	9.16579	9.11774
1170553	VSNL1	VSNL1	2:17721807	NM_003385 NP_003376 XM_005262626 XP_005262683	ENSG00000163032	ILMN_2151114	305.06	Cluster 2	8.36076	8.33371	8.11438	8.04344	7.96909	8.028	8.21878	8.11233	8.25952	8.23204	8.5181	8.41604	8.0806	8.06709	7.93836	7.88455	8.08952	7.79406
7040139	ZNF324	ZNF324	19:58978412	NM_014347 NP_055162 XM_005258713 XM_005258714 XP_005258770 XP_005258771	ENSG00000083812	ILMN_1745784	304.594	Cluster 2	8.34651	8.41528	8.40062	8.48062	8.48798	8.38613	8.46849	8.45457	8.53808	8.55107	8.35756	8.44127	8.09081	8.07831	8.11646	8.04641	8.14131	8.10832
870546	MAD2L1	MAD2L1	4:-120980579	NM_002358 NP_002349	ENSG00000164109	ILMN_1777564	304.012	Cluster 2	12.0411	12.0944	11.796	12.0239	11.9903	12.0085	12.1074	11.987	12.1025	12.15	12.0904	12.1359	11.8676	11.6999	11.6779	11.5754	11.5374	11.4331
1090753	OAZ2	OAZ2	15:-64979773	NM_002537 NP_002528	ENSG00000180304	ILMN_3239460	303.498	Cluster 2	10.664	11.382	10.7751	11.2973	11.3691	10.7359	11.0315	10.8898	11.0807	11.0898	10.9771	10.4863	10.4447	10.3715	11.1121	10.1244	10.8465	10.4178
2680754	MRPS23	MRPS23	17:-55916287	NM_016070 NP_057154	ENSG00000181610	ILMN_1687359	303.408	Cluster 2	10.796	10.7389	10.843	10.6505	10.8164	10.7729	11.0249	10.7936	10.9024	10.838	10.6746	10.845	10.4507	10.3516	10.3699	10.3102	10.5462	10.4457
3940670	DIAPH1	DIAPH1	5:-140894588	NM_001079812 NM_005219 NP_001073280 NP_005210 XM_005268384 XP_005268441	ENSG00000131504	ILMN_2321416	303.325	Cluster 2	10.3887	10.2658	10.3075	10.291	10.2306	10.2635	10.2411	10.3538	10.2673	10.1638	10.4172	10.3117	10.097	10.0653	9.9177	9.86089	10.2306	9.8646
6590725	RAD23B	RAD23B	c("9:110045517", "9:110046334", "9:110047050")	NM_001244713 NM_001244724 NM_002874 NP_001231642 NP_001231653 NP_002865	ENSG00000119318	ILMN_1722662	302.629	Cluster 2	10.3744	10.1065	10.3316	10.2468	10.1755	10.3063	10.3108	10.3729	10.2562	10.2878	10.1521	10.1405	9.84363	9.90208	9.99047	9.85972	9.77124	9.81469
2120053	CYP1B1	CYP1B1	2:-38294746	NM_000104 NP_000095	ENSG00000138061	ILMN_1693338	302.265	Cluster 2	9.00632	9.15982	9.26825	9.13576	9.22658	9.2743	9.39465	9.7696	9.5642	9.28951	9.03087	9.05154	8.90941	8.84755	9.21933	9.06134	8.84211	9.09308
6860671	RPL36A	RPL36A	X:100645878	NM_001199972 NM_021029 NP_001186901 NP_066357	c("ENSG00000241343", "ENSG00000269315")	ILMN_2112811	301.996	Cluster 2	9.77315	9.70151	9.85411	9.67928	9.79852	9.77018	9.86089	9.7264	9.80688	9.89972	9.67468	9.69501	9.48344	9.467	9.35017	9.17088	9.4886	9.29712
6020661	C12ORF26	METTL25	12:82752276	NM_032230 NP_115606 XM_005269184 XM_005269185 XM_005269186 XP_005269241 XP_005269242 XP_005269243	ENSG00000127720	ILMN_1745497	301.733	Cluster 2	9.04607	9.11672	8.99867	8.83652	8.87481	9.01491	8.98417	9.15439	9.18805	9.10501	9.14581	9.22092	8.76157	8.76064	8.81897	8.67986	8.80498	8.71592
5550673	SIVA	SIVA1	14:105219470	NM_006427 NM_021709 NP_006418 NP_068355	ENSG00000184990	ILMN_1787248	301.608	Cluster 2	10.8538	10.8004	10.8233	10.8853	10.905	10.9156	10.8777	10.8383	10.7071	10.7665	10.7731	10.821	10.5344	10.5426	10.3226	10.255	10.6884	10.4147
5670431	LOC100128510	NA	:NA	NA	NA	ILMN_3186390	301.174	Cluster 2	9.02568	9.01239	8.98845	9.12342	9.07272	9.12609	9.12482	9.11979	9.24826	8.8555	9.18266	9.19086	8.7179	8.80771	8.7128	8.53289	8.87518	8.8739
1010630	NOP2	NOP2	12:-6666036	NM_001033714 NM_001258308 NM_001258309 NM_001258310 NM_006170 NP_001028886 NP_001245237 NP_001245238 NP_001245239 NP_006161 XM_005253691 XM_005253692 XP_005253748 XP_005253749	ENSG00000111641	ILMN_3226904	300.975	Cluster 2	9.03252	9.10438	9.15201	8.89978	8.96166	8.96793	9.03027	9.09024	9.07076	9.089	8.99907	8.9237	8.81142	8.87243	8.56575	8.54913	8.77259	8.71821
3610300	CCDC58	CCDC58	3:-122078436	NM_001017928 NP_001017928 XM_005247108 XP_005247165	ENSG00000160124	ILMN_1686920	300.909	Cluster 2	10.7212	10.5922	10.6817	10.5297	10.3543	10.7316	10.6148	10.7175	10.6722	10.6652	10.8997	10.621	10.2887	10.3254	10.4005	10.2533	10.3268	10.358
1660477	CALM1	CALM1	14:90863327	NM_001166106 NM_006888 NP_008819 XM_005268090 XM_005268091 XP_005268147 XP_005268148	c("ENSG00000198668", "ENSG00000160014", "ENSG00000143933")	ILMN_1778242	300.506	Cluster 2	11.6917	11.7803	11.7483	11.9203	11.7207	11.6107	11.8356	11.7818	11.7538	11.9601	11.9351	11.984	11.4027	11.4361	11.5922	11.5573	11.3959	11.3766
1430253	UNG	UNG	c("12:109535399", "12:109535923")	NM_003362 NM_080911 NP_003353 NP_550433	ENSG00000076248	ILMN_1735719	300.189	Cluster 2	8.72601	8.73809	8.60767	8.56212	8.6049	8.65544	8.68787	8.69536	8.64936	8.62989	8.54199	8.67025	8.20137	8.42135	8.29176	8.40067	8.27673	8.3138
5290397	CLCF1	CLCF1	11:-67131639	NM_001166212 NM_013246 NP_001159684 NP_037378 XM_005273857 XM_005273858 XM_005273859 XP_005273914 XP_005273915 XP_005273916	ENSG00000175505	ILMN_1661197	299.985	Cluster 2	7.8912	7.86418	7.95048	8.14705	8.11646	8.13102	7.77942	7.82195	7.8232	7.69971	7.85671	7.79241	7.74306	7.76173	7.59445	7.63143	7.74733	7.61534
6980039	TMEM222	TMEM222	1:27648636	NM_032125 NP_115501 NR_037576 NR_037577 NR_037580	ENSG00000186501	ILMN_1793632	299.93	Cluster 2	8.80237	8.93324	8.96555	8.74978	8.80294	8.79207	8.86718	8.94239	8.89525	8.78109	8.77526	8.84855	8.51655	8.54981	8.45475	8.45836	8.5534	8.53289
1010333	MSX1	MSX1	4:4861392	NM_002448 NP_002439	ENSG00000163132	ILMN_1777397	299.039	Cluster 2	10.0508	10.013	10.1274	10.2852	10.4917	10.4304	9.94468	10.1352	10.0202	9.74938	10.1242	9.95643	9.42949	9.92553	9.95013	9.72097	10.0302	9.97167
5900452	CHST7	CHST7	X:46433192	NM_019886 NP_063939	ENSG00000147119	ILMN_1732831	299.003	Cluster 2	11.8775	11.8633	11.8352	11.8601	11.9022	11.8285	12.1933	12.1314	12.2097	11.9011	11.9084	11.7837	11.6977	11.6243	11.7102	11.6011	11.7518	11.7399
2450156	XBP1	XBP1	22:-29190548	NM_001079539 NM_005080 NP_001073007 NP_005071	ENSG00000100219	ILMN_2365465	298.554	Cluster 2	11.6365	11.5936	11.5106	11.3928	11.2985	11.2362	11.5505	11.5809	11.4736	11.4725	11.4375	11.5393	11.335	11.3176	11.1652	11.0398	11.3165	11.0796
4880026	MDGA2	MDGA2	14:-47308828	NM_001113498 NM_182830 NP_001106970 NP_878250 NR_103766	ENSG00000139915	ILMN_1684447	297.764	Cluster 2	8.00925	8.10783	7.97761	7.65541	7.81006	7.74467	7.81717	7.63377	7.77085	7.75617	7.93275	7.85826	7.57754	7.68434	7.54294	7.54357	7.51223	7.46131
2940546	C12ORF31	LLPH	12:-66516849	NM_032338 NP_115714	ENSG00000139233	ILMN_2122176	297.739	Cluster 2	9.15	9.05931	8.86133	9.05931	9.05645	9.02121	9.18695	9.18017	9.08017	9.0656	9.25148	9.04288	8.8596	8.77587	8.7644	8.75072	8.63066	8.73493
610437	CD24	CD24	Y:-21152526	NM_013230 NP_037362 XM_005278328 XM_005278329 XP_005278385 XP_005278386	NA	ILMN_2060413	297.513	Cluster 2	14.5397	14.581	14.3466	14.7786	14.6729	14.7761	14.6776	14.6375	14.6776	14.6776	14.7051	14.4682	14.4209	14.2941	14.3611	14.2975	14.3707	14.3031
1820504	NME1	NME1	17:49230920	NM_000269 NM_198175 NP_000260 NP_937818	ENSG00000239672	ILMN_1741133	297.503	Cluster 2	14.43	14.5485	14.4819	14.5714	14.4172	14.4424	14.4033	14.4033	14.4775	14.4682	14.4172	14.4858	13.8834	14.1552	14.0942	14.0308	14.1737	13.9423
5310446	RNF121	RNF121	11:71639768	NM_018320 NM_194452 NM_194453 NP_060790 NR_024147 NR_024148	ENSG00000137522	ILMN_2356031	297.474	Cluster 2	10.506	10.4939	10.4867	10.326	10.3126	10.4008	10.2685	10.4075	10.4044	10.3623	10.3838	10.3167	9.95194	9.93012	10.1474	10.0657	10.1521	10.0629
6290181	RPUSD1	RPUSD1	16:-834974	NM_058192 NP_478072	ENSG00000007376	ILMN_1683082	297.393	Cluster 2	9.25895	9.20634	9.18575	9.02451	9.02721	9.1217	9.16627	9.13736	9.27015	9.16208	9.09003	9.24809	8.90299	8.93085	8.73678	8.82508	8.87006	8.85198
1050450	OTUD6B	OTUD6B	8:92082424	NM_016023 NP_057107 XM_005250970 XP_005251027	ENSG00000155100	ILMN_1772703	297.338	Cluster 2	9.11013	9.24239	9.03281	9.09843	9.1426	8.98006	9.18082	9.06802	9.17172	9.0803	9.14759	9.16435	8.84121	8.82553	8.68479	8.76776	8.77426	8.61002
2690753	TATDN2	TATDN2	3:10290177	NM_014760 NP_055575	ENSG00000157014	ILMN_1734138	297.32	Cluster 2	9.13727	9.30682	9.38318	9.14292	9.01339	9.06079	9.09939	9.1618	9.15084	9.18888	9.21863	9.24898	8.8418	8.76278	8.95426	8.81164	8.98101	8.80647
3610228	PEA15	PEA15	1:160175125	NM_003768 NP_003759 XM_005245562 XM_005245563 XM_005245564 XM_005245565 XP_005245619 XP_005245620 XP_005245621 XP_005245622	ENSG00000162734	ILMN_1771376	297.039	Cluster 2	12.1157	11.9794	12.0828	11.5071	11.6078	11.5269	11.7707	11.728	11.669	11.7058	11.8059	11.6797	11.44	11.4441	11.4547	11.3986	11.5636	11.4793
2060750	LOC100130009	NA	:NA	NA	NA	ILMN_3258346	296.931	Cluster 2	9.33441	9.49209	9.63919	9.42128	9.55972	9.38818	9.5167	9.53989	9.42387	9.47475	9.44287	9.55881	9.03917	9.27601	9.12121	9.21631	9.05203	9.20237
4390382	KIAA0182	GSE1	c("16:85645029", "16:85646924")	NM_001134473 NM_001278184 NM_014615 NP_001127945 NP_001265113 NP_055430 XM_005255859 XM_005255860 XM_005255861 XM_005255862 XM_005255863 XM_005255864 XM_005255865 XP_005255916 XP_005255917 XP_005255918 XP_005255919 XP_005255920 XP_005255921 XP_005255922	ENSG00000131149	ILMN_1807767	296.905	Cluster 2	8.90917	9.01066	8.926	9.25126	9.29823	9.22771	8.86613	8.79649	9.03694	8.75444	8.93656	8.89688	8.87541	8.83053	8.67414	8.5377	8.89489	8.69655
5290692	SLC35B1	SLC35B1	17:-47778690	NM_001278784 NM_005827 NP_001265713 NP_005818 XM_005256929 XM_005256930 XP_005256986 XP_005256987	ENSG00000121073	ILMN_1727840	296.117	Cluster 2	12.2889	12.1821	12.2504	12.0547	12.2128	12.1126	12.1402	12.1673	12.0601	12.0367	12.1795	12.2588	11.9851	11.9518	11.7856	11.6165	12.0194	11.7752
620767	MRPL49	MRPL49	c("11:64889655", "11:64889716")	NM_004927 NP_004918 NR_037567 NR_037568	ENSG00000149792	ILMN_1681324	295.843	Cluster 2	9.47597	9.44488	9.60655	9.39112	9.28416	9.30058	9.50342	9.48402	9.4547	9.45224	9.43365	9.33162	9.11155	9.14513	9.09089	9.04288	8.9911	9.0148
4220437	UCN2	UCN2	3:-48599151	NM_033199 NP_149976	ENSG00000145040	ILMN_1652413	294.421	Cluster 2	7.96387	8.13587	7.96414	7.77792	7.82127	7.66997	7.90277	7.87286	7.90667	7.78495	7.96578	7.84587	7.52406	7.62916	7.56029	7.51577	7.61894	7.56555
60128	PTDSS1	PTDSS1	8:97274167	NM_014754 NP_055569	ENSG00000156471	ILMN_1688753	294.2	Cluster 2	10.9788	11.1606	11.0644	10.9477	10.8879	10.8154	11.0696	10.96	11.0125	11.1136	11.2089	11.0682	10.7325	10.8731	10.537	10.6364	10.7281	10.7076
1240577	SNORA67	SNORA67	17:7481273	NR_002912	c("ENSG00000207152", "ENSG00000264772", "ENSG00000161960")	ILMN_3247018	293.901	Cluster 2	10.1154	10.1369	10.1725	10.3776	10.3395	10.2536	10.3869	10.304	10.2599	10.0295	10.1215	10.1356	9.73993	9.80798	9.60556	9.65185	9.84967	9.78773
5670673	ARRB1	ARRB1	11:-74971166	NM_004041 NM_020251 NP_004032 NP_064647 XM_005273997 XM_005273998 XM_005273999 XP_005274054 XP_005274055 XP_005274056	ENSG00000137486	ILMN_1730620	293.845	Cluster 2	9.05766	9.0512	9.08341	8.98532	8.8634	8.78082	9.05539	8.89842	9.06438	8.78915	8.88861	9.03542	8.86688	8.75386	8.50858	8.62576	8.8106	8.59861
1050408	SNURF	SNURF	c("15:25200070", "15:25200135")	NM_005678 NM_022804 NP_005669 NP_073715	c("ENSG00000214265", "ENSG00000128739")	ILMN_1660000	293.593	Cluster 2	12.9836	13.0379	12.9731	13.1593	13.127	13.0777	12.9764	12.9897	12.9053	12.8245	12.7044	12.857	12.6399	12.7957	12.6691	12.6185	12.6298	12.6316
6510253	NLE1	NLE1	17:-33458368	NM_001014445 NM_018096 NP_001014445 NP_060566 XM_005257989 XM_005257990 XM_005257991 XM_005257992 XP_005258046 XP_005258047 XP_005258048 XP_005258049	ENSG00000073536	ILMN_1724304	293.502	Cluster 2	8.50566	8.63004	8.58301	8.4712	8.52729	8.43349	8.49443	8.43047	8.55269	8.28555	8.53527	8.48308	8.32902	8.18645	8.10733	8.06602	8.25282	8.14069
520176	PCSK1	PCSK1	5:-95726040	NM_000439 NM_001177875 NM_001177876 NP_000430 NP_001171346 NP_001171347	ENSG00000175426	ILMN_2081813	292.997	Cluster 2	7.71371	7.78576	7.79194	7.73806	7.69397	7.8512	7.87739	8.09988	7.9032	8.22073	8.08765	8.04515	7.68462	7.65489	7.75577	7.61419	7.59839	7.64631
450408	DNAJC11	DNAJC11	1:-6694228	NM_018198 NP_060668 XM_005263483 XM_005263484 XP_005263540 XP_005263541	ENSG00000007923	ILMN_1747903	292.943	Cluster 2	8.54298	8.54307	8.69855	8.56811	8.5903	8.55681	8.68381	8.63466	8.51356	8.57378	8.49866	8.39916	8.23116	8.30696	8.23742	8.28252	8.12165	8.18439
4010343	TYW3	TYW3	c("1:75198836", "1:75198840", "1:75198862")	NM_001162916 NM_138467 NP_001156388 NP_612476 NR_027962	ENSG00000162623	ILMN_1726842	292.511	Cluster 2	9.24224	9.30644	9.31039	9.24793	9.14524	9.13736	9.24793	9.14534	9.0409	9.21662	9.3322	9.06989	8.89468	8.79567	9.01088	8.95737	8.83196	8.81475
6580685	MCM10	MCM10	10:13203554	NM_018518 NM_182751 NP_060988 NP_877428	ENSG00000065328	ILMN_2413899	292.507	Cluster 2	9.19385	9.26273	9.08587	9.26874	9.2017	9.2007	9.26303	9.33799	9.36262	9.24296	9.32372	9.22056	8.84798	9.05739	8.90178	8.85817	8.79676	8.78558
1240358	RAB20	RAB20	13:-111175413	NM_017817 NP_060287	ENSG00000139832	ILMN_1708881	292.344	Cluster 2	8.24252	8.36821	8.26783	8.33887	8.45468	8.42723	8.37779	8.08231	8.25794	8.11488	8.26772	8.43814	7.98939	8.1369	7.96516	7.90002	7.99342	7.96696
3440528	NUP98	NUP98	c("11:-3733059", "11:-3696240")	NM_005387 NM_016320 NM_139131 NM_139132 NP_005378 NP_057404 NP_624357 NP_624358 XM_005252950 XM_005252951 XP_005253007 XP_005253008	ENSG00000110713	ILMN_1732776	292.203	Cluster 2	8.33399	8.41595	8.38015	8.38376	8.44737	8.35785	8.33637	8.37121	8.42603	8.18187	8.33087	8.23677	7.97067	8.13448	7.97153	8.03582	8.06317	8.05676
2260176	SRFBP1	SRFBP1	5:121297656	NM_152546 NP_689759	ENSG00000151304	ILMN_1721024	292	Cluster 2	9.48313	9.57981	9.40485	9.41873	9.52412	9.44256	9.48972	9.41709	9.37159	9.38306	9.44159	9.34453	9.29144	9.16223	9.08517	9.06292	9.05376	9.01053
5090221	HS.556255	PRDM11	c("11:45115564", "11:45168894")	NM_001256695 NM_001256696 NM_020229 NP_001243624 NP_001243625 NR_046338	ENSG00000019485	ILMN_1886515	291.839	Cluster 2	8.46593	8.46177	8.42923	8.38015	8.39204	8.42663	8.45836	8.52997	8.54481	8.41413	8.41153	8.37749	8.18178	8.17278	8.13647	8.03631	8.13572	8.1264
4250112	HNRNPU	HNRNPU	1:-245013602	NM_004501 NM_031844 NP_004492 NP_114032	ENSG00000153187	ILMN_1743677	291.238	Cluster 2	9.50591	9.54287	9.49862	9.53008	9.45113	9.38198	9.44309	9.47765	9.4069	9.47135	9.33523	9.39228	9.08092	9.0359	9.26312	9.16119	9.04288	9.23145
2120377	LOC100130561	NA	:NA	NA	NA	ILMN_3265797	290.952	Cluster 2	12.9469	13.1769	13.1685	13.1056	13.209	13.0522	13.3364	13.1641	13.3582	12.9803	13.1213	13.2151	12.8753	12.9469	12.7683	12.7609	12.7341	12.7609
830608	PSMC1	PSMC1	14:90722894	NM_002802 NP_002793 XM_005267875 XP_005267932	ENSG00000100764	ILMN_1710406	290.68	Cluster 2	13.6403	13.7724	13.8377	13.6595	13.7237	13.5359	13.7237	13.7631	13.6195	13.6622	13.7759	13.7571	13.449	13.4626	13.2769	13.2731	13.3441	13.3269
5910154	NOP56	NOP56	20:2633178	NM_006392 NP_006383 NR_027700	ENSG00000101361	ILMN_2044832	290.654	Cluster 2	11.3247	11.182	11.2849	11.1297	10.9992	11.0898	11.2717	11.2946	11.3558	11.2256	11.1694	11.3213	10.7966	10.8117	11.0609	10.7661	10.9874	10.7949
4260598	LOC100132805	NA	:NA	NA	NA	ILMN_3295874	290.596	Cluster 2	8.45225	8.48821	8.37518	8.4957	8.52863	8.30974	8.40644	8.46509	8.41097	8.47303	8.32195	8.36701	7.91032	8.0603	8.00755	8.03393	8.07026	8.02032
2710187	ATXN7L2	ATXN7L2	1:110026561	NM_153340 NP_699171 XM_005270445 XM_005270446 XM_005270447 XP_005270502 XP_005270503 XP_005270504	ENSG00000162650	ILMN_1664177	290.125	Cluster 2	8.37619	8.34959	8.36904	8.46754	8.54228	8.51533	8.42007	8.52539	8.50777	8.25366	8.19847	8.23677	8.00434	7.98282	8.01154	7.97906	8.05286	8.18499
3830370	ZNF326	ZNF326	1:90460678	NM_181781 NM_182975 NM_182976 NP_892020 NP_892021 XM_005270779 XM_005270780 XP_005270836 XP_005270837	ENSG00000162664	ILMN_1753950	289.73	Cluster 2	8.81984	8.87655	8.94149	8.72613	8.8014	8.66348	9.04182	8.82956	8.68651	8.9011	8.74557	8.84349	8.4637	8.57624	8.38539	8.45428	8.45702	8.54899
7400673	ATP6V0B	ATP6V0B	1:44440602	NM_001039457 NM_004047 NP_001034546 NP_004038 XM_005270944 XP_005271001	ENSG00000117410	ILMN_2353642	289.682	Cluster 2	9.98344	9.70677	9.80382	9.88779	9.64765	9.70218	9.69366	9.63932	9.87634	9.69099	9.76288	9.6437	9.65067	9.62319	9.29373	9.41231	9.54152	9.30769
50128	ALG14	ALG14	1:-95448279	NM_144988 NP_659425 XM_005270582 XP_005270639	ENSG00000172339	ILMN_1743635	289.481	Cluster 2	8.62945	8.67149	8.76822	8.69901	8.61591	8.53478	8.7457	8.85625	8.6037	8.56617	8.67064	8.67986	8.29285	8.40546	8.43637	8.39924	8.31294	8.3316
6480609	RRP1B	RRP1B	21:45079432	NM_015056 NP_055871 XM_005261094 XP_005261151	ENSG00000160208	ILMN_1812973	289.408	Cluster 2	9.52655	9.63196	9.60478	9.45912	9.39547	9.49721	9.58184	9.66682	9.61509	9.53454	9.61225	9.5326	9.34338	9.29778	9.29342	9.14292	9.18983	9.20732
1740717	BOLA2	BOLA2	c("16:-30204256", "16:-29464914")	NM_001031827 NM_001031833 NP_001026997 XM_005255415 XM_005255416 XM_005255417 XP_005255472 XP_005255473 XP_005255474 XR_243292	c("ENSG00000183336", "ENSG00000169627")	ILMN_2298511	288.97	Cluster 2	9.40512	9.08717	9.27539	9.21076	9.21919	9.06216	9.33643	9.44309	9.35889	9.22941	9.35372	9.29038	9.09308	9.06373	8.9604	8.86648	9.12229	8.93255
3420088	MTG1	MTG1	10:135207621	NM_138384 NP_612393 XM_005252696 XM_005252697 XM_005252698 XP_005252753 XP_005252754 XP_005252755	ENSG00000148824	ILMN_1775328	288.932	Cluster 2	8.50017	8.5514	8.56402	8.31294	8.40956	8.31111	8.54029	8.46401	8.57334	8.45593	8.63359	8.47745	8.23047	8.2116	8.1805	8.11156	8.21423	8.0905
2320170	CDC45L	CDC45	c("22:19467414", "22:19467416")	NM_001178010 NM_001178011 NM_003504 NP_001171481 NP_001171482 NP_003495 XM_005261285 XM_005261286 XM_005261287 XP_005261342 XP_005261343 XP_005261344 XR_244340	ENSG00000093009	ILMN_1670238	288.675	Cluster 2	10.8733	10.7473	10.7016	10.7448	10.7678	10.7329	10.7685	10.796	10.8704	10.8773	10.7781	10.731	10.5619	10.5542	10.271	10.4221	10.5277	10.3869
5130538	GPR3	GPR3	1:27719152	NM_005281 NP_005272	ENSG00000181773	ILMN_1725271	288.553	Cluster 2	8.61847	8.67772	8.67668	8.72546	8.89376	8.86184	8.74998	8.62174	8.68039	8.67207	8.67459	8.66052	8.3237	8.5852	8.30942	8.3889	8.43179	8.44254
2120544	IMP3	IMP3	15:-75931426	NM_018285 NP_060755 XM_005254534 XP_005254591	ENSG00000177971	ILMN_1733696	288.153	Cluster 2	12.7683	12.5749	12.6581	12.4148	12.3437	12.3652	12.4824	12.5848	12.5464	12.6148	12.6052	12.5673	12.3352	12.3095	12.2443	12.2347	12.2874	12.1999
3060397	MAK16	MAK16	8:33342685	NM_032509 NP_115898	ENSG00000198042	ILMN_1777139	287.459	Cluster 2	10.1638	10.0987	10.1369	10.0336	9.70826	10.16	9.96984	10.1847	10.1951	10.0178	10.0157	10.0245	9.61258	9.67541	9.90897	9.63311	9.97236	9.64726
1820189	ICT1	ICT1	17:73008780	NM_001545 NP_001536 XM_005257300 XP_005257357	ENSG00000167862	ILMN_2182198	287.072	Cluster 2	10.5915	10.6116	10.6005	10.6957	10.5406	10.6673	10.9073	10.7655	10.8161	10.541	10.7489	10.8773	10.4689	10.635	10.3133	10.362	10.3823	10.3791
2000025	LOC648024	NA	:NA	NA	NA	ILMN_1665736	286.669	Cluster 2	13.5115	13.5705	13.5076	13.6259	13.4246	13.5303	13.629	13.5768	13.4607	13.449	13.477	13.4143	13.3315	13.4229	13.0522	13.175	13.2286	13.1331
270563	NPW	NPW	16:2069521	NM_001099456 NP_001092926 XM_005255262 XP_005255319	ENSG00000183971	ILMN_3246678	284.728	Cluster 2	8.80757	8.68381	8.79603	8.56681	8.42279	8.55878	8.55124	8.7771	8.6345	8.6032	8.53415	8.51762	8.41595	8.40753	8.34026	8.23656	8.40258	8.30284
1770646	EXO1	EXO1	c("1:242011493", "1:242012033")	NM_003686 NM_006027 NM_130398 NP_003677 NP_006018 NP_569082 XM_005273350 XP_005273407	ENSG00000174371	ILMN_1673721	284.683	Cluster 2	10.0588	10.0823	9.98204	9.93012	9.93528	9.92083	10.091	10.1484	10.1533	10.1974	10.1074	10.03	9.78739	9.9236	9.71106	9.61678	9.76947	9.55693
1430639	MRPS18C	MRPS18C	4:84377118	NM_016067 NP_057151 XM_005263043 XP_005263100	ENSG00000163319	ILMN_1658416	284.573	Cluster 2	12.4949	12.3202	12.3454	12.2874	12.1724	12.3663	12.2717	12.2827	12.4148	12.4022	12.5208	12.4164	12.0687	11.9733	11.959	12.0668	12.0668	12.0281
3940193	PMF1	PMF1	1:156182779	NM_001199653 NM_001199654 NM_007221 NP_001186582 NP_001186583 NP_009152 XM_005244861 XP_005244918	ENSG00000160783	ILMN_1756445	284.38	Cluster 2	9.47781	9.52838	9.55288	9.41392	9.52556	9.35457	9.40536	9.38481	9.36164	9.48887	9.35412	9.43883	9.04593	9.23014	9.05975	9.11579	9.08805	9.16352
3890750	RECQL	RECQL	12:-21621844	NM_002907 NM_032941 NP_002898 NP_116559 XM_005253461 XM_005253462 XM_005253463 XM_005253464 XP_005253518 XP_005253519 XP_005253520 XP_005253521	ENSG00000004700	ILMN_2380999	283.579	Cluster 2	10.3834	10.4944	10.2472	10.4551	10.4786	10.4167	10.3699	10.5426	10.5113	10.653	10.4809	10.5068	10.3087	10.32	10.0828	10.1074	10.187	9.98543
6250487	CD9	CD9	12:6309482	NM_001769 NP_001760 XM_005253814 XP_005253871	ENSG00000010278	ILMN_1695423	283.296	Cluster 2	10.0484	10.0662	9.96984	10.0764	10.1486	9.97068	10.1866	9.97104	10.1001	10.0129	10.0356	10.0515	9.8766	9.87223	9.63578	9.44339	9.90067	9.4862
1440053	NAT8L	NAT8L	4:2061239	NM_178557 NP_848652 XM_003403774 XP_003403822	ENSG00000185818	ILMN_3237830	283.012	Cluster 2	8.06633	8.23967	8.24829	8.25197	8.28549	8.30186	8.3385	8.29618	8.31863	8.24604	8.34398	8.4712	7.96872	8.10477	7.90692	7.93161	8.00904	7.9865
3120307	ZWINT	ZWINT	10:-58117199	NM_001005413 NM_001005414 NM_007057 NM_032997 NP_001005413 NP_008988 NP_127490 XM_005269463 XP_005269520	ENSG00000122952	ILMN_2362545	282.965	Cluster 2	9.2225	9.2247	8.99366	9.09186	8.92571	9.02194	9.16041	9.04073	8.96068	9.18485	9.19882	9.23001	8.52729	8.79505	8.76494	8.66635	8.74362	8.68533
150082	SEC11C	SEC11C	18:56807125	NM_033280 NP_150596 XM_005266779 XM_005266780 XM_005266781 XP_005266836 XP_005266837 XP_005266838	ENSG00000166562	ILMN_1701681	282.549	Cluster 2	10.9502	10.7687	10.7773	10.4105	10.4556	10.5852	10.7134	10.6696	10.8731	10.9968	10.8493	10.9019	10.3846	10.3857	10.3513	10.2828	10.5785	10.2326
2710192	MRPL3	MRPL3	3:-131181045	NM_007208 NP_009139 XM_005247084 XM_005247085 XP_005247141 XP_005247142	ENSG00000114686	ILMN_1713143	282.403	Cluster 2	12.2174	12.1967	12.1062	11.9682	12.0421	12.1062	12.121	12.1101	12.3216	12.1624	12.2427	12.1191	11.8936	11.8585	11.8633	11.7374	11.7226	11.7633
1230044	SSBP1	SSBP1	c("7:141438121", "7:141438407")	NM_001256510 NM_001256511 NM_001256512 NM_001256513 NM_003143 NP_001243439 NP_001243440 NP_001243441 NP_001243442 NP_003134 NR_046269 XM_005250048 XM_005250049 XM_005250050 XM_005250051 XP_005250105 XP_005250106 XP_005250107 XP_005250108	c("ENSG00000106028", "ENSG00000262771")	ILMN_1809478	282.199	Cluster 2	12.773	12.6176	12.6434	12.6757	12.3733	12.8679	12.6016	12.6373	12.7885	12.8442	12.7683	12.7482	12.299	12.3001	12.4456	12.3065	12.3564	12.3645
3990026	CCNE1	CCNE1	19:30302901	NM_001238 NM_057182 NP_001229 XM_005259370 XP_005259427	ENSG00000105173	ILMN_2374425	282.121	Cluster 2	10.3543	10.291	10.2979	10.2113	10.1891	9.96526	10.2343	10.2363	10.3402	10.327	10.2635	10.2185	10.095	10.1306	9.74717	9.82881	10.0819	9.96775
3170594	MAL2	MAL2	8:120220610	NM_052886 NP_443118	ENSG00000147676	ILMN_1770653	281.878	Cluster 2	8.10683	8.13014	8.0719	8.23228	8.0962	8.24365	8.19681	8.17742	8.13654	8.0793	8.07689	8.10242	7.85002	7.75335	7.79406	7.65573	7.66495	7.60499
5910020	MYO19	MYO19	c("17:-34868917", "17:-34851599")	NM_001033579 NM_001033580 NM_001163735 NM_025109 NP_001028752 NP_001157207 NP_079385 XM_005257696 XM_005257697 XM_005276912 XM_005276913 XP_005257753 XP_005257754 XP_005276969 XP_005276970	c("ENSG00000141140", "ENSG00000260164")	ILMN_1750711	281.836	Cluster 2	9.23322	9.2461	9.3025	9.18901	9.19951	9.1336	9.22547	9.05662	9.19371	8.98374	9.15439	9.11762	8.84707	8.9114	8.78208	8.72535	9.00502	8.81744
2680113	DCUN1D5	DCUN1D5	11:-102921413	NM_032299 NP_115675 XM_005271694 XM_005271695 XM_005271696 XP_005271751 XP_005271752 XP_005271753	ENSG00000137692	ILMN_2124352	281.812	Cluster 2	10.8154	10.713	10.8122	10.732	10.6454	10.822	10.7908	10.9632	10.9851	10.8524	11.0131	10.9907	10.5734	10.4282	10.5257	10.434	10.5857	10.4689
4780523	TMEM200A	TMEM200A	c("6:130687426", "6:130742241", "6:130758262")	NM_001258276 NM_001258277 NM_001258278 NM_052913 NP_001245205 NP_001245206 NP_001245207 NP_443145 XM_005266816 XM_005266817 XP_005266873 XP_005266874	ENSG00000164484	ILMN_1725387	281.776	Cluster 2	8.32706	8.36202	8.30922	8.179	8.00989	8.16775	8.18321	8.25112	8.35413	8.36076	8.39287	8.38623	8.0192	8.07018	7.97362	7.90467	8.06602	7.99685
620092	ATP6V0A2	ATP6V0A2	12:124196865	NM_012463 NP_036595 XM_005253563 XM_005253564 XP_005253620 XP_005253621	ENSG00000185344	ILMN_1700380	280.971	Cluster 2	9.15161	9.20265	9.13037	9.32065	9.41499	9.24132	9.2805	9.44213	9.14829	9.18848	9.1438	9.15127	8.872	8.84253	8.79669	8.83503	8.92539	8.76294
2750091	FASTKD2	FASTKD2	2:207630112	NM_001136193 NM_001136194 NM_014929 NP_001129665 NP_001129666 NP_055744	ENSG00000118246	ILMN_2053567	280.953	Cluster 2	9.1639	9.2018	9.10139	9.06965	9.11739	9.08072	9.30464	9.20297	9.19718	9.21244	9.10788	9.12272	8.95519	8.91637	8.80764	8.74887	8.71324	8.88157
7050138	RQCD1	RQCD1	2:219433678	NM_001271634 NM_001271635 NM_005444 NP_001258563 NP_001258564 NP_005435 NR_073390 XM_005246942 XM_005246943 XP_005246999 XP_005247000	ENSG00000144580	ILMN_2044085	280.818	Cluster 2	9.80942	9.80798	9.76718	9.68539	9.72922	9.70431	9.84083	9.7304	9.78361	9.70151	9.58327	9.55664	9.3908	9.53274	9.34051	9.26369	9.40216	9.34083
1570092	TUBB6	NA	:NA	NA	NA	ILMN_1699489	280.278	Cluster 2	10.2403	10.13	10.2309	10.2062	10.2704	10.3354	10.2699	10.3659	10.2362	10.0138	10.1326	10.2922	9.94941	9.96238	9.92396	9.85657	9.874	9.75899
4290037	NOV	NOV	8:120428552	NM_002514 NP_002505	ENSG00000136999	ILMN_1787186	280.209	Cluster 2	8.21484	8.03638	8.01557	8.18155	8.17206	8.36572	8.25829	8.14273	8.3484	8.206	8.34625	8.28754	7.90987	7.82644	8.05594	7.75786	7.95013	7.87613
1850156	CLDN23	CLDN23	8:8559666	NM_194284 NP_919260	ENSG00000253958	ILMN_1725338	279.647	Cluster 2	8.76123	8.74699	8.67489	8.69098	8.50245	8.70562	8.51614	8.31583	8.53859	8.59656	8.6875	8.65709	8.46187	8.37394	8.31251	8.15935	8.41581	8.25564
4810358	NUP54	NUP54	4:-77035817	NM_001278603 NM_017426 NP_001265532 NP_059122 NR_103780 NR_103781 NR_103782	ENSG00000138750	ILMN_2061405	279.419	Cluster 2	11.1379	11.1196	11.1532	11.1334	11.2753	11.2317	11.2792	11.4477	11.2804	11.3144	11.1184	11.1513	10.9408	10.9477	11.0093	10.928	10.8416	10.9019
610189	COBL	COBL	7:-51083909	NM_015198 NP_056013 XM_005271749 XM_005271750 XM_005271751 XM_005271752 XM_005271753 XM_005271754 XM_005271755 XM_005271756 XM_005271757 XP_005271806 XP_005271807 XP_005271808 XP_005271809 XP_005271810 XP_005271811 XP_005271812 XP_005271813 XP_005271814	ENSG00000106078	ILMN_1711888	278.562	Cluster 2	8.05989	8.23376	8.15991	8.54177	8.43477	8.37578	8.28306	8.27594	8.29171	8.13599	8.33978	8.34036	8.12809	8.03418	8.03108	8.00832	8.14874	7.8972
3850292	CHCHD4	CHCHD4	3:-14153577	NM_001098502 NM_144636 NP_001091972 NP_653237	ENSG00000163528	ILMN_1813938	278.462	Cluster 2	10.8733	11.0039	10.949	10.6314	10.6844	10.6364	10.8858	10.5907	10.7203	10.6629	10.7071	10.8916	10.5406	10.5525	10.3594	10.3234	10.6465	10.5176
5550402	PHF19	PHF19	c("9:-123631853", "9:-123617931")	NM_001009936 NM_015651 NP_001009936 NP_056466 XM_005251905 XM_005251906 XM_005251907 XP_005251962 XP_005251963 XP_005251964	ENSG00000119403	ILMN_1745420	278.239	Cluster 2	8.49835	8.5943	8.47541	8.49044	8.40399	8.4444	8.35206	8.49366	8.56654	8.47053	8.52582	8.39681	8.17504	8.35884	8.06719	8.0568	8.26122	8.13211
5390056	RIOK1	RIOK1	c("6:7390062", "6:7402880")	NM_031480 NM_153005 NP_113668 NP_694550 XM_005249445 XM_005249446 XP_005249502 XP_005249503	ENSG00000124784	ILMN_1652487	278.061	Cluster 2	8.69237	8.74073	8.63366	8.94011	8.9066	9.044	9.08138	8.99501	8.91983	8.90681	8.62716	8.759	8.62619	8.66993	8.53831	8.66757	8.46052	8.50777
3990148	PSMC3IP	PSMC3IP	17:-40724328	NM_001256014 NM_001256015 NM_001256016 NM_013290 NM_016556 NP_001242943 NP_001242944 NP_001242945 NP_037422 NP_057640 NR_045669 NR_045670 NR_045671	ENSG00000131470	ILMN_2396947	278.019	Cluster 2	8.83628	8.8585	8.77773	8.58008	8.37822	8.70111	8.6858	8.89564	8.59441	8.90552	8.73286	8.86184	8.29994	8.32206	8.36551	8.49661	8.47201	8.44776
2060612	MRPL27	MRPL27	17:-48445228	NM_016504 NM_148570 NM_148571 NP_057588	ENSG00000108826	ILMN_1811327	278.014	Cluster 2	11.7102	11.6415	11.5936	11.6797	11.6421	11.5357	11.7058	11.7491	11.733	11.6391	11.7307	11.796	11.2826	11.4136	11.3161	11.1173	11.4907	11.3046
2690608	RPS7	RPS7	2:3622853	NM_001011 NP_001002 XM_005263852 XP_005263909	ENSG00000171863	ILMN_2070072	277.886	Cluster 2	11.5962	11.6207	11.6708	11.5003	11.4626	11.4275	11.5555	11.4669	11.4255	11.5529	11.6019	11.5171	11.2128	11.2724	11.1334	11.1143	11.2675	11.2256
4610239	PPP1R8	PPP1R8	c("1:28157252", "1:28157325")	NM_002713 NM_014110 NM_138558 NP_002704 NP_054829 NP_612568	ENSG00000117751	ILMN_1781526	277.728	Cluster 2	8.61624	8.43128	8.48369	8.30095	8.22806	8.36546	8.42717	8.48258	8.5229	8.40684	8.52757	8.42352	8.11698	8.25218	8.10683	8.17212	8.12613	8.11329
1450477	SIVA1	SIVA1	14:105219470	NM_006427 NM_021709 NP_006418 NP_068355	ENSG00000184990	ILMN_3300972	277.645	Cluster 2	12.5271	12.7546	12.6413	12.7997	12.7809	12.6614	12.9169	12.7494	12.6562	12.5956	12.7174	12.7244	12.477	12.5464	12.3704	12.3749	12.4327	12.3121
70168	MED29	MED29	19:39881963	NM_017592 NP_060062 XM_005259049 XP_005259106	ENSG00000063322	ILMN_1728360	277.132	Cluster 2	10.5176	10.4075	10.4551	10.2276	10.2927	10.2583	10.3663	10.4098	10.4047	10.3503	10.3725	10.4035	10.0421	10.06	10.0105	9.97287	10.0785	10.1017
1770181	C15ORF24	EMC7	15:-34376224	NM_020154 NP_064539	ENSG00000134153	ILMN_2150000	277.015	Cluster 2	12.0773	12.0868	11.9553	11.9533	11.9569	11.8724	12.05	12.0207	12.0745	11.958	12.0823	11.9416	11.5885	11.6895	11.4731	11.6754	11.7507	11.5908
3170040	LOC645233	LOC645233	:NA	NR_024382	NA	ILMN_3240721	276.842	Cluster 2	9.7943	9.51879	9.63042	9.51047	9.54247	9.64672	9.42819	9.40763	9.39634	9.39441	9.47552	9.58073	9.22948	9.22102	9.14004	9.13266	9.21224	9.14737
2810246	LBH	LBH	2:30454397	NM_030915 NP_112177	ENSG00000213626	ILMN_2315979	276.763	Cluster 2	8.67737	8.48301	8.70065	8.83127	8.8095	8.81289	8.84877	8.99209	8.75769	8.67056	8.60587	8.72938	8.57234	8.4686	8.44727	8.42952	8.67812	8.3187
2480661	SUV420H1	SUV420H1	c("11:-67933186", "11:-67923507")	NM_016028 NM_017635 NP_057112 NP_060105 XM_005274035 XM_005274036 XM_005274037 XM_005274038 XP_005274092 XP_005274093 XP_005274094 XP_005274095	ENSG00000110066	ILMN_1669598	276.494	Cluster 2	9.58242	9.88347	9.648	9.78997	9.91487	9.54658	9.88319	9.7747	9.77226	9.66991	9.67836	9.50175	9.39835	9.52078	9.38714	9.61416	9.22102	9.3242
3840131	NUP153	NUP153	6:-17615269	NM_001278209 NM_001278210 NM_005124 NP_001265138 NP_001265139 NP_005115 XM_005249507 XM_005249508 XP_005249564 XP_005249565	ENSG00000124789	ILMN_1705907	276.333	Cluster 2	10.3787	10.5653	10.4558	10.3001	10.3402	10.1638	10.3936	10.4167	10.3816	10.5564	10.4294	10.4351	10.141	10.1722	10.0937	10.1215	10.2185	9.95976
60148	BOLA2	BOLA2	c("16:-30204256", "16:-29464914")	NM_001031827 NM_001031833 NP_001026997 XM_005255415 XM_005255416 XM_005255417 XP_005255472 XP_005255473 XP_005255474 XR_243292	c("ENSG00000183336", "ENSG00000169627")	ILMN_1782633	276.1	Cluster 2	12.6785	12.4835	12.5611	12.5912	12.556	12.4472	12.5848	12.4512	12.6083	12.4243	12.4428	12.6362	12.2748	12.3777	12.1049	12.1314	12.3999	12.0839
3440064	LOC729406	NA	:NA	NA	NA	ILMN_3299365	276.09	Cluster 2	11.1499	10.9745	11.1778	11.1063	11.1433	10.9556	10.7441	10.9979	11.0149	10.8416	10.9101	11.0696	10.759	10.8013	10.6612	10.7144	10.7709	10.5886
4200152	IFRD2	IFRD2	3:-50325163	NM_006764 NP_006755 XM_005265455 XM_005277527 XP_005265512 XP_005277584	c("ENSG00000214706", "ENSG00000263093")	ILMN_1742031	276.073	Cluster 2	8.93776	9.09504	9.31872	9.03424	8.97673	8.99554	9.18231	9.04411	9.10164	9.01874	9.00812	9.01902	8.75231	8.8413	8.66549	8.58181	8.90431	8.71041
4060494	NFX1	NFX1	9:33290418	NM_002504 NM_147133 NM_147134 NP_002495 NP_667344 NP_667345 XM_005251473 XM_005251474 XM_005251475 XP_005251530 XP_005251531 XP_005251532	ENSG00000086102	ILMN_1804610	275.883	Cluster 2	9.98017	9.86914	9.97918	9.65768	9.69051	9.95817	9.83638	10.0405	10.0856	10.0443	9.89264	9.92475	9.59626	9.57409	9.65886	9.553	9.7121	9.68154
1430138	MAFF	MAFF	c("22:38597939", "22:38599027")	NM_001161572 NM_001161573 NM_001161574 NM_012323 NM_152878 NP_001155044 NP_001155045 NP_001155046 NP_036455	ENSG00000185022	ILMN_1680139	275.579	Cluster 2	7.98107	7.9187	7.68461	8.058	8.3437	8.10082	7.98384	7.95443	7.79805	7.7794	7.72362	7.75924	7.63852	7.86803	7.64334	7.60734	7.64409	7.63336
2650349	C19ORF48	C19orf48	19:-51300961	NM_199249 NM_199250 NP_954857 NP_954858	ENSG00000167747	ILMN_2383484	275.396	Cluster 2	10.3316	10.3451	10.3635	10.4172	10.5266	10.291	10.614	10.5084	10.4062	10.2491	10.3641	10.2983	9.83822	9.90817	9.71943	9.76885	9.99865	9.90051
2450717	BLM	BLM	15:91260579	NM_000057 NP_000048	ENSG00000197299	ILMN_1709484	275.308	Cluster 2	9.54551	9.56624	9.39852	9.50399	9.42675	9.48825	9.64393	9.8637	9.65357	9.84286	9.66384	9.68853	9.51151	9.34939	9.33614	9.25137	9.4153	9.29273
6510634	C14ORF169	C14orf169	14:73957644	NM_024644 NP_078920	NA	ILMN_1711543	275.296	Cluster 2	10.0255	10.1704	10.13	9.96089	9.88103	9.99383	9.97139	9.94022	10.0745	10.0584	10.0562	10.1191	9.66842	9.73623	9.73434	9.50272	9.80688	9.68752
3990767	FBXO28	FBXO28	1:224301789	NM_001136115 NM_015176 NP_001129587 NP_055991 NR_049764	ENSG00000143756	ILMN_1812776	275.109	Cluster 2	10.6681	10.6629	10.5428	10.4045	10.5598	10.4201	10.5448	10.6237	10.7037	10.8509	10.7095	10.5796	10.3498	10.3372	10.3304	10.3327	10.323	10.2765
3780767	LOC100132564	NA	:NA	NA	NA	ILMN_3243644	274.856	Cluster 2	8.53873	8.67489	8.49334	8.66923	8.72885	8.73406	8.49679	8.69143	8.79911	8.81087	8.83033	8.93324	8.41034	8.43405	8.45271	8.18526	8.55982	8.26266
1980239	LOC649553	NA	:NA	NA	NA	ILMN_3200830	274.701	Cluster 2	13.1254	13.1554	13.1331	13.0609	12.9372	13.1959	13.3026	13.1294	13.0462	13.1191	13.1117	13.1492	12.8084	12.892	12.7421	12.837	12.7028	12.8442
5820647	ZNF668	ZNF668	c("16:-31072169", "16:-31072164")	NM_001172668 NM_001172669 NM_001172670 NM_024706 NP_001166139 NP_001166140 NP_001166141 NP_078982 XM_005255579 XP_005255636	ENSG00000167394	ILMN_1739236	274.384	Cluster 2	9.73605	9.68006	9.59664	9.37287	9.43815	9.41273	9.51851	9.55264	9.66194	9.35991	9.49054	9.47327	9.24739	9.22617	9.1722	9.25662	9.33964	9.22647
4560192	SFXN5	SFXN5	2:-73169165	NM_144579 NP_653180 XM_005264646 XM_005264647 XM_005264648 XP_005264703 XP_005264704 XP_005264705 XR_244971	ENSG00000144040	ILMN_1767337	274.383	Cluster 2	9.00898	9.01643	9.1354	8.77537	8.83127	8.84005	8.98363	8.99187	8.91539	9.11803	9.05739	9.13649	8.67986	8.74531	8.62443	8.51343	8.74118	8.57949
6940242	BRPF1	BRPF1	3:9773434	NM_001003694 NM_004634 NP_001003694 NP_004625 XM_005265449 XM_005265450 XM_005265451 XM_005265452 XM_005265453 XM_005265454 XP_005265506 XP_005265507 XP_005265508 XP_005265509 XP_005265510 XP_005265511	ENSG00000156983	ILMN_2365549	274.283	Cluster 2	11.1919	11.1039	11.1334	11.3069	11.3479	11.3759	11.3185	11.2695	11.3024	11.2233	11.1881	11.1196	10.9185	10.9169	10.8652	10.7926	11.0041	10.975
2630673	ASF1B	ASF1B	19:-14230321	NM_018154 NP_060624	ENSG00000105011	ILMN_1695414	274.272	Cluster 2	10.1565	10.2195	10.1601	10.1752	10.1021	10.0749	10.1443	10.0961	10.1348	10.332	10.2103	10.2813	9.85745	10.0441	9.74661	9.85471	10.0739	9.80688
4850673	UTP23	UTP23	8:117778742	NM_032334 NP_115710 XM_005251080 XP_005251137	ENSG00000147679	ILMN_1774860	274.136	Cluster 2	9.09752	9.1803	9.05766	9.30579	9.21617	9.05048	9.15799	9.25858	9.20702	9.1346	9.04323	9.04387	8.95922	8.92626	8.80764	8.76363	8.76286	8.8539
770437	LOC652864	NA	:NA	NA	NA	ILMN_1688818	273.873	Cluster 2	11.565	11.4984	11.519	11.4914	11.432	11.4864	11.4731	11.4382	11.5818	11.3282	11.57	11.574	11.2362	11.2462	11.0504	11.1379	11.2443	11.0735
2070201	CCKBR	CCKBR	11:6280904	NM_176875 NP_795344 XM_005253210 XM_005253211 XP_005253267 XP_005253268	ENSG00000110148	ILMN_1760088	273.587	Cluster 2	8.29398	8.43179	8.45125	8.43308	8.4407	8.43236	8.3385	8.38836	8.49089	8.206	8.20252	8.18178	8.07865	8.11179	7.96247	7.90002	7.99651	7.85782
3290360	KCMF1	NA	:NA	NA	NA	ILMN_1669669	273.344	Cluster 2	9.32042	9.42574	9.24726	9.44897	9.45695	9.34135	9.37239	9.33305	9.34913	9.32608	9.2461	9.26399	9.09476	9.11093	8.94677	9.06079	8.90389	8.96629
1770753	HRAS	HRAS	11:-532242	NM_001130442 NM_005343 NM_176795 NP_001123914 NP_005334 NP_789765 XM_005252884 XP_005252941 XR_242795	ENSG00000174775	ILMN_1773751	273.29	Cluster 2	9.70905	9.68042	9.59814	9.49167	9.39255	9.56274	9.54203	9.52362	9.59353	9.62448	9.58925	9.47122	9.3013	9.29195	9.14829	9.18179	9.27454	9.25869
5910390	SF3A1	SF3A1	22:-30727977	NM_001005409 NM_005877 NP_001005409 NP_005868 XM_005261301 XP_005261358	ENSG00000099995	ILMN_1697286	273.072	Cluster 2	9.26954	9.44019	9.27042	9.24209	9.23731	9.42799	9.3274	9.40874	9.37867	9.32755	9.38385	9.33683	9.05216	8.94714	8.94897	8.87645	9.10574	9.0363
1240386	KLHL21	KLHL21	1:-6650784	NM_014851 NP_055666 XM_005263542 XP_005263599	ENSG00000162413	ILMN_1692785	273.058	Cluster 2	8.32111	8.44634	8.23915	8.49182	8.58941	8.43477	8.35295	8.43601	8.41693	8.19438	8.42262	8.33713	8.20871	8.2681	8.02416	7.99205	8.18101	7.98983
4540039	C1ORF109	C1orf109	1:-38147242	NM_017850 NP_060320 XM_005270974 XM_005270975 XM_005270976 XM_005270977 XM_005270978 XM_005270979 XM_005270980 XM_005270981 XM_005270982 XM_005270983 XM_005270984 XP_005271031 XP_005271032 XP_005271033 XP_005271034 XP_005271035 XP_005271036 XP_005271037 XP_005271038 XP_005271039 XP_005271040 XP_005271041	ENSG00000116922	ILMN_2077886	272.99	Cluster 2	9.84728	9.99919	9.79356	9.74982	9.78784	9.53235	9.87381	9.90542	9.74319	9.79205	9.75149	9.78065	9.57528	9.58787	9.38065	9.38433	9.48515	9.43858
520224	C3ORF26	CMSS1	c("3:99536678", "3:99833774")	NM_001167924 NM_032359 NP_001161396 NP_115735 XM_005247831 XM_005247832 XP_005247888 XP_005247889	ENSG00000184220	ILMN_1705753	272.582	Cluster 2	10.0662	9.95992	10.0845	9.77211	9.70632	10.001	9.83888	9.88273	9.78489	10.0567	9.8549	9.90289	9.65676	9.64458	9.52429	9.64037	9.57181	9.66946
6220600	LOC113386	NA	:NA	NA	NA	ILMN_1667330	272.449	Cluster 2	10.2574	10.2776	10.3296	10.0973	10.1451	9.96526	10.4791	10.5402	10.3124	10.1755	10.2492	10.1878	9.78889	9.95976	9.95916	9.86846	9.97391	10.0157
7150259	C7ORF49	C7orf49	7:-134850532	NM_001243749 NM_001243751 NM_001243752 NM_001243753 NM_001243754 NM_001243755 NM_024033 NP_001230678 NP_001230680 NP_001230681 NP_001230682 NP_001230683 NP_001230684 NP_076938 XM_005250576 XP_005250633	ENSG00000122783	ILMN_1740903	272.31	Cluster 2	9.68632	9.79699	9.6485	9.50663	9.51419	9.58937	9.63654	9.75346	9.67541	9.64542	9.68129	9.5898	9.19718	9.23332	9.29172	9.21662	9.50124	9.25393
540170	CCT5	CCT5	5:10250282	NM_012073 NP_036205 XM_005248265 XM_005248266 XM_005248267 XM_005248268 XP_005248322 XP_005248323 XP_005248324 XP_005248325	ENSG00000150753	ILMN_1706246	272.209	Cluster 2	9.38331	9.13639	9.16144	9.10139	8.98658	9.16813	9.17579	9.13588	9.20345	9.2109	9.20275	9.13885	8.92819	8.86993	8.74531	8.83747	8.94075	8.82347
2630347	LOC100134364	NA	:NA	NA	NA	ILMN_3246805	272.077	Cluster 2	10.6909	11.0609	11.0977	11.2054	11.2089	11.3081	11.1208	10.9951	10.9101	11.2861	11.1995	11.2122	10.4189	10.7352	10.5678	10.4371	10.6722	10.1807
830682	LOC387934	NA	:NA	NA	NA	ILMN_1779852	272.045	Cluster 2	8.5526	8.41242	8.64007	8.28793	8.21097	8.31816	8.24585	8.56937	8.77325	8.48636	8.47476	8.63075	8.15898	8.06108	8.16554	8.11762	8.39052	8.14427
3460132	PAQR4	PAQR4	16:3019342	NM_152341 NP_689554 XM_005255111 XM_005255112 XM_005255113 XP_005255168 XP_005255169 XP_005255170	ENSG00000162073	ILMN_1660793	271.798	Cluster 2	9.94693	9.7947	9.8432	10.0221	10.1148	10.037	10.0329	9.82718	9.88527	9.98399	9.84467	9.8374	9.71983	9.72313	9.42769	9.49677	9.63294	9.6274
6840431	LOC442180	NA	:NA	NA	NA	ILMN_1674138	271.741	Cluster 2	8.19668	8.32505	8.23509	8.62346	8.68727	8.52549	8.47842	8.61438	8.50165	8.49212	8.39594	8.57479	8.27764	8.27303	8.2306	8.31465	8.16854	8.19571
1990575	PAK1IP1	PAK1IP1	6:10695188	NM_017906 NP_060376 XM_005249204 XP_005249261	ENSG00000111845	ILMN_2054145	271.455	Cluster 2	8.99764	8.8696	8.7309	8.73758	8.75161	8.81265	8.95642	8.95026	9.05539	8.88753	8.88614	8.90299	8.49153	8.53782	8.59354	8.44823	8.63892	8.49771
7610259	LOC100131531	NA	:NA	NA	NA	ILMN_3295075	271.39	Cluster 2	12.6968	12.6276	12.6461	12.5591	12.4078	12.4935	12.5353	12.5006	12.5448	12.5987	12.6449	12.5657	12.3082	12.3691	12.2347	12.1704	12.2838	12.1314
1260068	FST	FST	5:52776264	NM_006350 NM_013409 NP_006341 NP_037541 XM_005248400 XM_005248401 XM_005248402 XM_005248403 XP_005248457 XP_005248458 XP_005248459 XP_005248460	ENSG00000134363	ILMN_1712896	271.331	Cluster 2	11.6564	11.6298	11.657	11.5718	11.7883	11.7625	11.8531	11.8832	11.8642	11.6595	11.5555	11.5131	11.298	11.4263	11.5197	11.4636	11.4889	11.4831
60072	NRN1L	NRN1L	16:67918781	NM_198443 NP_940845	ENSG00000188038	ILMN_1711359	271.329	Cluster 2	8.23111	8.21979	8.15657	8.18828	8.22479	8.23656	8.27372	8.179	8.28555	8.14363	8.37537	8.36361	8.03573	8.05867	7.85011	7.83489	8.12165	7.79839
380019	DDIT4L	DDIT4L	4:-101107027	NM_145244 NP_660287 XM_005262721 XP_005262778	ENSG00000145358	ILMN_1696537	270.802	Cluster 2	8.90953	9.05216	8.88135	8.91983	8.83548	9.14534	9.00699	9.26178	9.1159	9.03968	8.88861	8.92294	8.82599	8.86842	8.51646	8.61125	8.71533	8.60523
6060332	PTBP1	PTBP1	19:797392	NM_002819 NM_031990 NM_031991 NM_175847 NP_002810 NP_114367 NP_114368 XM_005259597 XM_005259598 XP_005259654 XP_005259655 XR_244034 XR_244035	ENSG00000011304	ILMN_2333319	270.685	Cluster 2	14.354	14.3951	14.1779	14.16	14.1737	14.1065	14.2627	14.1994	14.2529	14.2742	14.3295	14.2856	13.988	13.9803	13.9162	13.8743	14.0863	13.8547
5490008	RSL1D1	RSL1D1	16:-11928055	NM_015659 NP_056474 XM_005255251 XP_005255308	ENSG00000171490	ILMN_1723729	270.563	Cluster 2	12.3135	12.2648	12.2563	12.2554	12.3613	12.2221	12.4092	12.2812	12.3001	12.198	12.2347	12.1025	12.0381	11.944	11.7301	11.9562	11.7625	11.7603
2750563	PPP1R1A	PPP1R1A	12:-54973024	NM_006741 NP_006732 XM_005268994 XM_005268995 XP_005269051 XP_005269052	ENSG00000135447	ILMN_2056606	270.291	Cluster 2	9.65357	9.533	9.72517	9.84237	9.65424	9.72823	9.80411	9.75214	9.65544	9.57424	9.42094	9.40957	9.4352	9.2663	9.39536	9.54973	9.26312	9.50743
870767	TMEM194A	TMEM194A	12:-57449426	NM_001130963 NM_015257 NP_001124435 NP_056072	ENSG00000166881	ILMN_3306440	270.014	Cluster 2	10.2208	10.2782	10.2157	10.5538	10.614	10.4493	10.4949	10.5462	10.4867	10.4763	10.2716	10.2103	10.1862	10.3366	10.1556	10.2126	10.1036	10.047
7100039	ABCF2	ABCF2	c("7:-150909576", "7:-150904923")	NM_005692 NM_007189 NP_005683 NP_009120 XM_005249931 XP_005249988	ENSG00000033050	ILMN_1669201	270.001	Cluster 2	8.72791	8.59452	8.62142	8.513	8.48454	8.35251	8.64176	8.55282	8.6345	8.74087	8.72601	8.78409	8.30626	8.31299	8.30215	8.21654	8.31664	8.2904
1850035	PPIA	PPIA	7:44836241	NM_021130 NM_203430 NM_203431 NP_066953 XM_005249791 XP_005249848	ENSG00000196262	ILMN_1704529	269.997	Cluster 2	9.72686	9.87475	9.54203	9.78784	9.54467	9.47341	9.83822	9.83442	9.77408	9.82131	9.57318	9.57081	9.44296	9.46302	9.37146	9.56122	9.2805	9.33577
6100576	UBR7	UBR7	14:93673401	NM_001100417 NM_175748 NP_786924 NR_038150	ENSG00000012963	ILMN_1667839	268.949	Cluster 2	10.6192	10.6001	10.5775	10.57	10.5626	10.5494	10.5138	10.5837	10.6462	10.821	10.742	10.801	10.3811	10.3432	10.2535	10.4005	10.4344	10.2658
2630747	KCTD5	KCTD5	16:2732495	NM_018992 NP_061865	ENSG00000167977	ILMN_1652331	268.77	Cluster 2	9.14555	9.29794	9.13576	9.45139	9.29446	9.21273	9.26998	9.19253	9.22795	9.1923	9.13736	9.19295	8.88079	9.00978	8.75491	8.85561	8.86622	8.90019
5050500	ZBTB9	ZBTB9	c("6:33422356", "6_ssto_hap7:4902600")	NM_152735 NP_689948 XM_005275520 XP_005275577	c("ENSG00000213588", "ENSG00000236515")	ILMN_1688853	268.677	Cluster 2	10.0271	10.019	9.95436	10.1131	10.0343	10.1798	10.1092	10.1177	10.078	10.0631	10.0324	10.0431	9.74363	9.71046	9.80639	9.74661	9.77241	9.77176
3800097	TRIM24	TRIM24	7:138145079	NM_003852 NM_015905 NP_003843 NP_056989	ENSG00000122779	ILMN_2405031	268.271	Cluster 2	9.91021	9.92726	9.93735	10.1281	10.1361	10.0998	10.1033	10.1876	9.95229	9.66342	9.62207	9.57124	9.84363	9.67836	9.8643	9.89605	9.46334	9.61958
2600224	ETNK1	ETNK1	12:22778076	NM_001039481 NM_018638 NP_001034570 NP_061108 XM_005253420 XP_005253477	ENSG00000139163	ILMN_2244547	267.904	Cluster 2	8.08815	8.03784	7.99268	8.17227	8.11168	8.16313	8.13779	8.10791	8.09252	7.72385	7.85328	7.86488	7.81995	7.83156	7.71583	7.76437	7.81522	7.75503
1440296	H3F3B	H3F3B	17:-73772515	NM_005324 NP_005315	c("ENSG00000132475", "ENSG00000163041")	ILMN_1695706	267.9	Cluster 2	11.4067	11.3282	11.245	11.5365	11.565	11.3879	11.5046	11.5726	11.511	11.2522	11.5095	11.4336	11.0753	11.1063	11.2207	11.202	11.0447	11.2703
3830445	TAGLN3	TAGLN3	c("3:111717586", "3:111718007")	NM_001008272 NM_001008273 NM_013259 NP_001008273 NP_001008274 NP_037391	ENSG00000144834	ILMN_2342554	267.83	Cluster 2	8.33399	8.20656	8.24449	8.32272	8.46355	8.5653	8.57416	8.35731	8.4299	8.15513	7.97689	8.20637	8.06998	8.04144	8.21244	8.22884	8.09263	8.17498
7050433	RDH10	RDH10	8:74206837	NM_172037 NP_742034 XM_005251172 XP_005251229	ENSG00000121039	ILMN_1714335	267.633	Cluster 2	8.45933	8.43725	8.43932	8.40895	8.39924	8.32349	8.50061	8.33197	8.53706	8.54615	8.51438	8.49174	8.15332	8.17458	8.09559	8.05048	8.16597	8.028
5890364	LRRC8A	LRRC8A	c("9:131644391", "9:131644781")	NM_001127244 NM_001127245 NM_019594 NP_001120716 NP_001120717 NP_062540 XM_005252094 XM_005252095 XM_005252096 XP_005252151 XP_005252152 XP_005252153	ENSG00000136802	ILMN_1739840	267.535	Cluster 2	10.1434	10.1277	10.0925	10.0852	10.2269	10.1615	10.2892	10.4252	10.3753	10.2198	10.2148	10.1606	9.78065	9.99129	10.003	9.82303	10.005	9.92032
780373	PGBD2	PGBD2	1:249200442	NM_001017434 NM_170725 NP_001017434 NP_733843 XM_005270333 XP_005270390 XR_246212	ENSG00000185220	ILMN_1735075	266.753	Cluster 2	8.38763	8.24749	8.2779	8.40691	8.30622	8.37412	8.40644	8.53956	8.47061	8.30274	8.31204	8.41081	8.03505	8.03884	8.06839	8.11329	8.21767	7.99039
3170615	PHF17	PHF17	4:129730779	NM_024900 NM_199320 NP_079176 NP_955352 XM_005263229 XM_005263230 XM_005263231 XM_005263232 XM_005263233 XP_005263286 XP_005263287 XP_005263288 XP_005263289 XP_005263290	ENSG00000077684	ILMN_1794473	266.586	Cluster 2	8.01847	8.33548	8.11992	8.24883	8.17272	8.2236	8.32615	8.32219	8.234	8.10566	8.11801	8.07481	7.95585	8.02347	7.83056	7.9345	7.88836	7.83126
7330519	DDX19A	DDX19A	16:70380824	NM_018332 NP_060802 XM_005256029 XM_005256030 XP_005256086 XP_005256087	ENSG00000168872	ILMN_1727051	265.44	Cluster 2	9.45695	9.63004	9.48333	9.50262	9.59402	9.55957	9.73576	9.46048	9.63358	9.62192	9.74504	9.57409	9.28594	9.3637	9.09148	9.34948	9.25109	9.32255
270397	LOC100130003	NA	:NA	NA	NA	ILMN_3256004	265.301	Cluster 2	13.8509	13.5888	13.6098	13.5984	13.6458	13.6347	13.4263	13.5705	13.6699	13.6832	13.6595	13.6885	13.3814	13.386	13.2546	13.3123	13.4318	13.2918
2140228	CDR2	CDR2	16:-22357257	NM_001802 NP_001793	ENSG00000140743	ILMN_1720270	265.154	Cluster 2	9.77273	9.75795	9.69136	9.51789	9.65784	9.47714	9.70982	9.64114	9.66359	9.57896	9.41118	9.50846	9.307	9.25531	9.21386	9.06407	9.27655	9.33721
2320521	PATZ1	PATZ1	c("22:-31736665", "22:-31721790")	NM_014323 NM_032050 NM_032051 NM_032052 NP_055138 NP_114439 NP_114440 NP_114441 XM_005261444 XP_005261501	ENSG00000100105	ILMN_1759297	264.592	Cluster 2	8.14533	8.09973	8.0289	8.29442	8.23424	8.24774	8.25888	8.2389	8.14679	8.06334	8.17537	8.23852	7.85268	7.90304	7.89928	7.8944	7.84062	7.74564
1980682	SATB2	SATB2	2:-200134223	NM_001172509 NM_001172517 NM_015265 NP_001165980 NP_001165988 NP_056080 XM_005246396 XP_005246453	ENSG00000119042	ILMN_1738657	264.178	Cluster 2	9.60892	9.51763	9.56677	9.43742	9.44928	9.22914	9.49245	9.3376	9.41863	9.23464	9.38534	9.34957	9.25548	9.21933	9.07917	9.0986	9.14799	9.08192
2630743	BLOC1S2	BLOC1S2	10:-102033035	NM_001001342 NM_001282436 NM_001282437 NM_001282438 NM_001282439 NM_173809 NP_001001342 NP_001269365 NP_001269366 NP_001269367 NP_001269368 NP_776170 NR_046296 NR_046314 NR_046315	ENSG00000196072	ILMN_1679782	264.143	Cluster 2	8.53124	8.58118	8.43492	8.50464	8.3986	8.39449	8.51979	8.65763	8.60851	8.54456	8.47053	8.56375	8.16027	8.23395	8.28182	8.2865	8.13876	8.25041
6350154	FAM122A	FAM122A	9:71394964	NM_138333 NP_612206	ENSG00000187866	ILMN_1723353	264.035	Cluster 2	8.27418	8.29904	8.25008	8.47167	8.44988	8.36639	8.51019	8.49443	8.52509	8.30974	8.4167	8.33579	8.15255	8.24558	7.94412	8.15753	8.15657	7.99259
1260692	LOC729739	NA	:NA	NA	NA	ILMN_3227977	263.684	Cluster 2	8.21423	8.24972	8.19244	8.02974	7.98765	8.03767	8.15591	7.87286	8.13344	7.67458	7.90002	8.24022	7.79011	7.85284	7.78481	7.60409	7.81377	7.65321
4480053	GCLM	GCLM	1:-94352590	NM_002061 NP_002052 XM_005270754 XP_005270811	ENSG00000023909	ILMN_2225974	263.22	Cluster 2	8.23692	8.03954	8.28617	8.12726	8.04599	8.19555	8.32364	8.18651	8.2873	8.16954	8.28489	8.36848	8.03408	8.00505	7.81069	7.85578	8.00666	7.8818
270156	UBE2N	UBE2N	12:-93802088	NM_003348 NP_003339	ENSG00000177889	ILMN_1793651	263.197	Cluster 2	11.5915	11.6232	11.4348	11.4781	11.4206	11.5248	11.4491	11.6284	11.6557	11.5798	11.6787	11.4854	11.3094	10.9845	11.3168	11.105	11.3213	11.2135
4220026	NUBP1	NUBP1	16:10837698	NM_001278506 NM_002484 NP_001265435 NP_002475	ENSG00000103274	ILMN_1689342	262.126	Cluster 2	9.94993	9.80762	9.90458	9.65663	9.75899	9.55241	9.79148	9.78536	9.87979	9.69147	9.76838	9.69721	9.47341	9.48747	9.43495	9.39986	9.54247	9.48691
6960056	AIMP2	AIMP2	7:6048882	NM_006303 NP_006294 XM_005249847 XM_005249848 XM_005249849 XM_005249850 XP_005249904 XP_005249905 XP_005249906 XP_005249907	ENSG00000106305	ILMN_1673252	262.12	Cluster 2	12.8737	12.7997	12.8084	12.7297	12.7977	12.6664	12.9091	12.8869	12.837	12.6461	12.7482	12.7745	12.2862	12.379	12.4318	12.2662	12.4711	12.3777
2490382	USP14	USP14	18:158483	NM_001037334 NM_005151 NP_001032411 NP_005142 XM_005258164 XP_005258221	ENSG00000101557	ILMN_1806804	261.779	Cluster 2	9.52916	9.55137	9.50413	9.46961	9.46217	9.74128	9.55601	9.60736	9.57748	9.67836	9.66682	9.60418	9.27393	9.24119	9.33003	9.17567	9.31593	9.29195
1430047	APEX2	APEX2	X:55026780	NM_001271748 NM_014481 NP_001258677 NP_055296	ENSG00000169188	ILMN_1652505	261.7	Cluster 2	10.3121	10.3167	10.5214	10.2645	10.1995	10.2234	10.4603	10.3085	10.4257	10.3166	10.3268	10.4075	9.87537	10.0197	9.92761	9.8504	10.07	9.98344
3840192	GAD1	GAD1	2:171673200	NM_000817 NM_013445 NP_000808 NP_038473 XM_005246443 XM_005246444 XP_005246500 XP_005246501	ENSG00000128683	ILMN_2292646	261.629	Cluster 2	9.21032	9.30682	9.07423	9.41431	9.3841	9.52362	9.20286	9.26312	9.21617	9.04593	9.42343	9.38306	9.03324	9.08092	8.9924	8.84863	9.25043	9.05022
2490403	SLC25A17	SLC25A17	22:-41165639	NM_006358 NP_006349 XM_005261306 XM_005261307 XP_005261363 XP_005261364	ENSG00000100372	ILMN_1737312	261.531	Cluster 2	8.98461	8.94415	8.58343	8.64393	8.73879	8.58151	8.74009	8.84406	8.77548	8.74444	8.68614	8.64522	8.33971	8.43512	8.48607	8.38664	8.41643	8.35818
4260754	PTBP1	PTBP1	19:797392	NM_002819 NM_031990 NM_031991 NM_175847 NP_002810 NP_114367 NP_114368 XM_005259597 XM_005259598 XP_005259654 XP_005259655 XR_244034 XR_244035	ENSG00000011304	ILMN_1655154	261.38	Cluster 2	13.6098	13.6145	13.3723	13.449	13.5161	13.3989	13.3598	13.4211	13.5359	13.6232	13.5469	13.4747	13.1789	13.2788	13.1571	13.0992	13.0908	13.1641
3940551	HARS	HARS	5:-140053490	NM_001258040 NM_001258041 NM_001258042 NM_002109 NP_001244969 NP_001244970 NP_001244971 NP_002100 XM_005268428 XM_005268429 XM_005268430 XP_005268485 XP_005268486 XP_005268487	ENSG00000170445	ILMN_1763523	261.234	Cluster 2	11.1271	11.1271	11.1739	10.9029	11.0227	10.7839	10.9975	11.1265	11.0181	11.0604	11.0972	11.0323	10.7003	10.7912	10.7775	10.8047	10.8533	10.6592
6760746	MRPL55	MRPL55	1:-228294380	NM_181441 NM_181454 NM_181455 NM_181456 NM_181462 NM_181463 NM_181464 NM_181465 NP_852106 NP_852119 NP_852120 NP_852121 NP_852127 NP_852128 NP_852129 NP_852130 XM_005273053 XM_005273054 XM_005273055 XM_005273056 XM_005273057 XM_005273058 XM_005273059 XM_005273060 XM_005273061 XM_005273062 XM_005273063 XP_005273110 XP_005273111 XP_005273112 XP_005273113 XP_005273114 XP_005273115 XP_005273116 XP_00…	ENSG00000162910	ILMN_1813817	261.067	Cluster 2	9.78215	9.6515	9.78795	9.69124	9.79243	9.6675	9.7304	9.57392	9.78917	9.67468	9.68708	9.71869	9.51117	9.47293	9.27803	9.37768	9.35697	9.42862
3870646	PDCL3	PDCL3	2:101179418	NM_024065 NP_076970	ENSG00000115539	ILMN_1702806	260.64	Cluster 2	10.6435	10.5807	10.5626	10.3851	10.4722	10.5418	10.6314	10.4907	10.4017	10.4047	10.4397	10.3592	10.2166	10.1806	10.2293	10.116	10.2626	10.0711
4480504	ZNF828	CHAMP1	13:115079965	NM_001164144 NM_001164145 NM_032436 NP_001157616 NP_001157617 NP_115812 XM_005266197 XP_005266254	c("ENSG00000198824", "ENSG00000260117")	ILMN_1729976	260.003	Cluster 2	11.2834	11.4247	11.2407	11.446	11.5684	11.6436	11.5439	11.5497	11.4944	11.4172	11.2919	11.335	11.1526	11.2317	11.1208	11.1886	11.2266	11.2026
5080546	MRPL12	MRPL12	17:79670400	NM_002949 NP_002940	ENSG00000262814	ILMN_1699603	259.637	Cluster 2	11.2494	11.2144	11.2096	11.2798	11.4467	11.3357	11.4172	11.2798	11.2906	11.269	11.3339	11.3414	11.0093	11.0433	10.8911	10.8315	11.0675	10.9568
2450020	SNORD56	SNORD56	20:2637270	NR_002739	c("ENSG00000206794", "ENSG00000229686")	ILMN_2209515	259.201	Cluster 2	8.39557	8.40073	8.21815	8.59363	8.49559	8.42326	8.3654	8.64393	8.49532	8.37076	8.40114	8.37302	8.11658	8.02216	8.10205	8.23521	7.96642	8.27913
1820470	NOL7	NOL7	6:13615559	NM_016167 NP_057251 XM_005249173 XP_005249230	ENSG00000225921	ILMN_1803853	258.756	Cluster 2	12.9764	12.7909	12.7885	12.857	12.3845	12.7573	12.7341	12.7928	12.8295	13.0313	12.8037	12.9858	12.668	12.3128	12.4527	12.513	12.6827	12.5326
5560240	LOC643233	NA	:NA	NA	NA	ILMN_1754068	258.519	Cluster 2	8.83137	8.83503	8.82599	8.57306	8.6748	8.64819	8.74786	8.75639	8.63366	8.41193	8.745	8.61438	8.33879	8.49712	8.37483	8.29694	8.53605	8.34861
5490300	PCDH11X	PCDH11X	c("X:91034260", "X:91089659", "X:91090460")	NM_001168360 NM_001168361 NM_001168362 NM_001168363 NM_014522 NM_032967 NM_032968 NM_032969 NP_001161832 NP_001161833 NP_001161834 NP_001161835 NP_055337 NP_116749 NP_116750 NP_116751 XM_005262122 XP_005262179	c("ENSG00000102290", "ENSG00000099715")	ILMN_1742460	258.469	Cluster 2	7.93293	8.00218	7.9932	8.30491	8.2534	8.27458	8.31978	8.24912	8.19637	8.12078	8.17666	8.22013	8.23153	8.10749	7.86412	7.92815	7.97271	7.80034
630364	PCGF6	PCGF6	10:-105062553	NM_001011663 NM_032154 NP_001011663 NP_115530 XM_005270213 XM_005270214 XP_005270270 XP_005270271	ENSG00000156374	ILMN_1656574	258.372	Cluster 2	10.6879	10.7537	10.4282	10.7184	10.6496	10.4638	10.6462	10.801	10.6612	10.846	10.8711	10.8698	10.6384	10.5096	10.4044	10.3503	10.3296	10.4329
4290521	TXNDC9	TXNDC9	2:-99935487	NM_005783 NP_005774 XM_005263855 XP_005263912	ENSG00000115514	ILMN_1731137	258.254	Cluster 2	9.19781	9.36677	9.15535	9.17126	8.79955	9.08072	9.00852	9.12621	9.112	9.20689	9.18495	9.16278	8.77899	8.6808	8.96887	8.84433	8.87717	8.81164
670181	LOC85390	SNORD14D	:NA	NR_001454	c("ENSG00000207118", "ENSG00000109971")	ILMN_1689294	257.981	Cluster 2	7.8728	8.15062	7.92671	8.11557	8.04813	7.93388	8.08726	8.22085	8.06715	7.88969	8.00933	8.01217	7.76229	7.79469	7.73744	7.7543	7.61649	7.71917
6100239	C5ORF35	SETD9	5:56205087	NM_001171990 NM_153706 NP_001165461 NP_714917 XM_005248425 XM_005248426 XP_005248482 XP_005248483	ENSG00000155542	ILMN_1757636	257.817	Cluster 2	9.13863	9.16156	9.08415	8.9824	8.9645	9.0688	9.2287	9.12719	9.15242	9.2805	9.09952	9.1114	8.78752	8.77335	8.83287	8.9546	8.78397	8.8481
2140470	PSMA2	PSMA2	7:-42956462	NM_002787 NP_002778	c("ENSG00000106588", "ENSG00000256646")	ILMN_2058512	257.781	Cluster 2	10.2857	10.2704	10.1942	10.2118	9.85009	10.2076	10.1995	10.3639	10.397	10.2658	10.1983	10.3018	9.90817	9.8923	10.093	9.9456	10.0004	9.91926
2370445	RNF121	RNF121	11:71639768	NM_018320 NM_194452 NM_194453 NP_060790 NR_024147 NR_024148	ENSG00000137522	ILMN_1742318	257.637	Cluster 2	8.99089	9.03008	9.07499	9.08224	8.95345	8.93138	9.03342	9.04579	8.93292	8.95063	8.92588	8.89636	8.64801	8.80771	8.63291	8.74018	8.65919	8.65433
670376	RUSC1	RUSC1	c("1:155290640", "1:155293728", "1:155294218")	NM_001105203 NM_001105204 NM_001105205 NM_001278227 NM_001278228 NM_001278229 NM_001278230 NM_014328 NP_001098673 NP_001098674 NP_001098675 NP_001265156 NP_001265157 NP_001265158 NP_001265159 NP_055143 NR_103478	ENSG00000160753	ILMN_1743747	257.442	Cluster 2	11.2102	11.2487	11.3596	11.2479	11.0675	11.3466	11.0076	11.0454	11.0929	11.1905	10.9691	11.0833	11.0481	11.0869	10.7436	10.7903	11.0061	10.8564
620360	CAV2	CAV2	c("7:116139655", "7:116140098")	NM_001206747 NM_001206748 NM_001233 NM_198212 NP_001193676 NP_001193677 NP_001224 NP_937855	ENSG00000105971	ILMN_1658835	257.412	Cluster 2	8.37994	8.21918	8.37961	7.95652	8.01746	7.99721	8.00989	7.85746	7.95985	7.84078	8.19257	8.11957	7.9764	7.84524	7.69261	7.74531	7.81786	7.65074
1190626	ZMYND11	ZMYND11	c("10:180405", "10:180424", "10:181424", "10:225934")	NM_001202464 NM_001202465 NM_001202466 NM_001202467 NM_001202468 NM_006624 NM_212479 NP_001189393 NP_001189394 NP_001189395 NP_001189396 NP_001189397 NP_006615 NP_997644 XM_005252359 XM_005252360 XM_005252361 XM_005252362 XM_005252363 XP_005252416 XP_005252417 XP_005252418 XP_005252419 XP_005252420	c("ENSG00000015171", "ENSG00000260150")	ILMN_1754234	257.053	Cluster 2	10.6329	10.7441	10.7104	10.6924	10.7747	10.761	10.8152	10.8373	10.7175	10.8356	10.7765	10.8818	10.4248	10.3888	10.4949	10.5857	10.4091	10.5429
7000010	LOC100130769	NA	:NA	NA	NA	ILMN_3273047	256.74	Cluster 2	8.28533	8.37544	8.20651	8.15852	8.36999	8.2891	8.3928	8.44308	8.33606	8.49283	8.31818	8.28196	8.03089	8.00988	8.03582	8.06448	8.07317	7.94507
7200392	C1QBP	C1QBP	17:-5336099	NM_001212 NP_001203	ENSG00000108561	ILMN_1668996	255.868	Cluster 2	13.9023	13.9597	13.8608	13.8107	13.788	13.8576	13.89	13.7424	13.8576	13.8634	13.8862	14.0863	13.6232	13.5543	13.5194	13.3905	13.5052	13.3419
1450131	EXOSC3	EXOSC3	9:-37779711	NM_001002269 NM_016042 NP_001002269 NP_057126	ENSG00000107371	ILMN_1708936	255.789	Cluster 2	12.4444	12.46	12.3065	12.1781	12.1624	12.1444	12.3501	12.2415	12.469	12.285	12.4352	12.3704	12.1025	12.1673	12.0229	12.003	12.1557	12.014
1450102	U2AF1	U2AF1	21:-44513066	NM_001025203 NM_001025204 NM_006758 NP_001020374 NP_001020375 NP_006749 XM_005261172 XM_005261173 XM_005261174 XP_005261229 XP_005261230 XP_005261231	ENSG00000160201	ILMN_1772113	255.441	Cluster 2	10.7595	10.7678	10.7387	10.7755	10.763	10.6215	10.8286	10.605	10.9239	10.7593	10.8615	10.8043	10.4308	10.5502	10.3974	10.3421	10.4603	10.4445
1300674	FADD	FADD	11:70049269	NM_003824 NP_003815	ENSG00000168040	ILMN_1758658	255.344	Cluster 2	10.8206	10.852	10.9127	10.3923	10.4978	10.3811	10.5978	10.5596	10.651	10.5606	10.6887	10.5326	10.3507	10.4675	10.2976	10.4172	10.3782	10.3205
2690601	ARPC4	ARPC4	c("3:9834179", "3:9834232", "3:9834801")	NM_001024959 NM_001024960 NM_001198780 NM_005718 NP_001020130 NP_001020131 NP_001185709 NP_005709 XM_005264781 XM_005264782 XP_005264838 XP_005264839	ENSG00000241553	ILMN_1707336	255.169	Cluster 2	10.9581	11.0905	11.0735	10.9412	11.0033	10.8779	11.0363	10.9924	10.9302	10.8872	10.9336	10.9161	10.614	10.7588	10.6948	10.6804	10.5987	10.7016
3520246	CXCL14	CXCL14	5:-134906371	NM_004887 NP_004878	ENSG00000145824	ILMN_1748323	254.91	Cluster 2	8.57822	8.60574	8.77126	8.48788	8.47303	8.26741	8.44055	8.29879	8.22307	8.13555	8.6503	8.5181	8.39564	8.59087	8.0937	8.14187	8.20149	7.96801
130619	PRPS2	PRPS2	X:12809474	NM_001039091 NM_002765 NP_001034180 NP_002756	ENSG00000101911	ILMN_1758104	254.888	Cluster 2	9.42799	9.49488	9.43698	9.38807	9.38198	9.37517	9.56228	9.576	9.50203	9.49632	9.38689	9.55344	9.18017	9.30961	9.14645	9.13909	9.08938	9.09939
5910600	FAM57A	FAM57A	17:635847	NM_024792 NP_079068	ENSG00000167695	ILMN_1673899	254.797	Cluster 2	9.97206	10.1498	10.1623	10.1277	10.1057	10.1167	10.1102	10.1381	9.95861	9.98399	9.86812	10.0174	9.73841	9.68491	9.59402	9.82952	9.55618	9.74871
5130521	ZNHIT2	ZNHIT2	11:-64883875	NM_014205 NP_055020	ENSG00000174276	ILMN_1810392	254.725	Cluster 2	8.58973	8.6256	8.62568	8.63373	8.36285	8.39644	8.64875	8.40009	8.47909	8.46622	8.61385	8.47785	8.26804	8.37858	8.20143	8.15329	8.40773	8.10995
3140452	POLR3A	POLR3A	10:-79734907	NM_007055 NP_008986	ENSG00000148606	ILMN_2197247	254.658	Cluster 2	9.67061	9.69486	9.75391	9.67836	9.65651	9.70332	9.80382	9.82778	9.78165	9.80135	9.9221	9.79133	9.47841	9.48415	9.38873	9.44959	9.29952	9.46891
6280451	LOC728650	NA	:NA	NA	NA	ILMN_3225471	254.52	Cluster 2	8.64875	8.31372	8.46114	8.58239	8.38763	8.57126	8.46987	8.43383	8.43637	8.27455	8.34195	8.34999	8.30393	8.22591	8.02232	8.01154	8.24972	8.01122
1260767	FAM3C	FAM3C	7:-120988905	NM_001040020 NM_014888 NP_001035109 NP_055703	ENSG00000196937	ILMN_2368773	254.461	Cluster 2	9.84566	9.91289	9.88952	9.85526	9.97843	9.91583	10.0174	10.0558	9.95424	9.86012	10.0085	9.8492	9.60294	9.64382	9.64703	9.67042	9.60131	9.54165
1780463	RFC3	RFC3	13:34392206	NM_002915 NM_181558 NP_002906 NP_853536	ENSG00000133119	ILMN_1658143	254.364	Cluster 2	10.2241	10.3635	10.1755	10.4631	10.361	10.2918	10.4098	10.4476	10.2786	10.3426	10.2314	10.2581	9.99696	10.1118	9.95845	9.92539	10.0225	9.88879
5570286	TACC2	TACC2	c("10:123748689", "10:123923105")	NM_006997 NM_206860 NM_206861 NM_206862 NP_008928 NP_996742 NP_996743 NP_996744 XM_005269388 XM_005269389 XM_005269390 XM_005269391 XM_005269392 XM_005269393 XM_005269394 XM_005269395 XM_005269396 XM_005269397 XM_005269398 XM_005269399 XM_005269400 XM_005269401 XM_005269402 XP_005269445 XP_005269446 XP_005269447 XP_005269448 XP_005269449 XP_005269450 XP_005269451 XP_005269452 XP_005269453 XP_0052…	ENSG00000138162	ILMN_2363165	253.51	Cluster 2	8.84188	8.81915	8.78308	9.08341	9.08749	9.00033	9.01738	8.94562	8.90151	9.084	9.14972	9.12692	8.67986	8.85115	8.7126	8.75275	8.81459	8.70822
830719	AGPAT5	AGPAT5	8:6565878	NM_018361 NP_060831	ENSG00000155189	ILMN_1662049	253.002	Cluster 2	10.2788	10.4082	10.2655	10.2441	10.3859	10.0711	10.3251	10.2837	10.2069	10.2979	10.3558	10.3768	10.1417	10.2615	9.7593	9.90259	9.93012	9.89361
1300719	C14ORF149	L3HYPDH	14:-59939406	NM_144581 NP_653182 XM_005267298 XP_005267355 XR_245659 XR_245660 XR_245661	ENSG00000126790	ILMN_2053281	252.931	Cluster 2	8.81499	8.74588	8.90522	8.66043	8.66794	8.66905	8.55788	8.74725	8.73984	8.76338	8.68058	8.7661	8.32482	8.32595	8.51434	8.38561	8.35888	8.13445
4760139	LOC729057	NA	:NA	NA	NA	ILMN_3239217	252.55	Cluster 2	8.43147	8.56964	8.61982	8.35999	8.4538	8.40791	8.46394	8.40785	8.44032	8.4287	8.32089	8.5803	8.14396	8.29933	8.08403	8.0516	8.12364	8.08535
770692	C9ORF114	C9orf114	9:-131581930	NM_016390 NP_057474 XM_005252045 XM_005252046 XP_005252102 XP_005252103	ENSG00000198917	ILMN_1803317	252.208	Cluster 2	9.79339	9.87363	9.85313	9.77911	9.64205	9.7747	10.0055	9.81721	9.96138	9.63429	9.8714	9.93157	9.59203	9.69222	9.48523	9.40167	9.68203	9.54644
3610343	NBN	NBN	8:-90945564	NM_001024688 NM_002485 NP_002476 XM_005250923 XP_005250980 XR_242390 XR_242391	ENSG00000104320	ILMN_1734833	252.197	Cluster 2	10.0095	9.93191	9.96063	9.95521	9.95643	9.93172	10.2073	10.1775	10.1446	10.0725	10.0808	10.0003	9.77141	9.86622	9.74532	9.68614	9.8234	9.66571
840609	SEMG1	SEMG1	20:43835638	NM_003007 NM_198139 NP_002998 XM_005260512 XP_005260569	ENSG00000124233	ILMN_2397347	252.156	Cluster 2	8.08498	8.04424	7.97679	7.72453	7.81873	7.78158	7.88328	7.86027	7.78351	7.82506	7.94212	7.77001	7.59145	7.61621	7.53735	7.50608	7.57377	7.54847
60400	RARS	RARS	5:167913463	NM_002887 NP_002878 XM_005265956 XM_005265957 XP_005266013 XP_005266014	ENSG00000113643	ILMN_1751378	252.054	Cluster 2	12.4519	12.5479	12.4384	12.3082	12.3564	12.3338	12.4384	12.4733	12.4923	12.4967	12.401	12.5006	12.147	12.2067	12.1013	12.1525	12.1231	12.1074
7610433	SLC1A5	SLC1A5	19:-47278140	NM_001145144 NM_001145145 NM_005628 NP_001138616 NP_001138617 NP_005619 XM_005259167 XP_005259224	ENSG00000105281	ILMN_1707720	252.011	Cluster 2	10.0647	10.0117	10.1651	9.96703	10.0161	10.0906	10.2027	9.99383	10.0494	10.2914	10.1448	10.2818	9.96944	9.99579	9.65038	9.54952	9.83774	9.64205
2970296	ALG8	ALG8	11:-77811988	NM_001007027 NM_001007028 NM_024079 NP_001007028 NP_076984 XM_005274247 XP_005274304	ENSG00000159063	ILMN_2365686	251.824	Cluster 2	10.7175	10.7154	10.769	10.65	10.5616	10.5347	10.5812	10.6709	10.7134	10.8176	10.7805	10.6314	10.169	10.4421	10.4026	10.4221	10.3244	10.3415
4290259	CCDC51	CCDC51	3:-48473580	NM_001256964 NM_001256965 NM_001256966 NM_001256967 NM_001256968 NM_001256969 NM_024661 NP_001243893 NP_001243894 NP_001243895 NP_001243896 NP_001243897 NP_001243898 NP_078937	ENSG00000164051	ILMN_1799579	251.228	Cluster 2	9.52704	9.55812	9.68737	9.4596	9.52177	9.44985	9.63893	9.68842	9.79663	9.69912	9.56069	9.54542	9.36887	9.4636	9.18505	9.30464	9.32864	9.38471
6110575	FAIM	FAIM	c("3:138327542", "3:138327919")	NM_001033030 NM_001033031 NM_001033032 NM_018147 NP_001028202 NP_001028203 NP_001028204 NP_060617 XM_005247573 XP_005247630	ENSG00000158234	ILMN_1690101	251.19	Cluster 2	9.09384	9.20308	9.2109	9.29586	8.99178	8.96716	9.16365	9.176	9.1343	9.32497	9.38422	9.4161	8.95966	8.85761	8.85182	8.98145	8.96334	8.81744
6200014	ZNF165	ZNF165	6:28048482	NM_003447 NP_003438 XM_005249371 XM_005249372 XM_005249373 XP_005249428 XP_005249429 XP_005249430	ENSG00000197279	ILMN_1806502	250.179	Cluster 2	8.33197	8.20181	8.16949	8.01468	8.09146	8.11947	8.1986	8.16291	8.20324	8.05798	8.14869	8.11707	7.92254	7.86772	7.86173	7.87681	7.90298	7.74312
1770136	PCDH11X	PCDH11X	c("X:91034260", "X:91089659", "X:91090460")	NM_001168360 NM_001168361 NM_001168362 NM_001168363 NM_014522 NM_032967 NM_032968 NM_032969 NP_001161832 NP_001161833 NP_001161834 NP_001161835 NP_055337 NP_116749 NP_116750 NP_116751 XM_005262122 XP_005262179	c("ENSG00000102290", "ENSG00000099715")	ILMN_1663300	250.1	Cluster 2	7.97998	8.16635	8.09532	8.49722	8.53226	8.36404	8.49265	8.32487	8.37091	8.27907	8.43485	8.41489	8.20085	8.27882	8.0995	7.97162	8.08841	8.03369
4010386	PGBD1	PGBD1	6:28249314	NM_001184743 NM_032507 NP_001171672 NP_115896	ENSG00000137338	ILMN_1791949	249.941	Cluster 2	8.98845	8.96673	8.86399	8.83486	8.92729	8.87149	9.00204	8.98693	8.97295	8.93479	9.06873	9.05376	8.65662	8.7642	8.67938	8.59269	8.78073	8.5664
7000630	DNAJC3	DNAJC3	13:96329393	NM_006260 NP_006251	ENSG00000102580	ILMN_1659843	249.835	Cluster 2	8.48081	8.31735	8.27141	8.17612	8.1428	8.17006	8.27026	8.17227	8.29623	8.34512	8.28659	8.27664	8.01702	8.02066	7.9036	7.94054	8.08046	7.85085
3890187	PRMT6	PRMT6	1:107599267	NM_018137 NP_060607	ENSG00000198890	ILMN_1813834	249.815	Cluster 2	10.5453	10.5669	10.4294	10.6175	10.5525	10.5983	10.7161	10.77	10.6711	10.6587	10.6914	10.5886	10.3083	10.4551	10.3652	10.3296	10.1942	10.3761
6580349	LEMD3	LEMD3	12:65563351	NM_001167614 NM_014319 NP_001161086 NP_055134	ENSG00000174106	ILMN_2183938	249.676	Cluster 2	10.7554	10.7742	10.7982	10.6401	10.6884	10.7073	10.7997	10.734	10.8321	10.6012	11.0416	10.8997	10.621	10.5754	10.3465	10.3761	10.6416	10.3851
3520333	LOC399965	NA	:NA	NA	NA	ILMN_3209399	249.415	Cluster 2	9.23652	8.94618	9.16008	8.9419	8.93503	8.80983	9.1584	8.79393	9.02011	8.90234	8.8019	8.9759	8.75937	8.97356	8.54098	8.64635	8.99682	8.65336
520577	TIMM23	TIMM23	10:-51592081	NM_006327 NP_006318 NR_073029 NR_073030	ENSG00000138297	ILMN_1673746	249.327	Cluster 2	9.74017	9.82143	9.75603	9.59055	9.55499	9.72563	9.71144	9.83888	9.68945	9.83271	9.84336	9.78093	9.42042	9.29387	9.42343	9.36982	9.56605	9.38898
2850360	BCL7B	BCL7B	7:-72950683	NM_001197244 NM_001707 NM_138707 NP_001184173 NP_001698 NR_036682	c("ENSG00000106635", "ENSG00000263151")	ILMN_1754199	249.265	Cluster 2	8.50514	8.68592	8.74127	8.75161	8.75683	8.59724	8.74087	8.70708	8.67141	8.62142	8.59967	8.74073	8.37578	8.47128	8.25008	8.43469	8.37771	8.34297
7040176	C20ORF24	C20orf24	20:35234137	NM_001199534 NM_018840 NM_199483 NM_199484 NM_199485 NP_001186463 NP_061328 NP_955777 NR_026562	ENSG00000101084	ILMN_2283388	249.078	Cluster 2	12.1252	12.1689	12.2679	12.1223	12.1875	12.1724	12.2874	12.2336	12.2588	12.2289	12.29	12.2976	11.8633	12.1893	11.8364	11.8651	12.044	11.7919
6860095	LSR	LSR	19:35739559	NM_001260489 NM_001260490 NM_015925 NM_205834 NM_205835 NP_001247418 NP_001247419 NP_057009 NP_991403 NP_991404 XM_005258980 XM_005258981 XM_005258982 XP_005259037 XP_005259038 XP_005259039	ENSG00000105699	ILMN_1749396	248.417	Cluster 2	8.87505	8.75149	8.91172	8.90246	8.80203	8.82261	8.89063	8.81631	8.78274	8.78548	8.93956	8.86854	8.68049	8.63037	8.45533	8.33947	8.66175	8.47878
4150187	HHLA2	HHLA2	3:108021332	NM_007072 NP_009003 XM_005247080 XM_005247081 XM_005247082 XP_005247137 XP_005247138 XP_005247139	ENSG00000114455	ILMN_1737076	248.27	Cluster 2	8.10001	7.91484	8.12644	7.90814	7.94742	7.97642	8.02714	7.87136	7.88446	7.82207	7.94389	8.05802	7.70182	7.74641	7.50281	7.66629	7.71345	7.54587
7320382	SLC38A1	SLC38A1	12:-46576841	NM_001077484 NM_001278387 NM_001278388 NM_001278389 NM_001278390 NM_030674 NP_001070952 NP_001265316 NP_001265317 NP_001265318 NP_001265319 NP_109599	ENSG00000111371	ILMN_1769911	248.158	Cluster 2	11.3034	11.4813	11.4731	11.3848	11.4565	11.5313	11.3527	11.3983	11.419	11.424	11.5418	11.3856	11.2435	11.2032	11.0905	11.0191	11.0851	11.0644
4880021	RBM12	RBM12	20:-34236847	NM_001198838 NM_001198840 NM_006047 NM_152838 NP_001185767 NP_001185769 NP_006038 NP_690051	ENSG00000244462	ILMN_1701229	248.136	Cluster 2	9.74871	9.7392	9.54619	9.80762	9.80063	9.57137	9.78843	9.81315	9.69959	9.78625	9.59664	9.61485	9.37287	9.61031	9.42165	9.39228	9.38255	9.21892
870497	CCNE1	CCNE1	19:30302901	NM_001238 NM_057182 NP_001229 XM_005259370 XP_005259427	ENSG00000105173	ILMN_2384785	248.116	Cluster 2	9.81651	10.0382	9.93042	9.80954	9.87237	9.68842	9.92824	10.0588	9.91938	9.94771	9.77055	10.0713	9.72946	9.95033	9.56003	9.51559	9.60892	9.45793
3360689	ILF3	ILF3	19:10764937	NM_001137673 NM_004516 NM_012218 NM_017620 NM_153464 NP_001131145 NP_004507 NP_036350 NP_060090 NP_703194 XM_005259894 XM_005259895 XP_005259951 XP_005259952	ENSG00000129351	ILMN_1669584	247.957	Cluster 2	11.1247	11.3879	11.1995	11.4127	11.4593	11.2847	11.3644	11.3753	11.2233	11.2685	11.1806	11.2309	11.0315	11.0948	11.0043	11.034	10.845	10.7441
7000398	NT5C3	NT5C3A	7:-33053725	NM_001002009 NM_001002010 NM_001166118 NM_016489 NP_001002009 NP_001002010 NP_001159590 NP_057573	ENSG00000122643	ILMN_1769734	247.509	Cluster 2	9.35991	9.4161	9.14972	9.18434	8.95567	9.26788	9.2352	9.25779	9.41369	9.29952	9.34957	9.29091	8.95637	8.96128	8.90353	9.04678	8.86708	8.9109
2230242	CNN2	CNN2	19:1026298	NM_004368 NM_201277 NP_004359 NP_958434 XM_005259494 XM_005259495 XM_005259496 XM_005259497 XP_005259551 XP_005259552 XP_005259553 XP_005259554	ENSG00000064666	ILMN_1708486	247.227	Cluster 2	9.19045	9.04274	9.07658	9.32879	9.15694	9.31467	9.14004	9.25881	9.06466	9.00446	9.00004	9.30264	8.9435	8.96095	8.75585	8.80845	8.76243	9.03855
1400446	PLIN2	PLIN2	9:-19115759	NM_001122 NP_001113 NR_038064	ENSG00000147872	ILMN_1801077	247.025	Cluster 2	9.96373	10.1917	10.1498	10.1983	10.1627	10.112	10.2463	10.108	10.0276	10.0349	10.0641	9.94891	9.71828	9.69843	9.53657	9.6629	9.75358	9.70581
2320343	MAMLD1	MAMLD1	c("X:149531551", "X:149613720")	NM_001177465 NM_001177466 NM_005491 NP_001170936 NP_001170937 NP_005482 XM_005274634 XM_005274635 XM_005274636 XM_005274637 XM_005274638 XM_005274639 XM_005274640 XM_005274641 XM_005278160 XM_005278161 XM_005278162 XM_005278163 XM_005278164 XM_005278165 XP_005274691 XP_005274692 XP_005274693 XP_005274694 XP_005274695 XP_005274696 XP_005274697 XP_005274698 XP_005278217 XP_005278218 XP_005278219 XP…	c("ENSG00000013619", "ENSG00000269849")	ILMN_1680856	246.945	Cluster 2	8.26415	8.24057	8.42274	8.11229	8.28159	8.0854	8.42204	8.59208	8.48939	8.06786	8.2078	8.1252	8.0801	8.10964	8.015	8.03556	8.16468	8.0616
2600291	MTAP	MTAP	9:21802635	NM_002451 NP_002442 XM_005251463 XM_005251464 XM_005251465 XM_005251466 XP_005251520 XP_005251521 XP_005251522 XP_005251523 XR_242508	ENSG00000099810	ILMN_1753639	246.88	Cluster 2	9.8292	9.62093	9.90612	9.94405	9.90472	9.79681	10.0768	9.96542	10.078	9.76718	9.81816	9.92824	9.77443	9.70191	9.56903	9.48702	9.60478	9.65936
6960195	LOC650646	NA	:NA	NA	NA	ILMN_1726647	246.617	Cluster 2	14.1297	14.0673	14.1415	13.9622	14.0498	14.0065	13.9326	14.0308	14.0136	14.0136	14.0102	14.1195	13.73	13.8698	13.6542	13.7112	13.8576	13.7424
6590377	RPS26	RPS26	12:56435686	NM_001029 NP_001020	ENSG00000197728	ILMN_2209027	246.344	Cluster 2	12.2489	12.0343	12.1157	12.0965	12.1087	12.1324	12.0904	12.1831	12.2563	12.3509	12.198	12.1774	12.0421	11.9891	11.7931	11.7518	12.0847	11.8197
1430711	KLF12	KLF12	13:-74260149	NM_007249 NM_016285 NP_009180 XM_005266251 XM_005266252 XP_005266308 XP_005266309	ENSG00000118922	ILMN_1714444	246.328	Cluster 2	8.50759	8.54773	8.53408	8.22614	8.30227	8.29664	8.64522	8.58446	8.60034	8.33596	8.43363	8.35879	8.26032	8.23486	8.26299	8.28824	8.21922	8.17781
6770176	ARF4	ARF4	3:-57557090	NM_001660 NP_001651	ENSG00000168374	ILMN_1719518	246.259	Cluster 2	12.9297	13.1254	13.0522	13.1615	13.0036	12.9032	12.8587	12.9492	12.8885	12.8391	12.823	12.8512	12.6316	12.8121	12.6808	12.6298	12.6102	12.6707
4610592	FOXA2	FOXA2	20:-22561642	NM_021784 NM_153675 NP_068556 NP_710141	ENSG00000125798	ILMN_1668052	246.228	Cluster 2	9.4725	9.4636	9.42139	9.46082	9.27787	9.47241	9.089	8.9492	9.29091	8.64785	9.18158	9.1899	8.95519	9.04081	9.31343	8.58039	8.97856	8.83172
5360646	PSMC4	PSMC4	19:40476912	NM_006503 NM_153001 NP_006494 NP_694546	ENSG00000013275	ILMN_2287888	245.878	Cluster 2	10.9732	11.0433	10.9546	10.9039	10.8255	10.8373	10.9106	10.8939	10.7485	10.9862	10.8529	10.9763	10.6102	10.763	10.4156	10.6357	10.635	10.6215
7510209	LOC646347	NA	:NA	NA	NA	ILMN_3198367	245.5	Cluster 2	12.9286	13.075	12.9897	13.0855	13.0643	13.0974	13.1008	12.9053	12.9185	12.9609	12.9747	13.023	12.7796	12.8407	12.6483	12.6237	12.6997	12.5722
3170017	MAP2K3	MAP2K3	c("17:21187968", "17:21191348")	NM_002756 NM_145109 NM_145110 NP_002747 NP_659731 XM_005256720 XM_005256721 XM_005256722 XM_005256723 XP_005256777 XP_005256778 XP_005256779 XP_005256780	ENSG00000034152	ILMN_1790534	245.221	Cluster 2	9.96004	9.83569	9.87775	9.72068	9.83442	9.84967	9.84133	9.79795	9.76578	9.85073	9.89689	9.96259	9.77241	9.63523	9.47902	9.48469	9.57213	9.467
1260440	PRKAB1	PRKAB1	12:120105761	NM_006253 NP_006244 XM_005253909 XP_005253966	ENSG00000111725	ILMN_1793522	245.177	Cluster 2	9.1251	9.33135	9.39767	9.18286	9.29079	9.12146	9.37716	9.38807	9.28491	9.15995	9.1911	9.20503	8.85345	9.01196	9.03281	8.94562	8.98157	9.02442
4280204	PHB	PHB	17:-47481420	NM_001281496 NM_001281497 NM_001281715 NM_002634 NP_001268425 NP_001268426 NP_001268644 NP_002625	ENSG00000167085	ILMN_1692651	245.055	Cluster 2	12.0856	12.0229	12.0085	12.0229	12.0331	11.959	12.0868	12.0421	12.044	12.0061	12.0491	11.9482	11.6298	11.6616	11.5835	11.6061	11.7931	11.6347
2370129	DERL1	DERL1	8:-124025568	NM_001134671 NM_024295 NP_001128143 NP_077271 XM_005251066 XP_005251123	ENSG00000136986	ILMN_2209748	244.471	Cluster 2	10.6936	10.7232	10.7377	10.6472	10.5257	10.5507	10.6844	10.6782	10.436	10.6439	10.5372	10.6425	10.3741	10.3218	10.4031	10.3587	10.1847	10.326
6100300	C10ORF32	C10orf32	10:104613967	NM_001136200 NM_144591 NP_001129672 NP_653192	c("ENSG00000166275", "ENSG00000270316")	ILMN_2151056	244.054	Cluster 2	9.18231	9.09279	9.05316	9.20565	9.22102	9.19882	9.1945	9.1482	9.1343	8.94733	9.08517	9.09198	8.78043	8.8554	8.85499	8.75888	8.65236	8.82886
2260615	PRPF3	PRPF3	1:150293928	NM_004698 NP_004689 XM_005245584 XM_005245585 XM_005277440 XM_005277441 XP_005245641 XP_005245642 XP_005277497 XP_005277498 XR_241103 XR_241104 XR_241105 XR_254332 XR_254333 XR_254334	c("ENSG00000117360", "ENSG00000265228")	ILMN_1715392	244.048	Cluster 2	10.5426	10.3629	10.444	10.3486	10.2869	10.2512	10.4452	10.4207	10.2882	10.4867	10.4021	10.4507	10.0874	10.098	9.96429	10.0543	10.099	10.0733
4480035	LRRC17	LRRC17	7:102553344	NM_001031692 NM_005824 NP_001026862 NP_005815 XM_005250108 XP_005250165	ENSG00000128606	ILMN_1652826	243.979	Cluster 2	9.2036	9.17273	9.01381	9.25858	9.29038	9.28951	9.27818	9.37423	9.14943	9.40805	8.99366	8.95625	8.91119	8.90097	9.15182	8.93153	8.87251	8.87937
[truncated: 3,412 more rows]

## Sheet: S2B-KEGG analysis clusters
Table S2B: KEGG enrichment analysis of the three main differentially expressed probe clusters
Term	Adjusted P-value	Genes
Cluster 1
HSA04350 TGF BETA SIGNALING PATHWAY	8.02793e-07	CDKN2B;PITX2;NODAL;LEFTY1;ACVR1;BMPR2;LEFTY2;THBS2;BMP4;SMAD7;BMPR1A
[truncated: 37 more rows]

## Sheet: S2C-GO enrichment clusters
Table S2C: Gene ontology biological process enrichment analysis of the three main differentially expressed probe clusters
[truncated: 164 more rows]

[truncated: 1 more sheets: S2D-Decreased H3K4me3 2h SB]
