# Supplementary material for: Activin/Nodal signaling and NANOG orchestrate human embryonic stem cell fate decisions by controlling the H3K4me3 chromatin mark
Source: Genes Dev. 2015 Apr 1;29(7):702–17. doi: 10.1101/gad.255984.114 (PMC4387713; doi:10.1101/gad.255984.114)
Supplement: Supplemental Material [file supp_gad.255984.114_Table_S3.xlsx]

## Sheet: S3A-Down Dpy30 KD
Table S3A - Genes downregulated after knockdown of DPY30 in hPSC (fold change < -1.35; adj.P.Val <0.05)
Probe ID	Target ID	log2 expr Dpy30 shRNA rep 1	log2 expr Dpy30 shRNA rep 2	log2 expr Dpy30 shRNA rep 3	log2 expr Scr shRNA rep 1	log2 expr Scr shRNA rep 2	log2 expr Scr shRNA rep 3	logFC	P.Value	adj.P.Val
6420392	OCIAD2	7.91803	7.99846	8.03201	12.5044	12.4206	12.4725	-4.48303	2.3891e-34	5.67459e-30
5860528	LEFTY1	8.55027	8.45827	8.42664	13.0974	12.7332	12.8953	-4.43023	1.3353e-20	9.61089e-18
3940424	TCEAL2	7.96551	7.93628	7.90279	11.2322	11.2874	11.241	-3.31865	5.33805e-34	6.33947e-30
3310025	OCIAD2	7.53922	7.589	7.67619	10.8037	10.6696	10.5788	-3.08258	4.36355e-31	2.07286e-27
4780242	CER1	8.77227	8.67872	8.77674	11.8578	11.6158	11.7598	-3.00192	6.36304e-12	4.72297e-10
4230451	ARMCX1	7.65899	7.63787	7.69327	10.327	10.4772	10.4992	-2.77106	4.80137e-26	9.50352e-23
6450440	PTGR1	7.68672	7.59341	7.67989	10.18	10.3566	10.2695	-2.61538	1.96311e-33	1.55426e-29
6960025	DPY30	10.299	10.058	10.2072	12.6369	12.807	12.8825	-2.58737	4.12353e-28	1.39917e-24
4480520	HLTF	8.00246	8.06516	8.0837	10.5227	10.4829	10.8902	-2.58151	2.2006e-22	3.07462e-19
770632	CER1	8.20887	8.23434	8.36494	10.9542	10.7838	10.8062	-2.57871	2.38468e-10	1.19244e-08
7040100	DKK4	8.82504	8.75315	8.90665	11.3869	11.3975	11.2957	-2.53179	9.80941e-09	3.0657e-07
1940288	TYSND1	8.09603	8.12498	8.0565	10.6918	10.5612	10.5372	-2.50421	6.74762e-31	2.67116e-27
2570332	PTGR1	7.63878	7.67282	7.6706	9.95347	10.0414	10.0855	-2.36607	1.34699e-31	7.9984e-28
6450291	LEFTY2	8.35021	8.37885	8.35598	10.6211	10.3419	10.6179	-2.16527	1.91021e-13	2.1103e-11
1300113	CDH1	9.48686	9.27124	9.33681	11.5039	11.4137	11.6232	-2.14861	1.585e-25	2.89592e-22
630537	NODAL	8.13583	8.35777	8.27149	10.5636	10.3527	10.248	-2.13309	5.61759e-17	1.45032e-14
2000154	MGC39900	8.49676	8.29709	8.46618	10.465	10.4199	10.4271	-2.01733	1.41256e-26	3.05009e-23
780427	TFCP2	7.50886	7.56048	7.51624	9.42981	9.40076	9.32028	-1.85509	2.21112e-27	5.8354e-24
4210192	DCTPP1	10.7167	10.8595	10.808	12.6689	12.5594	12.503	-1.7824	6.30149e-23	9.35456e-20
2140288	FLJ22662	7.79118	7.80843	7.7638	9.59951	9.63824	9.42956	-1.76797	5.60522e-28	1.66419e-24
7650435	DCTPP1	9.9101	9.94735	9.92663	11.638	11.6311	11.8159	-1.76696	4.9891e-23	7.90008e-20
5890170	NANOG	9.39267	9.29263	9.33735	11.1251	11.0765	11.0744	-1.75113	1.27554e-20	9.46772e-18
3400072	ZNF544	7.94287	7.88449	7.86714	9.73008	9.63272	9.5282	-1.73217	8.66585e-27	2.05831e-23
1990661	C9ORF135	10.2304	10.0815	10.2067	11.8487	11.8578	12.0081	-1.73201	3.81696e-19	1.85021e-16
4880437	ABHD12B	7.9856	7.96637	7.9915	9.84416	9.56871	9.66556	-1.71165	1.02402e-17	3.47715e-15
5270072	CYP26A1	11.2417	11.2058	10.9618	12.906	12.8295	12.7645	-1.69689	2.49627e-11	1.59385e-09
3800242	MIXL1	8.7949	8.81541	8.86433	10.6323	10.3062	10.4467	-1.63683	5.05236e-09	1.72419e-07
2690040	ABHD12B	8.03565	8.11765	8.05737	9.64626	9.64994	9.52452	-1.53668	4.25735e-17	1.13619e-14
5080373	CLDN7	7.81015	7.91473	7.94205	9.51264	9.33197	9.42663	-1.53477	9.14716e-21	7.48984e-18
4040564	IRAK1	9.67587	9.67916	9.71986	11.2867	11.0526	11.3014	-1.52193	5.90016e-22	6.67336e-19
2510593	HRASLS3	11.1246	11.0699	11.0408	12.512	12.5284	12.7406	-1.5152	4.57123e-18	1.72343e-15
770634	PRDM14	8.78557	8.73004	8.77967	10.2762	10.1872	10.3746	-1.51425	6.46974e-20	3.65879e-17
1940563	HS.10862	10.4067	10.4223	10.4442	11.8405	12.0103	11.9434	-1.50702	3.69246e-17	1.01981e-14
2470347	LOC652097	10.068	10.085	10.0585	11.611	11.4962	11.5531	-1.48292	2.82787e-22	3.73153e-19
4260201	ACTC1	8.20454	8.33492	8.23556	9.77816	9.69137	9.74321	-1.47924	1.37245e-21	1.48175e-18
160148	AK3L1	9.40247	9.47966	9.35726	10.957	10.8506	10.8068	-1.45836	3.43282e-16	7.41241e-14
7650523	SHISA2	9.09193	8.98664	8.92753	10.3398	10.4658	10.5425	-1.44732	2.25971e-16	5.06345e-14
1820541	OTX2	9.3779	9.51231	9.28556	10.8057	10.861	10.804	-1.43166	5.40176e-18	1.94398e-15
940450	AMT	9.47351	9.54311	9.37216	10.882	10.9246	10.8734	-1.43041	1.68573e-23	2.85996e-20
6370356	EEF1A2	8.55452	8.54959	8.60699	9.89438	10.0754	10.0109	-1.4232	3.11583e-17	8.91654e-15
5570102	DKK1	9.79958	9.70148	9.74678	11.2832	11.1042	11.1163	-1.41859	1.65134e-10	8.52666e-09
1850201	C19ORF46	7.99148	8.0299	8.05003	9.3433	9.4302	9.53326	-1.41178	9.46005e-21	7.48984e-18
7400452	PROM1	9.42214	9.29475	9.33455	10.8173	10.7547	10.6331	-1.38457	1.97192e-20	1.26587e-17
5820491	MAP7	8.54387	8.49349	8.55681	9.84321	9.89799	9.95515	-1.36739	3.44778e-20	2.15504e-17
160398	CYP26A1	8.77227	8.66069	8.73171	10.1195	9.96607	10.1426	-1.35451	1.21138e-10	6.46576e-09
670386	ID1	9.28908	9.3985	9.36556	10.7138	10.6169	10.7105	-1.32936	1.31177e-17	4.32738e-15
3170113	ARMCX1	7.57166	7.58362	7.62905	8.95932	8.92303	8.85688	-1.3183	2.78351e-17	8.18672e-15
4250041	HLTF	7.72255	7.62219	7.56619	8.82938	9.00877	9.01823	-1.31515	3.26734e-17	9.23879e-15
3460739	RAB17	9.5238	9.67803	9.59294	10.9046	10.8948	10.9187	-1.30778	4.22387e-20	2.50814e-17
1190367	IER3	11.1953	11.354	11.3833	12.7317	12.3393	12.7717	-1.30335	8.45982e-09	2.67204e-07
4070619	PCSK9	7.70335	7.70888	7.68502	9.05294	9.00519	8.94168	-1.30085	4.17606e-22	4.95949e-19
7650563	LOC339047	8.14483	8.14345	8.24696	9.47989	9.46868	9.47645	-1.29659	3.11402e-17	8.91654e-15
6400176	IRF7	7.76586	7.7862	7.74801	9.13875	9.0165	9.01231	-1.28917	1.0298e-20	7.89023e-18
5670605	MATK	8.63182	8.60625	8.62204	9.93511	10.0139	9.77148	-1.28679	6.43148e-17	1.62511e-14
5550278	ICAM3	8.5297	8.54249	8.60338	9.94939	9.71975	9.85867	-1.28408	1.81834e-21	1.87779e-18
3520280	LOC100131138	8.92557	9.0125	8.98049	10.2934	10.1007	10.3285	-1.26806	3.47135e-17	9.70017e-15
4260632	PDZD4	9.99553	10.0369	9.96735	11.3232	11.2896	11.1898	-1.26758	5.84298e-21	4.95652e-18
2060291	STOM	7.88526	7.78671	7.82786	8.92694	9.02789	9.21744	-1.22415	1.77901e-16	4.11509e-14
2120390	LOC100132934	8.99726	9.07129	8.99966	10.2338	10.0897	10.3957	-1.21698	1.84892e-17	5.77835e-15
5270181	DIAPH2	10.9603	10.8783	11.0106	12.1933	12.2258	12.0594	-1.20978	5.079e-19	2.27616e-16
7550307	PRKCDBP	9.51849	9.52189	9.51737	10.7897	10.8065	10.5731	-1.20385	1.60914e-14	2.3305e-12
2690711	ZNF320	8.61675	8.76823	8.66186	9.92864	9.85381	9.87157	-1.20239	1.44107e-20	9.91581e-18
3120475	MAP7	8.28334	8.277	8.33684	9.4229	9.47464	9.5788	-1.19306	5.22696e-21	4.59818e-18
4290192	AK3L1	9.26539	9.28011	9.36084	10.6613	10.4833	10.3359	-1.1914	5.73399e-15	9.01946e-13
870681	GLIPR1L1	12.2248	12.3287	12.2394	13.692	13.3339	13.3267	-1.18653	1.13466e-09	4.69537e-08
6510360	C1ORF97	8.27231	8.32972	8.29591	9.6664	9.42025	9.36463	-1.18445	3.70857e-11	2.25284e-09
1780279	CYP4F22	7.68084	7.62586	7.68083	8.79898	8.7806	8.92436	-1.17214	8.89979e-20	4.91599e-17
240400	PMEPA1	8.18284	8.16471	8.26443	9.44135	9.2793	9.39976	-1.16948	1.03664e-14	1.5683e-12
6860753	TSPO	8.94978	8.69407	8.83768	9.95616	9.99484	9.97056	-1.14667	2.66805e-17	8.02172e-15
5310411	H2AFJ	9.70358	9.84473	9.92359	10.9747	10.9346	10.9769	-1.13808	1.67217e-19	9.02669e-17
290435	KRTCAP3	7.80428	7.79922	7.78681	8.84631	9.00163	8.94291	-1.13351	4.51273e-21	4.12255e-18
7550386	CYP26A1	8.76553	8.71687	8.60446	9.75006	9.87147	9.85517	-1.12994	1.66413e-09	6.59873e-08
3400438	HLA-A	12.2466	12.3034	12.3634	13.4259	13.2917	13.5774	-1.12719	6.26047e-16	1.24957e-13
2710731	UTX	9.64314	9.65613	9.77711	10.711	10.9082	10.8384	-1.12706	3.66583e-16	7.75122e-14
4890564	WFDC2	8.22309	8.17747	8.09765	9.4059	9.21062	9.26121	-1.12651	2.00641e-16	4.53868e-14
6270646	MYC	9.92795	9.80132	10.0083	11.082	10.9981	11.017	-1.11984	3.69899e-15	6.10128e-13
6250092	DTX3	7.82313	7.79099	7.83781	8.93033	8.85305	9.00696	-1.1128	5.5678e-20	3.22552e-17
7100639	ERRFI1	9.67448	9.64966	9.50851	10.7237	10.6644	10.783	-1.11279	1.56605e-16	3.7418e-14
1410010	PDLIM1	9.99516	10.1939	10.0083	11.1798	11.1855	11.1598	-1.1093	9.07152e-18	3.16863e-15
5090278	GPX2	8.06864	8.06928	8.13736	9.35726	8.94329	9.18767	-1.07098	1.00564e-15	1.95787e-13
4210500	PSG4	8.23387	8.2904	8.26443	9.06382	9.43823	9.49944	-1.07093	4.93026e-14	6.55505e-12
4220767	SMAD7	8.34513	8.25111	8.3535	9.53971	9.18015	9.42159	-1.0639	7.13461e-14	9.0621e-12
1070215	CAV1	10.5551	10.5595	10.6654	11.682	11.5481	11.7156	-1.05523	4.49012e-07	9.03042e-06
6020523	PPP2R2B	9.84873	9.82727	9.97673	10.8074	10.9763	11.0343	-1.0551	9.91639e-19	4.28244e-16
4610554	AK3L1	8.61195	8.53003	8.48143	9.62458	9.53306	9.61934	-1.05119	1.04395e-12	9.32181e-11
4850253	TNFRSF8	7.83241	7.8911	7.81225	8.95354	8.8019	8.91445	-1.04471	1.04356e-14	1.56878e-12
6100468	NPTX1	8.22476	8.2135	8.22716	8.65045	9.62893	9.48606	-1.03334	7.88027e-08	1.97023e-06
3370142	PTPMT1	9.90264	9.91572	10.0665	11.1274	11.0196	10.823	-1.02841	1.66316e-12	1.42098e-10
3360711	PRDM14	8.28365	8.17429	8.17602	9.23038	9.13616	9.3504	-1.02766	1.00018e-16	2.50066e-14
5080132	ACTA1	7.6364	7.69434	7.65499	8.83305	8.64217	8.58585	-1.02511	4.96762e-14	6.55505e-12
3610193	SOX17	8.50068	8.54493	8.4726	9.54709	9.44887	9.59294	-1.02356	1.71187e-11	1.13576e-09
7330474	MOBP	8.51121	8.51752	8.52597	9.62251	9.54162	9.45252	-1.02065	1.40195e-12	1.22423e-10
270152	SLC7A5	12.1112	12.1494	12.1092	13.2022	13.0553	13.1648	-1.01752	1.29508e-10	6.86624e-09
1690553	EPCAM	11.6084	11.6909	11.876	12.6895	12.7406	12.7848	-1.01318	5.90014e-11	3.36068e-09
4040343	LOC100129673	9.97632	9.95946	9.955	11.1055	10.9506	10.8728	-1.01271	1.14824e-15	2.11418e-13
7040487	SCNN1A	10.3554	10.3697	10.381	11.4505	11.3342	11.341	-1.00651	3.39679e-18	1.39105e-15
4590377	ANKRD35	7.75935	7.77118	7.76733	8.74936	8.84358	8.72307	-1.00605	8.75589e-19	3.8513e-16
2810192	ITGB1BP3	9.93248	9.97844	10.0055	10.9585	10.8653	11.0929	-1.00008	4.54078e-14	6.163e-12
830463	PRKAR1B	8.62917	8.40951	8.61345	9.51059	9.55279	9.56275	-0.991331	5.59613e-13	5.33813e-11
520376	TMEM216	9.72146	9.93417	9.63272	10.8524	10.7599	10.6325	-0.985499	5.50023e-16	1.12622e-13
6480468	BEX1	12.1494	12.1403	12.0753	13.0587	13.0974	13.1399	-0.977015	4.76264e-18	1.76754e-15
3610372	C3ORF26	9.97673	9.94879	9.9504	10.9182	10.776	11.1105	-0.976287	1.04673e-08	3.22464e-07
5560725	FGF17	8.44611	8.37193	8.42243	9.49109	9.28705	9.37442	-0.970697	3.33876e-07	6.96244e-06
6650278	KCNK6	8.20308	8.24612	8.23135	9.21245	9.22323	9.1521	-0.969079	1.91349e-18	8.11595e-16
4120475	SOX15	8.27125	8.32507	8.19727	9.27696	9.26696	9.15654	-0.968955	1.06707e-15	2.02759e-13
5860315	DNAJB6	11.3642	11.4937	11.4502	12.3919	12.3661	12.4564	-0.96876	1.03295e-15	1.99468e-13
3450736	LOC100133583	8.64177	8.55798	8.63544	9.57369	9.61037	9.55248	-0.967115	2.61235e-19	1.34888e-16
1940301	MARVELD2	8.3841	8.3923	8.44248	9.3714	9.40305	9.33969	-0.965088	1.54748e-16	3.7418e-14
6290142	LOC100008589	11.4101	11.404	11.6441	12.2663	12.7701	12.2876	-0.95527	1.00702e-05	0.000132147
5690240	SNORA24	7.68672	7.72245	7.7008	8.63962	8.57245	8.75272	-0.951604	4.02278e-16	8.30861e-14
5090181	DPY30	7.7643	7.8275	7.85337	8.71374	8.71957	8.85946	-0.949202	1.84178e-17	5.77835e-15
6900672	RPL39L	8.70476	8.77878	8.7176	9.68146	9.66095	9.68764	-0.942971	1.57463e-15	2.83337e-13
270563	NPW	8.0938	8.19703	8.17095	9.14054	9.00533	9.13704	-0.940374	2.64258e-15	4.51557e-13
4220605	ETS2	8.59507	8.50121	8.5076	9.49173	9.43599	9.49331	-0.93905	4.58361e-19	2.1347e-16
1450240	BEX5	7.9331	7.86191	7.87935	8.91174	8.75287	8.811	-0.933753	4.28936e-18	1.64324e-15
5260343	SCG5	7.80338	7.80308	7.83225	8.73932	8.82932	8.66821	-0.932712	1.21787e-14	1.80793e-12
2070632	GDF3	8.55858	8.57352	8.59369	9.59021	9.44157	9.47193	-0.925971	1.04318e-11	7.29992e-10
4070575	TACSTD1	12.8025	12.7674	12.8618	13.8319	13.5	13.8766	-0.925583	1.70511e-09	6.73874e-08
2070315	C20ORF54	7.95871	7.97945	8.05798	8.96771	8.92426	8.86855	-0.92146	6.07044e-17	1.55038e-14
6290241	TACSTD1	9.48592	9.53546	9.41646	10.5155	10.4396	10.2426	-0.91997	7.8503e-12	5.66749e-10
2750719	DDX21	11.8955	11.5922	11.6318	12.8874	12.5262	12.4645	-0.919563	4.34587e-13	4.31896e-11
4590390	FAM38A	8.09154	8.16932	8.14278	8.97293	9.01921	9.16943	-0.919313	8.21547e-18	2.91245e-15
2320576	RBM47	10.1403	10.0231	9.96167	11.0844	10.8479	10.9346	-0.913919	1.69252e-12	1.44089e-10
2060181	SNHG8	7.738	7.63112	7.60203	8.46032	8.68787	8.54693	-0.907988	6.71167e-14	8.57073e-12
2650114	ITGB5	11.8184	11.8833	11.7868	12.8025	12.64	12.7686	-0.907535	4.06546e-11	2.42012e-09
4890102	FZD5	8.29807	8.29709	8.27626	9.26329	9.09705	9.22547	-0.904794	1.71719e-12	1.45148e-10
4920148	ALDH1A3	8.47041	8.45029	8.46332	9.42025	9.23545	9.43878	-0.903483	1.02476e-17	3.47715e-15
2750367	PMAIP1	9.88027	9.64426	9.7849	10.6485	10.6297	10.7177	-0.895491	1.66672e-11	1.11202e-09
2490411	ITGB5	11.5269	11.6463	11.5651	12.5692	12.439	12.4147	-0.894893	7.40742e-09	2.3808e-07
3190092	LDHA	11.082	11.0343	11.1608	11.924	11.975	12.0574	-0.893119	4.50403e-17	1.18866e-14
4120424	COCH	9.05744	8.82956	9.00936	9.81339	9.94643	9.79958	-0.887677	1.63883e-13	1.87141e-11
6770408	MCM2	9.85879	9.76276	9.91218	10.7621	10.6843	10.748	-0.886907	1.82464e-13	2.02518e-11
6760674	LOC100128881	8.05425	8.06987	8.08523	8.97036	8.82326	9.07233	-0.885537	3.39357e-13	3.4594e-11
7610338	CDH3	8.77718	8.8458	8.80547	9.71197	9.56408	9.80572	-0.88444	4.77658e-15	7.77078e-13
3310273	TCEAL7	8.07538	8.05363	8.03387	8.90781	8.92547	8.97422	-0.881539	1.98807e-16	4.53868e-14
6620008	KAL1	9.5962	9.69912	9.62977	10.6578	10.3965	10.5147	-0.8813	5.77271e-14	7.53371e-12
3370129	RASL11B	11.1381	11.1964	11.0846	11.9191	11.9939	12.1259	-0.873324	5.97641e-15	9.33893e-13
1710397	HYLS1	8.38057	8.24817	8.32507	9.22302	9.15963	9.18193	-0.870257	1.73054e-13	1.94804e-11
510577	TRIML2	9.97324	10.0221	9.96811	10.842	10.8257	10.8929	-0.865725	1.53127e-15	2.7764e-13
4780600	RBM47	10.0363	10.1374	9.93213	10.9697	10.9446	10.7868	-0.865108	2.67424e-10	1.30697e-08
3400037	POLR3G	10.7232	10.7435	10.7237	11.51	11.6012	11.6617	-0.860812	6.37041e-14	8.2683e-12
5360243	ITGB5	9.22534	9.16264	9.18441	10.0975	10.0542	9.99338	-0.857532	3.30359e-10	1.57997e-08
3170594	MAL2	8.2653	8.31155	8.28382	8.98524	9.19031	9.25397	-0.856279	3.94584e-15	6.46356e-13
650048	MOBP	8.40596	8.32455	8.29452	9.22794	9.19701	9.16059	-0.853502	9.28154e-11	5.05631e-09
2350066	HLA-A	9.99484	10.0278	9.98915	10.868	10.965	10.7389	-0.853407	5.66946e-08	1.46053e-06
4040113	LOC643272	12.6588	12.6702	12.6161	13.485	13.4712	13.5486	-0.853241	5.18891e-09	1.76572e-07
2350703	STX3	9.63751	9.56291	9.51386	10.4585	10.3971	10.4124	-0.851263	2.90592e-18	1.2109e-15
6330270	GPC4	12.52	12.5463	12.4823	13.2962	13.3873	13.4164	-0.850446	1.38752e-14	2.03435e-12
6220288	PRDM1	8.26243	8.21416	8.26078	9.19893	9.14289	8.94395	-0.849466	1.8739e-09	7.29654e-08
3180528	MMP9	8.18604	8.22183	8.16522	9.07446	8.9906	9.05383	-0.848601	7.07077e-15	1.08352e-12
6550600	MYC	8.60489	8.559	8.64614	9.41228	9.43269	9.51041	-0.848451	5.98484e-16	1.20468e-13
1240730	SPINT2	11.5431	11.458	11.4764	12.4621	12.2041	12.3371	-0.841941	8.87372e-14	1.11518e-11
4860064	DDX19B	10.0126	10.0653	9.90144	10.7253	10.844	10.9238	-0.837929	3.97717e-16	8.28648e-14
4610632	MOCOS	8.1065	8.22284	8.19225	8.96275	8.9846	9.08546	-0.83707	1.74686e-13	1.95714e-11
1850402	LOC731007	8.39054	8.33912	8.42737	9.28705	9.24545	9.11741	-0.83096	1.14659e-13	1.38948e-11
6280504	LOC100008589	10.3999	10.5975	10.593	11.095	11.688	11.2934	-0.828684	1.21836e-06	2.15476e-05
1170170	STC2	8.71228	8.6447	8.56542	9.32202	9.53408	9.55208	-0.828589	4.24937e-12	3.27698e-10
4560242	DDX19B	8.71172	8.80656	8.75923	9.54105	9.46285	9.74037	-0.822253	1.04337e-11	7.29992e-10
520224	C3ORF26	9.44081	9.41484	9.41201	10.3375	10.1688	10.2217	-0.820112	9.64032e-14	1.19259e-11
2360563	NSUN7	7.97466	8.00525	8.05512	8.74584	8.91596	8.81823	-0.815	1.40507e-13	1.63594e-11
4250626	PPAP2C	8.55798	8.41823	8.41244	9.41848	9.24936	9.16353	-0.814239	3.9202e-12	3.04289e-10
1240070	CD74	8.0827	8.1558	8.05798	8.88003	8.95836	8.89663	-0.812848	1.29768e-12	1.14158e-10
4200452	HLA-DOA	8.50616	8.50079	8.55638	9.29994	9.38682	9.31189	-0.811771	1.32706e-15	2.42464e-13
840187	ITLN2	8.20539	8.25335	8.23556	9.08088	9.00252	9.04308	-0.810723	2.81858e-16	6.19879e-14
5820035	NFE2L3	10.0624	10.056	10.1248	10.8516	10.9916	10.8242	-0.808084	2.39108e-12	1.95838e-10
2940632	KCTD14	9.43997	9.42922	9.65465	10.4113	10.0847	10.4396	-0.803926	1.54219e-10	8.03294e-09
4220097	DEM1	8.06588	8.19333	8.08467	9.11003	8.81582	8.80559	-0.795853	6.6974e-13	6.18975e-11
5860689	PRODH	9.92864	10.0397	10.0429	10.6154	10.7167	11.0637	-0.794867	1.73296e-09	6.83743e-08
1260148	LOC646316	10.9182	10.8963	10.9253	11.6814	11.7894	11.6477	-0.792875	2.07019e-14	2.96212e-12
3710093	LOC133993	9.90501	9.72439	9.75095	10.7816	10.6091	10.361	-0.79043	5.06495e-07	9.95884e-06
770326	LDHA	11.3904	11.5397	11.4852	12.1017	12.2791	12.4028	-0.789444	1.03187e-09	4.32697e-08
5260441	C10ORF59	7.63729	7.70933	7.67934	8.559	8.34948	8.47508	-0.785866	1.09066e-15	2.05598e-13
70091	FGF8	7.90639	7.85751	7.78914	8.68169	8.56993	8.65585	-0.784808	6.29049e-11	3.54897e-09
2850291	GARNL4	9.53993	9.52404	9.52392	10.3238	10.242	10.3753	-0.784419	2.36773e-15	4.13517e-13
3830041	PMEPA1	8.105	8.06742	8.09028	8.82469	8.82967	8.94558	-0.779079	1.57536e-16	3.7418e-14
3870541	SLC7A3	9.86961	9.86709	10.056	10.7016	10.6622	10.7659	-0.778997	5.97759e-10	2.63928e-08
150706	UGP2	10.2496	9.94824	10.1203	10.7844	10.9646	10.9005	-0.777102	4.25551e-09	1.48861e-07
6280725	C7ORF40	9.1828	9.2203	9.12752	9.97647	10.0083	9.87137	-0.775168	3.61885e-11	2.20397e-09
1430681	TLCD1	9.64609	9.73725	9.7517	10.5568	10.3907	10.5097	-0.774064	1.1089e-11	7.70133e-10
6650692	ISOC2	9.9504	9.94112	9.89322	10.7859	10.6213	10.6962	-0.772906	2.41379e-13	2.59422e-11
3370736	SOX4	10.3627	10.3882	10.1894	11.105	11.0298	11.1158	-0.770081	1.77649e-11	1.16984e-09
2100196	ISG15	9.79231	9.79458	9.81992	10.5917	10.5283	10.5935	-0.768912	2.27462e-15	4.01929e-13
6510603	APRT	10.1752	10.092	10.2001	10.9441	10.8706	10.9502	-0.76584	7.00004e-15	1.07964e-12
3290731	PRKCH	8.3298	8.40097	8.25527	9.06733	9.18114	9.02068	-0.761038	6.06326e-12	4.52876e-10
2350528	HS.574590	10.3961	10.4174	10.3309	11.0887	11.0728	11.2572	-0.758106	5.2725e-09	1.79159e-07
2370372	HS.575696	11.0427	11.0954	11.0043	11.8259	11.7017	11.8779	-0.754354	2.59591e-08	7.26243e-07
4810703	KCNK1	8.85743	8.7387	8.87262	9.59907	9.61359	9.51547	-0.753128	2.67799e-09	1.00012e-07
7320372	EOMES	11.2201	11.1555	11.0655	11.9927	11.8126	11.8936	-0.752593	1.57829e-05	0.000193835
1690608	ALDH3A2	11.8412	11.9105	12.0534	12.6734	12.7166	12.6629	-0.749279	1.01283e-13	1.24004e-11
6770719	FOXO1	9.24556	9.27231	9.36047	9.90519	10.1062	10.1023	-0.745107	3.31093e-13	3.41919e-11
3130358	HS.25892	9.01568	9.01801	9.02048	9.79064	9.72243	9.76958	-0.742826	8.49652e-13	7.76189e-11
2260349	MIR1974	11.1438	10.941	11.3089	12.1084	11.7074	11.7991	-0.740426	9.61317e-06	0.000127339
6370435	ETS1	9.06534	8.84451	8.92705	9.69752	9.68646	9.67105	-0.739375	1.05597e-10	5.68737e-09
3940639	PYCR2	10.2651	10.3264	10.3957	11.0892	11.0877	11.0279	-0.739239	5.31034e-12	4.02975e-10
6200014	ZNF165	8.15147	8.13503	8.0562	8.94048	8.87358	8.73961	-0.736992	5.13861e-15	8.24677e-13
2640086	C1ORF85	10.6343	10.5393	10.719	11.3476	11.4838	11.2694	-0.736052	2.60246e-13	2.77191e-11
6770673	SOCS2	10.1175	10.2098	10.108	10.8445	10.9257	10.8702	-0.735033	2.64197e-13	2.80143e-11
7570673	UPP1	9.77013	9.88654	9.8786	10.6571	10.559	10.5053	-0.728733	5.76435e-12	4.33275e-10
4150110	KIAA0114	11.6077	11.741	11.6592	12.4028	12.4427	12.3475	-0.728336	1.36877e-14	2.01932e-12
6980435	ZNF232	9.33504	9.16141	9.24146	9.97877	10.0041	9.93968	-0.728202	1.26031e-09	5.16117e-08
3840053	UGP2	10.3372	10.31	10.2459	10.9851	10.8858	11.2067	-0.72816	6.40311e-09	2.10646e-07
4560088	LOC439949	8.99695	8.9127	9.09388	9.79811	9.78622	9.60346	-0.728091	5.59508e-10	2.48866e-08
1170041	AP1M2	8.15054	8.23802	8.10713	8.95233	8.94851	8.759	-0.721381	9.62258e-12	6.82255e-10
3830465	APOC1	10.8128	10.7138	10.6225	11.5481	11.4622	11.2988	-0.719961	2.08822e-09	8.05185e-08
4570576	HS.558212	8.92486	8.92623	8.95414	9.74321	9.53908	9.68114	-0.719395	6.25163e-13	5.84601e-11
2680110	TM4SF1	8.17488	8.17747	8.27395	8.9163	9.04099	8.82413	-0.718373	1.39027e-08	4.0818e-07
1230164	HS.534061	10.6942	10.776	10.738	11.5935	11.3716	11.3975	-0.718135	5.77089e-06	8.23244e-05
6450746	POU5F1P1	11.4297	11.3302	11.4433	12.0406	12.1335	12.1798	-0.716881	1.95954e-09	7.61752e-08
840324	CLDN10	9.71472	9.88949	9.71986	10.3979	10.5089	10.5604	-0.71439	2.73389e-13	2.88601e-11
5080647	PIGW	9.29161	9.40544	9.33187	10.0754	10.0867	10.0096	-0.714244	3.83397e-09	1.36324e-07
6250541	ITGB1BP3	8.55514	8.65232	8.58529	9.29875	9.26696	9.36686	-0.713271	2.86763e-16	6.2488e-14
5900725	PHLDA1	11.0327	11.1777	11.0699	11.8617	11.7268	11.8219	-0.709998	1.45365e-10	7.62187e-09
7000202	P4HTM	8.26049	8.11307	8.19298	8.93903	8.89347	8.86039	-0.708783	1.17915e-13	1.4145e-11
1030646	ARHGEF5L	8.78838	8.82823	8.84551	9.61269	9.55016	9.42412	-0.708286	1.46618e-14	2.13649e-12
3460546	OTX2	8.3448	8.27735	8.31388	8.7848	9.0811	9.18585	-0.705243	2.64677e-11	1.67771e-09
7160327	ARPC2	12.4001	12.2596	12.3475	13.1165	13.0083	12.9898	-0.702512	1.07883e-14	1.6116e-12
4390221	SMPDL3B	8.53191	8.5486	8.74193	9.25489	9.26111	9.41368	-0.702414	6.17609e-12	4.59857e-10
770615	POU5F1	12.0103	12.3213	12.2585	12.8331	12.9172	12.9468	-0.702351	2.86522e-10	1.39171e-08
5090347	CD24	10.5779	10.5796	10.4844	11.3293	11.1639	11.2542	-0.701834	2.23748e-10	1.12594e-08
360128	KIT	8.8407	8.91681	8.858	9.514	9.6257	9.57671	-0.700305	7.57985e-13	6.95122e-11
2630347	LOC100134364	10.6037	10.323	10.4822	10.9815	11.4804	11.0333	-0.695451	4.16844e-06	6.21914e-05
5550379	CAV1	8.7488	8.71393	8.70183	9.5258	9.30052	9.42214	-0.694631	3.23189e-06	4.99439e-05
3800097	TRIM24	10.4638	10.1956	10.3882	11.0034	10.9901	11.1301	-0.692011	9.77814e-10	4.13994e-08
5130192	CUZD1	8.4031	8.37147	8.32128	8.57587	9.15351	9.44103	-0.691521	9.21882e-06	0.000122738
7050364	GSC	7.89778	7.88959	7.84141	8.64034	8.61339	8.44721	-0.690716	8.44761e-09	2.67174e-07
7200343	FGF8	7.7156	7.76578	7.80888	8.45379	8.45554	8.44441	-0.687824	1.84749e-09	7.20552e-08
3450681	PPM1B	10.8176	10.9679	10.8922	11.6226	11.5991	11.5194	-0.687779	1.01411e-11	7.14753e-10
4010296	RNASE1	9.79458	9.68734	9.69233	10.5425	10.3459	10.34	-0.684701	2.4954e-09	9.44755e-08
3800465	FAM174B	10.2593	10.248	10.1758	11.0872	10.8262	10.8206	-0.683626	2.32227e-07	5.04192e-06
7330392	TAP1	8.54509	8.59772	8.52743	9.23526	9.28529	9.19839	-0.682901	4.73085e-14	6.34843e-12
5570711	IDO1	7.98728	7.9844	7.98871	8.41673	8.83888	8.75201	-0.682409	1.0332e-09	4.32697e-08
50327	ZNF589	8.58122	8.43212	8.51708	9.11892	9.16594	9.28088	-0.678437	7.40366e-14	9.35382e-12
840204	HAS2	8.77024	8.79814	8.88733	9.57583	9.33681	9.57246	-0.676463	9.41794e-07	1.71677e-05
770743	MIR1978	12.3156	12.2829	12.2818	13.0433	12.9367	12.9286	-0.676087	3.00644e-09	1.11576e-07
7510731	WBP5	12.2172	12.2248	12.3785	12.9452	12.9679	12.9349	-0.675827	5.36036e-11	3.08279e-09
7160475	C6ORF160	12.0139	11.8578	12.0092	12.7578	12.5911	12.5512	-0.673074	8.28238e-10	3.55738e-08
290181	PROCR	9.07388	9.01724	9.07415	9.73073	9.71303	9.73987	-0.672784	1.42649e-12	1.23657e-10
460746	ALDH3A2	8.8271	8.83126	8.85312	9.65545	9.37767	9.49571	-0.672451	9.04003e-11	4.93606e-09
5910164	LARP1B	9.30841	9.38572	9.30985	10.0476	10.0046	9.96589	-0.67137	1.11638e-09	4.63571e-08
4780561	NOP16	9.96546	10.0027	9.90892	10.7087	10.5954	10.5869	-0.671324	5.47663e-09	1.84251e-07
520470	NLRP12	8.06623	7.97515	8.053	8.76994	8.62717	8.70613	-0.669619	8.90016e-13	8.06857e-11
2510224	ANKRD57	9.8901	9.9645	9.96632	10.6596	10.5192	10.6506	-0.669524	3.43443e-09	1.24923e-07
5670465	ADM	11.9733	11.9609	12.0229	12.7674	12.503	12.6948	-0.669365	1.18711e-06	2.11525e-05
5670095	ZNF239	8.89867	8.8536	8.98089	9.59494	9.5327	9.6087	-0.667727	1.97939e-10	1.00031e-08
3460626	ANKRD24	8.49996	8.44728	8.42304	9.08196	9.16037	9.12833	-0.666792	4.86182e-11	2.82342e-09
6510196	TRIM24	11.238	11.2195	11.1961	11.7894	11.8936	11.9702	-0.66652	5.3847e-09	1.81931e-07
2070201	CCKBR	9.69206	9.509	9.68989	10.3302	10.2473	10.3126	-0.666389	1.31898e-09	5.37381e-08
4670634	LOC100132394	11.0137	10.7485	11.1836	11.5302	11.6407	11.7732	-0.666105	1.51299e-06	2.58165e-05
160746	APRT	10.7255	10.969	10.9402	11.4567	11.5801	11.5868	-0.662989	5.76074e-13	5.45136e-11
4210427	SCGB3A2	10.3073	10.3073	10.1084	10.9673	10.9117	10.8305	-0.662192	1.66439e-08	4.80932e-07
2630563	SLC39A14	9.47966	9.5227	9.61317	10.2145	10.2232	10.1625	-0.661535	1.46684e-13	1.69953e-11
6450307	DNMT3B	12.8841	12.8207	12.7578	13.4823	13.4626	13.5018	-0.66136	2.75288e-11	1.71868e-09
1090326	TIMP4	9.7334	9.79665	9.80988	10.4589	10.4188	10.4382	-0.658648	3.30401e-07	6.90817e-06
5570639	HNRNPF	7.78725	7.78755	7.82305	8.37753	8.55688	8.4389	-0.658488	9.54586e-14	1.18709e-11
2030465	TNNI3	7.85263	7.85171	7.865	8.43428	8.6036	8.50398	-0.657508	2.57963e-11	1.64266e-09
2470142	ZFP82	8.17788	8.20006	8.13586	8.81052	8.87724	8.79806	-0.657338	5.50341e-14	7.22193e-12
1660750	WBP5	10.6108	10.5716	10.7579	11.3071	11.3533	11.2515	-0.65722	1.36613e-11	9.29754e-10
4220193	SIGIRR	8.66789	8.55666	8.61254	9.36686	9.20355	9.23231	-0.655214	1.46304e-12	1.25906e-10
6960553	TERF1	8.93451	8.81481	8.79366	9.48739	9.60298	9.41785	-0.655077	6.12508e-13	5.75032e-11
610189	COBL	9.11708	9.21437	9.12959	9.89756	9.75961	9.76894	-0.655024	3.39061e-12	2.64914e-10
6660671	KCNK1	8.53326	8.42984	8.51245	9.13013	9.18231	9.12739	-0.65476	7.41925e-11	4.13667e-09
1050746	HM13	9.31744	9.31378	9.28651	9.85418	10.0484	9.9771	-0.653981	1.03066e-08	3.19168e-07
7210326	PSMB8	7.715	7.67282	7.8221	8.3771	8.34744	8.43953	-0.651383	1.25214e-13	1.47965e-11
4860181	SLC38A5	8.44528	8.32533	8.37635	9.01009	9.11139	8.97249	-0.649008	8.84453e-10	3.77155e-08
4280577	BMP2	9.03328	8.96556	9.03417	9.70754	9.63045	9.64145	-0.648811	7.29047e-05	0.000718221
3450370	NUDT15	9.31508	8.87809	9.22166	9.91887	9.83149	9.59964	-0.645058	4.35638e-07	8.79805e-06
4230735	FAM129A	8.2653	8.33941	8.34663	8.94802	9.00936	8.92565	-0.643897	4.85076e-13	4.74137e-11
1470148	CCDC81	7.88032	7.87902	7.89538	8.52948	8.52768	8.52729	-0.643243	2.79531e-07	5.96078e-06
1820731	C1ORF94	8.23504	8.21647	8.15539	8.92519	8.82361	8.78594	-0.642615	3.16246e-11	1.94598e-09
6960026	STXBP2	8.92209	8.88154	9.01896	9.50505	9.57559	9.66878	-0.642276	4.76045e-13	4.68955e-11
3890709	SMAD7	7.96495	8.05363	8.15909	8.8193	8.5662	8.71816	-0.641996	5.76778e-09	1.92411e-07
2070288	MT1E	8.46602	8.53046	8.56352	9.06801	9.17954	9.23798	-0.641843	8.00224e-07	1.48957e-05
50195	RAB25	9.06278	9.12008	9.14144	9.77971	9.70642	9.76276	-0.641531	2.72571e-11	1.71272e-09
5860050	LOC388564	8.1714	8.09498	8.08254	8.74059	8.76232	8.7683	-0.640761	3.22316e-14	4.47699e-12
630341	FOXA3	9.00252	8.78979	8.99521	9.53408	9.58872	9.58358	-0.639623	1.84726e-12	1.55039e-10
6060653	DNMT3B	12.0373	12.0444	12.1813	12.5451	12.7246	12.9106	-0.639115	3.23949e-09	1.18741e-07
4220161	ZNF518A	9.13372	8.98606	9.04811	9.49259	9.79019	9.78541	-0.633432	1.38837e-09	5.63704e-08
7320170	NPIP	9.9771	9.95148	9.88278	10.5727	10.526	10.6104	-0.63257	1.86127e-11	1.21453e-09
1780446	PCK2	10.1172	9.995	10.0099	10.652	10.6082	10.7499	-0.629367	9.15727e-07	1.67697e-05
6330201	OVOL2	7.84917	7.76817	7.82458	8.44214	8.46142	8.42579	-0.629145	1.26275e-13	1.48479e-11
6960377	COMTD1	8.89831	8.96703	8.75597	9.60421	9.47912	9.42532	-0.629111	1.4711e-10	7.69638e-09
7400524	CRB3	7.86138	7.83712	7.78034	8.48097	8.33441	8.54444	-0.626992	9.44609e-14	1.18086e-11
150438	MID1IP1	9.80975	9.77933	9.97761	10.4109	10.414	10.622	-0.62674	1.79124e-11	1.17388e-09
5360273	SNCA	10.164	10.1365	10.0927	10.7059	10.8414	10.7224	-0.625523	6.99939e-11	3.93025e-09
7610433	SLC1A5	10.0964	9.91759	9.92109	10.6554	10.5648	10.5884	-0.624502	1.39569e-12	1.22326e-10
4070615	WNT3	9.28371	9.29534	9.27279	10.0096	9.90822	9.80603	-0.62399	1.86027e-07	4.16318e-06
4640086	FOXQ1	7.95595	7.94483	7.96577	8.71189	8.45821	8.56527	-0.622936	1.19546e-09	4.92105e-08
1030333	CCL2	8.7932	8.77762	8.86552	9.40076	9.45481	9.44745	-0.622223	2.73938e-12	2.21312e-10
240280	DMKN	9.75519	9.67253	9.95685	10.5748	10.1912	10.4744	-0.618602	2.64017e-08	7.36889e-07
3460070	SPP1	11.2142	11.2256	11.5011	11.9628	11.9077	11.926	-0.618509	5.24757e-08	1.35922e-06
460484	CCRN4L	9.33868	9.14901	9.48818	9.83877	9.91092	10.0792	-0.617693	3.53581e-08	9.52183e-07
3370768	C1ORF24	8.31487	8.2156	8.26326	8.83341	8.90144	8.91114	-0.61742	2.25051e-12	1.85605e-10
6290161	SLC16A9	8.85854	8.86686	8.811	9.33759	9.52223	9.52719	-0.616872	3.5655e-11	2.18267e-09
5890273	RAC3	9.65333	9.68052	9.59097	10.2498	10.181	10.3395	-0.615141	2.0827e-10	1.05028e-08
1470382	IRF7	7.57963	7.58651	7.57445	8.23361	8.16398	8.18402	-0.613672	1.57467e-13	1.80683e-11
3170064	MICB	9.48478	9.51712	9.33893	10.1476	10.0341	9.99993	-0.613605	4.15456e-09	1.45544e-07
110433	ASS1	9.88461	9.91403	9.82359	10.4373	10.4526	10.5723	-0.613323	7.94284e-11	4.3874e-09
6100717	SLC7A14	8.96508	9.03022	9.0778	9.75318	9.67296	9.48686	-0.613299	7.13165e-06	9.90011e-05
6100414	UPRT	9.61891	9.57544	9.53112	10.1813	10.1528	10.2276	-0.612064	3.4669e-11	2.1278e-09
4830156	TM4SF18	8.92753	8.86796	8.82164	9.55354	9.43318	9.46482	-0.611472	1.26783e-08	3.77836e-07
510291	DECR1	9.59939	9.53959	9.46696	10.15	10.2156	10.0745	-0.61138	3.21972e-10	1.54495e-08
7570050	HMGB3	10.2213	10.3	10.0889	10.769	10.6709	10.9996	-0.609766	1.59348e-09	6.36108e-08
3140731	MDN1	8.32656	8.28465	8.39511	8.9925	8.91941	8.92113	-0.608905	4.53195e-10	2.07405e-08
4730209	PHC1	10.2291	10.182	10.1292	10.7179	10.783	10.8653	-0.608646	7.7742e-12	5.62966e-10
3180672	LITAF	12.3537	12.0594	12.4498	12.7286	12.933	13.0224	-0.607049	2.56055e-07	5.51389e-06
6450600	SLC7A10	8.07904	8.10524	8.03912	8.66624	8.71492	8.66285	-0.606875	5.43909e-13	5.21547e-11
4230133	POLG2	9.58872	9.74963	9.48325	10.2125	10.2842	10.1449	-0.606647	2.37758e-12	1.95406e-10
5490333	PPP1R16B	8.2316	8.20594	8.25443	8.84531	8.74366	8.91009	-0.602365	1.48308e-12	1.2717e-10
6450768	FUCA2	9.31065	9.42348	9.42119	10.0704	9.89421	9.97934	-0.596203	3.98872e-10	1.86496e-08
3840707	TYSND1	7.57245	7.53425	7.56518	8.16513	8.13967	8.15451	-0.595811	9.97396e-14	1.22747e-11
6420168	DBNDD2	10.9797	11.0303	10.965	11.7031	11.404	11.6552	-0.595751	2.40362e-10	1.19938e-08
2140008	RAG1AP1	9.53432	9.43661	9.42655	10.0889	9.90757	10.1872	-0.595385	8.06986e-10	3.47868e-08
290593	FGF2	9.47869	9.62615	9.49824	10.0214	10.1298	10.2365	-0.594893	6.1722e-11	3.49886e-09
2360551	ALDH1A3	8.3067	8.29185	8.35419	8.86782	8.84766	9.02128	-0.594675	3.12391e-12	2.47007e-10
1030630	PPAP2A	8.64155	8.69502	8.72918	9.17465	9.4781	9.18866	-0.591886	5.86748e-09	1.94372e-07
5080343	C21ORF129	7.73685	7.81695	7.7638	8.3816	8.31532	8.39627	-0.591865	1.48843e-07	3.42571e-06
290136	POU5F1P1	13.0433	12.9519	13.1181	13.6564	13.6636	13.5654	-0.590655	2.57366e-10	1.26825e-08
450632	GNG3	8.05343	8.04117	7.92142	8.62388	8.68204	8.48113	-0.590347	1.7053e-11	1.13457e-09
4810497	DMKN	9.3249	9.41553	9.36516	10.0646	9.91266	9.89854	-0.590074	7.09028e-12	5.1818e-10
5900152	NOX4	8.3986	8.27649	8.36812	8.89931	8.94436	8.96737	-0.58928	4.62241e-06	6.80244e-05
4610041	LOC728473	7.93728	7.96333	7.85772	8.63914	8.42264	8.46229	-0.588583	2.70435e-08	7.51271e-07
4610091	MANEA	8.23048	8.18543	8.17917	8.81591	8.78811	8.75448	-0.587806	3.50002e-08	9.43614e-07
4850450	DBC1	10.6225	10.5396	10.5641	11.1375	11.1575	11.1922	-0.586993	7.66696e-12	5.56898e-10
4610161	KCNF1	7.9992	7.93798	7.99749	8.55612	8.48858	8.65035	-0.58679	3.83158e-11	2.31572e-09
5820538	LOC642559	14.0149	14.1381	13.9142	14.7456	14.557	14.5237	-0.586365	7.39877e-08	1.86161e-06
610014	HIST1H4K	9.10143	9.12208	9.08014	9.62781	9.77381	9.65575	-0.584575	1.22246e-09	5.01483e-08
2100750	FKBP4	10.1774	10.347	10.3277	10.8624	10.8455	10.8961	-0.583964	6.15679e-08	1.57752e-06
580358	FABP5L2	13.1122	12.9932	12.9749	13.7079	13.5725	13.5509	-0.583652	1.02736e-08	3.1898e-07
2350685	HEY2	8.65413	8.66525	8.67054	9.34623	9.21365	9.17403	-0.581334	1.18634e-11	8.16751e-10
4490739	PPAP2A	9.67985	9.62854	9.60884	10.2034	10.2173	10.2404	-0.581325	3.85256e-11	2.32249e-09
1230047	CBS	11.8659	11.9404	11.803	12.5073	12.4079	12.4365	-0.580799	2.39128e-11	1.54341e-09
4280615	MARVELD3	7.77126	7.69064	7.70536	8.18116	8.29972	8.42384	-0.579153	1.36619e-13	1.59851e-11
4210086	LOC646278	8.18185	8.0946	8.04764	8.6542	8.73879	8.66025	-0.576384	3.01816e-12	2.41371e-10
2140484	SNORD109B	8.15745	8.1767	8.17752	8.74887	8.77141	8.71816	-0.575587	5.78597e-13	5.4535e-11
4760390	CHST9	8.08349	8.15219	8.17885	8.67096	8.72035	8.74628	-0.574351	1.64699e-07	3.73276e-06
4150048	FABP5	12.3854	12.3168	12.3932	13.0345	12.8633	12.9172	-0.573206	7.35977e-08	1.85376e-06
4760474	TUBA4A	8.54944	8.44502	8.49658	9.2345	9.02106	8.94949	-0.571335	3.26644e-09	1.19545e-07
5270367	CTSC	12.103	12.0785	12.166	12.723	12.6642	12.6717	-0.570502	5.60886e-09	1.88342e-07
4220091	TSPO	7.87432	7.94512	7.94205	8.48527	8.50993	8.47576	-0.569824	1.22902e-11	8.43226e-10
6420050	NPTX2	9.6954	9.90822	9.68455	10.2317	10.3404	10.4253	-0.56974	7.74107e-06	0.000105792
1710161	ZNF502	7.61605	7.61322	7.59027	8.11489	8.18386	8.22764	-0.568947	3.35205e-13	3.44666e-11
5860767	SPINT1	8.1029	8.07498	8.09174	8.69895	8.67933	8.59473	-0.5678	3.8207e-13	3.84531e-11
6650477	CLDN10	8.7679	8.84236	8.89722	9.34743	9.37595	9.48577	-0.567222	2.12493e-12	1.77092e-10
830682	LOC387934	9.07388	8.66263	8.74167	9.56442	9.41837	9.19667	-0.567093	5.15089e-05	0.00053472
2490593	COL7A1	9.53461	9.58077	9.50622	10.1276	10.029	10.1654	-0.566767	7.43153e-06	0.000102386
5490358	L1TD1	12.8745	12.8662	12.7055	13.5197	13.4332	13.1935	-0.566743	6.13327e-06	8.68679e-05
3930035	UGP2	12.644	12.4091	12.6092	12.9662	13.1879	13.2058	-0.565816	4.45612e-10	2.05518e-08
6940360	ACVR1	9.39572	9.35915	9.58958	9.89337	10.1397	10.0075	-0.565343	3.54778e-09	1.28527e-07
3930605	CYR61	10.1374	10.2786	10.2177	10.8133	10.6545	10.861	-0.565047	3.67728e-07	7.58183e-06
450754	HS.444329	9.79064	9.70047	9.527	10.2649	10.16	10.283	-0.56327	4.94742e-06	7.19603e-05
2120326	GRB14	8.82838	9.04208	8.92125	9.43783	9.57223	9.46706	-0.561805	2.49792e-09	9.44755e-08
3060397	MAK16	10.1203	10.0003	10.0893	10.7874	10.5551	10.5484	-0.560327	7.58875e-06	0.000104371
5870431	NSUN7	7.82487	7.95375	7.90129	8.47712	8.46723	8.41443	-0.559621	2.59102e-10	1.27416e-08
380259	INDO	7.82877	7.83454	7.82837	8.27048	8.46406	8.43198	-0.558278	1.09147e-11	7.6025e-10
5670594	NMB	8.9163	9.1299	8.92881	9.63497	9.53594	9.47729	-0.557727	3.12959e-10	1.50474e-08
1660270	MTHFD1	9.03639	8.96318	9.09299	9.54589	9.627	9.59254	-0.557623	8.72473e-13	7.93984e-11
6040348	SMPDL3B	7.89176	7.86618	7.88352	8.36862	8.4508	8.49199	-0.556649	3.97342e-11	2.38325e-09
1510008	GALR2	8.14785	8.25966	8.20652	8.79455	8.79167	8.69526	-0.555818	1.24098e-13	1.47965e-11
4540475	FABP5L2	10.8584	10.879	10.8512	11.6536	11.2288	11.3716	-0.555134	2.24641e-06	3.62724e-05
6760504	SEH1L	9.38806	9.15326	9.46159	9.99484	9.82996	9.84321	-0.555029	2.30095e-09	8.77241e-08
5290608	RARRES2	9.5695	9.41328	9.55182	10.0697	10.0704	10.0595	-0.554969	3.89268e-07	7.9364e-06
3450138	CTSC	11.8524	11.9434	11.8362	12.4206	12.4926	12.383	-0.554731	1.74192e-09	6.85001e-08
6290358	TPX2	10.8099	10.8017	10.9612	11.3578	11.3647	11.5142	-0.554608	4.94146e-10	2.23372e-08
3610167	FLJ20674	8.56391	8.52158	8.49176	9.05667	9.13013	9.05423	-0.554591	1.54506e-09	6.20951e-08
5260047	FABP5	9.17819	9.16684	9.22202	9.88918	9.75678	9.58442	-0.55444	5.63319e-07	1.09582e-05
3930424	CLIC6	8.24795	8.30168	8.2549	8.7871	8.91165	8.76867	-0.554294	1.08854e-10	5.84954e-09
1980634	UNC5A	7.93556	7.96533	7.90536	8.41292	8.43634	8.61966	-0.554223	1.40796e-11	9.52763e-10
6770563	LOC650215	10.8778	11.1301	10.8693	11.3912	11.495	11.6515	-0.553508	4.63399e-06	6.81104e-05
6370187	RAI14	11.5066	11.5716	11.5237	12.1092	12.0817	12.0702	-0.55309	2.10073e-12	1.75692e-10
4250367	UCA1	12.4797	12.5044	12.4926	13.0762	13.0143	13.0449	-0.552865	2.71202e-07	5.80846e-06
990687	STOX2	10.5425	10.4164	10.4385	11.0993	11.0142	10.9377	-0.551277	9.62336e-06	0.000127339
7320288	CXCR4	8.39978	8.44502	8.5775	9.15225	8.92949	8.99189	-0.550444	1.93542e-06	3.20083e-05
2000445	PSMB10	11.1841	11.1863	11.0767	11.7853	11.6152	11.6977	-0.550351	8.85377e-09	2.78168e-07
2340477	TTC39B	8.32787	8.29078	8.27366	8.90134	8.77432	8.86486	-0.549401	3.61904e-10	1.71919e-08
1940470	LOC728734	10.451	10.582	10.4024	11.0163	10.9834	11.0836	-0.549306	4.65317e-08	1.22124e-06
20544	GART	11.6226	11.3989	11.5128	12.0534	12.0552	12.0734	-0.549209	6.84105e-11	3.85044e-09
60072	NRN1L	8.01603	8.06837	8.04279	8.67365	8.56136	8.53524	-0.547687	3.71159e-10	1.75963e-08
990717	LOC642956	11.5736	11.5954	11.6208	12.2051	12.064	12.1625	-0.547306	3.46025e-07	7.17172e-06
3870292	ZNF398	8.571	8.61331	8.51523	9.10135	9.0769	9.1608	-0.546498	5.65796e-09	1.89279e-07
5080576	KIT	8.53556	8.52893	8.58816	9.15046	9.16991	8.97106	-0.546258	1.64167e-10	8.49519e-09
870437	TRPM4	8.42297	8.35928	8.39254	8.98118	8.92839	8.9023	-0.545699	5.78303e-10	2.56745e-08
60014	FAM84B	9.2607	9.32963	9.29559	9.73467	9.89337	9.89364	-0.545253	5.07603e-10	2.27054e-08
4830068	LOC650803	9.66852	9.83544	9.76838	10.3102	10.3147	10.2822	-0.544913	3.79543e-09	1.35359e-07
4490475	SLC30A3	8.4741	8.65792	8.48894	9.02906	9.11095	9.11446	-0.544503	3.13748e-08	8.62516e-07
6200068	CYP51A1	8.678	8.67888	8.82026	9.32682	9.26769	9.21196	-0.54311	1.60375e-07	3.6592e-06
1740717	BOLA2	9.50059	9.47689	9.60021	10.1888	10.1018	9.91613	-0.543015	5.05756e-08	1.32006e-06
2690484	WDR35	8.35455	8.41991	8.44969	8.9301	8.89113	9.0295	-0.542197	7.82382e-09	2.49438e-07
1170047	CRIP1	8.86196	8.90206	8.80183	9.50122	9.25282	9.43455	-0.540914	1.14979e-07	2.73646e-06
3290037	DNAJC7	10.756	10.9301	11.0689	11.4369	11.5942	11.3463	-0.54081	3.85255e-07	7.90206e-06
1690692	SOCS2	8.67917	8.69502	8.84489	9.19191	9.26244	9.3861	-0.540453	2.7582e-10	1.34523e-08
2320110	ATP6V0E1	11.243	11.2566	11.4467	12.0723	11.6909	11.797	-0.538001	3.99904e-07	8.12533e-06
6480440	MRS2	9.01852	8.96799	8.95334	9.53881	9.47331	9.53983	-0.537366	4.89189e-11	2.83395e-09
3120196	ALDH3A2	10.4597	10.4493	10.4301	11.0675	10.9528	10.92	-0.533761	2.81589e-10	1.37055e-08
6860450	ZNF525	8.68315	8.5787	8.52149	9.22883	8.98171	9.17353	-0.533576	2.46151e-10	1.22058e-08
4070736	TAGLN2	10.8565	11.0126	11.2917	11.4364	11.5684	11.7513	-0.531789	1.17651e-05	0.000150562
1090307	RNASE1	8.55681	8.55483	8.49145	9.11678	9.04253	9.03456	-0.530261	1.54286e-08	4.49645e-07
6250114	LOC650737	9.57393	9.56939	9.58101	10.1154	10.0789	10.1206	-0.530184	5.46735e-09	1.84251e-07
5090156	NBL1	9.00791	8.89568	9.0859	9.67916	9.42462	9.47247	-0.528913	7.11585e-08	1.79995e-06
6200390	PRIM1	10.5902	10.6773	10.6648	11.1433	11.2256	11.1474	-0.527982	4.33946e-08	1.15034e-06
4220452	DNMT3B	10.1735	10.0259	10.0897	10.6893	10.6631	10.5202	-0.527827	1.39578e-05	0.000174213
5310168	HLA-B	8.62321	8.71617	8.72186	9.22476	9.20296	9.21402	-0.526832	1.62967e-10	8.45149e-09
110468	S100A16	8.55407	8.76453	8.70229	9.12367	9.18767	9.28818	-0.526214	4.36161e-08	1.15493e-06
1990019	PPP2R2B	8.19159	8.21786	8.30223	8.8499	8.66532	8.77456	-0.526033	5.83502e-09	1.93659e-07
6040452	C12ORF56	8.79412	8.75187	8.84409	9.34376	9.28421	9.33969	-0.525859	3.73202e-11	2.2613e-09
4480762	LOC440132	10.1436	10.2484	10.209	10.7312	10.7844	10.6617	-0.525453	3.23777e-07	6.80562e-06
5870521	HLA-H	9.9805	9.88336	9.94975	10.4398	10.4302	10.5184	-0.524917	6.82972e-09	2.21611e-07
3710554	FGD5	8.34763	8.41202	8.34397	8.80027	9.03819	8.83975	-0.524863	3.29585e-09	1.20435e-07
3290441	BMPR1A	10.1541	10.177	10.1625	10.7101	10.5811	10.7756	-0.524425	1.0684e-09	4.45985e-08
6760600	LOC729608	11.5442	11.4919	11.3957	12.0322	11.9653	12.0052	-0.523639	4.52551e-07	9.07853e-06
2750475	D4S234E	8.6498	8.7462	8.76258	9.27069	9.24545	9.21285	-0.52347	4.40111e-11	2.58751e-09
7380626	FLJ20273	8.60675	8.47028	8.44029	9.09426	8.98905	9.00035	-0.522113	2.48362e-08	6.98118e-07
2360437	ZNF532	9.51028	9.45152	9.45058	9.97232	10.0473	9.95799	-0.521734	1.44765e-10	7.60723e-09
7320382	SLC38A1	11.4609	11.4882	11.604	12.0418	12.0213	12.0525	-0.520841	1.08525e-09	4.52224e-08
6290504	LOC642449	7.95272	8.02948	7.84834	8.40282	8.51336	8.47547	-0.520372	2.42436e-10	1.2072e-08
1740020	TMEM63A	8.16946	8.17876	8.13777	8.62117	8.72373	8.69702	-0.518647	4.44249e-08	1.17503e-06
5720482	HERC5	10.6632	10.697	10.5954	11.3255	11.1027	11.083	-0.518511	3.01817e-10	1.46003e-08
6370364	MGC87042	9.23727	9.08403	9.02162	9.5961	9.56249	9.73958	-0.518414	7.32991e-08	1.8482e-06
4210678	PCSK1N	8.53737	8.5452	8.28058	8.92154	9.02314	8.97282	-0.518122	9.55106e-09	2.99283e-07
6420520	CD40	7.68961	7.6578	7.7206	8.09557	8.24643	8.27781	-0.517271	1.07053e-08	3.27672e-07
4890609	ABCD1	8.21865	8.16088	8.17376	8.72976	8.6704	8.70272	-0.516532	1.05032e-08	3.23151e-07
2100053	ST5	8.61254	8.64851	8.63125	9.26918	9.17322	8.99665	-0.515583	5.37137e-08	1.38826e-06
5810564	CMBL	9.82477	9.96572	9.99748	10.4034	10.4136	10.5138	-0.514267	6.80403e-09	2.21378e-07
5220204	C19ORF66	7.72486	7.78203	7.7976	8.29925	8.26126	8.28627	-0.514091	2.90435e-12	2.33054e-10
990743	DMKN	9.41646	9.50293	9.53752	9.94593	9.98032	10.0704	-0.513236	1.9018e-10	9.67272e-09
5560543	CBR3	8.59554	8.56889	8.5928	9.19946	9.01356	9.08253	-0.512776	1.3965e-06	2.41639e-05
7380328	USP44	9.32571	9.39398	9.28298	9.79941	9.85039	9.8901	-0.512415	3.90472e-09	1.38013e-07
380370	HSPC111	9.85347	9.92742	9.78067	10.466	10.2858	10.3451	-0.511755	1.44245e-07	3.33929e-06
7550341	HIGD1A	10.6351	10.5003	10.5695	11.0923	11.0757	11.0696	-0.510907	1.83874e-05	0.000220686
5810201	ZNF593	10.3624	10.2127	10.2608	10.8492	10.7274	10.7913	-0.510661	1.33333e-08	3.93898e-07
1660059	PSITPTE22	8.97792	8.87675	8.82449	9.40868	9.49378	9.30822	-0.510506	2.33545e-07	5.06127e-06
3420632	PSMB8	7.63126	7.61803	7.60592	8.06935	8.14683	8.17019	-0.510383	6.41933e-13	5.95593e-11
1770168	SUSD3	8.02294	7.9684	8.0619	8.54151	8.5271	8.5156	-0.51032	4.9561e-10	2.23372e-08
2000270	MARVELD3	7.71612	7.6213	7.6513	8.19697	8.10204	8.21731	-0.509198	2.99527e-13	3.13408e-11
4780754	LOC645682	12.0649	12.0259	12.0069	12.5246	12.3634	12.7356	-0.508663	4.4168e-05	0.000467504
6180092	ZSCAN2	8.4467	8.56103	8.48376	9.14538	8.90998	8.95749	-0.50712	1.96708e-09	7.62186e-08
460131	PPP2R2C	8.79108	8.78004	8.83365	9.25807	9.35726	9.31014	-0.506899	4.70692e-07	9.36339e-06
5090563	PRKCB1	8.86985	8.76698	8.79266	9.28843	9.35205	9.30938	-0.506791	1.80187e-06	3.01606e-05
4810646	PIF1	9.30414	9.14323	9.15793	9.84106	9.60748	9.67366	-0.505635	1.77374e-08	5.08816e-07
5420575	SLC3A2	11.2089	11.2466	11.0796	11.7353	11.6179	11.6872	-0.501806	1.12296e-10	6.00735e-09
5910403	PRAC	7.594	7.60995	7.66247	8.15293	8.04826	8.17041	-0.501728	1.64832e-05	0.000200774
3360377	UTP14A	9.02931	8.92557	9.00782	9.49731	9.49443	9.47509	-0.501382	1.59924e-06	2.69972e-05
4560288	ERBB3	8.82072	8.85714	8.65108	9.19245	9.30911	9.33105	-0.501222	3.88458e-07	7.93197e-06
2690300	LOC730432	9.98437	9.82125	10.0683	10.4822	10.4683	10.4261	-0.500894	1.12487e-08	3.41662e-07
5670475	GCHFR	9.90369	9.96243	9.93839	10.4481	10.5342	10.3242	-0.500683	4.51421e-09	1.56304e-07
6580189	LOC387820	12.7929	12.7193	12.7141	13.2982	13.1628	13.2658	-0.500187	7.51005e-09	2.40403e-07
2510678	PKMYT1	9.15716	9.05715	8.95543	9.52531	9.40427	9.73885	-0.499563	1.04252e-07	2.52673e-06
5820097	TMBIM1	8.25485	8.40049	8.07692	8.79678	8.68169	8.75201	-0.499409	4.74237e-08	1.2419e-06
2600538	RABGGTB	11.3765	11.349	11.0288	11.8041	11.6018	11.8449	-0.498864	6.9168e-06	9.63001e-05
110239	CALCR	7.87875	7.87969	7.88475	8.44179	8.39301	8.30448	-0.498698	2.50996e-08	7.04687e-07
540747	HS.276860	9.29372	9.29061	9.19433	9.76766	9.77338	9.73354	-0.498638	7.92476e-09	2.51987e-07
4830424	MYLIP	9.43318	9.4781	9.34462	9.9456	9.87362	9.93085	-0.498052	1.61793e-07	3.68096e-06
3850561	F11R	10.0473	9.9819	9.96104	10.6351	10.4388	10.4095	-0.497743	3.64105e-06	5.51544e-05
3990497	SNORA61	9.34583	9.30613	9.36375	9.90471	9.7368	9.86522	-0.497012	3.42645e-08	9.25883e-07
620546	RRAS2	10.5568	10.3761	10.5105	10.8245	11.1055	11.0043	-0.496993	3.8837e-09	1.37564e-07
3710154	SLC7A2	8.29078	8.15855	8.20915	8.64704	8.73514	8.76512	-0.496273	2.61411e-08	7.30476e-07
5360564	LOC100129144	7.69095	7.6733	7.71105	8.20211	8.21597	8.14236	-0.495045	4.19873e-11	2.4808e-09
5490301	PABPC1L	9.59134	9.5055	9.37282	10.0508	9.99891	9.90501	-0.495027	1.29566e-07	3.05001e-06
70520	FGFR4	9.58689	9.48257	9.64472	10.1537	9.94112	10.104	-0.494884	1.66705e-10	8.58908e-09
5050270	SALL4	11.7098	11.6967	11.6477	12.2009	12.1581	12.1786	-0.494453	6.6957e-06	9.34958e-05
840176	HSD11B2	7.99842	7.84347	7.9661	8.45815	8.41249	8.41698	-0.493206	1.13084e-11	7.8308e-10
780600	HCP5	8.64782	8.5739	8.68974	9.11434	9.14755	9.12739	-0.492611	1.40317e-09	5.6874e-08
6450274	POLR3G	8.86424	8.85396	8.8906	9.43269	9.32944	9.32418	-0.492501	4.33362e-11	2.55415e-09
3710373	SNHG3-RCC1	10.11	10.0573	10.0446	10.3257	10.6829	10.6807	-0.492486	4.52277e-07	9.07853e-06
1190327	ACOX1	8.90727	8.91464	8.98622	9.44418	9.46901	9.3713	-0.492119	3.55966e-09	1.28539e-07
7040008	CD74	7.82634	7.83972	7.76943	8.20694	8.31163	8.39043	-0.491167	3.19164e-09	1.17349e-07
2850576	SEMA4A	8.17114	8.15813	8.20994	8.59232	8.73913	8.68072	-0.490983	1.96424e-09	7.62186e-08
2640544	ASS1	10.1704	10.451	10.2014	10.7695	10.8029	10.7194	-0.489643	4.5175e-06	6.66457e-05
2810246	LBH	8.81013	8.77976	8.73309	9.29348	9.21108	9.28688	-0.489484	3.32126e-08	9.04661e-07
460040	ATP5G1	8.68105	8.91845	8.81608	9.41992	9.25601	9.20523	-0.488528	5.30945e-09	1.799e-07
2680113	DCUN1D5	11.0398	10.8094	11.0017	11.5107	11.3417	11.4626	-0.488041	1.05777e-07	2.55587e-06
940129	WDR21A	8.98151	8.79404	9.07724	9.43318	9.36152	9.52001	-0.487309	3.40394e-08	9.21931e-07
4120437	RRS1	10.0659	10.1615	9.94094	10.6773	10.5867	10.3656	-0.487109	3.41461e-06	5.22912e-05
4060592	PRAC	7.65842	7.73329	7.62608	8.14915	8.1325	8.19663	-0.486828	7.32657e-06	0.000101116
6450133	ZNF671	7.88606	7.72294	7.82305	8.38198	8.24081	8.26787	-0.4862	3.90825e-10	1.83456e-08
6100259	VSNL1	9.47143	9.49749	9.33225	9.93035	9.92992	9.89322	-0.484105	2.05532e-05	0.00024336
1570341	C3ORF72	7.9666	7.90888	7.94096	8.41522	8.51363	8.33475	-0.482382	1.88197e-08	5.3662e-07
3710068	WARS	10.2685	10.2856	10.1884	10.7878	10.7641	10.6376	-0.482369	1.3012e-08	3.86327e-07
4540215	FBXO2	9.14569	9.17742	9.38806	9.65478	9.72507	9.77661	-0.481766	4.58815e-07	9.1655e-06
3290674	PCNXL2	8.63	8.67379	8.60234	9.12571	9.09466	9.13073	-0.481656	1.23972e-08	3.70948e-07
3450600	DYNC1H1	11.1065	10.9261	10.8099	11.3183	11.4882	11.481	-0.481651	4.88218e-07	9.6796e-06
6380338	POLB	10.2181	10.1985	10.1636	10.6852	10.7116	10.6283	-0.48164	4.06847e-09	1.4295e-07
7380767	CHST4	8.58674	8.61972	8.59319	9.10762	9.13513	9.00176	-0.481619	3.46203e-08	9.34432e-07
4280019	MAPK13	7.91697	7.91388	8.03765	8.44333	8.48657	8.37456	-0.478654	3.42432e-10	1.63322e-08
730414	APOE	12.7848	12.9235	12.9787	13.2472	13.3854	13.49	-0.478488	3.49031e-10	1.66136e-08
3130400	WDR43	9.30378	9.43292	9.46959	9.87737	9.8127	9.94975	-0.477842	2.07446e-06	3.39342e-05
6040653	TRIM6	9.55279	9.4302	9.31604	9.90115	9.95066	9.88072	-0.47783	5.82768e-08	1.49642e-06
2810373	FAM20A	8.17285	8.18636	8.22879	8.53395	8.71311	8.77397	-0.477677	3.79089e-10	1.78653e-08
2810451	WDR72	9.34767	9.21647	9.25282	9.66583	9.88178	9.70161	-0.477417	0.000137893	0.00123209
4480220	FGFRL1	9.17539	9.21491	9.20582	9.72973	9.67903	9.61869	-0.477112	7.69297e-11	4.2631e-09
6290717	DMRTA1	8.56082	8.52547	8.47357	9.06119	8.86495	9.06401	-0.476762	3.2368e-07	6.80562e-06
1710528	GABRB3	10.4978	10.2202	10.2896	10.6624	10.8545	10.9208	-0.476695	1.65309e-05	0.000201148
2900373	NPAS1	8.62351	8.49763	8.45624	9.05207	8.90818	9.04641	-0.476425	8.96788e-08	2.2096e-06
2000450	PNO1	9.77661	9.72751	9.78622	10.3257	10.2245	10.1674	-0.475749	1.04141e-07	2.52661e-06
150475	LARP1B	8.23188	8.30331	8.23491	8.83388	8.66821	8.69089	-0.474294	3.53394e-09	1.28346e-07
4560072	TUB	8.78945	8.69612	8.78004	9.24776	9.22497	9.21544	-0.474188	2.24599e-09	8.59046e-08
1030753	ARHGEF16	9.17742	9.05803	9.05149	9.59436	9.48506	9.62928	-0.47392	1.20451e-07	2.84673e-06
5550537	OTUD6B	9.45006	9.3578	9.51231	9.97202	9.84734	9.92028	-0.473155	1.56187e-06	2.64946e-05
1940358	FREM1	8.11875	8.06637	8.20356	8.63079	8.59479	8.58194	-0.472948	8.56804e-05	0.000824253
4070309	YBX2	9.9018	10.0039	9.99196	10.4552	10.4589	10.4021	-0.472873	3.27497e-08	8.94105e-07
6960692	ZSCAN10	11.4752	11.5698	11.4174	12.0113	11.8617	12.0061	-0.472204	3.31813e-07	6.92549e-06
6510327	SNORD96A	8.92788	8.90458	8.93341	9.41769	9.34884	9.41328	-0.471314	2.44707e-08	6.89475e-07
6660601	HMOX1	8.41217	8.63033	8.39015	9.09956	8.88142	8.86519	-0.471171	4.59854e-07	9.17853e-06
3120292	FAM117B	10.9037	10.843	10.7444	11.2481	11.4034	11.2502	-0.470203	2.6267e-06	4.16485e-05
2070088	HLA-G	7.97716	7.96453	8.04011	8.55804	8.47363	8.35882	-0.469561	6.96107e-08	1.76456e-06
2140273	PRIM1	10.9177	11.0133	10.941	11.3962	11.4321	11.4474	-0.467915	8.60361e-08	2.13312e-06
6200528	ZBTB3	8.96671	9.02496	9.08843	9.56351	9.46959	9.4479	-0.466968	2.3604e-10	1.18279e-08
5900243	GRB7	8.39934	8.43069	8.26484	8.80711	8.75306	8.93492	-0.466739	2.61723e-09	9.82061e-08
7550192	SLC16A10	8.95407	8.89347	8.89598	9.48316	9.36227	9.29766	-0.466521	4.48675e-10	2.0613e-08
7550242	HESX1	7.83493	7.84664	7.85172	8.26233	8.30723	8.36234	-0.466205	7.58693e-11	4.22025e-09
270201	MEGF10	8.60353	8.58931	8.51189	8.9928	8.98699	9.12275	-0.465933	2.01581e-07	4.4622e-06
3140022	ZSCAN2	9.18037	9.33493	9.26669	9.70642	9.83877	9.63447	-0.465888	1.87743e-08	5.35971e-07
4050653	BRWD3	8.1745	8.17716	8.16349	8.7022	8.58709	8.62211	-0.465416	1.35066e-10	7.12909e-09
4200053	ZNF197	8.37209	8.29627	8.22513	8.89381	8.70838	8.68635	-0.465017	3.71047e-07	7.64364e-06
4280113	NFKBIA	10.293	10.4822	10.4076	10.9791	10.8445	10.7534	-0.464696	3.19742e-06	4.94434e-05
630452	LHX1	8.17488	8.15655	8.08198	8.64116	8.58665	8.57816	-0.464184	0.000247557	0.00201897
7560497	RPRML	9.76023	9.86508	9.79756	10.3398	10.2858	10.1872	-0.463301	6.57656e-08	1.67245e-06
6660224	PHF16	7.80295	7.85611	7.75494	7.96646	9.01177	7.82438	-0.46287	0.00186971	0.0108527
4890671	DHRS2	11.3751	11.3497	11.2083	11.7464	11.8724	11.7024	-0.462693	8.44173e-07	1.56159e-05
240333	ETS1	10.4925	10.7729	10.5147	11.1093	11.0114	11.0473	-0.462678	0.000349012	0.00267837
6220148	LYAR	10.836	10.9446	10.9247	11.4174	11.3071	11.3678	-0.462331	9.01136e-08	2.21571e-06
3830093	LMCD1	8.6644	8.60907	8.57423	9.12752	9.04725	9.0569	-0.461322	1.22932e-08	3.69604e-07
460386	PTMA	10.804	10.4245	10.5274	11.0832	11.1893	10.8662	-0.460949	0.00406275	0.0205054
1190719	NEFH	8.52048	8.48887	8.44689	8.93289	8.89991	9.00533	-0.460627	6.96515e-07	1.32624e-05
3850026	TP53AP1	7.64626	7.70405	7.73742	8.14388	8.15368	8.17192	-0.460587	6.7221e-10	2.94609e-08
3370400	LOC643313	8.01963	8.07423	8.01101	8.30753	8.62166	8.55237	-0.458899	4.73245e-06	6.93003e-05
2450286	DHX33	10.8353	10.8565	10.8815	11.3177	11.1961	11.4352	-0.458549	1.14749e-07	2.73383e-06
110669	USO1	11.2572	11.3722	11.317	11.7696	11.7204	11.8318	-0.458462	7.43103e-07	1.40751e-05
3840154	SPP1	10.9631	10.9195	11.1065	11.458	11.4764	11.4297	-0.458402	1.43002e-05	0.000177924
4490687	GBGT1	8.42919	8.48312	8.52827	8.90733	8.89673	9.01055	-0.458009	3.15518e-08	8.66379e-07
940324	SNX16	9.11188	8.98884	9.11404	9.49085	9.51015	9.58654	-0.457591	3.57874e-05	0.000391175
7000010	LOC100130769	8.75577	8.65614	8.66553	9.05603	9.19933	9.18845	-0.455456	2.57953e-07	5.54973e-06
6400711	ZNF573	8.16073	8.09896	8.1963	8.57283	8.62868	8.62075	-0.455424	2.89805e-08	8.02267e-07
2850192	PPCS	9.87564	9.79326	9.74615	10.2406	10.2919	10.2473	-0.454924	7.93043e-07	1.48201e-05
1430053	TTLL12	9.95616	9.97821	10.0689	10.4934	10.3668	10.5071	-0.454696	6.61473e-09	2.16112e-07
1300600	P2RX2	7.78765	7.841	7.7976	8.33753	8.23392	8.21638	-0.453861	2.39092e-11	1.54341e-09
6620259	KCNS1	8.04243	8.07098	8.06092	8.53617	8.44368	8.55407	-0.453193	4.37331e-10	2.02984e-08
1230156	SERPINB9	8.06129	8.0214	8.08888	8.48347	8.42424	8.61905	-0.451731	8.65649e-07	1.59511e-05
1070114	HEYL	8.34568	8.34435	8.23282	8.67865	8.89815	8.69972	-0.451223	5.00228e-08	1.30709e-06
6020561	LOC642299	8.51201	8.48004	8.47785	8.9072	8.97825	8.93755	-0.451029	6.99865e-06	9.73256e-05
1050475	SNHG5	13.5532	13.5806	13.5582	14.0792	13.9796	13.9864	-0.45102	3.26503e-08	8.92417e-07
6350189	MGC4677	11.185	11.207	11.2962	11.6515	11.6695	11.7179	-0.450216	9.54595e-08	2.33989e-06
1580286	SEH1L	8.79725	8.68477	8.82338	9.15833	9.31264	9.18341	-0.449659	1.6127e-07	3.67347e-06
1400008	UTP14A	9.87977	9.6489	9.82125	10.3174	10.1246	10.2562	-0.44941	5.54047e-05	0.000570179
780471	ZNF816A	8.72151	8.67693	8.65792	9.18138	9.15403	9.06894	-0.449331	2.48944e-10	1.2293e-08
5670037	MUTYH	10.0751	10.0137	10.0646	10.4556	10.5516	10.4939	-0.449255	1.00906e-09	4.25453e-08
5560364	OSTALPHA	7.61967	7.72034	7.85037	8.17248	8.17969	8.18591	-0.449234	5.57894e-11	3.20075e-09
4210397	GLDC	11.1296	11.1689	11.1893	11.5439	11.6989	11.5922	-0.449057	4.96877e-09	1.70055e-07
6180133	ITPR3	10.2976	10.4713	10.3013	10.7287	10.7489	10.9392	-0.448891	1.18845e-06	2.11605e-05
6660037	EML2	8.24795	8.37221	8.23472	8.72807	8.74107	8.73162	-0.448628	1.37741e-08	4.04903e-07
7550133	TSR1	9.76926	9.69166	9.9067	10.1983	10.3412	10.172	-0.44794	2.58365e-05	0.000296315
2810044	MGC72104	9.69357	9.74963	9.84106	10.2014	10.2159	10.2106	-0.44787	5.09206e-07	9.99559e-06
4850091	EMG1	10.5636	10.5291	10.6033	10.9988	11.0605	10.9791	-0.447452	2.2505e-07	4.92208e-06
5490097	UBAP2	9.26379	9.23131	9.27405	9.62398	9.71387	9.77206	-0.44692	1.69813e-08	4.89489e-07
3870181	MID1	10.7831	10.6976	10.6866	11.0427	11.1953	11.2676	-0.446143	3.28058e-06	5.05976e-05
5690687	CTGF	10.9082	10.9234	10.9396	11.4158	11.3036	11.3884	-0.445549	1.0427e-06	1.88193e-05
1230630	PITPNC1	9.06915	9.22476	9.17516	9.67265	9.52995	9.60241	-0.445321	3.74834e-09	1.34284e-07
620725	UCK2	9.65959	9.75245	9.6357	10.2724	10.1592	9.95148	-0.445104	4.83161e-06	7.04015e-05
5050681	TESC	8.85164	8.86999	8.99726	9.25846	9.24954	9.54542	-0.444843	3.36434e-07	7.00349e-06
5860609	SYNGR3	7.91616	7.94876	7.85037	8.30179	8.32029	8.42745	-0.444746	4.65952e-11	2.71923e-09
4610136	GPATCH4	9.14671	9.23419	9.17403	9.66852	9.60298	9.61664	-0.444403	1.88934e-06	3.14476e-05
2140228	CDR2	9.66053	9.71807	9.70843	10.1483	10.0489	10.223	-0.444391	1.32212e-08	3.92047e-07
1300470	MAMDC2	8.5034	8.31106	8.39511	8.7903	8.82967	8.91941	-0.443271	4.81089e-06	7.01462e-05
7050709	DRD4	8.37171	8.54307	8.38553	8.75883	8.89608	8.97503	-0.443211	2.29572e-07	5.00716e-06
6770474	CYP2S1	10.7884	10.9845	10.7599	11.3029	11.2237	11.3349	-0.442887	1.35744e-07	3.17524e-06
6220070	NT5C	10.8305	10.7788	10.7116	11.2037	11.2952	11.1504	-0.442801	8.46378e-07	1.56351e-05
7000403	C20ORF45	8.77554	8.76368	8.689	9.21285	9.11892	9.22476	-0.442767	6.07638e-09	2.00453e-07
6040546	LOC647859	8.60454	8.55712	8.64074	9.12008	8.98265	9.0275	-0.442606	3.80012e-08	1.01759e-06
3170017	MAP2K3	9.72105	9.87204	9.83616	10.3858	10.1226	10.2469	-0.44205	7.88668e-07	1.475e-05
770408	SERPINE1	9.41121	9.38998	9.62781	9.80975	9.86285	10.0817	-0.441762	0.000140171	0.00124882
7510164	SCAMP5	8.86569	8.89272	8.95445	9.35213	9.32535	9.36026	-0.441626	1.64055e-09	6.52703e-08
2260215	CASP3	11.27	11.2237	11.2317	11.6561	11.6679	11.726	-0.441545	1.08708e-07	2.61339e-06
2710730	PLS3	12.7974	12.6717	12.6457	13.2005	13.149	13.0897	-0.441494	7.7236e-06	0.000105792
1990577	GCLM	9.6342	9.68273	9.76958	10.2375	9.99022	10.18	-0.440419	9.21647e-06	0.000122738
4640239	UPF3B	10.5445	10.4079	10.4888	10.7784	10.9741	11.0081	-0.439829	1.40935e-07	3.26903e-06
6290091	SNORD104	9.32241	9.42866	9.39437	9.81236	9.89841	9.75361	-0.439652	1.86285e-06	3.10284e-05
730709	LOC730525	9.53393	9.66095	9.63003	10.1043	10.0235	10.0154	-0.439423	3.43998e-05	0.000377889
1940056	RIMKLB	9.83721	9.69193	9.77305	10.1674	10.2381	10.214	-0.439096	7.24408e-10	3.15131e-08
60278	SLC7A3	8.37891	8.52724	8.64211	8.94495	8.91996	9.00035	-0.439001	4.88926e-07	9.68405e-06
2570100	ABCA7	8.44006	8.51036	8.52237	8.9578	8.89757	8.93396	-0.438847	6.47184e-09	2.12613e-07
4780072	TCEAL3	9.95211	9.93248	9.88093	10.3165	10.4128	10.3527	-0.438834	1.2579e-08	3.75346e-07
1070228	SPR	8.26922	8.18419	8.2891	8.68401	8.63714	8.7369	-0.438514	1.23959e-08	3.70948e-07
3870192	LOC648927	10.4332	10.5403	10.5691	10.8727	10.8019	11.1836	-0.4385	0.000159387	0.00138876
1400543	LOC653108	8.70685	8.96358	8.88228	9.3154	9.36656	9.18565	-0.438304	3.1989e-07	6.73584e-06
3140328	TUBB4	9.16315	9.41689	9.11118	9.67409	9.60154	9.73046	-0.438294	1.21572e-06	2.15169e-05
2190408	UPK1A	8.11975	8.07605	8.14013	8.48781	8.60454	8.55836	-0.438264	5.07019e-08	1.32047e-06
2360296	HS.270778	8.60903	8.76206	8.66186	9.0721	9.16455	9.11083	-0.438175	5.4337e-07	1.06136e-05
2000685	SMPDL3B	8.12188	8.21527	8.14378	8.50274	8.63779	8.65467	-0.438089	1.62431e-09	6.47325e-08
2710735	RASD1	8.26378	8.29278	8.27781	8.6447	8.7542	8.74956	-0.438031	4.04386e-09	1.42296e-07
4850278	SNORA25	8.50006	8.5521	8.47986	8.9806	8.91145	8.95344	-0.437824	1.96459e-08	5.58838e-07
540563	HLA-DMA	8.88988	8.84744	8.97528	9.29226	9.41528	9.31821	-0.437715	2.95313e-07	6.25715e-06
1500600	RAB37	8.14483	8.22427	8.29155	8.66097	8.60109	8.71172	-0.437713	1.72116e-08	4.94928e-07
870168	CYP2S1	8.83097	8.84811	8.84811	9.2573	9.18726	9.39532	-0.437562	5.83781e-09	1.93659e-07
3420661	CKMT1A	9.92921	10.0031	10.0537	10.2702	10.4366	10.5916	-0.437463	1.93761e-06	3.20083e-05
1110605	FTSJ1	10.0408	9.77711	9.84506	10.355	10.3867	10.2329	-0.437191	3.95064e-07	8.04765e-06
2350368	RPF2	11.8868	11.7582	11.7964	12.2709	12.2407	12.2394	-0.436532	3.15705e-09	1.16368e-07
4010433	LOC650832	9.51231	9.63071	9.47676	10.0857	9.83544	10.0081	-0.436478	8.26347e-06	0.000111773
3190685	SLC35F2	9.52965	9.60504	9.42671	10.0411	10.0024	9.82521	-0.43577	2.20087e-06	3.5634e-05
6580121	MID1IP1	10.1905	10.1066	10.1034	10.6331	10.5471	10.5271	-0.435586	1.95342e-10	9.89288e-09
50672	GSTM1	7.97505	7.96362	7.9892	8.39741	8.29622	8.53849	-0.434749	9.49314e-05	0.000898956
830719	AGPAT5	9.5474	9.61304	9.7984	9.63098	10.4099	10.2213	-0.434457	0.000390685	0.00294589
5050634	VENTX	8.31894	8.28402	8.34971	8.86507	8.68865	8.7021	-0.434384	2.92715e-07	6.21876e-06
4540414	MED14	9.33297	9.21315	9.16419	9.61528	9.77474	9.61934	-0.433019	3.48788e-06	5.32376e-05

## Sheet: S3B-Up Dpy30 KD
Table S3B - Genes upregulated after knockdown of DPY30 in hPSC (fold change > 1.35; adj.P.Val <0.05)
Probe ID	Target ID	log2 expr Dpy30 shRNA rep 1	log2 expr Dpy30 shRNA rep 2	log2 expr Dpy30 shRNA rep 3	log2 expr Scr shRNA rep 1	log2 expr Scr shRNA rep 2	log2 expr Scr shRNA rep 3	logFC	P.Value	adj.P.Val
2190674	IGFBP5	13.2763	13.2346	13.1452	9.73354	11.4895	10.6799	2.58439	1.51657e-11	1.01756e-09
4070438	APLNR	12.5924	12.5096	12.5866	10.2029	10.3011	10.2169	2.32256	3.7183e-19	1.85021e-16
2120524	IGFBP5	11.7923	11.6597	11.7307	8.78151	10.1557	9.47912	2.25548	8.39146e-11	4.62446e-09
6510259	DLK1	13.2169	13.313	13.4109	10.4804	11.7134	11.7923	1.98489	2.52086e-08	7.06913e-07
1240440	TXNIP	11.1173	11.0007	10.951	8.77915	9.31429	9.30293	1.89088	6.22986e-10	2.7453e-08
4250711	GPR177	12.5855	12.3932	12.3331	10.6246	10.7478	10.7158	1.74121	4.05192e-22	4.95949e-19
2600554	BTBD17	10.8986	11.049	10.8313	9.02348	9.32454	9.2186	1.73741	1.11546e-17	3.73162e-15
3370561	DLK1	10.7279	10.9105	10.9117	8.51245	9.49284	9.49378	1.6837	2.01107e-08	5.70693e-07
770255	TCL1B	10.7584	10.8378	10.763	9.14089	9.28766	8.99424	1.64546	2.85872e-12	2.3017e-10
4560592	SLIT2	11.2123	11.1267	11.081	9.51361	9.4956	9.48627	1.64151	1.46115e-20	9.91581e-18
7380142	KLHL13	10.7069	10.6529	10.634	9.09633	9.13398	8.99292	1.59015	2.33612e-21	2.2195e-18
4570255	LEF1	9.57864	9.60974	9.54811	8.09958	8.15736	8.0579	1.47388	4.1498e-20	2.50814e-17
6940280	GPR177	11.1798	10.9791	11.0593	9.52625	9.65497	9.61783	1.47308	1.30943e-16	3.23976e-14
5080367	CKLF	9.42185	9.51076	9.51291	8.12971	7.94217	8.06467	1.43632	1.76537e-19	9.31801e-17
7150768	NR2F1	9.36973	9.3948	9.37354	7.70501	8.23953	7.90683	1.4289	1.50173e-10	7.83935e-09
3520343	C10ORF140	10.4124	10.3966	10.2649	8.72057	9.13586	8.98106	1.41218	2.15768e-13	2.32951e-11
6020286	FST	14.0403	14.076	13.944	12.6418	12.6654	12.518	1.41168	9.67461e-16	1.8991e-13
6130136	GPR177	10.4481	10.5479	10.4382	9.19142	9.08234	9.08155	1.35963	4.89815e-18	1.78986e-15
6220075	GPR177	9.99676	9.98473	10.0718	8.60667	8.72307	8.66163	1.35398	4.3404e-19	2.06186e-16
60093	NCALD	9.43682	9.59083	9.50916	8.08801	8.34178	8.14737	1.31989	2.12159e-15	3.78888e-13
6480059	ACTA2	9.96401	9.89027	9.95312	8.64903	8.608	8.59814	1.31741	2.10688e-17	6.41571e-15
3170204	FOXJ1	9.68324	9.71335	9.72668	8.33189	8.54198	8.40896	1.28015	1.11184e-15	2.0794e-13
7610121	FAM120B	11.1725	11.2317	11.2442	10.0411	9.87841	9.91887	1.27001	1.93298e-21	1.913e-18
1260068	FST	11.0357	11.1716	11.0785	9.88444	9.88322	9.70891	1.26976	1.24817e-13	1.47965e-11
6560487	CNTFR	11.1059	11.1772	11.1616	9.79195	9.96632	9.88478	1.26722	4.25589e-18	1.64324e-15
5420358	CD99L2	12.0278	11.9396	11.9002	10.6271	10.9056	10.582	1.25096	3.89725e-14	5.31997e-12
7040678	FABP7	11.397	11.3267	11.3345	9.90925	10.2043	10.1935	1.25042	6.20481e-15	9.63246e-13
6480494	MGMT	9.54105	9.57729	9.57082	8.35508	8.34085	8.29647	1.23225	4.98375e-19	2.27616e-16
1440687	MAPK10	10.5418	10.6677	10.7309	9.25344	9.53379	9.48858	1.22153	3.13448e-11	1.9388e-09
20358	MEIS2	9.09388	9.16991	8.98207	7.73638	8.02904	7.8458	1.21154	2.67295e-12	2.17424e-10
2810601	LEF1	9.37329	9.43197	9.36886	8.11442	8.19849	8.27848	1.19424	4.67941e-17	1.22138e-14
2760519	CKLF	9.19969	9.1501	9.05645	7.90576	8.01819	7.93956	1.18091	1.81071e-17	5.77835e-15
6110630	HIST1H2BK	12.7799	12.7548	12.7866	11.6602	11.6383	11.4982	1.1749	2.81148e-16	6.19879e-14
4860152	PLA2G2A	9.71518	9.90008	9.66995	8.55818	8.56577	8.65167	1.16986	1.04578e-08	3.22464e-07
2370132	TNFRSF11B	10.155	10.0152	10.1279	8.96139	8.94521	8.90733	1.16138	2.54779e-15	4.41717e-13
7330300	SP8	9.89539	9.72222	9.8158	8.64542	8.71393	8.59959	1.15816	1.44766e-12	1.25036e-10
2650709	CDH11	10.5612	10.3143	10.4683	9.17322	9.50418	9.20296	1.15445	1.04495e-11	7.29992e-10
6940736	MBNL3	10.456	10.4807	10.4076	9.38554	9.35915	9.14067	1.153	1.7845e-16	4.11509e-14
1010333	MSX1	10.0183	9.93469	9.92576	8.7403	8.86729	8.8139	1.1524	1.19373e-12	1.05404e-10
7570484	TFF3	10.6752	10.6463	10.6302	9.37367	9.71026	9.4509	1.13895	2.49365e-13	2.66798e-11
5050402	HIST1H2BK	10.39	10.5754	10.4369	9.48144	9.28474	9.22131	1.13829	3.63248e-16	7.75122e-14
6940114	COL9A1	10.1254	10.108	10.1084	8.94124	8.99415	9.01872	1.12924	2.79187e-17	8.18672e-15
2450491	GBX2	9.46199	9.58642	9.56091	8.39896	8.50517	8.37903	1.10872	5.56099e-15	8.86475e-13
6550328	KLHL13	9.45624	9.37955	9.57671	8.37287	8.44721	8.33168	1.08692	3.61888e-18	1.45688e-15
6020682	RGMA	11.5786	11.6189	11.5698	10.4007	10.4161	10.692	1.08618	1.86454e-14	2.68403e-12
5690408	IRX3	10.1235	10.1635	10.1902	8.98246	9.1098	9.13301	1.08394	1.78608e-13	1.99169e-11
4280739	APCDD1	10.497	10.5664	10.3947	9.5204	9.37818	9.32131	1.0794	5.67647e-16	1.15237e-13
4850370	WNT5B	9.25982	9.33568	9.33707	8.3128	8.16921	8.24795	1.06753	5.44559e-13	5.21547e-11
520553	NCALD	9.16778	9.17353	9.12275	7.97081	8.20257	8.10437	1.0621	1.65646e-13	1.8825e-11
6250427	C17ORF96	10.84	10.9528	11.0196	9.81761	9.88705	9.92795	1.05993	1.49888e-16	3.67024e-14
10019	RNF165	9.65989	9.78505	9.78977	8.5809	8.82838	8.66909	1.05211	1.19065e-12	1.05404e-10
2030414	BCHE	9.95968	9.89854	9.85221	8.69272	9.00299	8.86285	1.05062	3.31037e-14	4.57139e-12
2690279	ZCCHC12	12.8517	13.0157	13.0329	11.9309	11.8552	11.9634	1.05028	1.60835e-20	1.06115e-17
1770224	PRICKLE1	11.2707	11.3195	11.3476	10.243	10.3324	10.2184	1.04802	9.998e-15	1.52226e-12
7550112	CITED2	11.3623	11.3546	11.2597	10.3109	10.2402	10.2852	1.04677	1.93329e-17	5.96358e-15
3180010	SDK2	9.7639	9.73915	9.90822	8.54292	8.84358	8.96436	1.02014	2.64484e-12	2.15877e-10
1470669	TNC	12.0081	11.987	11.9959	10.9364	10.8738	11.1246	1.01875	1.27316e-08	3.78948e-07
4920131	IGDCC3	12.1898	12.3055	12.2347	11.3094	11.1612	11.2469	1.00417	6.56817e-14	8.43282e-12
6270372	EGFLAM	9.34126	9.3829	9.31417	8.368	8.35584	8.32425	0.996746	3.8142e-17	1.04132e-14
4760097	LOC401720	12.064	11.9618	11.9789	10.798	11.1415	11.0801	0.995099	1.36399e-10	7.18347e-09
1510767	KLHL4	9.91887	9.96841	9.80669	8.87473	9.01239	8.82492	0.993977	3.68764e-16	7.75122e-14
3310291	POU3F2	8.72226	8.89831	9.00444	7.82283	7.99311	7.84003	0.989682	2.13427e-12	1.77249e-10
4780626	SP5	11.8126	11.924	11.9414	10.92	10.9172	10.8898	0.98366	1.54137e-13	1.77721e-11
7570324	ID3	12.7674	12.7914	12.7814	11.9051	11.7522	11.781	0.967296	4.61112e-14	6.22292e-12
1780079	CD99L2	10.3507	10.4063	10.2867	9.41738	9.32901	9.40067	0.965537	3.7515e-19	1.85021e-16
2490551	POU3F2	8.89598	8.88968	8.80283	7.86698	8.04263	7.80098	0.959298	5.03147e-15	8.12976e-13
6480259	MN1	10.8137	10.6674	10.6947	9.69277	9.99791	9.62411	0.953634	3.60447e-09	1.29717e-07
4210670	PAM	11.7443	11.8906	11.737	10.7615	10.9747	10.7788	0.952289	3.37526e-13	3.45556e-11
830672	STMN2	11.1421	11.1352	11.3497	10.177	10.2143	10.4099	0.94192	8.05864e-09	2.55552e-07
3400296	CRABP2	12.7094	12.8025	12.6762	11.6768	11.8789	11.8152	0.939021	2.64879e-11	1.67771e-09
650689	CLIP3	11.5277	11.5481	11.5187	10.4208	10.682	10.6879	0.934574	4.27035e-12	3.2825e-10
360047	GAS1	9.22183	9.31907	9.4956	8.20379	8.52827	8.50305	0.933795	8.12021e-12	5.84458e-10
990615	MTCP1	10.8918	10.7337	10.8142	9.87793	9.94341	9.82477	0.931176	3.45462e-15	5.77846e-13
6940102	TNC	11.4826	11.4078	11.3789	10.3786	10.6416	10.4749	0.924709	4.88541e-10	2.21867e-08
5270431	NAP1L3	11.8626	11.6552	11.7113	10.9208	10.8388	10.6954	0.924701	4.2189e-17	1.13619e-14
4560164	PDLIM7	11.7009	11.6576	11.6576	10.7653	10.7073	10.7864	0.919029	7.83267e-16	1.55035e-13
4590370	SLC2A1	13.5272	13.5889	13.5272	12.6122	12.7883	12.5044	0.912774	4.48909e-13	4.4427e-11
4730019	EFNB1	9.70922	9.77711	9.79103	8.73088	8.97935	8.83225	0.911625	5.05966e-13	4.90889e-11
630546	MN1	10.6696	10.5501	10.6915	9.60241	9.8611	9.72412	0.907879	1.71708e-11	1.13605e-09
6450661	ANKRD20A1	8.90134	9.0468	8.94744	8.04994	8.05963	8.07587	0.903383	3.88025e-18	1.53606e-15
5810414	CYB5A	11.5321	11.6502	11.5996	10.8197	10.5793	10.6756	0.902444	1.00215e-12	9.05063e-11
1050072	KLHL4	10.0778	9.93271	9.95876	9.01977	9.16277	9.11602	0.890219	8.77743e-10	3.74967e-08
7200612	LOC730417	9.35858	9.43958	9.42159	8.37328	8.58563	8.62166	0.879728	4.54054e-11	2.65716e-09
1580025	GNG11	10.3837	10.354	10.3542	9.57452	9.49141	9.38816	0.879278	2.28446e-15	4.01929e-13
3990092	ATP1A2	9.86522	9.87893	9.87426	8.81982	9.10712	9.06607	0.875131	1.69337e-09	6.70348e-08
4200025	OAF	9.66698	9.67682	9.63764	8.84685	8.78344	8.72864	0.874169	2.72654e-15	4.59297e-13
1440615	OTOF	9.11347	9.19423	9.11832	8.17696	8.28308	8.35816	0.869276	3.96007e-13	3.96876e-11
4570739	WNT3A	9.12648	9.2475	9.14261	8.30014	8.39485	8.22169	0.866633	1.70301e-08	4.90302e-07
5490703	POLR3GL	10.2532	10.2914	10.1845	9.33804	9.43348	9.37282	0.861571	1.0325e-12	9.25428e-11
6020255	EGR2	8.77439	8.78294	8.69471	7.82897	7.8904	7.96718	0.855162	3.40469e-06	5.22068e-05
1660767	NEFM	10.3701	10.3363	10.2655	9.50596	9.57369	9.33625	0.852003	5.61701e-12	4.24889e-10
2490307	WNT8A	9.01086	8.93263	9.02886	8.1049	8.1821	8.13899	0.848786	3.0967e-12	2.45996e-10
460767	BGN	12.8159	12.7814	12.8025	12.0562	11.9319	11.8715	0.846732	2.62309e-15	4.51476e-13
1260692	LOC729739	9.61783	9.70595	9.76721	8.91357	8.90818	8.75352	0.838576	1.03474e-09	4.32697e-08
270703	TMEFF2	9.43235	9.4147	9.40247	8.55981	8.7094	8.46697	0.837778	4.95389e-14	6.55505e-12
4670544	ACSS2	12.3068	12.1933	12.2334	11.3919	11.4342	11.3982	0.836377	2.09383e-11	1.35882e-09
1230523	COMMD3	9.2607	9.20747	9.27737	8.368	8.48574	8.38271	0.836365	1.70059e-16	3.99924e-14
4490524	ACSS2	12.1436	12.0139	12.0081	11.2753	11.243	11.1527	0.831572	5.05743e-10	2.26649e-08
6480349	SSBP2	10.327	10.2549	10.3174	9.42655	9.45651	9.53752	0.826215	3.28452e-13	3.40672e-11
2260424	CDH10	9.01812	9.09023	8.95819	8.14699	8.27025	8.17557	0.824576	4.023e-11	2.40086e-09
1850138	SLC35F1	10.1038	10.2141	10.1621	9.31392	9.42544	9.27231	0.822778	6.93837e-13	6.3876e-11
4280450	ZNF423	11.256	11.3617	11.3815	10.5632	10.5049	10.4687	0.820805	3.73736e-10	1.76832e-08
1090280	ZNF680	8.35313	8.41556	8.46697	7.59664	7.60839	7.57121	0.819809	1.38646e-17	4.51113e-15
1820279	TSPAN18	10.9834	10.9774	11.0281	10.1203	10.2699	10.1405	0.819401	1.72792e-10	8.84518e-09
1780075	BAPX1	9.79266	9.81811	9.73612	9.03061	8.93432	8.92623	0.818573	6.5544e-14	8.43282e-12
1010139	LHFP	9.93085	9.80636	9.81749	9.1241	9.09374	8.89364	0.814406	1.01554e-12	9.13676e-11
2570523	ARL2BP	11.1585	10.9931	11.0916	10.4283	10.0935	10.2884	0.811022	5.42275e-13	5.21547e-11
3520768	TAGLN3	9.509	9.66698	9.49679	8.66775	8.85104	8.72176	0.810736	2.82599e-13	2.97004e-11
1940193	KCNK12	11.0547	11.0444	10.8787	10.1407	10.2702	10.1397	0.809109	8.85021e-12	6.33163e-10
1240615	LPHN2	12.1625	12.1043	12.1007	11.254	11.4065	11.2843	0.807548	6.71826e-12	4.92506e-10
5570025	NKD1	9.13604	9.14538	9.17363	8.27912	8.38119	8.37226	0.807492	1.9461e-13	2.13999e-11
3780056	GGCT	11.3387	11.1941	11.156	10.4291	10.524	10.3195	0.80538	1.0583e-15	2.02716e-13
1300228	CUEDC1	11.2298	11.3103	11.2825	10.5299	10.5648	10.3226	0.801773	8.55704e-12	6.14039e-10
7610370	2006-09-01	10.8678	10.7649	11.0191	10.082	10.0512	10.16	0.786175	8.4773e-09	2.67401e-07
2030026	STMN2	10.6275	10.5979	10.5189	9.8091	9.74106	9.87376	0.773463	5.81789e-09	1.93539e-07
6660546	WNT8A	9.02846	8.94503	8.91247	8.19336	8.25006	8.13537	0.769059	4.77801e-13	4.68955e-11
1470121	FZD3	10.3192	10.3845	10.5717	9.39205	9.80769	9.76987	0.768596	5.08835e-09	1.73398e-07
2070575	ALCAM	10.2786	10.144	10.2199	9.32167	9.44334	9.58039	0.765688	1.79403e-11	1.17388e-09
6660382	CDKN1A	10.8747	11.0637	11.0112	10.4241	10.0641	10.1695	0.763993	2.47432e-11	1.5841e-09
4210630	ARHGAP23	11.3232	11.4255	11.4733	10.5966	10.5041	10.8372	0.761371	2.35424e-10	1.1822e-08
830278	GLIPR2	10.3138	10.299	10.326	9.70543	9.406	9.54456	0.760973	5.61956e-13	5.33903e-11
7400653	PFKFB4	10.9903	10.988	10.981	10.0792	10.3499	10.2602	0.756663	3.73464e-12	2.90837e-10
3390021	SDSL	9.55158	9.53379	9.36627	8.71445	8.76973	8.69751	0.756652	2.67261e-15	4.53427e-13
5080192	SERPINE2	15.273	15.1131	15.106	14.4405	14.3673	14.4232	0.75369	2.75438e-06	4.32971e-05
4570358	CNTNAP1	10.3716	10.5471	10.3869	9.61397	9.67409	9.76157	0.751952	1.38596e-11	9.40555e-10
6450543	CST3	12.2416	12.4867	12.313	11.5006	11.6469	11.6544	0.746439	4.141e-12	3.20381e-10
5270519	ALPK2	8.73094	8.63366	8.68451	7.90364	7.99412	7.91351	0.745948	2.07054e-13	2.25594e-11
1770564	MAP2	8.85371	8.86205	8.73025	8.01841	8.17814	8.01239	0.745692	4.20754e-08	1.11662e-06
2750673	SLITRK5	9.67022	9.61631	9.54322	8.88751	8.84811	8.858	0.745376	3.25234e-13	3.38814e-11
4390328	PTN	9.15927	9.13677	9.20523	8.31596	8.48733	8.46783	0.743382	2.51652e-09	9.48767e-08
130020	C14ORF159	10.0512	10.1084	10.0231	9.28474	9.38302	9.31429	0.733571	5.05163e-12	3.84571e-10
290750	SAMD3	9.54649	9.50017	9.53352	8.73961	8.74611	8.89663	0.732611	9.71809e-11	5.28201e-09
6280167	LOC401115	13.0329	12.9694	13.1137	12.1967	12.36	12.3671	0.730732	1.33228e-10	7.04773e-09
670634	SP8	8.77814	8.67158	8.75597	7.93556	8.0431	8.0432	0.727946	2.70805e-12	2.19528e-10
670286	CDK6	9.9651	9.98819	9.89649	9.16886	9.37533	9.12705	0.726179	2.78766e-14	3.89486e-12
5960068	PDGFRB	9.86873	9.79181	9.81376	9.17013	9.07285	9.05383	0.725828	3.59897e-15	5.97782e-13
4810435	SCARB2	11.9725	11.7916	11.8152	11.0667	11.1682	11.1675	0.725617	2.16812e-12	1.79433e-10
6330730	SNAI2	8.73791	8.75939	8.86962	7.87798	8.30681	8.00895	0.724394	2.43602e-09	9.24287e-08
110333	LOC440585	9.09001	9.04949	9.00098	8.24945	8.43559	8.2994	0.718678	1.72225e-13	1.94795e-11
6250482	IGDCC3	9.53579	9.56661	9.54865	8.81673	8.86865	8.81075	0.718307	7.35547e-11	4.12045e-09
1030167	SAMD3	9.65756	9.72412	9.53908	9.02106	8.89732	8.85606	0.715438	2.2084e-09	8.47398e-08
3310037	SOX3	9.82811	9.90252	9.88478	9.1784	9.09401	9.19839	0.714869	2.48523e-14	3.51365e-12
2810576	MBNL3	9.24556	9.14442	9.16594	8.49729	8.52979	8.38546	0.714457	3.86706e-11	2.32533e-09
4830682	CCDC92	9.08949	9.18845	9.1576	8.43834	8.54043	8.31485	0.713972	3.54555e-13	3.59888e-11
4590619	PNMA2	9.87672	9.74564	9.82811	9.00648	9.15597	9.15057	0.712484	1.15729e-07	2.74956e-06
6290725	FYN	9.46579	9.40413	9.54992	8.62418	8.77058	8.89428	0.710268	3.65534e-08	9.81034e-07
4670653	IL1RAPL1	9.22105	9.39899	9.31218	8.63586	8.62313	8.54299	0.710082	1.09391e-13	1.33244e-11
2140154	CYB5A	12.3563	12.3634	12.1798	11.6872	11.4969	11.5878	0.709177	4.74171e-11	2.76042e-09
2030397	CDX2	8.39202	8.43501	8.39163	7.73418	7.69543	7.66845	0.706863	1.16651e-06	2.08794e-05
1770754	LIMCH1	10.2554	10.2383	10.2039	9.50032	9.49073	9.58676	0.706592	1.58371e-09	6.3327e-08
2630519	RSHL3	8.78679	8.86796	8.87734	8.06623	8.18344	8.16699	0.70514	1.17853e-13	1.4145e-11
4780491	TMEM170B	9.09744	8.90762	9.0637	8.18016	8.37171	8.41396	0.700979	5.91791e-12	4.43414e-10
3370725	RHBDL3	10.6267	10.6361	10.5894	9.73417	10.0216	9.99484	0.700523	1.15897e-07	2.75004e-06
4230259	BRCC3	9.49418	9.514	9.51986	8.80795	8.87415	8.75114	0.698268	2.50837e-14	3.52537e-12
3290646	AMOT	10.1279	10.0656	10.0498	9.34743	9.4636	9.34054	0.697258	2.75637e-11	1.71868e-09
6060612	COL1A2	8.81278	8.7845	8.82843	7.95244	8.15335	8.23565	0.694759	4.3566e-12	3.338e-10
2760079	FOXC1	9.19233	9.4046	9.2202	8.62926	8.54509	8.55957	0.694403	5.3139e-10	2.36802e-08
3780053	PALLD	10.6033	10.5056	10.4534	9.73622	9.85039	9.89785	0.692625	6.3652e-13	5.92887e-11
4250678	MGC16121	9.21491	9.17885	9.07518	8.45248	8.4018	8.54165	0.691005	1.93885e-10	9.84008e-09
1660296	ID2	10.983	10.8363	10.8565	10.1305	10.3178	10.1547	0.690931	5.30964e-06	7.68055e-05
4250327	RHOC	12.3906	12.3716	12.4028	11.8143	11.6383	11.6407	0.690512	1.11383e-10	5.97191e-09
10685	ANTXR2	9.67803	9.45017	9.63532	8.80962	8.92547	8.95974	0.689568	3.0931e-11	1.91821e-09
6620392	LFNG	10.5559	10.5484	10.5288	9.86161	9.84143	9.8645	0.688508	2.46742e-10	1.22096e-08
1570441	GPR177	9.342	9.18691	9.31519	8.60638	8.67561	8.50665	0.685153	1.13925e-11	7.86614e-10
3180187	SOX11	11.1042	11.0572	11.105	10.28	10.5132	10.4178	0.685102	2.69773e-08	7.50309e-07
510192	CXXC4	8.99292	8.96737	8.98013	8.30377	8.33894	8.24615	0.68385	5.72202e-15	9.01946e-13
2510326	LOC646332	8.77134	8.61167	8.6561	7.98319	7.98245	8.02217	0.683765	1.14162e-15	2.11418e-13
4280678	SEPP1	9.51699	9.52473	9.58899	8.79404	8.92547	8.8712	0.679998	1.42671e-08	4.17845e-07
7050110	NLGN4X	10.8986	10.9953	10.9636	10.2494	10.222	10.3485	0.679212	6.16685e-11	3.49886e-09
6660735	MAP2	8.73325	8.73033	8.70389	7.9933	8.0692	8.07027	0.678235	1.69109e-08	4.88053e-07
670414	ZIC3	12.7166	12.7341	12.5512	11.8789	12.1726	11.916	0.678091	1.55409e-07	3.563e-06
3610280	C9ORF127	8.85259	8.82854	8.84744	8.16126	8.17146	8.16513	0.676905	3.80862e-13	3.84531e-11
610164	FYN	10.5092	10.467	10.6045	9.73207	9.88278	9.94531	0.673542	5.30852e-09	1.799e-07
50309	DPYSL4	10.3743	10.4012	10.2998	9.65842	9.71335	9.68355	0.673333	1.01025e-09	4.25453e-08
7400433	BCHE	8.90546	8.91758	9.0301	8.15932	8.40916	8.26492	0.673245	1.24573e-10	6.63423e-09
2510671	HS.448059	8.67256	8.63819	8.63475	7.95205	8.01293	7.98268	0.665945	4.11834e-11	2.43937e-09
290343	TTC3	12.1726	12.1741	12.2992	11.4072	11.5622	11.6805	0.665327	1.35956e-07	3.17524e-06
5310079	SETBP1	9.06278	9.11257	8.94229	8.32285	8.48465	8.32088	0.66309	4.38533e-10	2.02984e-08
1030626	HS.390250	9.39113	9.48968	9.58442	8.86137	8.85507	8.76538	0.661141	2.01008e-11	1.30804e-09
2570240	SULF1	8.98317	8.93543	8.93396	8.24898	8.38887	8.23387	0.66028	3.13022e-12	2.47007e-10
1260341	IL13RA1	11.3689	11.3509	11.3938	10.7227	10.7426	10.6727	0.658531	1.70742e-12	1.44838e-10
1440437	LOC151162	11.2307	11.2386	11.0724	10.4442	10.6884	10.441	0.656033	1.6129e-11	1.07914e-09
2450255	LOC391532	11.8396	11.8659	11.9298	11.4168	11.1328	11.1308	0.651632	5.58424e-08	1.44014e-06
3450059	SH3KBP1	11.5006	11.541	11.5245	10.8464	10.9134	10.8555	0.650227	2.84638e-09	1.05965e-07
510484	RAB40B	9.62965	9.62398	9.61497	9.00223	8.99772	8.918	0.650218	6.60019e-09	2.15934e-07
5720180	FZD2	12.0426	12.1558	11.9643	11.5045	11.4085	11.3004	0.649761	7.78428e-10	3.3678e-08
650632	NKAIN2	8.59554	8.35443	8.41689	7.78234	7.80135	7.83502	0.649382	1.95673e-13	2.14176e-11
5050441	ZEB2	8.8499	8.85878	8.78838	8.08379	8.15428	8.31169	0.649102	3.61629e-11	2.20397e-09
5090289	EFNB2	10.9707	10.9125	10.9377	10.2074	10.2898	10.3849	0.64629	1.31038e-11	8.94373e-10
1070435	GAS7	9.60608	9.55079	9.56808	8.8904	8.96844	8.93033	0.645261	7.69986e-11	4.2631e-09
510435	PKIA	10.3336	10.3299	10.2649	9.68699	9.68038	9.62928	0.643932	2.6586e-11	1.67945e-09
1430152	SCML1	9.15046	9.22264	9.13865	8.55114	8.48361	8.55175	0.64175	5.06348e-13	4.90889e-11
1170445	CADM1	10.8688	10.8892	10.9453	10.1916	10.3574	10.2414	0.637633	4.54197e-11	2.65716e-09
6650746	RHBDD2	11.0416	11.1152	11.213	10.3495	10.6016	10.5061	0.637506	8.9299e-12	6.36946e-10
10543	PNCK	9.96735	10.124	10.0943	9.1198	9.33959	9.81474	0.637185	0.000268704	0.00216128
7040328	HES3	8.92264	8.83355	8.88299	8.13523	8.30147	8.2915	0.636994	1.75234e-07	3.94143e-06
5220491	VGLL4	10.6705	10.7556	10.4992	9.91997	10.1013	10.0016	0.634138	6.09677e-09	2.00847e-07
5700189	TCTN1	9.53005	9.45304	9.4022	8.85413	8.8689	8.76155	0.633571	1.41749e-12	1.23327e-10
6760619	ASMTL	10.0542	10.1877	9.94462	9.28287	9.54932	9.45481	0.63317	1.69635e-07	3.83e-06
5560561	TNS3	10.5599	10.6335	10.5734	9.84143	10.0336	9.99676	0.63168	4.70749e-10	2.14611e-08
50427	TMEM106B	9.61631	9.34485	9.64642	8.82038	8.82296	9.07437	0.629955	4.71644e-09	1.61886e-07
1230070	NDRG1	9.42134	9.46985	9.48491	8.80421	8.76033	8.92415	0.629138	5.13157e-11	2.96557e-09
50719	TTYH1	10.3803	10.4095	10.3134	9.71249	9.76958	9.73798	0.627749	1.14738e-05	0.000147471
1070053	SFRS14	11.113	11.1141	11.3704	10.4332	10.6756	10.6071	0.627241	6.75708e-09	2.20459e-07
1260538	ATP6V1G2	9.51749	9.44113	9.4325	8.8421	8.8698	8.80514	0.624694	3.81825e-10	1.79586e-08
3290687	ZNF84	9.15315	9.04272	9.05037	8.51548	8.49495	8.36484	0.623655	6.28968e-11	3.54897e-09
6020152	SH3KBP1	11.273	11.4467	11.3094	10.5393	10.8029	10.8266	0.620128	7.16122e-08	1.8095e-06
520561	RAI1	9.6263	9.60853	9.65517	8.9611	9.05294	9.01568	0.620091	1.18635e-09	4.89206e-08
1570348	CCND2	11.7496	11.8057	11.5885	11.0375	10.9942	11.2537	0.619446	1.68476e-07	3.80746e-06
5550682	WNK1	10.748	10.6646	10.687	10.0935	10.0826	10.0689	0.618216	7.40121e-11	4.13632e-09
1050609	PLAC1	8.60433	8.5751	8.5775	7.9375	7.97206	7.99481	0.617518	2.28325e-14	3.24741e-12
1300670	FHOD3	9.32407	9.36122	9.34304	8.70166	8.77466	8.70057	0.617146	7.60576e-09	2.43138e-07
3440491	GALC	9.80516	9.84734	9.81639	9.03947	9.32179	9.26218	0.615149	1.51036e-11	1.01627e-09
6550204	RSPO3	8.61561	8.53305	8.6075	7.83001	8.06525	8.01618	0.61491	1.11524e-09	4.63571e-08
6550754	EVL	12.4458	12.5323	12.4608	11.8659	11.9499	11.7787	0.614732	3.25611e-12	2.55244e-10
6510050	PTK7	10.6409	10.7051	10.6489	10.0874	10.0598	10.0092	0.612833	9.09327e-10	3.87067e-08
5340246	CRIP2	9.18326	9.35636	9.27913	8.7787	8.60592	8.59938	0.611583	3.06961e-12	2.44663e-10
4570091	NDUFAF3	12.0418	12.0743	12.1615	11.4901	11.5059	11.4491	0.610824	4.33042e-13	4.31896e-11
6590735	NYNRIN	10.8882	10.8922	10.8887	10.1324	10.3281	10.3777	0.610299	2.57655e-08	7.21677e-07
1010349	ASMTL	10.1957	10.3888	10.2701	9.66338	9.59817	9.76867	0.608107	2.81611e-06	4.41215e-05
1660133	LOC440925	8.88342	8.89663	8.88101	8.36533	8.26735	8.20637	0.607336	5.63447e-11	3.21707e-09
2900274	VASN	10.2436	10.3252	10.2517	9.61811	9.69462	9.68646	0.607139	9.74566e-11	5.28491e-09
3460520	CCND2	13.0467	13.0859	12.9869	12.3446	12.4867	12.4669	0.607124	2.91631e-10	1.41363e-08
2640192	BNIP3L	10.776	10.9112	10.959	10.0639	10.3478	10.4161	0.606137	5.88011e-10	2.60568e-08
4070184	FGF12	9.39907	9.38156	9.3985	8.7619	8.83147	8.76815	0.605869	2.90902e-11	1.80877e-09
4780187	HS.19339	9.5803	9.55795	9.48211	8.92565	8.95522	8.92201	0.605823	5.25577e-11	3.02998e-09
3360086	NCOA6	10.2346	10.3687	10.2742	9.76276	9.64794	9.65545	0.603794	1.07462e-12	9.55973e-11
3180053	FAM129B	11.5315	11.7156	11.5843	11.0273	11.0685	10.9271	0.602856	1.01038e-10	5.46663e-09
3870228	COL13A1	8.98072	8.93745	8.9611	8.281	8.44502	8.34711	0.602049	3.16003e-09	1.16368e-07
2750092	NRCAM	9.04705	8.95107	8.90438	8.30163	8.33679	8.46096	0.601043	3.41188e-07	7.08383e-06
1410113	ARL4A	10.5234	10.4382	10.6179	10.0007	9.86238	9.91333	0.601021	2.86855e-08	7.95955e-07
2850010	AKNA	9.90925	9.82695	9.96141	9.34485	9.23545	9.31472	0.600864	1.26086e-10	6.69974e-09
5340201	LOC100132535	9.23958	9.30911	9.38209	8.68947	8.77088	8.66821	0.600746	1.21486e-09	4.99228e-08
730292	RNFT2	10.4403	10.5368	10.3316	9.89044	9.88555	9.7377	0.598344	1.03543e-06	1.87309e-05
6420500	MGAT3	9.62867	9.71956	9.58101	9.0953	9.07908	8.96012	0.59825	3.32588e-09	1.21346e-07
3120600	ADCY6	9.12648	9.21038	9.09221	8.46999	8.47881	8.68608	0.598061	6.49223e-09	2.12985e-07
580491	FLNC	12.0534	12.2407	12.1403	11.5254	11.5567	11.5587	0.59784	9.42975e-07	1.7176e-05
5270112	HMGCS1	14.1423	14.2507	14.193	13.612	13.7218	13.4606	0.597182	7.69353e-08	1.9276e-06
780021	OPN3	9.30193	9.58177	9.32006	8.76287	8.73088	8.92018	0.596615	2.27189e-06	3.65843e-05
5720692	COL13A1	9.04318	8.96618	8.82906	8.34105	8.39832	8.31059	0.596154	1.74179e-09	6.85001e-08
2650112	SLC16A2	10.1947	10.1594	10.2289	9.49767	9.64079	9.66235	0.594043	7.35514e-12	5.35888e-10
6560112	ANKRD1	10.3907	10.1964	10.3716	9.74293	9.72588	9.70971	0.593362	1.73718e-05	0.000210089
6370093	TMEM132B	9.8636	9.74021	9.66727	9.09201	9.24893	9.15107	0.593019	1.90971e-08	5.43877e-07
1340347	C6ORF124	8.87409	8.85926	8.87409	8.26713	8.24488	8.31644	0.592999	6.43164e-08	1.63734e-06
3390128	TPM2	12.7548	12.6787	12.868	12.1714	12.1898	12.1615	0.592951	1.69321e-10	8.68619e-09
1050390	NLGN4X	11.5567	11.7938	11.82	11.102	11.1088	11.1875	0.590734	7.49742e-09	2.40322e-07
4230475	SOX9	9.14639	9.15619	9.23918	8.41332	8.68997	8.66909	0.589793	5.39314e-07	1.0543e-05
3060241	ST6GALNAC5	8.66487	8.66031	8.75478	8.0142	8.2545	8.04195	0.589774	3.77268e-10	1.78148e-08
7380338	UST	10.4305	10.3034	10.4695	9.6522	9.81612	9.96705	0.589365	3.42284e-08	9.25883e-07
1340039	TFPI	9.81298	9.92742	9.88191	9.30714	9.24336	9.30495	0.58895	1.23189e-11	8.43226e-10
6860193	RTN1	8.71998	8.67054	8.75109	8.01123	8.16434	8.1996	0.588812	2.75689e-11	1.71868e-09
5910364	TYMS	12.8313	12.9452	12.9286	12.2843	12.3226	12.3406	0.585892	2.71238e-11	1.70887e-09
6560338	ZNF512	11.255	11.32	11.2469	10.5811	10.7931	10.6904	0.585781	4.70107e-09	1.61591e-07
940703	T	9.53352	9.39963	9.51615	9.05516	8.92633	8.71656	0.583751	0.000128485	0.00116081
5390687	CPE	9.57194	9.52975	9.52299	8.99665	9.00201	8.87668	0.583111	7.53734e-10	3.26692e-08
940427	ISLR	8.28828	8.4248	8.38396	7.70268	7.83913	7.80763	0.58253	4.85635e-12	3.70894e-10
4070193	HS.291319	9.48225	9.51986	9.48171	8.76042	9.16943	8.80945	0.581508	1.86144e-07	4.16318e-06
6480014	IGDCC4	10.1643	9.87994	9.83456	9.30633	9.50188	9.33041	0.580073	5.46947e-09	1.84251e-07
510373	RHBDD2	10.7448	10.8119	10.8634	10.2867	10.1868	10.2111	0.578505	1.60694e-10	8.35186e-09
6900408	EFEMP1	10.1195	10.2811	10.2718	9.64794	9.6365	9.65404	0.577963	2.80439e-06	4.39959e-05
4920390	ROR2	10.0299	10.11	9.83118	9.30167	9.56501	9.37983	0.574851	3.37028e-07	7.00971e-06
2230091	LHPP	9.92663	9.92693	9.96303	9.34623	9.37048	9.37533	0.574847	3.28924e-06	5.06654e-05
4760433	C16ORF7	8.57362	8.69612	8.67536	8.05452	8.06676	8.10023	0.574526	2.09364e-13	2.27069e-11
3780674	ZNF503	8.71041	8.74059	8.58585	8.03853	8.11987	8.15488	0.574521	3.09271e-09	1.14421e-07
5310739	SEMA5B	8.861	8.81856	8.90904	8.18637	8.37626	8.30385	0.574038	3.14586e-11	1.94079e-09
4490615	TSPAN3	11.9742	11.958	12.0713	11.4112	11.3839	11.4887	0.573232	6.19784e-08	1.58633e-06
1470632	UROS	11.1821	11.222	11.0542	10.6371	10.6356	10.4672	0.572784	4.99896e-10	2.24877e-08
4200674	IGFBP2	11.5977	11.6528	11.6208	11.0387	10.931	11.185	0.572208	4.65302e-09	1.60172e-07
6510554	DACH1	8.68879	8.69612	8.76071	8.09958	8.22111	8.11894	0.568665	2.04382e-09	7.89348e-08
1440376	NTM	9.3052	9.31065	9.20486	8.60863	8.73389	8.77496	0.567744	1.52201e-09	6.13767e-08
2230538	LRRN3	10.1777	10.3249	10.2127	9.5282	9.71732	9.77078	0.566324	5.64021e-05	0.000578438
160370	TPM2	13.1829	13.2658	13.2169	12.7356	12.5999	12.6328	0.565741	6.49273e-12	4.80421e-10
3890551	CMTM3	11.5481	11.6737	11.5224	11.1548	10.9631	10.9295	0.565606	6.72272e-10	2.94609e-08
1260086	ID2	10.8555	10.7923	10.776	10.2217	10.1824	10.3259	0.564603	1.35601e-07	3.17524e-06
670528	GYG1	11.6761	11.4358	11.5795	11.0526	10.9965	10.9515	0.563581	1.08966e-08	3.32668e-07
1660019	SNCAIP	9.09509	9.18672	9.13155	8.55723	8.55326	8.61744	0.561811	1.83984e-09	7.18746e-08
1050279	CXXC5	13.2941	13.5197	13.3943	12.7548	12.9439	12.8255	0.561325	4.6692e-10	2.13275e-08
1300369	LOC255783	10.4987	10.5659	10.6536	9.96065	9.96033	10.1214	0.558629	6.68214e-12	4.92506e-10
380070	RPS23	11.2775	11.2906	11.3101	10.6453	10.7913	10.7663	0.558385	1.48516e-08	4.33894e-07
2640411	UNC84B	10.5539	10.7073	10.5783	9.93343	10.212	10.0197	0.558125	4.97009e-07	9.80477e-06
3930592	CAP2	11.482	11.4474	11.5391	10.8904	10.9845	10.9197	0.557964	4.01458e-10	1.87336e-08
4390619	RHOC	11.0578	11.0796	11.0012	10.5097	10.6524	10.3034	0.557649	1.18609e-06	2.11501e-05
1710053	SERP2	8.09512	8.20724	8.08566	7.59289	7.53994	7.58278	0.557474	3.66975e-14	5.03837e-12
3190379	TGFBR3	9.65042	9.52366	9.49731	9.02483	8.98852	8.98614	0.557302	5.62213e-09	1.88345e-07
5260288	DUSP6	11.9213	11.7283	11.7743	11.3996	11.2849	11.0704	0.556357	3.64339e-08	9.78935e-07
7560615	ARL4A	9.12946	9.02128	9.13865	8.43305	8.66116	8.5317	0.554495	1.08254e-07	2.60512e-06
4570398	F2R	9.58689	9.61344	9.62034	8.90395	9.17539	9.07828	0.55435	3.34551e-08	9.09182e-07
1110048	SCRG1	8.28754	8.35699	8.3239	7.62539	7.95514	7.72672	0.553727	1.0805e-08	3.30297e-07
2710646	MSRB2	10.9791	10.9834	11.0058	10.381	10.5245	10.4024	0.553466	3.06398e-10	1.47618e-08
1580048	CAST	8.87734	8.83067	8.96417	8.40455	8.27071	8.33674	0.553392	9.83006e-12	6.94892e-10
3610671	SCD5	8.8914	8.84348	8.95699	8.29963	8.33276	8.4009	0.55286	2.4615e-11	1.58015e-09
6760343	LOC653071	9.29465	9.25098	9.21365	8.80795	8.60787	8.68522	0.552748	1.57833e-09	6.33254e-08
4010136	COL2A1	8.83569	9.09185	8.96265	8.34873	8.52565	8.35763	0.552725	5.54734e-08	1.43218e-06
2140735	RALGDS	11.0052	11.1223	11.0159	10.5151	10.4929	10.4776	0.552604	6.70055e-12	4.92506e-10
3420554	PBK	9.41508	9.31787	9.377	8.70328	8.89428	8.85481	0.552528	3.84176e-09	1.36397e-07
2510066	STRADA	11.1831	11.4609	11.3151	10.799	10.8009	10.7042	0.551655	9.20722e-10	3.91216e-08
130364	C5ORF62	9.51509	9.56418	9.32759	8.97019	8.95188	8.83157	0.551075	3.88623e-09	1.37564e-07
1070047	CDC42EP4	11.9536	11.9881	11.9536	11.3598	11.3996	11.4868	0.5497	2.36442e-08	6.67772e-07
1740458	C7ORF41	9.37616	9.20203	9.18079	8.65974	8.8656	8.585	0.549552	1.1344e-07	2.70796e-06
5490753	NAALAD2	8.81767	8.84607	8.81075	8.21487	8.32832	8.28344	0.549291	8.43929e-10	3.61171e-08
7320646	EPB41L5	9.54456	9.38973	9.49799	8.7679	8.98171	9.03613	0.548845	1.05191e-08	3.23222e-07
6590300	HES5	8.36888	8.46148	8.5069	7.84827	7.94279	7.90388	0.547443	7.28995e-06	0.000100728
1050008	MMRN1	8.26012	8.31577	8.22879	7.63838	7.74314	7.78244	0.546911	7.85911e-10	3.39399e-08
3850187	FBXL2	9.09864	8.96396	9.00357	8.44534	8.52149	8.45969	0.546547	3.21926e-12	2.53191e-10
5570279	HIST1H1C	10.7969	10.7663	10.8372	10.3265	10.2655	10.1744	0.544706	8.42718e-11	4.63339e-09
5910463	PKIA	9.5034	9.40029	9.51158	9.00791	8.8269	8.94782	0.544208	2.4246e-07	5.24013e-06
5310360	TLE4	9.79002	9.90791	9.85797	9.04597	9.43915	9.43926	0.543836	6.00427e-06	8.52441e-05
3190148	DDIT4	11.3448	11.3852	11.3123	10.3561	10.8843	11.1722	0.543247	0.00315207	0.0166188
620240	ABR	11.8333	11.9022	11.8023	11.2775	11.3177	11.3151	0.542509	3.81063e-08	1.01926e-06
1770279	DERA	11.949	11.9287	11.8506	11.2623	11.4868	11.3533	0.54194	2.43431e-10	1.20962e-08
4670059	ZAK	9.89741	9.76023	9.8127	9.36812	9.23668	9.24105	0.541493	1.44149e-11	9.7268e-10
270176	MUM1L1	8.69423	8.71217	8.72836	8.08424	8.18699	8.24103	0.540834	1.738e-10	8.87761e-09
3930154	H2AFY	8.40114	8.40786	8.67872	7.88095	8.04357	7.94317	0.540007	2.84311e-09	1.05965e-07
1990196	DACT3	9.1883	9.24136	9.07578	8.57794	8.66745	8.64006	0.539999	3.1185e-08	8.58291e-07
6660445	C15ORF59	8.95749	9.05715	8.97433	8.55326	8.34858	8.46908	0.539348	1.03276e-06	1.86993e-05
6590088	LRRC41	10.6104	10.5734	10.5181	10.0686	9.89308	10.1226	0.539176	6.99297e-10	3.05888e-08
5420538	TP53INP1	9.21647	9.27632	9.25593	8.58556	8.75187	8.7956	0.538568	1.82639e-09	7.15849e-08
1410603	RAB3IP	12.0444	12.106	12.2061	11.5617	11.5391	11.6401	0.538555	1.07029e-08	3.27672e-07
5220482	CA11	10.4577	10.6095	10.4934	9.9249	9.99108	10.0336	0.537012	6.39579e-10	2.8132e-08
4390300	TOB1	9.93469	10.0636	10.1122	9.32716	9.60461	9.56808	0.536872	2.52065e-06	4.01008e-05
380079	SPATA7	9.85235	9.80246	9.89099	9.37305	9.24849	9.31733	0.535646	2.71498e-07	5.80958e-06
5890653	CDKN1C	9.71596	9.69996	9.79135	9.07682	9.29105	9.23505	0.534788	4.99962e-07	9.85305e-06
6290747	NRGN	9.16394	9.07129	9.14581	8.61138	8.52283	8.64278	0.534685	4.38609e-10	2.02984e-08
3400215	B3GNT1	10.134	10.6182	9.91368	9.67864	9.74267	9.64568	0.532982	0.000125538	0.00113801
1850075	AGBL5	11.2542	11.4168	11.3559	10.7155	10.8201	10.8933	0.532674	3.59194e-07	7.41231e-06
4850731	TFPI	10.1576	10.0252	10.2491	9.62058	9.57312	9.64193	0.532081	2.34494e-09	8.91151e-08
6060646	CRYZL1	10.0945	9.7639	10.0466	9.41518	9.47756	9.41715	0.531689	1.62736e-08	4.71379e-07
4610180	PIK3C2B	9.29372	9.33839	9.26991	8.71914	8.84573	8.74238	0.531592	9.29894e-12	6.61283e-10
7510634	GPRC5C	10.5817	10.5746	10.5807	10.1248	10.0369	9.98068	0.531535	2.47811e-06	3.95565e-05
1770114	PDE4D	8.2915	8.36667	8.30871	7.84573	7.72716	7.79989	0.531367	5.71191e-12	4.30696e-10
3390110	WDR33	10.3285	10.2804	10.2917	9.71596	9.6708	9.92348	0.530142	5.97817e-10	2.63928e-08
1510736	KLC1	10.9763	11.1236	10.9031	10.3837	10.54	10.4912	0.529374	3.97626e-10	1.8628e-08
5090215	IFI6	10.1996	10.2473	10.3797	9.5833	9.85812	9.7984	0.52895	5.71729e-06	8.1707e-05
3060377	MFAP4	10.4124	10.4041	10.3943	9.97591	9.87147	9.7778	0.528574	1.08119e-06	1.94402e-05
6200600	FILIP1	8.94124	9.00542	8.88199	8.20631	8.46213	8.57463	0.528529	5.44852e-06	7.85275e-05
60309	ASB3	10.4287	10.6388	10.5595	10.0432	10.058	9.94234	0.527816	6.50109e-09	2.12985e-07
380603	SLC31A1	10.625	10.7778	10.6593	9.65333	10.516	10.3106	0.527418	0.000131124	0.00117927
650553	BIN1	10.4633	10.5599	10.3987	9.89438	9.9067	10.0404	0.526789	2.7925e-07	5.96078e-06
6330368	ODF2	9.50137	9.52902	9.55537	9.08514	8.97106	8.95069	0.526286	4.46882e-10	2.05704e-08
4290037	NOV	8.61506	8.46452	8.60086	8.04462	8.03745	8.01965	0.52624	7.45025e-09	2.39133e-07
3520598	GPR162	10.2296	10.3987	10.2537	9.86073	9.69714	9.74536	0.526229	1.13414e-06	2.0346e-05
7210398	GYPC	10.8257	10.7069	10.7854	10.3316	10.172	10.2379	0.52549	1.84284e-12	1.55039e-10
3930367	DAB2	9.50585	9.63497	9.5788	9.08121	9.06607	9.00334	0.523	7.2457e-09	2.33831e-07
540452	SMYD3	10.4955	10.5363	10.4875	9.90892	10.0259	10.0172	0.52243	1.786e-10	9.10325e-09
2070451	PAQR8	9.055	9.02707	9.04109	8.60433	8.49341	8.46068	0.52158	7.9737e-09	2.53197e-07
4890241	GPR56	9.39152	9.37329	9.31038	8.76512	8.89031	8.85706	0.520901	3.23714e-08	8.85814e-07
2100253	JAKMIP2	9.00371	9.1704	9.19076	8.64131	8.59434	8.56687	0.520785	2.02064e-07	4.46873e-06
6900630	ATP2B4	9.84766	10.0239	9.95596	9.20615	9.48144	9.57898	0.52031	4.41549e-07	8.90295e-06
4390139	MAPK10	8.56636	8.72019	8.69702	8.21374	8.10298	8.10595	0.520299	1.34951e-06	2.34824e-05
7050019	VIM	13.6273	13.6782	13.5939	13.0879	13.1148	13.1358	0.52027	1.70486e-07	3.84556e-06
940021	PEX11B	10.4297	10.3782	10.4558	9.8453	9.82679	10.0315	0.520031	4.25471e-10	1.98153e-08
520474	ODZ4	9.54554	9.61385	9.49854	9.02483	9.03382	9.04039	0.519629	4.56054e-09	1.5754e-07
6130168	GSTM2	11.3647	10.9869	11.4626	10.6356	10.811	10.8119	0.518565	9.65098e-07	1.75252e-05
4920369	COL5A1	10.1513	10.1924	10.0271	9.68212	9.57596	9.5573	0.518483	4.39264e-10	2.02984e-08
6250468	DUSP6	9.51909	9.49498	9.53306	9.17061	8.84409	8.97751	0.518306	1.27198e-07	3.00021e-06
6220673	SASH1	9.60461	9.70739	9.72633	9.15315	9.14581	9.18642	0.517649	9.54411e-07	1.7371e-05
5420731	CNKSR3	9.939	9.93112	9.80603	9.2944	9.53849	9.29124	0.517336	4.82637e-08	1.26251e-06
7320187	DCTN3	10.8281	10.732	10.7984	10.4325	10.2071	10.168	0.516966	3.23668e-09	1.18741e-07
1090722	RFTN2	8.73266	8.7703	8.66388	8.18721	8.28175	8.14703	0.516952	1.87067e-08	5.34684e-07
670711	PLCL2	9.77489	9.71128	9.66338	9.03841	9.43997	9.12091	0.516756	5.9997e-06	8.52302e-05
3890681	SLC41A3	10.1536	10.2587	10.1738	9.66486	9.68038	9.69114	0.516568	1.04495e-08	3.22464e-07
4040725	NCAM1	8.95171	8.7703	8.77511	8.28698	8.25006	8.41202	0.516022	1.51691e-09	6.12751e-08
7000577	GYPC	10.2079	10.3829	10.2924	9.83581	9.74678	9.75283	0.515935	7.92716e-08	1.97987e-06
650619	FAM125B	9.2083	9.29928	9.34363	8.70262	8.78304	8.81877	0.515594	2.56909e-09	9.67051e-08
5490768	GPR56	9.18219	9.24696	9.18802	8.68582	8.67294	8.71385	0.514854	1.1481e-06	2.05653e-05
1500524	PHC2	8.73194	8.65311	8.77742	8.12381	8.2861	8.20859	0.514658	9.45809e-10	4.01158e-08
1660246	GNB4	9.31847	9.25982	9.33568	8.84159	8.8638	8.66674	0.513947	7.37785e-09	2.37451e-07
7400184	ISLR2	8.48753	8.3913	8.54021	7.93073	8.01084	7.93596	0.513835	2.63222e-09	9.86129e-08
5310364	PAPLN	8.97603	9.1123	8.98329	8.30317	8.58034	8.64851	0.5132	0.00018043	0.0015377
7550685	MAP1B	10.2408	10.2206	10.4279	9.79725	9.82826	9.72633	0.512487	5.42528e-05	0.000559294
6520241	FAM116B	8.64391	8.67336	8.65555	8.11135	8.13749	8.19047	0.511167	7.0335e-10	3.07095e-08
7380202	NR2F2	8.23188	8.17361	8.31178	7.70141	7.69899	7.78349	0.511124	1.29413e-08	3.84707e-07
5260278	PPAPDC3	9.04587	9.05871	9.0295	8.47143	8.5521	8.57766	0.510963	1.11412e-08	3.38828e-07
2120021	COL3A1	8.3513	8.30818	8.30397	7.76386	7.8116	7.85543	0.51085	6.29837e-08	1.61032e-06
4590397	LOC100133836	10.3303	10.0982	10.2094	9.71732	9.67572	9.71263	0.510792	3.61978e-06	5.48672e-05
2680070	EFNB3	10.6513	10.6549	10.7003	10.161	10.1138	10.2014	0.510118	4.36066e-09	1.51869e-07
1300239	TRIM44	10.7695	10.8239	10.7167	10.2842	10.2811	10.2173	0.509174	1.31902e-09	5.37381e-08
6510156	SNORA12	9.41553	9.50251	9.4052	8.83674	8.99643	8.96367	0.508801	6.09686e-06	8.64037e-05
1660037	NLGN1	9.15927	9.2347	9.16091	8.67655	8.73536	8.61861	0.50812	4.1626e-08	1.10593e-06
1770170	CTDSPL	10.5342	10.3318	10.4232	9.91204	9.9243	9.93186	0.507013	4.33033e-09	1.51256e-07
290086	LZTR1	10.8783	10.849	10.7365	10.3059	10.2238	10.4157	0.506124	3.56091e-09	1.28539e-07
1770386	MALT1	9.79167	9.63113	9.53169	9.11942	9.17247	9.14925	0.50445	5.67109e-09	1.89451e-07
70184	CDX1	8.3771	8.39155	8.28443	7.89157	7.82098	7.82838	0.504053	3.10119e-05	0.000345819
1850156	CLDN23	8.27633	8.16401	8.08758	7.68418	7.6434	7.68865	0.5039	8.34009e-10	3.5757e-08
6480491	EPB41L5	10.4253	10.2443	10.3585	9.6691	9.85967	9.98915	0.503424	8.77591e-08	2.16679e-06
6100482	ATP2B4	9.99826	10.1714	10.1357	9.48943	9.68455	9.62411	0.502444	4.69636e-07	9.3502e-06
2070563	ARL6IP5	11.4174	11.328	11.4832	10.9101	10.9182	10.8952	0.501723	3.26658e-07	6.85404e-06
6280092	SLC25A23	11.7899	11.886	11.8134	11.3283	11.3237	11.3361	0.50036	2.62454e-10	1.28532e-08
7610091	ZDHHC14	8.93795	8.83044	8.82234	8.41746	8.34368	8.32897	0.500209	2.2811e-09	8.71072e-08
4860379	C5ORF21	10.3485	10.329	10.1596	9.78183	9.85906	9.69725	0.499658	8.08377e-08	2.01264e-06
4180100	APPL2	9.85812	9.85053	10.0449	9.60394	9.14975	9.50306	0.498949	4.8682e-07	9.65995e-06
940373	SLC41A3	9.86269	9.93809	9.85268	9.3867	9.36886	9.4022	0.498564	2.4056e-11	1.54845e-09
1580520	PTPN13	10.4021	10.3483	10.4435	9.80802	9.98635	9.90471	0.498259	9.81596e-06	0.000129599
5900286	ZFP90	9.71073	9.64807	9.65887	9.17403	9.16875	9.18138	0.497836	1.17063e-09	4.83561e-08
3830768	SOBP	8.55818	8.60822	8.61868	8.05302	8.16872	8.07051	0.497606	4.95452e-10	2.23372e-08
1580477	C11ORF74	10.8843	10.8763	10.8892	10.3336	10.4713	10.354	0.496964	4.51433e-09	1.56304e-07
7200035	DLEC1	8.40519	8.53389	8.41951	7.95717	7.91206	7.99892	0.496812	1.03944e-10	5.61108e-09
5900019	CRTC3	9.32285	9.35807	9.31462	8.93385	8.8372	8.73644	0.496016	5.87594e-09	1.94381e-07
5690228	CDK5RAP2	10.5714	10.6302	10.5403	10.086	10.0751	10.0938	0.495661	2.16842e-09	8.34753e-08
240348	PPM1F	10.8867	10.9286	10.9673	10.4067	10.4865	10.4074	0.493994	1.15066e-08	3.48546e-07
7610538	H1FX	10.7325	10.7909	10.6942	10.1175	10.3182	10.3006	0.493771	1.56409e-06	2.64981e-05
730576	SPRY4	11.3982	11.3912	11.3801	10.9052	10.9112	10.8725	0.493604	1.09329e-07	2.62301e-06
5570653	TM7SF2	11.3559	11.4449	11.4943	11.0052	10.9497	10.8615	0.492882	3.99851e-11	2.39226e-09
5820056	RDM1	9.2158	8.9502	9.14925	8.5832	8.6722	8.58649	0.491117	0.0040425	0.0204206
610152	DAB2	9.68545	9.6489	9.63083	9.20859	9.13898	9.14442	0.491063	5.6141e-09	1.88342e-07
4050687	DLL1	8.7445	8.69438	8.61805	7.99025	8.28916	8.30448	0.491014	1.2848e-06	2.25548e-05
940435	TRIM8	10.1664	10.2822	10.149	9.64175	9.68212	9.80104	0.490904	4.0854e-09	1.43333e-07
4490273	KLHDC5	10.3043	10.0549	10.1526	9.66	9.70724	9.67223	0.490774	3.91064e-08	1.04366e-06
5690239	TRIL	9.31378	9.38507	9.39585	8.82355	8.95414	8.84831	0.489569	8.50365e-09	2.67876e-07
5130440	BIN1	10.5433	10.6617	10.6779	10.0927	9.98931	10.3333	0.489183	3.97143e-07	8.08307e-06
3870102	HNMT	9.60346	9.47103	9.55489	9.0265	9.05803	9.0798	0.488349	5.04471e-07	9.92726e-06
670278	NES	12.1241	12.2325	12.0658	11.6933	11.5066	11.7575	0.488302	1.20258e-07	2.84499e-06
5910148	ACYP1	10.4998	10.5505	10.585	10.0027	10.0735	10.0957	0.487818	4.49603e-08	1.18655e-06
5570110	TRIOBP	11.0765	11.0338	10.9889	10.5731	10.5164	10.5467	0.487718	2.63767e-09	9.86612e-08
3170722	IFT74	10.2012	10.1436	10.183	9.62307	9.67022	9.77305	0.487168	7.69048e-08	1.9276e-06
1260040	EFEMP1	8.8853	8.76166	8.75732	8.3006	8.33957	8.30385	0.486752	7.96922e-07	1.48575e-05
510128	SLC9A9	8.82212	8.87724	8.83225	8.39319	8.27309	8.40835	0.48566	8.71603e-11	4.78113e-09
50255	SNAI2	8.37766	8.37498	8.40138	7.81127	8.0759	7.81039	0.485486	1.90385e-06	3.16005e-05
450626	VGLL3	8.45416	8.43135	8.45303	7.90994	8.02543	7.94697	0.485402	2.50695e-06	3.99364e-05
6110392	GNS	12.3	12.3551	12.4327	11.8126	11.916	11.9041	0.485027	1.99994e-09	7.73656e-08
4010397	PLEKHG3	9.94854	9.94939	9.92529	9.41097	9.44068	9.51699	0.484863	3.9345e-09	1.38859e-07
6980301	NRCAM	8.58522	8.61599	8.71117	8.12942	8.20001	8.12838	0.484856	1.94612e-07	4.33218e-06
2190563	BRD9	11.3502	11.3442	11.3136	10.9077	10.9094	10.7411	0.48324	1.68981e-10	8.68619e-09
6620747	DAZL	8.37738	8.36537	8.41132	7.8715	7.96814	7.86626	0.482723	3.02475e-10	1.46024e-08
5270333	APPBP2	10.0404	10.0413	10.091	9.58177	9.60596	9.54162	0.481117	1.97606e-06	3.25715e-05
6100072	DENND2A	9.20892	9.0379	9.09388	8.61188	8.66207	8.62579	0.480322	1.09004e-07	2.61786e-06
7320349	KCNA5	8.78021	8.86	8.80048	8.32218	8.2964	8.38271	0.479802	1.32916e-08	3.93152e-07
3370136	ACAD11	10.2086	10.2431	10.2558	9.84998	9.76276	9.65626	0.479514	2.48668e-06	3.96667e-05
1580037	HRC	8.72167	8.69144	8.7258	8.17467	8.25918	8.26922	0.478611	1.3913e-07	3.23032e-06
6110215	C12ORF76	9.19233	9.29312	9.26289	8.71586	8.77833	8.81856	0.47853	1.32676e-06	2.31714e-05
2120053	CYP1B1	9.50864	9.37039	9.45856	9.00434	8.9713	8.92813	0.477939	4.06699e-07	8.2493e-06
3800241	CDH6	8.7878	8.66812	8.86796	8.19587	8.45821	8.23887	0.476976	1.48527e-06	2.54166e-05
5310286	SPA17	10.8203	10.8168	10.7325	10.248	10.4031	10.2893	0.476416	3.11164e-07	6.56374e-06
5860039	CALB2	8.5243	8.48851	8.48265	7.99123	8.06604	8.01717	0.473673	8.29486e-09	2.62693e-07
360402	AMPH	9.28544	9.35341	9.23077	8.78956	8.80763	8.85164	0.473594	9.33428e-09	2.92877e-07
7650672	ANGPTL2	9.25142	9.34227	9.24172	8.85845	8.76689	8.78938	0.473564	1.65405e-09	6.56974e-08
20647	ANTXR1	10.7101	10.6271	10.7499	10.1543	10.2727	10.24	0.473366	0.00012005	0.00109502
770639	PDLIM7	9.34652	9.08424	9.25686	8.69674	8.7488	8.82199	0.473366	1.27817e-06	2.24951e-05
1940482	KIFAP3	9.20355	9.35264	9.23331	8.7736	8.82026	8.77579	0.473286	9.28672e-08	2.2787e-06
2360672	TNFRSF19	9.89364	10.0401	10.0046	9.44837	9.47836	9.59222	0.473132	0.000415583	0.00310993
3370113	FRZB	9.8562	9.87362	9.99022	9.4547	9.44289	9.40352	0.472977	6.15179e-08	1.57752e-06
7560138	PMP22	10.3182	10.2739	10.1668	9.73695	9.69261	9.91051	0.472945	2.61638e-10	1.28397e-08
5860398	LOC729739	8.52048	8.55354	8.66553	8.12086	8.0851	8.11585	0.472581	1.77801e-11	1.16984e-09
4880288	ABHD8	9.34351	9.34583	9.16217	8.69238	8.84622	8.90195	0.47032	6.73338e-06	9.39471e-05
580465	VASH1	8.59605	8.83297	8.57957	8.18913	8.23565	8.17365	0.470051	1.55905e-08	4.53807e-07
6330338	ITGA5	10.1143	10.2079	10.2213	9.72232	9.63189	9.77933	0.470013	3.77419e-09	1.34804e-07
770754	TTYH3	10.4183	10.4216	10.393	9.87672	9.95685	9.9921	0.46908	1.1347e-09	4.69537e-08
4260692	HOXA2	8.18852	8.27321	8.22487	7.70347	7.72976	7.84728	0.468697	5.0518e-09	1.72419e-07
160411	NCOA1	9.64994	9.71975	9.55795	9.14998	9.23331	9.13933	0.468339	3.30603e-10	1.57997e-08
7560114	KLHDC8B	9.91156	9.93048	10.0479	9.47895	9.52057	9.48753	0.467619	5.24386e-08	1.35922e-06
6520280	ZSCAN18	10.5717	10.723	10.6513	10.0336	10.2339	10.2788	0.466582	2.69006e-08	7.49054e-07
7560139	NLGN4X	12.422	12.2441	12.2211	11.8626	11.8895	11.7353	0.466568	2.11177e-06	3.44024e-05
3450136	RNF144	9.75889	9.69357	9.64836	9.19142	9.29596	9.21659	0.465616	5.90572e-07	1.14043e-05
3610474	ERCC1	9.10251	9.141	9.10518	8.63197	8.68019	8.64069	0.465276	7.92499e-09	2.51987e-07
2340692	NOTCH3	10.785	10.6957	10.6112	10.1429	10.3087	10.2462	0.464688	1.3368e-07	3.14061e-06
6040634	IRX2	11.9434	11.9666	12.0454	11.395	11.5315	11.6357	0.46441	0.000273173	0.00218907
7330477	SLITRK4	9.22871	9.35543	9.21315	8.80401	8.84732	8.75323	0.464241	4.0292e-09	1.4199e-07
2690181	NECAB2	8.55556	8.83245	8.61487	8.23208	8.19849	8.18029	0.464007	2.50724e-07	5.40891e-06
5390463	FAM107A	8.12113	8.11307	8.15203	7.7241	7.64935	7.62095	0.463945	3.2123e-08	8.80029e-07
730358	C14ORF132	10.2173	10.4833	10.5227	9.89525	9.99354	9.94358	0.463675	2.92674e-08	8.09265e-07
4150193	CD47	8.74781	8.70838	8.77466	8.23007	8.33583	8.27479	0.463388	2.85078e-09	1.05965e-07
5290474	SMARCA2	9.52921	9.61676	9.48943	9.08853	9.0778	9.08099	0.462693	1.26367e-09	5.16603e-08
1940202	LOC554207	8.40688	8.38859	8.25975	7.96646	7.84311	7.85876	0.462299	5.28356e-10	2.35893e-08
2640671	LOC642342	8.69657	8.75081	8.65045	8.28556	8.21544	8.21012	0.462237	7.84181e-08	1.96268e-06
3170239	CSK	11.3815	11.2605	11.2626	10.7291	10.9774	10.8201	0.459344	6.08828e-07	1.17282e-05
2230382	HS.4988	9.42544	9.33928	9.27405	8.88637	8.93066	8.84811	0.457873	1.63427e-07	3.71102e-06
4900333	HAGH	10.7155	10.8296	10.5332	10.2206	10.3305	10.1542	0.457657	7.49695e-07	1.41661e-05
5670458	PRR3	9.41083	9.24351	9.25107	8.87299	9.01823	8.64278	0.457138	0.000233846	0.00192324
6020653	BTBD3	10.9625	10.9564	10.9353	10.3945	10.6069	10.4854	0.455815	2.01912e-05	0.000239432
6560482	EFHC1	9.05836	9.08697	8.99851	8.54796	8.71151	8.51746	0.455637	1.62235e-08	4.70503e-07
3610719	SAMD3	8.39791	8.49624	8.51351	8.01504	8.07748	7.94885	0.455429	7.23484e-09	2.33799e-07
1820739	CCRK	8.72267	8.72658	8.70623	8.29793	8.23613	8.25515	0.455427	3.33106e-09	1.21349e-07
6280100	GPSM1	11.0728	11.0497	11.0929	10.6734	10.6225	10.5539	0.455201	1.03058e-08	3.19168e-07
6420215	STRA6	8.89031	8.77168	8.76755	8.30566	8.46174	8.29691	0.455075	4.08746e-08	1.08718e-06
3710647	MXD4	10.9894	11.1469	11.11	10.5479	10.7093	10.6242	0.454965	6.29668e-07	1.20612e-05
5700451	FKBP9L	9.84648	9.91266	9.84734	9.38236	9.41553	9.44429	0.454764	1.09818e-07	2.62943e-06
6560458	GALNTL1	9.45164	9.38781	9.34884	8.90555	8.97007	8.94913	0.454519	1.1066e-08	3.36975e-07
2070010	DDHD2	9.58848	9.72133	9.75232	9.30132	9.1983	9.19946	0.45435	1.15341e-08	3.48546e-07
5390095	RASSF2	9.0671	8.92694	8.88391	8.56309	8.43513	8.51771	0.454006	2.05891e-06	3.3773e-05
2490333	ZNF467	8.44075	8.50151	8.497	8.08925	7.98004	8.00814	0.453944	1.01783e-09	4.27886e-08
3060609	PTPN13	10.0732	10.0704	10.121	9.43631	9.77206	9.69514	0.453672	1.89351e-06	3.14948e-05
4210561	KIFC2	9.22694	9.23402	9.30144	8.88121	8.63033	8.89031	0.453517	7.80351e-09	2.49125e-07
1430537	TMEM106C	9.58733	9.59447	9.70087	9.18079	9.24823	9.09388	0.453257	1.19622e-06	2.12669e-05
2190743	RBM23	11.5801	11.7353	11.6058	11.2356	11.212	11.1141	0.453206	2.07436e-08	5.87951e-07
5960411	BCYRN1	11.8371	11.8	11.5931	11.2983	11.1438	11.4291	0.453021	0.00029624	0.00234309
6180521	MAPK10	8.30598	8.40648	8.45942	7.89988	7.96182	7.95156	0.452869	9.41788e-07	1.71677e-05
3180465	FYTTD1	9.43641	9.50585	9.34884	8.83898	9.13094	8.9647	0.452161	1.29536e-06	2.26898e-05
5490300	PCDH11X	8.33786	8.32892	8.41819	7.92723	7.85662	7.94731	0.451269	2.32891e-08	6.58526e-07
770440	ULK1	11.754	11.8267	11.7451	11.2896	11.3106	11.3722	0.451137	2.54982e-07	5.49577e-06
1470273	TMEM35	8.95725	8.99532	9.02106	8.49106	8.57885	8.5521	0.450542	1.64838e-08	4.76886e-07
7650047	SLC29A4	10.2612	10.3932	10.3973	9.82727	9.91351	9.95968	0.45042	4.16506e-07	8.441e-06
1510681	NBPF10	13.0104	12.9639	12.9397	12.5378	12.5474	12.4787	0.450034	0.000182434	0.00155366
160181	FOXRED2	9.84998	9.91077	9.80276	9.44672	9.43997	9.32723	0.449863	8.83185e-09	2.77846e-07
1990615	FAM164A	9.66556	9.64327	9.70434	9.15293	9.35264	9.15938	0.449405	1.91171e-06	3.17087e-05
5820601	CCND1	12.6328	12.6134	12.6615	12.2258	12.2009	12.1339	0.449046	4.54828e-08	1.19901e-06
5910632	SMARCD3	8.86148	8.66782	8.80889	8.39702	8.32717	8.26735	0.448881	2.06995e-07	4.56081e-06
2190403	HPS3	9.89944	9.74293	10.1463	9.3707	9.50574	9.5665	0.448569	0.000146143	0.00128945
2510292	RNF219	10.8645	10.8702	10.932	10.4779	10.3853	10.4593	0.448062	1.9752e-07	4.39197e-06
150259	LOC642282	8.5186	8.49561	8.39099	7.95859	8.05721	8.04683	0.447525	2.22571e-09	8.52661e-08
940685	NAV1	8.82132	8.97804	8.85237	8.35627	8.48968	8.46562	0.44672	4.38009e-06	6.49412e-05
160270	FXYD6	9.17589	9.15326	9.12378	8.66888	8.76325	8.6826	0.446067	1.86851e-05	0.000223726
2070403	CABLES2	8.94291	8.94264	9.06031	8.39594	8.59588	8.61635	0.445899	1.18168e-08	3.56635e-07
6660630	TP53INP1	9.84448	10.133	10.0128	9.28676	9.64877	9.71855	0.445374	8.12137e-06	0.000110291
2900768	CLCN6	9.35451	9.37019	9.38132	8.93837	8.87415	8.9581	0.445133	8.8672e-11	4.85285e-09
5720458	ASB3	9.49651	9.43878	9.59352	8.98397	9.21207	9.00212	0.443549	3.02573e-06	4.70642e-05
6840328	SMAD3	9.29465	9.39124	9.22591	8.69722	8.9482	8.93816	0.442738	1.92207e-05	0.000229297
5290463	NME5	8.77932	8.54693	8.60633	8.22922	8.15947	8.21606	0.442608	1.37058e-08	4.03656e-07
3830180	VPS16	10.2584	10.3309	10.1803	9.84937	9.77504	9.81749	0.442588	3.54976e-09	1.28527e-07
1410408	ARID5B	8.40353	8.51304	8.4588	7.98633	8.02329	8.03994	0.441934	5.80631e-09	1.93424e-07
460113	MAGED1	13.4205	13.4587	13.452	12.9536	12.9662	13.0859	0.441863	4.81644e-10	2.19157e-08
4610541	CXORF56	8.76453	8.75315	8.81306	8.26545	8.37505	8.36484	0.441796	1.10403e-08	3.36624e-07
6400403	RGS20	8.2142	8.14601	8.21404	7.71316	7.7347	7.8025	0.441299	4.0824e-11	2.42413e-09
6420025	TMEM16A	8.53277	8.55606	8.57609	8.16355	8.09435	8.08352	0.441165	3.8179e-06	5.74306e-05
2060091	DAG1	11.2901	11.2584	11.2403	10.8766	10.7884	10.8017	0.440746	1.54227e-09	6.20883e-08
2340703	LOC100133372	13.9864	14.0549	14.0722	13.4083	13.6517	13.7312	0.440745	1.70973e-05	0.000207277
7210196	FARP1	10.6401	10.7633	10.6938	10.3352	10.18	10.2612	0.440283	2.18984e-07	4.79824e-06
5340504	AKAP7	9.78067	9.77798	9.75361	9.32454	9.37837	9.29004	0.439766	2.28226e-07	4.98237e-06
1940129	SIRPA	9.61918	9.59827	9.59053	9.03061	9.24042	9.2177	0.439751	1.07985e-07	2.60392e-06
4920202	MAP1A	9.12275	9.32454	9.18998	8.77176	8.81285	8.7334	0.439748	4.56956e-07	9.14374e-06
7550368	FLJ22184	10.9931	10.9538	10.9087	10.4572	10.5906	10.4886	0.439705	8.23975e-05	0.000798819
5420289	OSCP1	8.57245	8.70691	8.57534	8.1695	8.22672	8.13976	0.439571	1.02567e-08	3.18872e-07
7050553	HS.79881	9.43682	9.20871	9.24945	9.0028	8.74988	8.82541	0.43896	7.6133e-06	0.000104648
7320291	IQCK	9.88542	9.83699	9.81687	9.40352	9.45919	9.36405	0.437507	1.2416e-08	3.70948e-07
6620086	FAM75A4	8.27973	8.17514	8.18677	7.80516	7.78906	7.73554	0.437293	3.14915e-09	1.16327e-07
3830170	CBX4	8.65232	8.89619	8.67199	8.20015	8.3185	8.39043	0.437141	5.10681e-07	1.00163e-05
2490113	CD248	9.19423	9.22131	9.06616	8.7066	8.78269	8.68222	0.43673	1.33209e-07	3.13265e-06
940041	TWSG1	11.2083	11.0923	11.2298	10.712	10.7621	10.7465	0.436575	3.24578e-07	6.81643e-06
4640131	PQLC1	11.3789	11.3926	11.3858	10.9857	10.8822	10.9807	0.436207	1.59586e-08	4.63952e-07
6110044	CPS1	10.8561	11.1325	11.1533	10.5505	10.6291	10.6541	0.436042	4.22929e-07	8.55807e-06
3360678	NRXN2	8.8691	8.88121	8.9454	8.35508	8.52565	8.50712	0.43595	1.71258e-07	3.85932e-06
6940561	IFI27L2	10.7032	10.7365	10.6613	10.2242	10.2981	10.2712	0.435826	4.32363e-07	8.73998e-06
3420671	TRAPPC1	11.4871	11.4278	11.4919	11.1033	10.9869	11.0106	0.435365	5.07419e-07	9.96874e-06
870671	BBS2	9.48478	9.55514	9.56939	9.08514	9.24105	8.97845	0.434888	1.28172e-05	0.000161953
6250612	EML1	9.40662	9.37282	9.41134	8.88955	8.90195	9.09572	0.43452	1.4837e-05	0.00018326
3830445	TAGLN3	8.29694	8.27867	8.43852	7.85237	7.89665	7.96173	0.434458	4.08425e-08	1.08718e-06
2710524	MAP1B	11.9442	11.8633	11.9068	11.273	11.5743	11.5665	0.433493	2.54003e-05	0.00029216
6550064	PRDX2	12.6206	12.7735	12.6654	12.1228	12.3177	12.3189	0.433397	2.06781e-06	3.38722e-05

## Sheet: S3C-KEGG down genes
Table S3C - KEGG enrichment analysis of genes downregulated after DPY30 KD in hPSC
Term	Adjusted P-value	Genes
HSA04350 TGF BETA SIGNALING PATHWAY	0.000482102	MYC;NODAL;LEFTY1;ACVR1;LEFTY2;PPP2R2B;PPP2R2C;BMP2;SMAD7;ID1;BMPR1A
HSA04514 CELL ADHESION MOLECULES	0.00325038	F11R;HLA-A;HLA-B;CD40;HLA-G;HLA-DOA;CLDN7;HLA-DMA;ICAM3;CDH1;CLDN10;CDH3
HSA04310 WNT SIGNALING PATHWAY	0.0173975	PRKCB1;WNT3;RAC3;PPP2R2B;PPP2R2C;SOX17;MYC;CER1;FZD5;DKK4;DKK1
HSA04940 TYPE I DIABETES MELLITUS	0.0247938	HLA-DMA;HLA-DOA;HLA-A;HLA-B;HLA-G
HSA00670 ONE CARBON POOL BY FOLATE	0.0240341	AMT;GART;MTHFD1
HSA04612 ANTIGEN PROCESSING AND PRESENTATION	0.030068	HLA-DMA;HLA-A;HLA-B;HLA-G;CD74;TAP1;HLA-DOA
HSA04530 TIGHT JUNCTION	0.0526904	PRKCB1;F11R;PPP2R2B;PPP2R2C;CRB3;CLDN7;PRKCH;RRAS2;CLDN10

## Sheet: S3D-MGI phenotype down genes
Table S3D - MGI phenotype enrichment analysis of genes downregulated after DPY30 KD in hPSC
Term	Adjusted P-value	Genes
MP0000266_abnormal_heart_morphology_	1.29415e-08	LDHA;SERPINE1;NODAL;HSD11B2;SPP1;FGF8;FGF2;CCL2;IER3;CASP3;SPINT1;LEFTY1;LEFTY2;NOX4;CBS;APOE;HAS2;MMP9;FOXO1;CAV1;SALL4;CXCR4;PHC1;IRAK1;MIXL1;SCG5;BMPR1A;GRB14;ERBB3;DNMT3B;TNNI3;MYC;ACTC1;TIMP4;OVOL2;HMOX1;HEY2;OTX2;ACVR1;FGFRL1;CYP26A1;BMP2;SMAD7;CYR61;SOX4
MP0002925_abnormal_cardiovascular_devel_	1.29415e-08	CTGF;SERPINE1;NODAL;ERBB3;SPP1;FGF8;FGF2;ERRFI1;ACTC1;CCL2;OVOL2;HEY2;LEFTY1;ACVR1;CDH1;LEFTY2;CBS;FGFRL1;F11R;CYP26A1;HAS2;PRDM1;BMP2;SMAD7;ETS1;ETS2;CYR61;ADM;FZD5;MMP9;FOXO1;SOX4;SALL4;CXCR4;PHC1;MIXL1;BMPR1A
MP0002080_prenatal_lethality_	3.18876e-07	EOMES;SLC3A2;MID1;SPINT2;SPINT1;SCNN1A;APOE;HAS2;ADM;FOXO1;WNT3;FOXQ1;EPCAM;CXCR4;MIXL1;BMPR1A;PROCR;CER1;ACTC1;OTX2;CDH1;PPM1B;CYP26A1;BMP2;CYR61;SOX17;CALCR;LDHA;NODAL;FGF8;FREM1;DNAJB6;CASP3;LEFTY1;FKBP4;LEFTY2;GDF3;F11R;PRDM1;LHX1;ETS1;ETS2;SALL4;PHC1;NANOG;CTGF;EMG1;ERBB3;DNMT3B;MTHFD1;MYC;OVOL2;HMOX1;RRAS2;ACVR1;TERF1;FGFRL1;POLB;DYNC1H1;FZD5;SOX4;POU5F1;MCM2
MP0002086_abnormal_extraembryonic_tissu_	4.12507e-07	NODAL;EOMES;PROCR;FGF8;MYC;OVOL2;DNAJB6;OTX2;SPINT1;FKBP4;CDH1;LEFTY2;TERF1;CBS;GDF3;FGFRL1;HAS2;PRDM1;LHX1;BMP2;ETS2;CYR61;ADM;FZD5;FOXO1;WNT3;SALL4;EPCAM;SOX17;NANOG;MIXL1;BMPR1A
MP0001614_abnormal_blood_vessel_	1.00562e-05	SERPINE1;NODAL;SPP1;FGF8;ERRFI1;FGF2;CCL2;CASP3;LEFTY1;LEFTY2;APOE;F11R;HAS2;PRDM1;ETS1;ETS2;ADM;KIT;PROM1;MMP9;FOXO1;TUB;CAV1;CXCR4;PHC1;BMPR1A;CTGF;OVOL2;HMOX1;HEY2;ACVR1;FGFRL1;BMP2;CYR61;FZD5;SOX4
MP0002084_abnormal_developmental_patter_	0.00013028	NODAL;EOMES;PROCR;FGF8;MYC;CER1;MID1;OVOL2;SPINT2;OTX2;ACVR1;LEFTY2;GDF3;CYP26A1;HAS2;LHX1;BMP2;DKK1;SALL4;SOX17;NANOG;MIXL1;BMPR1A
MP0002085_abnormal_embryonic_tissue_	0.00013028	CTGF;EMG1;NODAL;EOMES;ERBB3;HESX1;DNMT3B;FGF8;CER1;OVOL2;SPINT2;OTX2;ACVR1;CDH1;PPM1B;LEFTY2;GDF3;CYP26A1;HAS2;PRDM1;LHX1;BMP2;DKK1;FOXO1;SALL4;EPCAM;POU5F1;SOX17;PHC1;NANOG;MCM2;MIXL1;BMPR1A
MP0001672_abnormal_embryogenesis/_devel_	0.000183509	CTGF;NODAL;EOMES;PROCR;DNMT3B;BRWD3;CER1;MID1;OVOL2;OTX2;SPINT1;ACVR1;CDH1;LEFTY2;GDF3;POLB;HAS2;LHX1;BMP2;DKK1;FOXO1;SOX17;PHC1;MIXL1
MP0005380_embryogenesis_phenotype_	0.000183509	CTGF;NODAL;EOMES;PROCR;DNMT3B;BRWD3;CER1;MID1;OVOL2;OTX2;SPINT1;ACVR1;CDH1;LEFTY2;GDF3;POLB;HAS2;LHX1;BMP2;DKK1;FOXO1;SOX17;PHC1;MIXL1
MP0003890_abnormal_embryonic-extraembry_	0.00051172	CER1;GDF3;LHX1;NODAL;OTX2;EOMES
MP0000343_altered_response_to_	0.000862041	MMP9;APOE;HMOX1;FGF2;CCL2;TIMP4;KIT;SPP1
MP0002148_abnormal_hypersensitivity_rea_	0.000862041	MMP9;APOE;F11R;CD40;CCL2;CD74;SPP1;EEF1A2;TRPM4;SEMA4A;NLRP12
MP0003956_abnormal_body_size_	0.000913947	NFKBIA;COL7A1;CCL2;SLC7A10;CBS;APOE;CD74;APRT;GABRB3;MMP9;TUB;FGFR4;FOXQ1;EEF1A2;CXCR4;BMPR1A;GNG3;PRODH;ACTA1;ACTC1;CCRN4L;ACOX1;HEY2;OTX2;SHISA2;SNCA;BMP2;SMAD7;CCKBR;MAPK13;SOCS2;LDHA;SERPINE1;NODAL;FGF8;FABP5;CLDN7;CASP3;FKBP4;GDF3;ETS1;PROM1;CAV1;PHC1;PRKCH;SCG5;GRB14;ERBB3;DNMT3B;MTHFD1;MYC;ASS1;PCSK1N;HMOX1;TERF1;FGFRL1;STC2;DYNC1H1;FZD5;MCM2;CTSC;NPAS1
MP0001216_abnormal_epidermal_layer_	0.00168517	APOE;NFKBIA;ERRFI1;COL7A1;MMP9;CAV1;ASS1;ITGB5;FREM1;SPINT1;PRKCH;CDH1;SCG5;TERF1;CBS
MP0002972_abnormal_cardiac_muscle_	0.00246241	MMP9;APOE;CAV1;SPP1;SMAD7;IER3;HMOX1;HEY2;ADM;NOX4;ACTC1;BMPR1A
MP0003861_abnormal_nervous_system_	0.00320954	NODAL;EOMES;FGF8;FGF2;MID1;COBL;CASP3;LEFTY2;APOE;LHX1;FOXQ1;SALL4;EPCAM;CXCR4;MIXL1;NEFH;BMPR1A;ERBB3;HESX1;DNMT3B;CER1;ASS1;OVOL2;OTX2;ACVR1;FGFRL1;CYP26A1;POLB;BMP2;DKK1;SOX4
MP0010769_abnormal_survival_	0.00320954	LDHA;HSD11B2;NFKBIA;FGF8;ERRFI1;COL7A1;P2RX2;CLDN7;CASP3;SLC7A10;LEFTY1;LEFTY2;CBS;GDF3;APOE;PRDM1;ETS1;APRT;GABRB3;FOXO1;SALL4;PRKCH;SCG5;BMPR1A;ERBB3;HESX1;DNMT3B;TNNI3;ACTA1;ACTC1;ASS1;HMOX1;HEY2;OTX2;SHISA2;TERF1;BMP2;SMAD7;SOX17;MCM2
MP0003186_abnormal_redox_activity_	0.00341558	APOE;HMOX1;ADM;ASS1;GCLM;NOX4;CBS
MP0010770_preweaning_lethality_	0.00344836	LDHA;HSD11B2;NFKBIA;FGF8;ERRFI1;COL7A1;P2RX2;CLDN7;CASP3;SLC7A10;LEFTY1;LEFTY2;CBS;PRDM1;ETS1;KIT;APRT;GABRB3;FOXO1;SALL4;PRKCH;SCG5;BMPR1A;ERBB3;HESX1;DNMT3B;ACTA1;ACTC1;ASS1;HMOX1;HEY2;OTX2;SHISA2;TERF1;SMAD7;SOX17;MCM2
MP0002082_postnatal_lethality_	0.00344836	LDHA;HSD11B2;NFKBIA;FGF8;ERRFI1;COL7A1;P2RX2;CLDN7;CASP3;SLC7A10;LEFTY1;LEFTY2;CBS;PRDM1;ETS1;KIT;APRT;GABRB3;FOXO1;SALL4;PRKCH;SCG5;BMPR1A;ERBB3;HESX1;DNMT3B;ACTA1;ACTC1;ASS1;HMOX1;HEY2;OTX2;SHISA2;TERF1;SMAD7;SOX17;MCM2
MP0000716_abnormal_immune_system_	0.00380778	LDHA;SERPINE1;EOMES;NFKBIA;SPP1;SERPINB9;GALR2;CCL2;CASP3;APOE;CD40;CD74;ETS1;SEMA4A;KIT;MMP9;FOXO1;PMAIP1;CAV1;FOXQ1;EEF1A2;CXCR4;PHC1;TNFRSF8;TAP1;BMPR1A;DNMT3B;MYC;NLRP12;HMGB3;HMOX1;TRPM4;RRAS2;SMAD7;ABCD1;SOX4;PSMB8;SOX17;CALCR;PSMB10
MP0010768_mortality/aging_	0.00380778	LDHA;HSD11B2;NFKBIA;FGF8;ERRFI1;COL7A1;P2RX2;CLDN7;CASP3;SLC7A10;LEFTY1;LEFTY2;CBS;GDF3;APOE;PRDM1;ETS1;APRT;GABRB3;FOXO1;SALL4;PRKCH;SCG5;BMPR1A;ERBB3;HESX1;DNMT3B;TNNI3;ACTA1;ACTC1;ASS1;HMOX1;HEY2;OTX2;SHISA2;TERF1;BMP2;SMAD7;SOX17;MCM2
MP0001286_abnormal_eye_development_	0.00460512	CTGF;NODAL;HESX1;DKK1;OVOL2;FREM1;CASP3;PHC1;OTX2;ALDH1A3;BMPR1A;CBS
MP0003119_abnormal_digestive_system_	0.00490473	SOX17;NODAL;OTX2;CYP26A1;MIXL1;OVOL2;SALL4
MP0002081_perinatal_lethality_	0.0052526	LDHA;NODAL;NFKBIA;FGF8;CASP3;SPINT1;SCNN1A;LHX1;ETS1;GABRB3;CXCR4;PHC1;BMPR1A;CTGF;ERBB3;HESX1;DNMT3B;ASS1;HMOX1;HEY2;OTX2;ACVR1;CDH1;ALDH1A3;TERF1;FGFRL1;CYP26A1;POLB;SMAD7;DYNC1H1;CYR61;DKK1;GSC
MP0003935_abnormal_craniofacial_develop_	0.00638248	CTGF;NODAL;CYP26A1;HESX1;BMP2;FGF8;DKK1;FOXO1;OVOL2;PHC1;GSC;OTX2;ACVR1;BMPR1A
MP0005595_abnormal_vascular_smooth_	0.00673216	MMP9;APOE;CAV1;CCL2;SPP1;HMOX1;FGF2;CBS
MP0003937_abnormal_limbs/digits/tail_de_	0.00682808	CYP26A1;HAS2;BMP2;SALL4;FGF8;PHC1;BRWD3;DKK1;BMPR1A
MP0000049_abnormal_middle_ear_	0.00682808	FGF8;MYC;PHC1;GSC;OTX2;ACVR1;SALL4
MP0002128_abnormal_blood_circulation_	0.0068998	SERPINE1;ERBB3;DNMT3B;SPP1;CCL2;TIMP4;OVOL2;APOE;PRDM1;SMAD7;ETS1;CYR61;CCKBR;ADM;FZD5;SOX4;CXCR4;SCG5;BMPR1A
MP0002429_abnormal_blood_cell_	0.0068998	EOMES;NFKBIA;SPP1;GALR2;CCL2;CBS;APOE;CD40;CD74;SEMA4A;KIT;APRT;MMP9;FOXO1;FOXQ1;EEF1A2;CXCR4;TNFRSF8;TAP1;BMPR1A;PROCR;HMGB3;TRPM4;SMAD7;SOX17;CALCR;LDHA;SERPINE1;FGF2;SERPINB9;CLDN7;CASP3;ETS1;PMAIP1;CAV1;PHC1;DNMT3B;MYC;NLRP12;HMOX1;RRAS2;FGFRL1;ABCD1;SOX4;PSMB8;MCM2;PSMB10
MP0001853_heart_inflammation_	0.00695233	CAV1;MMP9;APOE;SERPINE1;IRAK1
MP0001819_abnormal_immune_cell_	0.00695233	EOMES;NFKBIA;SPP1;SERPINB9;CCL2;CASP3;APOE;F11R;CD40;CD74;ETS1;SIGIRR;SEMA4A;KIT;MMP9;FOXO1;TUB;CAV1;FOXQ1;CXCR4;IRAK1;CHST4;TAP1;IRF7;BMPR1A;MAP2K3;MYC;NLRP12;TRPM4;RRAS2;IDO1;SMAD7;CTSC;CALCR;PSMB10
MP0009384_cardiac_valve_regurgitation_	0.00793403	ERBB3;FGFRL1;HEY2;BMPR1A
MP0008932_abnormal_embryonic_tissue_	0.00865879	CYP26A1;ERBB3;SALL4;FGF8;NANOG;ACVR1;KIT;TERF1
MP0000249_abnormal_blood_vessel_	0.00906014	APOE;SPP1;ETS1;ADM;KIT;MMP9;CAV1;CCL2;CXCR4;HEY2;TRPM4;ID1;CBS
MP0005332_abnormal_amino_acid_	0.00914627	APOE;SPR;PRODH;ASS1;GCLM;SPP1;MTHFD1;SLC7A10;CBS
MP0001293_anophthalmia_	0.00914627	CASP3;OTX2;HESX1;DKK1;FREM1;BMPR1A
MP0005620_abnormal_muscle_contractility_	0.00982552	APOE;SPP1;SMAD7;FGF2;ADM;ACTC1;MMP9;CAV1;IER3;HEY2;NOX4;BMPR1A
MP0001324_abnormal_eye_pigmentation_	0.0109432	TUB;CCL2;CASP3;OTX2;SEMA4A;KIT;PROM1;BMPR1A
MP0005448_abnormal_energy_balance_	0.0109432	GDF3;APOE;SERPINE1;CAV1;CCL2;CCRN4L;FABP5;CCKBR;MAPK13
MP0009785_altered_susceptibility_to_	0.0109432	MMP9;HMOX1;CAV1;CCL2;NFKBIA;TAP1;SPP1
MP0002152_abnormal_brain_morphology_	0.0110688	NODAL;EOMES;SPP1;FGF8;FGF2;MID1;COBL;FREM1;CASP3;APOE;LHX1;GABRB3;CAV1;FOXQ1;EEF1A2;SALL4;CXCR4;SCG5;BMPR1A;ERBB3;HESX1;CER1;ASS1;OVOL2;OTX2;SHISA2;FGFRL1;SNCA;CYP26A1;POLB;BMP2;FZD5;DKK1;FGF17;SLC30A3;MCM2
MP0005025_abnormal_response_to_	0.0121688	SERPINE1;EOMES;NFKBIA;SPP1;MAP2K3;SERPINB9;CCL2;HMOX1;CDH1;SNCA;APOE;PRDM1;CD74;KIT;MMP9;CAV1;FOXQ1;CTSC;TAP1;IRF7
MP0003221_abnormal_cardiomyocyte_apopto_	0.0121688	HMOX1;NOX4;ACTC1;ADM;BMPR1A
MP0003984_embryonic_growth_retardation_	0.0123582	CTGF;POLB;HAS2;PROCR;LHX1;DNMT3B;BMP2;MYC;BRWD3;MID1;FOXO1;OVOL2;SOX17;PHC1;OTX2;SPINT1
MP0004811_abnormal_neuron_physiology_	0.0137003	SNCA;EOMES;POLB;ERBB3;FGF8;DYNC1H1;MMP9;GSTM1;UNC5A;CCL2;ASS1;GCLM;CASP3;NEFH
MP0002088_abnormal_embryonic_growth/wei_	0.0149618	CTGF;PROCR;DNMT3B;MYC;BRWD3;MID1;OVOL2;OTX2;SPINT1;POLB;HAS2;LHX1;BMP2;FOXO1;SOX17;PHC1
MP0000432_abnormal_head_morphology_	0.0153223	CTGF;HESX1;DNMT3B;FGF8;BRWD3;COL7A1;CCL2;OTX2;ACVR1;ALDH1A3;CBS;FGFRL1;CYP26A1;LHX1;DKK1;FOXQ1;BMPR1A
MP0002229_neurodegeneration_	0.0162044	SNCA;APOE;ERBB3;FBXO2;DYNC1H1;ABCD1;KIT;PROM1;GABRB3;TUB;CCL2;EEF1A2;CASP3;NEFH
MP0004808_abnormal_hematopoietic_stem_	0.0190854	MMP9;SOX17;PHC1;MATK;SPP1;ID1
MP0001730_embryonic_growth_arrest_	0.0195546	EMG1;NODAL;EOMES;SALL4;DNAJB6;EPCAM;OTX2;SPINT1;ACVR1;CDH1;BMPR1A
MP0006292_abnormal_olfactory_placode_	0.0212796	OTX2;HESX1;DKK1
MP0005023_abnormal_wound_healing_	0.0234182	MMP9;SERPINE1;CAV1;CCL2;SPP1;FGF2;PRKCH
MP0000762_abnormal_tongue_morphology_	0.0241772	FGF8;CXCR4;GSC;OTX2;COL7A1;TERF1
MP0010630_abnormal_cardiac_muscle_	0.0243586	NODAL;HAS2;ERBB3;SMAD7;TNNI3;ACTC1;CAV1;OVOL2;IER3;HEY2;IRAK1
MP0005391_vision/eye_phenotype_	0.027945	APOE;EOMES;HESX1;SEMA4A;DKK1;MMP9;TUB;FREM1;CASP3;OTX2;BMPR1A
MP0001845_abnormal_inflammatory_respons_	0.02957	SERPINE1;ERBB3;NFKBIA;SPP1;CUZD1;CCL2;LITAF;PRKAR1B;CASP3;HMOX1;CBS;APOE;CD40;CCKBR;SIGIRR;ADM;ABCD1;KIT;APRT;MMP9;FOXO1;CAV1;IRAK1
MP0002135_abnormal_kidney_morphology_	0.0347254	SERPINE1;HSD11B2;SPP1;FGF8;ABCA7;FREM1;CLDN7;HMOX1;CBS;FGFRL1;APOE;CYP26A1;CD40;LHX1;ADM;KIT;APRT;CAV1;SALL4;CXCR4
MP0002136_abnormal_kidney_physiology_	0.035042	SERPINE1;HSD11B2;SPP1;FGF8;CLDN7;HMOX1;SCNN1A;NOX4;APOE;CD40;ADM;KIT;APRT;CAV1;CXCR4
MP0000163_abnormal_cartilage_morphology_	0.035042	FGFRL1;CTGF;HAS2;BMP2;FGF8;ERRFI1;MMP9;CAV1;GSC;OTX2;ACVR1;BMPR1A
MP0001697_abnormal_embryo_size_	0.035042	CTGF;NODAL;PROCR;DNMT3B;FGF8;OVOL2;DNAJB6;OTX2;ACVR1;PRDM1;LHX1;BMP2;ETS2;WNT3;SALL4;EPCAM;BMPR1A
MP0003953_abnormal_hormone_level_	0.035042	GNG3;HSD11B2;ERBB3;SPP1;CCL2;FABP5;CLDN7;FKBP4;CBS;APOE;CCKBR;KIT;MAPK13;FOXO1;GSTM1;SPR;TUB;SOCS2;CAV1;SOX4;CALCR;SCG5
MP0002452_abnormal_antigen_presenting_	0.035042	NFKBIA;SPP1;MYC;CCL2;CASP3;TRPM4;RRAS2;IDO1;APOE;F11R;CD74;SMAD7;ETS1;SIGIRR;SEMA4A;KIT;MMP9;TUB;CAV1;IRAK1;CALCR;TAP1;BMPR1A
MP0002398_abnormal_bone_marrow_	0.035042	LDHA;EOMES;NFKBIA;SPP1;FGF2;CASP3;APOE;CD74;ETS1;SEMA4A;KIT;MMP9;FOXO1;CXCR4;PHC1;TNFRSF8;TAP1;PROCR;DNMT3B;MYC;MATK;HMGB3;RRAS2;FGFRL1;SMAD7;SOX4;SOX17;MCM2;PSMB10
MP0006072_abnormal_retinal_apoptosis_	0.035042	MMP9;TUB;EOMES;BMPR1A
MP0001175_abnormal_lung_morphology_	0.0383942	LDHA;SERPINE1;NODAL;SPP1;ERRFI1;HEY2;LEFTY1;ID1;CBS;APOE;POLB;MMP9;SOCS2;CAV1;BMPR1A
MP0000609_abnormal_liver_physiology_	0.0383942	SERPINE1;DECR1;TRIM24;CCL2;CCRN4L;APOC1;ACOX1;HMOX1;CBS;APOE;AGPAT5;CCKBR;KIT;TUB;CAV1;SCG5
MP0002083_premature_death_	0.0473487	NODAL;HSD11B2;NFKBIA;RAC3;ERRFI1;COL7A1;CASP3;SLC7A10;CBS;APOE;CD74;APRT;GABRB3;FOXO1;CAV1;FOXQ1;EEF1A2;SALL4;BMPR1A;GNG3;MYC;ASS1;HMOX1;OTX2;SNCA;DYNC1H1;MUTYH;MCM2
MP0002722_abnormal_immune_system_	0.0477303	LDHA;NODAL;GRB14;NFKBIA;DNMT3B;FGF8;ERRFI1;MYC;HMOX1;RRAS2;APOE;CD74;ETS1;ADM;KIT;FOXO1;FOXQ1;EEF1A2;SOX17;PHC1;CHST4;MCM2;TNFRSF8
MP0002066_abnormal_motor_capabilities/c_	0.047732	EOMES;HSD11B2;RAC3;ERRFI1;DECR1;MID1;GALR2;CCL2;SLC7A10;SCNN1A;APOE;HAS2;ADM;APRT;PROM1;GABRB3;CAV1;EEF1A2;NEFH;BMPR1A;ERBB3;TNNI3;ASS1;DRD4;PCSK1N;HMOX1;OTX2;SNCA;FGFRL1;POLB;DYNC1H1;CCKBR;ABCD1;FZD5;FGF17;GSTM1;SPR;MCM2;NPAS1
MP0009764_decreased_sensitivity_to_	0.0478198	MMP9;PMAIP1;APOE;CCL2;NOX4
MP0002019_abnormal_tumor_incidence_	0.0479564	EOMES;RAC3;SPP1;ERRFI1;MYC;FGF2;TRIM24;CCL2;ACOX1;TERF1;RAB25;ETS2;MMP9;FOXO1;MUTYH;CAV1;FGFR4;FOXQ1;PRKCH;MCM2

## Sheet: S3E-MGI phenotype up genes
Table S3E - MGI phenotype enrichment analysis of genes upregulated after DPY30 KD in hPSC
Term	Adjusted P-value	Genes
MP0003861_abnormal_nervous_system_	2.23646e-09	SERPINE2;T;GAS1;HIST1H1C;FOXC1;PTK7;CDKN1A;RGMA;FST;KIFAP3;SLC31A1;ABR;ZEB2;NLGN1;TWSG1;ITGA5;FOXJ1;LEF1;PALLD;NEFM;CITED2;MSX1;CCND1;CCND2;GBX2;ZIC3;DLL1;NCAM1;GPR56;CDK5RAP2;NCOA6;EFNB3;EFNB2;DAG1;TCTN1;NR2F1;COL2A1;FZD3;FZD2;WNT3A;ODZ4;SOX9;HOXA2;CSK;EGR2;SOX11;POU3F2;F2R
MP0002152_abnormal_brain_morphology_	2.23646e-09	SERPINE2;GAS1;FOXC1;AMOT;CDKN1C;CDKN1A;FABP7;RGMA;PEX11B;CADM1;KIFAP3;WNK1;ABR;EFHC1;KLC1;FYN;CST3;TWSG1;ITGA5;FOXJ1;LEF1;PALLD;CITED2;MSX1;CCND1;CCND2;GBX2;ZIC3;NRCAM;SLC2A1;DLL1;NCAM1;GPR56;CNTFR;CDK5RAP2;BBS2;NCOA1;NCOA6;VIM;DPYSL4;EFNB1;EFNB2;DAG1;TCTN1;IL1RAPL1;NR2F1;COL2A1;FZD3;ATP1A2;SLITRK5;SOX3;HOXA2;GALC;CNTNAP1;EGR2;POU3F2;SP8;F2R
MP0002882_abnormal_neuron_morphology_	7.59208e-08	EGFLAM;ROR2;PMP22;ALCAM;GAS1;FOXC1;PTK7;CDKN1A;ID2;FST;HES5;CLCN6;KLC1;FYN;NEFM;SULF1;MSX1;CCND1;CCND2;OTOF;GBX2;NRCAM;DLL1;NCAM1;GPR56;CNTFR;BBS2;NCOA1;NCOA6;VIM;COL13A1;DPYSL4;ISLR2;EFNB3;EFNB2;DAG1;PTPN13;NR2F1;FZD3;MAPK10;FZD2;SLITRK5;HOXA2;GALC;SCARB2;CNTNAP1;EGR2;SOX11;POU3F2
MP0000001_mammalian_phenotype_	7.59208e-08	EGFLAM;TFPI;LFNG;AMOT;CDKN1C;CDKN1A;APLNR;FRZB;WNK1;COL3A1;FYN;ANTXR1;SULF1;BNIP3L;DDIT4;EFNB3;EFNB1;EFNB2;PDGFRB;SMAD3;NR2F2;COL2A1;TNS3;SCARB2;CNTNAP1;SERPINE2;PMP22;SPRY4;COL5A1;PEX11B;ID3;KIFAP3;SLC31A1;EFHC1;KLC1;LEF1;PALLD;IGFBP2;MAGED1;DLL1;RAB3IP;BBS2;IRX2;H2AFY;MGAT3;PTPN13;NOTCH3;TM7SF2;SH3KBP1;WNT3A;SOX3;SOX9;NDRG1;CPS1;HPS3;ROR2;GAS1;FOXC1;DUSP6;PKIA;SMARCA2;PTK7;RGMA;CADM1;BIN1;ABR;B…
MP0002114_abnormal_axial_skeleton_	9.10078e-08	ROR2;LFNG;GAS1;TGFBR3;FOXC1;DLK1;ZIC3;DLL1;COL1A2;PTK7;EFEMP1;CDKN1C;CDKN1A;RAI1;CDK5RAP2;ARID5B;CDX1;CDX2;FST;NOV;EFNB1;SMAD3;COL2A1;WNT3A;ODZ4;TWSG1;SOX9;ANTXR1;CNTNAP1;PHC2;SOX11;ERCC1;SULF1;SP5;SP8
MP0002116_abnormal_craniofacial_bone_	1.31488e-07	CITED2;MSX1;TFPI;ROR2;GAS1;CCND1;FOXC1;NKD1;GBX2;DUSP6;ZIC3;CDKN1C;RAI1;SPRY4;ARID5B;RGMA;PEX11B;CDX1;NOV;EFNB1;MN1;TNFRSF11B;COL2A1;TWSG1;SOX9;HOXA2;ANTXR1;EGR2;SOX11;LEF1;SULF1
MP0002752_abnormal_somatic_nervous_	1.31488e-07	CITED2;SERPINE2;EGFLAM;ROR2;PMP22;ALCAM;LFNG;OTOF;FOXC1;GBX2;ZIC3;DLL1;PTK7;CDKN1A;BBS2;COL13A1;FST;KIFAP3;ISLR2;EFNB1;EFNB2;HES5;DAG1;PTPN13;NR2F1;COL2A1;FZD3;MAPK10;FZD2;FYN;SOX9;HOXA2;GALC;SCARB2;CSK;EGR2;SOX11;NEFM
MP0002115_abnormal_skeleton_extremities_	5.95507e-07	MSX1;ROR2;GAS1;TGFBR3;FOXC1;DUSP6;COL1A2;CDKN1C;CDKN1A;RAI1;COL9A1;NOV;EFNB1;SMAD3;TM7SF2;TNFRSF11B;BGN;COL2A1;CRABP2;TNS3;TWSG1;SOX9;GALC;ANTXR1;EGR2;SOX11;SULF1;SP8
MP0002113_abnormal_skeleton_development_	1.71385e-06	MSX1;TFPI;ROR2;LFNG;TGFBR3;FOXC1;DUSP6;CDKN1C;CDKN1A;RAI1;FST;NOV;EFNB1;SMAD3;TM7SF2;TNFRSF11B;BGN;COL2A1;TOB1;WNT3A;TNS3;TWSG1;SOX9;HOXA2;GALC;EGR2;SOX11;SULF1
MP0000163_abnormal_cartilage_morphology_	1.75254e-06	NOV;EFNB1;MSX1;ROR2;SMAD3;GAS1;TM7SF2;TNFRSF11B;FOXC1;COL2A1;DUSP6;ZIC3;TNS3;TWSG1;SOX9;HOXA2;CDKN1C;CDKN1A;RAI1;EGR2;COL9A1;SULF1
MP0002085_abnormal_embryonic_tissue_	2.08192e-06	CITED2;MSX1;ROR2;LFNG;GAS1;HIST1H1C;FOXC1;GBX2;CDH11;ZIC3;DAB2;DLL1;PTK7;RGMA;CDX2;KIFAP3;EFNB2;DAG1;TCTN1;SLC31A1;ZEB2;NR2F2;SLIT2;COL2A1;FZD3;FZD2;WNT3A;ODZ4;TWSG1;SOX9;HOXA2;PRICKLE1;ITGA5;CSK;EGR2;PALLD;SP8;F2R
MP0002081_perinatal_lethality_	2.44215e-06	TFPI;ROR2;LFNG;FOXC1;PTK7;CDKN1C;CDKN1A;SSBP2;PEX11B;FST;KIFAP3;BIN1;NLGN1;SNAI2;TWSG1;SULF1;CITED2;MSX1;FLNC;CCND1;GBX2;DLK1;DLL1;CNTFR;ARID5B;DACH1;CDX2;ISLR2;EFNB1;EFNB2;PDGFRB;NR2F2;NR2F1;SLIT2;COL2A1;FZD3;ATP1A2;FZD2;SOX9;HOXA2;EGR2;SOX11;POU3F2;SP8
MP0005508_abnormal_skeleton_morphology_	1.02508e-05	NOV;EFNB1;COL1A2;ROR2;PDGFRB;TWSG1;HOXA2;LFNG;CDKN1A;ARID5B;BGN;FOXC1;UROS;SULF1
MP0000026_abnormal_inner_ear_	2.04701e-05	EFNB2;HES5;ROR2;ABR;SOBP;TNFRSF11B;NR2F1;OTOF;GBX2;FZD3;FZD2;DUSP6;DLL1;PTK7;HOXA2;SCARB2;CDKN1A;COL9A1
MP0010770_preweaning_lethality_	2.30697e-05	PMP22;LFNG;GAS1;DUSP6;CDKN1C;CDKN1A;RAI1;SPRY4;ID2;KIFAP3;SLC31A1;SEPP1;COL3A1;FYN;TWSG1;ITGA5;FOXJ1;LEF1;ERCC1;SULF1;CITED2;CCND1;ZIC3;PDE4D;DLL1;COL1A2;CDK5RAP2;ARID5B;NCOA6;EFNB1;EFNB2;PDGFRB;TNFRSF11B;NR2F2;COL2A1;WNT3A;TNS3;SOX3;SOX9;GALC;CPS1;CNTNAP1;EGR2;NRXN2;POU3F2
MP0002082_postnatal_lethality_	2.30697e-05	PMP22;LFNG;GAS1;DUSP6;CDKN1C;CDKN1A;RAI1;SPRY4;ID2;KIFAP3;SLC31A1;SEPP1;COL3A1;FYN;TWSG1;ITGA5;FOXJ1;LEF1;ERCC1;SULF1;CITED2;CCND1;ZIC3;PDE4D;DLL1;COL1A2;CDK5RAP2;ARID5B;NCOA6;EFNB1;EFNB2;PDGFRB;TNFRSF11B;NR2F2;COL2A1;WNT3A;TNS3;SOX3;SOX9;GALC;CPS1;CNTNAP1;EGR2;NRXN2;POU3F2
MP0003755_abnormal_palate_morphology_	2.69569e-05	FST;EFNB1;MSX1;ROR2;MN1;COL2A1;GBX2;FZD2;SNAI2;SOX9;HOXA2;CDKN1C;CDKN1A;ARID5B;SOX11;NCOA6;SP8
MP0003935_abnormal_craniofacial_develop_	3.29608e-05	FST;EFNB1;EFNB2;MSX1;ROR2;MN1;ZEB2;FOXC1;COL2A1;GBX2;SNAI2;TWSG1;SOX9;HOXA2;CDKN1C;ANTXR1;SOX11;LEF1;NCOA6
MP0010768_mortality/aging_	3.41572e-05	PMP22;LFNG;GAS1;DUSP6;CDKN1C;CDKN1A;SPRY4;ID2;KIFAP3;SLC31A1;SEPP1;COL3A1;FYN;TWSG1;ITGA5;FOXJ1;LEF1;ERCC1;SULF1;CITED2;CCND1;ZIC3;PDE4D;DLL1;COL1A2;EFEMP1;CDK5RAP2;ARID5B;NCOA6;NOV;EFNB1;EFNB2;PDGFRB;TNFRSF11B;NR2F2;COL2A1;WNT3A;TNS3;SOX3;SOX9;HOXA2;GALC;CPS1;CNTNAP1;EGR2;NRXN2;POU3F2;F2R
MP0010769_abnormal_survival_	4.32223e-05	PMP22;LFNG;GAS1;DUSP6;CDKN1C;CDKN1A;SPRY4;ID2;KIFAP3;SLC31A1;SEPP1;COL3A1;FYN;TWSG1;ITGA5;FOXJ1;LEF1;ERCC1;SULF1;CITED2;CCND1;ZIC3;PDE4D;DLL1;COL1A2;CDK5RAP2;ARID5B;NCOA6;NOV;EFNB1;EFNB2;PDGFRB;TNFRSF11B;NR2F2;COL2A1;WNT3A;TNS3;SOX3;SOX9;HOXA2;GALC;CPS1;CNTNAP1;EGR2;NRXN2;POU3F2;F2R
MP0002111_abnormal_tail_morphology_	7.30716e-05	CDX2;CITED2;NOV;TFPI;ROR2;T;LFNG;SEPP1;HIST1H1C;COL2A1;FZD3;WNT3A;ZIC3;COL1A2;TWSG1;SOX9;EGR2;SOX11;SULF1;SP5;SP8
MP0002161_abnormal_fertility/fecundity_	0.000125862	SERPINE2;ROR2;PMP22;LFNG;HIST1H1C;DAZL;SMARCA2;CDKN1C;APLNR;CADM1;ATP2B4;SEPP1;NLGN1;SNAI2;FYN;ANTXR2;ANTXR1;FOXJ1;ERCC1;SULF1;TGFBR3;CCND1;CCND2;NKD1;DLK1;ZIC3;PDE4D;EFEMP1;CDK5RAP2;ARID5B;CDK6;BBS2;NCOA6;ODF2;EFNB2;PDGFRB;SMAD3;NR2F2;FZD3;WNT3A;SOX3;F2R
MP0003634_abnormal_glial_cell_	0.0002262	CADM1;SERPINE2;HES5;PMP22;DAG1;ABR;PTPN13;FOXC1;NCAM1;GPR56;KCNA5;GALC;SCARB2;EGR2;FOXJ1;VIM
MP0001614_abnormal_blood_vessel_	0.0002262	LFNG;HIST1H1C;FOXC1;AMOT;PTK7;COL5A1;WNK1;COL3A1;ITGA5;LEF1;CITED2;TGFBR3;ACTA2;GBX2;ZIC3;DLL1;DDIT4;PAM;EFEMP1;NCOA6;VIM;NOV;EFNB2;VASH1;PDGFRB;NOTCH3;TNFRSF11B;NR2F2;ODZ4;SOX9;HOXA2;SCARB2;F2R
MP0002109_abnormal_limb_morphology_	0.000234784	MSX1;ROR2;GAS1;TGFBR3;FOXC1;PTK7;CDKN1C;CDKN1A;RAI1;SPRY4;NCOA6;COL9A1;NOV;EFNB1;SMAD3;TNFRSF11B;BGN;COL2A1;FZD3;CRABP2;TWSG1;SOX9;GALC;EGR2;SOX11;SULF1;SP8
MP0005621_abnormal_cell_physiology_	0.000234784	PDGFRB;PMP22;BIN1;PTPN13;FOXC1;BNIP3L;TNS3;CDKN1A;PRICKLE1;ULK1;ITGA5;ARID5B;PALLD;NCOA6;VIM;TXNIP;COL13A1;PEX11B;SULF1;F2R
MP0005390_skeleton_phenotype_	0.000273703	NOV;EFNB1;PDGFRB;ROR2;LFNG;SMAD3;TNFRSF11B;BGN;FOXC1;UROS;COL1A2;TWSG1;HOXA2;CDKN1A;ARID5B;COL9A1;SULF1
MP0000049_abnormal_middle_ear_	0.000282624	TNFRSF11B;EFNB1;MSX1;ROR2;SOX9;HOXA2;GBX2;GAS1;DUSP6
MP0002925_abnormal_cardiovascular_devel_	0.000282624	CITED2;GAS1;TGFBR3;HIST1H1C;FOXC1;GBX2;AMOT;DUSP6;ZIC3;DLL1;PAM;NCOA6;VIM;APLNR;NOV;EFNB2;WNK1;VASH1;PDGFRB;NOTCH3;NR2F2;ODZ4;SOX9;ITGA5;SOX11;LEF1;F2R
MP0002722_abnormal_immune_system_	0.000505819	CITED2;HIST1H1C;CCND1;BNIP3L;DUSP6;ZIC3;EFEMP1;CDKN1A;PRDX2;SSBP2;ARID5B;CDK6;ID2;ATP2B4;KIFAP3;EFNB2;SLC31A1;SMAD3;NOTCH3;UROS;SNAI2;FYN;TNS3;B3GNT1;GALC;ULK1;CSK;ERCC1;TXNIP;IGFBP2;F2R
MP0002086_abnormal_extraembryonic_tissu_	0.000735142	TFPI;LFNG;HIST1H1C;FOXC1;AMOT;ZIC3;DAB2;PAM;CDKN1C;RSPO3;NCOA1;NCOA6;COL5A1;CDX1;CDX2;EFNB2;WNK1;PDGFRB;DAG1;SLC31A1;ODZ4;PRICKLE1;ITGA5;CSK;F2R
MP0005384_cellular_phenotype_	0.000805282	PMP22;FOXC1;BNIP3L;DDIT4;CDKN1C;CDKN1A;RHOC;ARID5B;NCOA6;VIM;COL13A1;PEX11B;PDGFRB;BIN1;PTPN13;TNS3;PRICKLE1;ITGA5;ULK1;PALLD;ERCC1;TXNIP;SULF1
MP0002084_abnormal_developmental_patter_	0.000814719	CITED2;MSX1;LFNG;GAS1;HIST1H1C;FOXC1;AMOT;ZIC3;DAB2;DLL1;PTK7;CDX2;EFNB2;DAG1;SLC31A1;ZEB2;COL2A1;WNT3A;PRICKLE1;ITGA5;FOXJ1
MP0000432_abnormal_head_morphology_	0.000870686	MSX1;ROR2;CCND1;FOXC1;ZIC3;CDKN1A;RAI1;SPRY4;ARID5B;FST;DAG1;UROS;COL2A1;TWSG1;SOX3;SOX9;ANTXR1;CSK;SOX11;LEF1;SULF1
MP0002932_abnormal_joint_morphology_	0.00100531	CDX1;ODZ4;COL1A2;ROR2;LFNG;SMAD3;RAI1;PHC2;SSBP2;BGN;SULF1
MP0000955_abnormal_spinal_cord_	0.00101333	CITED2;KIFAP3;ISLR2;EFNB3;ALCAM;FOXC1;KLC1;GBX2;FZD3;WNT3A;DLL1;PTK7;CNTFR;EGR2;NEFM
MP0003936_abnormal_reproductive_system_	0.00102703	EFNB2;MSX1;ROR2;BIN1;SOX9;CDKN1C;CDKN1A;LEF1;NCOA1;CCND1;NCOA6;FOXC1;ID2
MP0003385_abnormal_body_wall_	0.00120658	NOV;EFNB1;SOX11;MSX1;PTK7;EFEMP1;CDKN1C;CDKN1A
MP0000266_abnormal_heart_morphology_	0.00161383	TFPI;ROR2;GAS1;HIST1H1C;FOXC1;DUSP6;PTK7;APLNR;KIFAP3;WNK1;BIN1;SLC31A1;COL3A1;FOXJ1;TXNIP;IGFBP2;CITED2;TGFBR3;CCND1;GBX2;BNIP3L;ZIC3;DLL1;NCOA6;NOV;EFNB2;PDGFRB;NR2F2;COL2A1;FZD2;SOX9;SOX11
MP0000516_abnormal_urinary_system_	0.00161383	SCARB2;ERCC1;EFNB2;CDKN1A;FOXC1
MP0005367_renal/urinary_system_phenotyp_	0.00161383	SCARB2;ERCC1;EFNB2;CDKN1A;FOXC1
MP0003635_abnormal_synaptic_transmissio_	0.00170154	SERPINE2;NRCAM;NCAM1;KCNA5;FABP7;NRGN;COL13A1;DPYSL4;EFNB3;EFNB2;DAG1;IL1RAPL1;NLGN1;ATP1A2;FYN;FGF12;CALB2;SLITRK5;NRXN2;TNC;PTN
MP0002066_abnormal_motor_capabilities/c_	0.00213806	SERPINE2;PMP22;GAS1;CDKN1A;FABP7;RAI1;IGDCC3;FRZB;ATP2B4;KIFAP3;SLC31A1;CLCN6;SOBP;SEPP1;BGN;KLC1;SNAI2;FYN;TWSG1;FOXJ1;TNC;ERCC1;CCND1;NRCAM;SLC2A1;DLL1;COL1A2;PPM1F;BBS2;NCOA1;VIM;COL13A1;EFNB3;EFNB2;SMAD3;SH3KBP1;COL2A1;MAPK10;ATP1A2;WNT3A;FGF12;CALB2;CPE;GALC;NDRG1;CNTNAP1;EGR2
MP0003956_abnormal_body_size_	0.00300483	ROR2;LFNG;DUSP6;SMARCA2;CDKN1C;CDKN1A;BGN;COL3A1;SNAI2;FYN;TWSG1;FOXJ1;ERCC1;SULF1;CCND1;BNIP3L;NRCAM;ANGPTL2;EFEMP1;CDK5RAP2;ARID5B;CDK6;NCOA1;CDX2;PDGFRB;DAG1;SMAD3;TNFRSF11B;NR2F2;COL2A1;ODZ4;TNS3;CPE;GALC;CNTNAP1;EGR2;POU3F2;PMP22;HIST1H1C;SPRY4;GPSM1;PEX11B;ID2;SLC31A1;SEPP1;KLC1;NLGN1;LEF1;HRC;SIRPA;DLK1;PDE4D;DLL1;COL1A2;BBS2;PTPN13;FZD2;WNT3A;SOX3;SOX9;NRXN2
MP0004811_abnormal_neuron_physiology_	0.00304896	MAGED1;PDGFRB;DAG1;FOXC1;AMPH;KLC1;MAPK10;CAST;GPR56;ITGA5;CDK5RAP2;EGR2;TNFRSF19;POU3F2;NEFM;F2R
MP0000778_abnormal_nervous_system_	0.00326562	EFNB3;EFNB1;EFNB2;MSX1;SOX3;NR2F1;EGR2;FOXC1;FZD3;FYN
MP0002135_abnormal_kidney_morphology_	0.00347914	CITED2;FOXC1;DAB2;PTK7;EFEMP1;CDKN1C;CDKN1A;SSBP2;ARID5B;BBS2;CDH6;ID2;NOV;PDGFRB;SMAD3;SLIT2;UROS;FYN;TWSG1;GALC;SCARB2;ERCC1;SULF1;IGFBP2
MP0002128_abnormal_blood_circulation_	0.00348901	CITED2;TFPI;ACTA2;FOXC1;AMOT;DLL1;COL1A2;CDKN1A;EFNB2;WNK1;PDGFRB;SLC31A1;NOTCH3;NR2F2;COL2A1;SLITRK5;TWSG1;SOX9;CSK;F2R
MP0000689_abnormal_spleen_morphology_	0.00362794	CITED2;TGFBR3;CCND1;BNIP3L;DUSP6;DLK1;ZIC3;DLL1;EFEMP1;CDKN1C;CDKN1A;PRDX2;ARID5B;CDK6;SLC31A1;SMAD3;UROS;FYN;TNS3;TWSG1;GALC;MALT1;ULK1;SOX11;ERCC1;IGFBP2
MP0001286_abnormal_eye_development_	0.00366691	CITED2;EFNB1;GAS1;NR2F1;CCND1;FOXC1;COL2A1;GBX2;TWSG1;CDKN1C;CDKN1A;LEF1
MP0005165_increased_susceptibility_to_	0.00504169	CST3;PDGFRB;MGMT;TFF3;HRC;COL13A1;NOTCH3
MP0005195_abnormal_posterior_eye_	0.00534492	EGFLAM;ALCAM;LFNG;GAS1;CCND1;DDIT4;NCAM1;EFEMP1;CDKN1C;BBS2;FST;HES5;PDGFRB;PTPN13;NR2F1;COL2A1;FYN;LEF1;F2R
MP0002069_abnormal_eating/drinking_beha_	0.00552175	MSX1;CCND1;DLL1;CNTFR;CDKN1C;CDKN1A;RAI1;ARID5B;BBS2;GPSM1;DACH1;PEX11B;ADCY6;BIN1;NR2F1;SH3KBP1;FYN;CPE;HOXA2;SCARB2;CNTNAP1;EGR2
MP0001731_abnormal_postnatal_growth_	0.00552175	PMP22;CCND1;NKD1;BNIP3L;DLK1;ZIC3;PDE4D;CDKN1C;RAI1;SPRY4;ARID5B;COL13A1;ID2;EFNB2;SLC31A1;TNFRSF11B;NR2F2;SNAI2;TNS3;TWSG1;SOX3;HOXA2;EGR2;FOXJ1;POU3F2;ERCC1;SULF1
MP0001943_abnormal_respiration_	0.00576372	MSX1;ROR2;IL13RA1;FLNC;CCND1;FOXC1;CDKN1C;CDKN1A;DACH1;FST;COL2A1;NLGN1;FZD3;ATP1A2;SOX9;EGR2;NRXN2;SOX11;SULF1
MP0002233_abnormal_nose_morphology_	0.00585987	FST;ROR2;TWSG1;SOX9;GAS1;FOXC1;COL2A1;SP8
MP0000653_abnormal_sex_gland_	0.00668169	SERPINE2;ROR2;LFNG;CCND1;CCND2;FOXC1;ARL4A;NKD1;AMPH;DAZL;EFEMP1;CDKN1C;CDKN1A;ARID5B;CDK6;NCOA1;CADM1;NR2F2;SNAI2;FYN;SOX3;SOX9;ANTXR1;ERCC1
MP0002080_prenatal_lethality_	0.00795865	TFPI;LFNG;GAS1;FOXC1;AMOT;CDKN1C;CDKN1A;RGMA;APLNR;WNK1;UROS;TWSG1;FOXJ1;ERCC1;TGFBR3;CCND1;CCND2;ZIC3;DAB2;NCAM1;PAM;RSPO3;PPM1F;NCOA6;ODF2;CDX2;EFNB2;PDGFRB;DAG1;TCTN1;NR2F2;COL2A1;ODZ4;HIST1H1C;TTYH1;COL5A1;SLC31A1;ZEB2;ITGA5;PALLD;CITED2;MSX1;GBX2;SLC2A1;DLL1;NOV;WNT3A;SOX9;PRICKLE1
MP0003091_abnormal_cell_migration_	0.0082207	ARID5B;PALLD;TNS3;PDGFRB;FOXC1;VIM;PRICKLE1
MP0001340_abnormal_eyelid_morphology_	0.00943399	EFNB1;ROR2;GAS1;FOXC1;FZD3;SNAI2;DLK1;TWSG1;PTK7;EGR2;SOX11
MP0003795_abnormal_bone_structure_	0.0104439	ROR2;DLL1;COL1A2;EFEMP1;NCOA1;NOV;SMAD3;TNFRSF11B;BGN;COL2A1;TOB1;TNS3;TWSG1;SOX9;GALC;EGR2;ERCC1;SULF1
MP0001697_abnormal_embryo_size_	0.0115088	CITED2;MSX1;ROR2;GAS1;HIST1H1C;FOXC1;GBX2;AMOT;DAB2;SLC2A1;RSPO3;NCOA6;EFNB2;DAG1;SLC31A1;COL2A1;WNT3A;CSK;F2R
MP0001119_abnormal_female_reproductive_	0.0116	EFNB2;LFNG;NR2F2;CCND1;CCND2;FOXC1;DAZL;SOX3;EFEMP1;CDKN1C;ANTXR1;ARID5B;CDK6;NCOA1;ERCC1
MP0005193_abnormal_anterior_eye_	0.014018	CITED2;NOV;CYP1B1;DAG1;GAS1;FOXC1;COL2A1;SNAI2;ZIC3;NRCAM;CDKN1C;CDKN1A;HPS3;CSK;NCOA6
MP0001929_abnormal_gametogenesis_	0.014018	ROR2;LFNG;CCND2;FOXC1;ARL4A;NKD1;AMPH;DAZL;CDK5RAP2;ARID5B;BBS2;ODF2;CADM1;SEPP1;FZD3;FYN;SOX3;SOX9;PHC2;EGR2;FOXJ1;ERCC1
MP0003942_abnormal_urinary_system_	0.0144003	CITED2;SLIT2;FOXC1;TWSG1;CDH6;CDKN1C;CDKN1A
MP0003948_abnormal_gas_homeostasis_	0.0165397	FST;KIFAP3;MSX1;ROR2;MN1;IL13RA1;GBX2;FZD3;CPE;KCNA5;ANGPTL2;CDKN1C;SOX11;DACH1
MP0003959_abnormal_lean_body_	0.0165397	EGR2;DLL1;SH3KBP1;ROR2;CDKN1A;ID2
MP0003937_abnormal_limbs/digits/tail_de_	0.0170853	CDX2;WNT3A;ODZ4;MSX1;ROR2;SOX9;GAS1;SP8
MP0002970_abnormal_white_adipose_	0.0206843	SH3KBP1;ANGPTL2;EFEMP1;CDKN1A;RAI1;ARID5B;LEF1;GPSM1;POU3F2;ERCC1;ID2
MP0001730_embryonic_growth_arrest_	0.0206843	EFNB2;DAG1;GAS1;ZEB2;ZIC3;ODZ4;TTYH1;PRICKLE1;RSPO3;CSK;APLNR
MP0001672_abnormal_embryogenesis/_devel_	0.0206843	TFPI;LFNG;AMOT;ZIC3;SLC2A1;PTK7;CDKN1C;NCOA6;RGMA;CDX2;EFNB2;WNK1;ZEB2;ODZ4;ITGA5;CSK;ERCC1;F2R
MP0005380_embryogenesis_phenotype_	0.0206843	TFPI;LFNG;AMOT;ZIC3;SLC2A1;PTK7;CDKN1C;NCOA6;RGMA;CDX2;EFNB2;WNK1;ZEB2;ODZ4;ITGA5;CSK;ERCC1;F2R
MP0002398_abnormal_bone_marrow_	0.0206843	IL13RA1;CDKN1C;CDKN1A;SSBP2;ID2;ID3;KIFAP3;UROS;SNAI2;FYN;TWSG1;ULK1;ERCC1;TXNIP;SIRPA;CCND1;BNIP3L;DLK1;PRDX2;CDK5RAP2;ARID5B;CDK6;NCOA6;PDGFRB;SMAD3;NOTCH3;TNFRSF11B;PLCL2;MALT1;HPS3;CSK
MP0002272_abnormal_nervous_system_	0.0246843	PMP22;DAG1;ATP1A2;FZD2;CALB2;NRCAM;KCNA5;RAI1;CNTNAP1;EGR2;NEFM
MP0000920_abnormal_myelination_	0.0252109	PMP22;DAG1;GALC;NDRG1;SCARB2;CNTNAP1;EGR2;FYN
MP0004197_abnormal_fetal_growth/weight/_	0.0275584	FST;CITED2;GAS1;FLNC;COL2A1;DLK1;CDKN1C;CDKN1A;FOXJ1;ERCC1
MP0002249_abnormal_larynx_morphology_	0.0275584	RAI1;SOX9;ZIC3;FOXC1
MP0008260_abnormal_autophagy_	0.031112	ULK1;BNIP3L;PMP22
MP0005164_abnormal_response_to_	0.0319629	SERPINE2;PDGFRB;COL9A1;SMAD3;CDKN1A;F2R
MP0000627_abnormal_mammary_gland_	0.0326307	MSX1;BIN1;CDKN1A;LEF1;NCOA1;CCND1;NCOA6;ID2
MP0000534_abnormal_ureter_morphology_	0.0341864	SLIT2;FOXC1;SOX9;SCARB2;ID2
MP0002210_abnormal_sex_determination_	0.0363829	ROR2;LFNG;CCND2;FOXC1;ARL4A;NKD1;DAZL;CDKN1C;ARID5B;NCOA1;CADM1;NR2F2;SNAI2;FYN;SOX3;SOX9
MP0000428_abnormal_craniofacial_morphol_	0.038349	MSX1;TWSG1;SOX3;SOX9;HOXA2;GAS1;SP8
MP0005197_abnormal_uvea_morphology_	0.0411843	CITED2;CYP1B1;DAG1;EFEMP1;GAS1;HPS3;FOXC1
MP0001270_distended_abdomen_	0.041611	SOX9;HOXA2;SCARB2;SMAD3;CDKN1C
MP0008569_lethality_at_weaning_	0.0417548	CNTNAP1;EGR2;PMP22;TWSG1;HOXA2;ERCC1
MP0001145_abnormal_male_reproductive_	0.0430768	SERPINE2;ROR2;CCND1;CCND2;FOXC1;ARL4A;NKD1;AMPH;DAZL;EFEMP1;CDKN1C;CDKN1A;ARID5B;NCOA1;CADM1;SNAI2;FYN;SOX3;SOX9
MP0004133_heterotaxia_	0.0430768	ZIC3;CITED2;FOXJ1;DLL1
MP0003699_abnormal_female_reproductive_	0.044273	LFNG;CCND1;CCND2;DAZL;PDE4D;CDKN1C;ARID5B;CDK6;NCOA1;NCOA6;PDGFRB;NR2F2;FYN;WNT3A;SOX3;ANTXR2;ANTXR1;ERCC1
