# Supplementary material for: Activin/Nodal signaling and NANOG orchestrate human embryonic stem cell fate decisions by controlling the H3K4me3 chromatin mark
Source: Genes Dev. 2015 Apr 1;29(7):702–17. doi: 10.1101/gad.255984.114 (PMC4387713; doi:10.1101/gad.255984.114)
Supplement: Supplemental Material [file supp_gad.255984.114_Table_S4.xlsx]

## Sheet: S4A-Down Nanog KD
Table S4A - Genes downregulated after knockdown of NANOG in hPSC (fold change < -1.35; adj.P.Val <0.05)
Probe ID	Target ID	log2 expr Nanog shRNA rep 1	log2 expr Nanog shRNA rep 2	log2 expr Nanog shRNA rep 3	log2 expr Scr shRNA rep 1	log2 expr Scr shRNA rep 2	log2 expr Scr shRNA rep 3	logFC	P.Value	adj.P.Val
7040100	DKK4	7.98811	8.17849	7.70345	12.6092	12.55	12.6642	-4.65115	1.71569e-15	5.23119e-14
4040113	LOC643272	8.51811	8.76295	8.54831	13.4712	13.0122	13.1853	-4.61312	9.38032e-31	1.39251e-27
2370372	HS.575696	7.89284	8.08975	8.08467	12.6486	12.0278	12.2818	-4.29697	2.0137e-30	2.24315e-27
4780242	CER1	8.01456	8.30215	8.17041	12.0594	12.0131	12.6819	-4.08912	1.29552e-15	4.03822e-14
1300113	CDH1	8.01112	8.14677	8.17725	11.958	11.8542	11.6522	-3.70973	2.29909e-33	6.82599e-30
5860528	LEFTY1	8.29432	8.06352	8.20994	11.2737	11.4956	12.6206	-3.60736	7.53172e-18	3.76618e-16
7320372	EOMES	8.56848	8.66775	8.35598	12.0464	11.8895	12.383	-3.57555	9.04269e-23	1.2709e-20
3460739	RAB17	8.01535	7.95153	7.88795	11.3476	11.3901	11.5028	-3.4619	6.823e-34	2.701e-30
2510593	HRASLS3	8.98265	9.10518	8.99071	12.3647	12.4564	12.468	-3.40351	2.53974e-29	1.82799e-26
4250367	UCA1	9.8991	10.0009	9.83721	13.3828	13.129	13.2895	-3.35469	1.23896e-29	1.05099e-26
2470347	LOC652097	8.18201	8.28284	8.04054	11.4657	11.5254	11.5657	-3.35049	6.74466e-34	2.701e-30
60452	GAL	9.86739	9.82647	9.84622	13.0652	13.2877	13.2169	-3.34323	1.00675e-20	8.98959e-19
2350528	HS.574590	7.77312	8.07899	7.87396	11.5643	10.9803	11.187	-3.33518	8.76599e-28	4.08254e-25
770632	CER1	7.68861	7.66622	7.66962	10.6834	10.7382	11.5315	-3.30954	4.06981e-13	7.94952e-12
7040487	SCNN1A	7.84309	7.92099	7.92723	11.0642	11.1494	11.1815	-3.23464	1.21691e-34	9.63465e-31
3180639	SYT4	7.7015	7.61544	7.72576	10.7909	10.8128	10.8214	-3.12749	1.10947e-25	3.29403e-23
1690553	EPCAM	9.40926	9.77698	9.51917	12.6538	12.6412	12.4669	-3.01884	5.58406e-25	1.31319e-22
630537	NODAL	7.63518	7.61544	7.65899	10.4396	10.5816	10.9138	-3.00844	1.40515e-21	1.54515e-19
5890170	NANOG	7.96137	7.9464	7.80915	10.8742	10.808	11.0589	-3.00808	3.30974e-28	1.74695e-25
5080132	ACTA1	8.03915	7.76009	8.05171	10.9377	10.9981	10.7046	-2.92981	3.29935e-28	1.74695e-25
4610592	FOXA2	8.14185	8.12612	8.02688	10.7264	10.9246	11.4101	-2.92209	1.11258e-20	9.86046e-19
4070575	TACSTD1	10.4103	10.7909	10.4095	13.6214	13.6144	13.1275	-2.91754	8.84585e-24	1.49012e-21
3800242	MIXL1	7.80356	7.9035	7.90973	10.6533	10.3987	11.3112	-2.91547	1.73809e-15	5.29271e-14
5820538	LOC642559	11.1806	11.5951	11.2123	14.2227	14.3354	14.1496	-2.90657	1.08356e-27	4.94937e-25
2120390	LOC100132934	7.8867	8.0201	7.9011	10.8363	10.8271	10.8001	-2.88519	1.96968e-29	1.51549e-26
770615	POU5F1	10.0003	10.0259	9.78713	12.9011	12.6674	12.8274	-2.86085	1.68444e-28	9.30438e-26
4780754	LOC645682	9.89772	9.90685	9.40893	12.6449	12.5146	12.5911	-2.8457	4.69262e-24	8.21269e-22
290136	POU5F1P1	10.1621	10.3309	10.1861	13.0802	13.1104	12.9452	-2.81892	7.65493e-31	1.29871e-27
2070632	GDF3	7.69613	7.7189	7.73586	10.5394	10.4615	10.4558	-2.76861	5.29633e-26	1.7472e-23
1940563	HS.10862	8.63511	8.68295	8.74193	11.4321	11.2775	11.4845	-2.71136	3.5967e-25	8.71882e-23
5360156	IFITM1	11.8779	11.8715	11.726	14.4569	14.3483	14.6431	-2.65764	4.75235e-22	5.7009e-20
6450746	POU5F1P1	9.25982	9.32381	8.98387	11.9479	11.7171	11.6047	-2.56742	1.72437e-25	4.81851e-23
870681	GLIPR1L1	10.6366	10.5425	10.3814	12.8159	13.0974	13.212	-2.52161	1.2469e-18	7.18845e-17
3520280	LOC100131138	7.7816	7.97753	7.75981	10.2641	10.3954	10.354	-2.49817	1.74271e-26	6.27163e-24
4210397	GLDC	9.05626	9.038	8.98003	11.4386	11.5321	11.4704	-2.45561	6.02413e-31	1.10065e-27
1820541	OTX2	7.71121	7.7189	7.75077	9.91812	10.2608	10.335	-2.44437	2.47571e-25	6.53367e-23
6450307	DNMT3B	10.8344	10.7547	10.6253	13.1733	13.0329	13.1935	-2.39512	3.46187e-28	1.78753e-25
6960692	ZSCAN10	9.01921	9.06346	8.74277	11.2096	11.2843	11.477	-2.38181	7.77082e-27	3.23811e-24
6060653	DNMT3B	10.0568	10.2025	9.92154	12.3974	12.3583	12.3371	-2.30402	2.88222e-25	7.52292e-23
4880437	ABHD12B	7.67254	7.6017	7.69607	9.90729	9.75678	10.2034	-2.29907	1.09199e-21	1.22345e-19
5080373	CLDN7	7.78345	7.77388	7.57084	10.1391	9.74876	10.0208	-2.26015	3.65863e-26	1.24142e-23
2750367	PMAIP1	8.12878	7.96886	7.94556	10.3259	10.4325	10.0512	-2.25547	2.48895e-23	3.8388e-21
5050431	DCLK1	9.79103	9.75643	9.43086	12.0131	11.8238	11.8843	-2.24761	1.04675e-26	4.28661e-24
7560139	NLGN4X	9.59328	9.39113	9.41186	11.5807	11.7315	11.8259	-2.24729	1.01728e-24	2.19659e-22
5390669	GABRB3	9.19999	9.13	9.05803	11.3112	11.3392	11.4497	-2.23735	4.67559e-26	1.56415e-23
6100259	VSNL1	7.89683	7.92518	7.81503	10.1076	10.0711	10.1148	-2.21884	5.01267e-22	5.98296e-20
770326	LDHA	11.2635	11.6925	11.8134	13.7663	13.6832	13.9116	-2.19725	2.36499e-22	3.0529e-20
2000521	LOC100134361	8.61254	8.45004	8.34744	10.6361	10.8192	10.4544	-2.16655	8.55989e-25	1.91806e-22
2100221	HS.177654	8.02328	7.89275	7.92845	10.4982	9.75201	9.97172	-2.12582	1.47852e-19	1.06096e-17
6620008	KAL1	8.99618	8.78118	8.69066	10.9585	11.0126	10.847	-2.11667	1.17862e-25	3.45612e-23
3710093	LOC133993	8.46961	8.51061	8.30021	10.3393	10.4347	10.8052	-2.09959	1.08664e-17	5.2459e-16
6770474	CYP2S1	8.58983	8.76847	8.50672	10.7612	10.6908	10.7064	-2.0978	1.31914e-26	5.22204e-24
6370553	EPHA1	8.90223	8.90965	8.83021	10.9538	11.0121	10.9515	-2.09178	3.59736e-25	8.71882e-23
3190092	LDHA	10.9197	11.1218	11.0825	13.0935	13.0683	13.2022	-2.08004	9.47543e-29	5.62651e-26
160148	AK3L1	8.56934	8.40959	8.39974	10.4897	10.622	10.4937	-2.07557	7.28462e-21	6.75876e-19
5820491	MAP7	7.89341	7.90897	7.89967	10.0286	10.1389	9.75586	-2.07376	5.5867e-26	1.81774e-23
1050390	NLGN4X	8.76503	8.87348	8.85733	10.9335	10.9839	10.6656	-2.02903	4.7509e-24	8.23674e-22
3840053	UGP2	9.37282	9.40638	9.29569	11.4419	11.5424	11.1188	-2.00941	4.08522e-21	4.11154e-19
6100717	SLC7A14	7.80007	7.8416	7.72056	9.69301	9.67278	10.024	-2.00919	2.0439e-18	1.11018e-16
3170594	MAL2	7.74071	7.78669	7.78871	9.85129	9.74252	9.68934	-1.98901	1.57103e-26	5.8305e-24
2810192	ITGB1BP3	9.12833	9.11176	8.8946	11.1236	11.0877	10.8747	-1.98375	4.33341e-23	6.4734e-21
2600070	RAB38	8.49377	8.4577	8.50421	10.4426	10.579	10.3799	-1.98193	1.99523e-22	2.60388e-20
3450736	LOC100133583	7.91029	7.91892	7.9362	9.93809	9.99022	9.76547	-1.97612	2.64457e-29	1.84747e-26
4850450	DBC1	8.35605	8.34758	8.21138	10.2598	10.223	10.3315	-1.96644	8.60271e-28	4.08254e-25
3610193	SOX17	7.6282	7.6542	7.68759	9.4583	9.57739	9.80306	-1.95625	1.57557e-19	1.12381e-17
1170349	LAD1	7.83979	7.91704	7.87141	9.78505	9.74664	9.90685	-1.93676	2.07769e-30	2.24315e-27
1400026	CTGLF7	10.9916	10.7594	10.8753	12.7749	12.6932	12.906	-1.91596	2.75207e-24	5.22937e-22
4220326	NTS	11.9151	11.9643	11.3639	13.6498	13.5806	13.7116	-1.89957	1.5945e-15	4.90578e-14
2710070	ABHD9	8.58556	8.64668	8.62952	10.4479	10.3863	10.6793	-1.88392	4.85747e-28	2.35458e-25
4780600	RBM47	9.17605	8.8975	8.71816	10.7893	10.8262	10.8112	-1.87833	9.62179e-20	7.20936e-18
2690040	ABHD12B	7.8041	7.79441	7.83349	9.72268	9.50493	9.79725	-1.86428	1.18024e-19	8.73307e-18
2320576	RBM47	8.9556	8.82038	8.63232	10.6604	10.625	10.7003	-1.85914	1.35649e-21	1.49857e-19
4120475	SOX15	9.04811	9.06616	8.99643	10.8211	10.8089	11.049	-1.85609	1.9079e-24	3.71447e-22
6860687	PYCARD	8.64249	8.47785	8.3991	10.5153	10.3126	10.2591	-1.85586	9.274e-24	1.55124e-21
5270072	CYP26A1	11.0856	10.8003	10.9807	12.4797	12.7686	13.1381	-1.83991	3.12861e-12	5.22211e-11
5720482	HERC5	9.56842	9.64994	9.46815	11.3839	11.4497	11.3716	-1.83955	1.69272e-26	6.18545e-24
2450255	LOC391532	10.0416	10.0169	10.0429	11.7598	11.9269	11.8915	-1.82565	6.39219e-20	4.92946e-18
990619	PRSS8	9.55279	9.76252	9.40437	11.6325	11.4398	11.0699	-1.80752	3.12295e-16	1.09405e-14
3400072	ZNF544	8.75109	8.67121	8.68602	10.4542	10.5386	10.5003	-1.79489	2.69877e-27	1.16548e-24
6200168	PIM2	9.93343	9.97877	9.79665	11.7009	11.7067	11.6282	-1.77563	2.09622e-22	2.72073e-20
2490411	ITGB5	10.8031	10.7946	10.6011	12.3785	12.3189	12.7674	-1.75533	1.73241e-16	6.3305e-15
3830129	VASH2	9.18893	9.17765	9.01681	10.9394	10.9084	10.7927	-1.75238	1.50884e-23	2.42148e-21
50195	RAB25	8.19952	8.34072	8.28634	10.0103	10.1389	9.90346	-1.74202	4.13659e-24	7.33226e-22
4890564	WFDC2	8.30712	8.21002	8.24716	10.1305	9.89308	9.96607	-1.74179	2.96492e-22	3.72607e-20
4060131	C3ORF58	8.98161	8.8407	8.74718	10.6856	10.6758	10.3833	-1.72508	3.291e-20	2.64976e-18
3120196	ALDH3A2	10.0299	10.0479	9.89977	11.7272	11.6891	11.6996	-1.7128	4.06405e-25	9.75044e-23
2650114	ITGB5	11.0814	11.186	10.8828	12.7914	12.6369	12.8172	-1.69839	8.70691e-19	5.18312e-17
1990661	C9ORF135	9.71472	9.76942	9.52498	11.3642	11.349	11.3869	-1.69701	7.15336e-19	4.36798e-17
2340053	LOC389873	9.57093	9.97011	9.86633	11.448	11.4622	11.5736	-1.69212	1.5407e-20	1.33071e-18
5570102	DKK1	8.80582	8.91301	8.90195	10.2242	10.4297	11.0313	-1.68815	2.03289e-12	3.49892e-11
5820035	NFE2L3	9.30279	9.21402	9.0786	10.9042	10.969	10.7859	-1.68789	8.89125e-22	1.02022e-19
3120475	MAP7	7.62762	7.67993	7.71718	9.42655	9.36966	9.27514	-1.68221	8.45685e-26	2.64299e-23
1710528	GABRB3	8.55147	8.61443	8.60511	10.3474	10.1361	10.327	-1.67981	1.16896e-18	6.80579e-17
290435	KRTCAP3	7.83562	7.78161	7.79566	9.41646	9.59068	9.44463	-1.67963	1.4336e-26	5.40489e-24
6290241	TACSTD1	8.01535	8.0484	7.93991	9.58912	9.74121	9.7046	-1.67709	2.64487e-19	1.79996e-17
5090431	GABRB3	8.67207	8.46626	8.64263	10.2294	10.3381	10.244	-1.67682	2.65809e-21	2.75699e-19
6370541	CST1	9.90035	10.5857	9.71197	11.8481	11.5698	11.7982	-1.67269	4.06177e-14	9.59724e-13
5080192	SERPINE2	13.0619	13.2364	13.0192	14.8065	14.6014	14.9253	-1.6719	3.41571e-14	8.21985e-13
4290192	AK3L1	8.38628	8.30349	8.3312	10.0121	9.96826	10.0413	-1.6669	2.57621e-19	1.7634e-17
2030242	HS.335413	8.1433	8.09785	8.0865	9.87029	9.88555	9.57194	-1.66671	4.3413e-21	4.33255e-19
2070201	CCKBR	8.03622	8.01777	8.04829	9.63328	9.5961	9.84545	-1.65751	1.16293e-20	1.02304e-18
4610554	AK3L1	7.89624	7.98697	7.97404	9.63017	9.44778	9.74267	-1.65445	2.25827e-18	1.21629e-16
7050110	NLGN4X	7.94197	8.2236	8.12404	9.93248	9.63841	9.67528	-1.65218	4.03181e-22	4.93627e-20
7610338	CDH3	8.15548	8.07942	8.04897	9.83062	9.67803	9.71249	-1.64576	2.60195e-23	3.98719e-21
1690608	ALDH3A2	11.1541	11.1591	11.186	12.8313	12.7508	12.8349	-1.63926	4.70245e-24	8.21269e-22
3930035	UGP2	11.5545	11.5977	11.571	13.322	13.2326	13.0762	-1.63584	2.21116e-23	3.43264e-21
4730209	PHC1	8.8363	8.68582	8.86477	10.524	10.4101	10.334	-1.62706	1.3913e-24	2.82445e-22
1240730	SPINT2	10.9978	11.213	11.1328	12.783	12.558	12.8313	-1.60959	3.04976e-22	3.81252e-20
1260692	LOC729739	7.64398	7.78924	7.6474	9.3399	9.13513	9.38855	-1.59432	3.21638e-17	1.39663e-15
2850291	GARNL4	8.42927	8.44568	8.40859	10.1159	10.1138	9.82631	-1.5908	7.34115e-25	1.66064e-22
1510292	LOC388755	7.82893	7.89522	7.83039	9.57739	9.32117	9.4147	-1.58624	1.34369e-24	2.75133e-22
4760390	CHST9	7.64634	7.63111	7.61363	9.40437	9.19296	9.04587	-1.58404	5.63787e-19	3.53327e-17
940703	T	7.89341	7.89674	7.77514	9.3941	9.21138	9.69886	-1.57968	1.96199e-13	4.08423e-12
7650523	SHISA2	8.92367	8.92529	8.93482	10.4776	10.5303	10.4745	-1.56623	2.15988e-17	9.80907e-16
3400037	POLR3G	9.67438	9.65781	9.64966	11.1601	11.2887	11.2184	-1.56176	1.09932e-21	1.22587e-19
4810703	KCNK1	8.38572	8.12129	8.09445	9.69567	9.91738	9.67065	-1.56075	8.46835e-18	4.17303e-16
240280	DMKN	8.98571	8.90772	8.63475	10.3059	10.3782	10.4968	-1.55089	6.41793e-19	3.94919e-17
6220053	FLJ25404	9.58101	9.62058	9.34734	11.1639	10.9815	11.0516	-1.54937	6.81356e-21	6.39666e-19
5860315	DNAJB6	10.674	11.0898	11.0347	12.4883	12.4001	12.5463	-1.54543	6.51692e-22	7.55072e-20
2760433	DCLK1	8.39525	8.52463	8.38449	10.0453	9.92447	9.9499	-1.53843	2.12567e-23	3.32164e-21
5090347	CD24	9.83721	10.0527	9.979	11.4913	11.5878	11.3604	-1.52354	7.67737e-20	5.84465e-18
6420168	DBNDD2	10.3548	10.4275	10.2721	11.8985	11.9213	11.7761	-1.51383	5.96028e-22	7.00835e-20
5670605	MATK	8.91558	8.60398	8.61396	10.3356	10.2625	10.0665	-1.51033	5.0295e-19	3.21131e-17
4920148	ALDH1A3	7.76644	7.77702	7.7267	9.15577	9.29941	9.31633	-1.50045	1.20961e-24	2.52022e-22
7150292	TRNP1	8.75994	8.80154	8.71207	10.3404	10.2191	10.2116	-1.49916	3.26826e-22	4.04079e-20
1190367	IER3	11.1267	11.2807	11.3052	12.5294	12.4968	13.1809	-1.49815	3.5889e-10	4.15417e-09
5490358	L1TD1	11.6977	11.3957	11.1294	12.8025	12.9397	12.973	-1.49746	9.38594e-16	3.01671e-14
510577	TRIML2	8.89722	9.12008	8.89568	10.4498	10.4761	10.454	-1.48898	9.12902e-23	1.27548e-20
150706	UGP2	9.14417	8.94689	9.01429	10.4767	10.7465	10.3011	-1.47301	2.25516e-16	8.11585e-15
4180324	FAM46B	9.63189	9.58383	9.53247	11.0882	11.0754	10.9869	-1.46741	2.98868e-25	7.71599e-23
5960544	SEPHS1	10.3016	10.7013	10.4087	11.8815	11.9041	12.0092	-1.46107	1.22197e-16	4.62166e-15
7380239	FGF13	8.82896	8.89176	8.92984	10.3653	10.3474	10.2929	-1.45167	2.83054e-19	1.89383e-17
1660059	PSITPTE22	7.84475	7.97695	7.93127	9.38278	9.32167	9.40148	-1.45099	3.90661e-19	2.54218e-17
1230156	SERPINB9	7.87935	7.9521	7.83659	9.32963	9.27788	9.40953	-1.44967	8.18786e-20	6.19357e-18
6270646	MYC	10.3147	10.4483	10.1713	11.7513	11.7732	11.7533	-1.44783	1.81809e-18	1.00193e-16
5090372	CDA	8.40528	8.57587	8.35094	9.72473	9.94129	9.99915	-1.44436	2.79253e-21	2.88383e-19
1260148	LOC646316	9.21659	9.19999	9.26815	10.5479	10.7343	10.7093	-1.4356	3.26167e-22	4.04079e-20
2970209	SLC47A1	8.13636	8.09705	8.11647	9.48316	9.54456	9.6202	-1.43268	1.49794e-21	1.63206e-19
3940424	TCEAL2	10.0385	10.0656	10.03	11.4392	11.558	11.4118	-1.42495	5.9409e-22	7.00835e-20
5560543	CBR3	8.39525	8.06713	8.18108	9.60596	9.55968	9.74991	-1.42403	1.56638e-17	7.32374e-16
5290608	RARRES2	9.16455	9.04109	8.87166	10.4589	10.6229	10.2594	-1.42133	2.12261e-17	9.65827e-16
160398	CYP26A1	8.47241	8.4774	8.52812	9.62825	9.75245	10.3516	-1.41814	3.91112e-11	5.3822e-10
4780563	GABBR2	7.80868	7.73444	7.83419	9.27669	9.29741	9.05656	-1.41778	6.16032e-21	5.92388e-19
6860593	HS.568928	10.5723	10.497	10.3079	11.9319	11.7123	11.9838	-1.41695	1.27719e-17	6.09155e-16
4290133	PACSIN1	8.06861	8.06293	8.04462	9.4781	9.41566	9.52159	-1.41307	2.10268e-24	4.06039e-22
1030167	SAMD3	7.6665	7.71372	7.70562	9.19786	8.97503	9.14841	-1.41182	2.85314e-17	1.25496e-15
770634	PRDM14	7.81153	7.77815	7.81239	9.09993	9.16381	9.35915	-1.40694	6.2833e-19	3.88648e-17
2070315	C20ORF54	7.80725	7.69774	7.77359	9.05092	9.11798	9.32623	-1.40552	1.26255e-22	1.71361e-20
6510167	LOC100134294	7.64116	7.66276	7.75343	9.12252	9.13203	9.00163	-1.39961	3.40007e-23	5.14386e-21
1450240	BEX5	8.40853	8.52463	8.5003	9.97833	9.83387	9.80369	-1.39414	1.48535e-23	2.40001e-21
3780681	MBP	7.70409	7.7801	7.80521	9.20533	9.29084	8.90214	-1.36963	1.59485e-20	1.37e-18
6900672	RPL39L	8.19142	8.30712	8.23247	9.59736	9.77269	9.46857	-1.3692	2.00461e-20	1.67653e-18
4260632	PDZD4	9.11071	8.95857	8.95354	10.2919	10.3008	10.5067	-1.35885	6.48254e-22	7.54771e-20
10592	EFCAB4A	8.08911	8.14324	8.06339	9.46295	9.53326	9.37442	-1.3583	7.62105e-23	1.08392e-20
5700612	SEPHS1	11.7283	11.7938	11.6084	13.1056	13.2136	12.855	-1.3479	5.40437e-18	2.76648e-16
6040452	C12ORF56	8.14468	8.05175	8.10112	9.47768	9.47703	9.37057	-1.34258	4.50268e-23	6.64271e-21
460746	ALDH3A2	8.55695	8.56197	8.68138	10.0085	9.92992	9.87878	-1.33896	3.49747e-19	2.30116e-17
6250541	ITGB1BP3	8.13086	8.09912	8.01161	9.39224	9.44745	9.37894	-1.32568	1.18163e-24	2.49623e-22
4220452	DNMT3B	8.89234	8.51494	8.4964	9.89854	9.99048	9.9819	-1.32241	1.95017e-14	4.88613e-13
7380328	USP44	8.43946	8.39719	8.41556	9.68749	9.76698	9.76307	-1.32178	1.68098e-20	1.43621e-18
1410609	CORO2A	9.49405	9.57957	9.74839	11.2592	10.8645	10.6626	-1.32143	3.52836e-13	6.97631e-12
6250487	CD9	9.15577	9.16184	8.79421	10.4311	10.3094	10.3292	-1.31928	2.77268e-19	1.86563e-17
6660671	KCNK1	7.89752	7.92045	7.82319	9.05615	9.29634	9.24204	-1.31779	1.95851e-19	1.36209e-17
4050315	LOC646817	9.90501	10.2961	10.3254	11.638	11.5107	11.3206	-1.31424	4.58504e-17	1.90391e-15
1440477	GAD1	9.58665	9.6263	9.41496	10.9631	10.9937	10.5989	-1.30925	3.36005e-16	1.17192e-14
6900408	EFEMP1	8.32954	8.59906	8.58701	9.99661	9.82078	9.6009	-1.30089	2.34101e-14	5.79809e-13
2320286	JARID2	11.1516	11.0826	11.1065	12.4867	12.4449	12.3068	-1.29924	1.50369e-19	1.07577e-17
6650731	RBP1	10.349	10.2466	10.2608	11.5403	11.6916	11.5185	-1.29794	1.99206e-17	9.12969e-16
5670475	GCHFR	9.21108	9.25344	9.00561	10.5727	10.4245	10.3527	-1.29324	1.97946e-20	1.66135e-18
630452	LHX1	7.91191	7.87479	7.90905	8.87538	9.15157	9.5438	-1.29167	3.96363e-13	7.75486e-12
840324	CLDN10	9.37595	9.29475	9.25193	10.6613	10.5659	10.5586	-1.28774	7.2025e-21	6.72453e-19
3800465	FAM174B	9.89495	9.65052	9.61204	10.7824	10.9052	11.333	-1.28768	6.95773e-14	1.55906e-12
6400327	DTWD2	7.9757	7.98882	8.12244	9.43152	9.10556	9.3905	-1.28021	6.35836e-16	2.12112e-14
6250685	PAK1	9.51781	9.54051	9.59951	10.9885	10.92	10.5841	-1.27825	9.27692e-18	4.52455e-16
1410010	PDLIM1	10.3422	10.5636	10.5379	11.8706	11.7582	11.6477	-1.27757	1.20021e-19	8.82581e-18
990743	DMKN	8.89981	8.75782	8.70819	10.0903	9.93451	10.155	-1.27132	9.8244e-22	1.11119e-19
5560725	FGF17	7.9659	8.14629	7.98445	9.21196	9.21917	9.47869	-1.27106	1.19493e-09	1.26479e-08
1850156	CLDN23	8.41589	8.35397	8.30218	9.55661	9.59134	9.73537	-1.27043	4.06388e-21	4.10746e-19
5700343	BAIAP2L1	9.39915	9.40003	9.31362	10.6529	10.7237	10.5409	-1.26823	3.15881e-20	2.56069e-18
1440300	SLC27A3	9.27329	9.16717	9.09201	10.4153	10.4002	10.5128	-1.26529	9.452e-17	3.66836e-15
3170440	BCL11A	8.81684	8.71601	8.62292	9.98358	9.8284	10.1312	-1.26245	1.40566e-20	1.21851e-18
540747	HS.276860	8.64503	8.69498	8.58656	9.84983	10.0595	9.80045	-1.26106	8.52453e-20	6.40742e-18
1940193	KCNK12	9.30052	9.08056	9.11083	10.4143	10.3699	10.4836	-1.25865	3.78807e-17	1.61063e-15
6180133	ITPR3	9.53786	9.58248	9.40613	10.767	10.9646	10.5695	-1.25819	8.98127e-18	4.39842e-16
4810497	DMKN	8.78404	8.75484	8.77594	9.96303	10.0363	10.0624	-1.24898	2.19218e-21	2.28371e-19
3130220	TMEM158	10.3249	10.1779	10.0173	11.409	11.6077	11.2475	-1.24799	3.71996e-17	1.59201e-15
60014	FAM84B	9.34873	9.30402	9.36966	10.6481	10.5909	10.5253	-1.24726	4.40482e-20	3.48745e-18
1440474	ALG1L	8.06121	8.07942	8.03424	9.18138	9.34734	9.37271	-1.24218	9.02832e-21	8.18476e-19
7400524	CRB3	7.88355	7.79495	7.86627	9.14936	9.11457	8.99754	-1.2389	1.14318e-22	1.57866e-20
6020561	LOC642299	8.18927	8.3028	8.28424	9.36311	9.55709	9.57093	-1.23827	3.90729e-16	1.34892e-14
3450138	CTSC	11.1068	11.2201	11.2282	12.4299	12.4498	12.3866	-1.23707	5.06001e-19	3.22213e-17
4610041	LOC728473	7.64885	7.71372	7.67282	8.77168	8.89303	9.0759	-1.23507	1.4269e-16	5.31217e-15
3870180	FGF13	7.97885	8.01509	8.04398	9.46256	9.2517	9.00385	-1.22673	6.3599e-15	1.75856e-13
3450047	PPP2R2C	8.95699	8.9483	8.86477	10.1827	10.0759	10.1846	-1.22438	6.30543e-21	6.03897e-19
1170170	STC2	9.16184	9.18313	9.22042	10.4522	10.3932	10.381	-1.22033	8.29751e-17	3.25756e-15
50204	DPPA4	12.4883	11.9269	12.0286	13.3988	13.4304	13.2743	-1.21992	8.27561e-16	2.71495e-14
5810494	LOC100129195	8.02986	8.05696	8.02271	9.2475	9.22009	9.28101	-1.21303	5.47879e-14	1.25127e-12
840187	ITLN2	7.71121	7.78601	7.71021	8.8298	8.99859	9.01751	-1.21282	1.2214e-21	1.35563e-19
940500	CLDN14	9.2072	9.20172	9.17897	10.3273	10.4311	10.4602	-1.21021	8.0235e-19	4.80035e-17
4850133	SNRPN	10.4761	10.4295	10.5276	11.7653	11.7868	11.4832	-1.20072	4.16366e-15	1.19008e-13
290750	SAMD3	7.81643	7.81462	7.81454	9.09023	8.90055	9.03894	-1.19471	1.59616e-16	5.87782e-15
2140154	CYB5A	10.7162	10.7087	10.7076	11.8496	11.9702	11.8944	-1.19389	2.60265e-17	1.15764e-15
5360243	ITGB5	8.54213	8.45004	8.43314	9.58287	9.62307	9.79991	-1.19351	6.43063e-14	1.44915e-12
5810414	CYB5A	10.1265	10.025	9.83775	11.2237	11.2391	11.1068	-1.19346	3.93887e-16	1.35589e-14
1030646	ARHGEF5L	8.54159	8.47534	8.47415	9.65386	9.64127	9.77601	-1.19335	2.17199e-21	2.27264e-19
2060746	PATE2	8.46108	8.35317	8.41475	9.4514	9.59305	9.7458	-1.18708	1.57334e-17	7.33481e-16
3710068	WARS	9.90144	10.1302	10.0624	11.2223	11.1925	11.2311	-1.18396	4.38835e-19	2.82472e-17
4560088	LOC439949	8.51475	8.50501	8.41897	9.48144	9.80355	9.68794	-1.17807	1.69992e-15	5.19647e-14
4070309	YBX2	9.28568	9.01713	8.92241	10.3566	10.3232	10.0754	-1.17667	1.11154e-18	6.53496e-17
4830674	BEX2	10.1108	10.0689	10.2585	11.4002	11.3206	11.2335	-1.17201	8.91468e-21	8.1127e-19
1690379	BECN1	9.3034	9.29864	9.44654	10.6115	10.6091	10.3374	-1.16981	1.56005e-18	8.73924e-17
5310343	CAMKV	9.81425	9.78622	9.46775	10.9486	10.9402	10.6838	-1.16812	1.4263e-16	5.31217e-15
3850364	GRPR	7.99696	8.0865	8.01603	9.38986	8.90655	9.29917	-1.16536	6.77722e-15	1.86311e-13
460131	PPP2R2C	8.33876	8.49356	8.37347	9.51615	9.55208	9.63083	-1.16442	7.18336e-16	2.37631e-14
2070291	PGM1	11.9204	12.0929	11.9424	13.2721	13.2346	12.9417	-1.16425	3.79588e-14	9.01598e-13
6550600	MYC	8.50657	8.5479	8.48901	9.58815	9.63189	9.80276	-1.15977	4.6712e-20	3.68606e-18
6980612	HAS3	9.03705	8.88978	8.61617	9.89583	9.90774	10.2182	-1.1596	2.10029e-15	6.31469e-14
5260343	SCG5	7.68083	7.65372	7.76683	8.88733	9.0923	8.59531	-1.15786	2.20937e-17	9.97659e-16
5270367	CTSC	11.4242	11.6333	11.1987	12.5378	12.5812	12.6107	-1.15785	4.31458e-17	1.8106e-15
2640369	VIL2	12.0764	12.0847	11.8753	13.1017	13.0175	13.3891	-1.15733	1.64769e-16	6.05821e-15
1170553	VSNL1	7.86888	7.90281	7.93991	9.0798	9.00243	9.09671	-1.15578	1.18783e-15	3.73685e-14
6130047	CCDC151	8.31397	8.25515	8.09061	9.47452	9.61218	9.0328	-1.15326	4.21578e-15	1.19817e-13
2100750	FKBP4	10.4377	10.4	10.1998	11.4931	11.3685	11.6325	-1.15222	2.77444e-15	8.18615e-14
2480291	SNRPN	12.0175	12.2017	12.5624	13.4565	13.4016	13.3664	-1.14764	3.26749e-14	7.87913e-13
770703	ARHGEF6	9.01147	9.07566	9.04662	10.1852	10.381	10.0101	-1.14752	1.63238e-15	5.01582e-14
1570543	USP44	8.29023	8.07899	8.18437	9.23591	9.31834	9.43849	-1.14638	4.99656e-15	1.39951e-13
7400240	KLKB1	8.11963	8.11625	7.99613	9.20652	9.24159	9.21108	-1.1424	3.72414e-20	2.96832e-18
6270670	IDH1	12.4498	12.9106	12.8409	13.8732	13.9234	13.8189	-1.13808	5.3318e-14	1.22952e-12
70209	ETV4	9.23231	9.16897	9.19667	10.3656	10.1177	10.5258	-1.13706	1.7958e-14	4.55216e-13
3930392	ANG	9.20033	9.33169	9.23341	10.347	10.4469	10.365	-1.13116	8.33406e-18	4.12397e-16
4860224	WARS	10.6317	10.862	10.9812	11.8796	12.0229	11.958	-1.12854	5.29551e-17	2.1464e-15
7330474	MOBP	7.72269	7.7189	7.79033	8.71544	8.86215	9.02874	-1.12481	1.013e-13	2.20135e-12
1070646	SCG3	8.49804	8.53133	8.44254	9.6257	9.68185	9.53868	-1.12477	2.15206e-20	1.78103e-18
1400427	KCNG1	9.29905	9.26289	9.248	10.4157	10.2796	10.4844	-1.12324	1.93739e-16	7.03621e-15
5390161	DUSP5	9.67864	9.78098	9.47989	10.7048	10.5889	11.0112	-1.12179	8.23016e-14	1.82524e-12
7380273	GPR114	7.7467	7.71999	7.83478	8.81743	8.8785	8.96799	-1.12081	6.51815e-21	6.16809e-19
4860441	PCDHB5	7.57016	7.55986	7.56543	8.78849	8.66853	8.59832	-1.11997	7.45381e-24	1.26459e-21
3850561	F11R	8.75641	8.7908	8.61309	9.69114	9.77846	10.0486	-1.1193	3.72679e-14	8.87851e-13
6770730	GSTO1	12.0278	12.2325	12.1217	13.2941	13.1305	13.3087	-1.11709	4.28143e-17	1.79987e-15
7560433	DSG2	11.2979	11.2031	11.0892	12.2585	12.4485	12.2325	-1.1164	2.76866e-17	1.22689e-15
610437	CD24	13.7312	13.5347	13.5555	14.635	14.7456	14.7816	-1.11365	3.45404e-18	1.82312e-16
7550358	NELL2	8.98349	8.81992	8.70728	10.0419	9.97821	9.82374	-1.11107	1.36813e-16	5.11744e-15
6860482	HERC6	7.97317	8.00857	7.82776	8.97904	9.04662	9.11257	-1.10958	3.97331e-19	2.5715e-17
5910164	LARP1B	9.0671	8.79117	8.92349	9.87137	10.2031	10.0228	-1.10515	2.44084e-15	7.27412e-14
1510703	MFSD3	10.7575	10.8105	10.7211	11.959	11.8308	11.8143	-1.105	6.64516e-21	6.26333e-19
620369	PPP2R2B	9.39113	9.23101	9.25098	10.4534	10.3536	10.3704	-1.10144	1.11746e-18	6.55358e-17
630341	FOXA3	8.85654	8.74284	8.63102	9.81612	9.79665	9.92014	-1.10084	2.81386e-19	1.88799e-17
2710494	MGC11082	9.68455	9.50383	9.56418	10.6416	10.8245	10.5731	-1.09553	3.16643e-15	9.25081e-14
3180048	IDH1	11.2764	11.8753	11.6311	12.8825	12.7141	12.4725	-1.09544	9.81649e-11	1.26649e-09
4780411	LRP8	10.4886	10.5353	10.4332	11.5966	11.6469	11.4907	-1.09242	5.12441e-17	2.10216e-15
990577	ETV4	9.13513	9.01834	9.11502	10.0903	10.1817	10.2645	-1.08935	5.2444e-17	2.13662e-15
630196	LOC649970	9.77562	9.73885	9.70739	10.8026	10.7969	10.8872	-1.0883	2.62171e-19	1.78939e-17
7330392	TAP1	8.23539	8.23464	8.09272	9.31207	9.27221	9.22302	-1.08152	5.62521e-20	4.35212e-18
4040746	TEAD4	10.3156	10.1608	9.9771	11.1173	11.0648	11.5155	-1.08137	3.13776e-14	7.58169e-13
1450274	CLDN6	9.24269	9.39915	9.24622	10.5056	10.307	10.3192	-1.08124	2.9963e-18	1.59213e-16
3420661	CKMT1A	8.96995	9.1297	9.19667	10.1616	10.1803	10.1874	-1.07767	9.51348e-16	3.05357e-14
510438	GABRA5	7.71121	7.94713	7.85089	8.90565	8.92113	8.89381	-1.07046	8.61552e-18	4.22801e-16
2970164	EDNRB	10.9992	11.0805	10.7918	12.0713	12.0175	11.987	-1.06808	2.75753e-19	1.86071e-17
1660673	OSAP	8.0623	8.16771	8.17902	9.22976	9.2708	9.10556	-1.06569	2.73837e-18	1.4649e-16
6330201	OVOL2	7.64451	7.66516	7.68044	8.79099	8.837	8.55688	-1.06492	2.13598e-20	1.77391e-18
670382	ARL6IP6	10.2225	10.2811	10.5097	11.4863	11.51	11.2101	-1.06436	1.35593e-13	2.89103e-12
6580450	BCL11A	9.36238	9.08988	8.98098	10.1117	10.112	10.4002	-1.06356	8.3863e-14	1.8564e-12
840059	GAD1	8.45036	8.6683	8.57759	9.70724	9.65368	9.52327	-1.06265	2.29614e-14	5.69289e-13
4230470	CHES1	10.3589	10.3467	10.1251	11.4382	11.3445	11.2327	-1.06154	5.1545e-18	2.65574e-16
460484	CCRN4L	9.52785	9.35665	9.36405	10.5617	10.5548	10.3154	-1.06113	6.43062e-14	1.44915e-12
7050543	TUBB2B	14.4721	14.557	14.5027	15.6749	15.4628	15.5665	-1.05749	5.47705e-20	4.26801e-18
5860546	ZNF22	9.92308	9.83978	10.0456	10.8862	11.0076	11.0694	-1.05159	1.7113e-21	1.83922e-19
70139	PRKX	8.15058	8.35082	8.12596	9.38753	9.16012	9.23245	-1.05091	1.3754e-16	5.13654e-15
1940301	MARVELD2	7.85544	7.94354	7.82443	9.0062	8.97515	8.79439	-1.05077	1.22198e-17	5.83992e-16
1030753	ARHGEF16	8.86187	8.63799	8.53942	9.59477	9.6512	9.9456	-1.05076	2.48932e-16	8.89117e-15
3940026	HEBP2	10.5576	10.0951	10.3034	11.1145	11.4845	11.5045	-1.04913	2.88653e-12	4.85214e-11
6290142	LOC100008589	11.0918	10.7824	10.5738	12.0259	11.4069	12.1615	-1.04873	2.21252e-06	1.266e-05
2940040	BCCIP	10.1862	10.2933	10.367	11.3777	11.2557	11.3586	-1.04848	9.96756e-17	3.83711e-15
1780446	PCK2	9.98229	10.0305	10.1336	11.2887	11.3057	10.6967	-1.04823	1.33341e-11	1.97821e-10
2030687	C3ORF59	8.96386	8.98317	8.87859	9.84321	9.86873	10.2523	-1.04622	1.00669e-14	2.65678e-13
3870192	LOC648927	9.83387	10.1855	10.2733	11.3469	11.1516	10.9277	-1.04452	9.11698e-12	1.38901e-10
450754	HS.444329	9.04195	8.99578	8.98894	10.0519	10.2761	9.83205	-1.04446	1.0804e-11	1.62724e-10
3830608	C4ORF49	8.00051	8.31464	8.16762	9.38278	9.29941	8.93256	-1.04399	4.06485e-14	9.59724e-13
1990390	RAB3IP	10.0099	9.98915	10.0463	11.1333	11.2026	10.8346	-1.04173	1.79228e-15	5.4368e-14
4390221	SMPDL3B	7.87488	8.00011	8.06514	8.9925	9.11474	8.95749	-1.04153	1.04131e-16	3.99566e-15
6330187	PLS1	8.94058	8.90914	8.80392	9.90729	9.92896	9.92663	-1.03641	2.98214e-16	1.05248e-14
450292	TUBB2A	13.0175	12.878	12.5646	13.7903	13.7663	14.0119	-1.0361	2.06906e-13	4.2905e-12
2710731	UTX	9.8682	9.99516	9.99386	11.1339	10.8906	10.9406	-1.03595	4.21721e-15	1.19817e-13
5050634	VENTX	7.97932	7.84107	7.80858	8.81866	8.82578	9.08786	-1.03444	1.17979e-16	4.4764e-15
4760474	TUBA4A	8.27258	8.10789	8.215	9.11614	9.26592	9.30467	-1.03042	6.83457e-16	2.27041e-14
4490333	FAM184A	9.16	8.9464	9.04118	10.0262	10.1555	10.0563	-1.03016	3.16823e-17	1.37824e-15
1050408	SNURF	12.4915	12.651	12.6345	13.7771	13.6782	13.4109	-1.02974	1.37151e-15	4.24721e-14
4210427	SCGB3A2	9.75258	9.72779	9.58924	10.4293	10.8555	10.8714	-1.02887	3.7469e-13	7.37336e-12
2100452	NUP35	9.20397	9.41005	9.35168	10.4776	10.078	10.4948	-1.02822	5.06011e-13	9.72393e-12
1510170	NLRP2	9.73798	10.0789	9.73369	10.8843	10.8678	10.8815	-1.02769	6.2618e-15	1.73954e-13
6980113	PHACTR2	9.39205	9.37756	9.28287	10.339	10.195	10.5894	-1.02365	2.27209e-14	5.63914e-13
4830148	LDB2	11.5088	11.4986	11.426	12.6975	12.6734	12.1281	-1.02186	1.14905e-12	2.05979e-11
4040669	C4ORF49	8.12351	8.08769	8.0676	9.2597	9.1068	8.97763	-1.02178	5.8662e-16	1.97078e-14
3940136	NUDT15	8.93816	9.0327	9.27871	10.2508	10.1817	9.88042	-1.02112	1.31479e-12	2.32358e-11
7380767	CHST4	7.91824	8.06406	8.05326	9.09572	9.19114	8.81109	-1.0208	1.50997e-16	5.59512e-15
6770719	FOXO1	8.77646	8.73334	8.68809	9.82448	9.55264	9.87204	-1.01709	4.56435e-17	1.9e-15
3310025	OCIAD2	9.31429	9.41715	9.35055	10.2346	10.4046	10.491	-1.01608	9.09211e-16	2.94059e-14
2510253	C10ORF35	9.92546	9.76055	9.8453	10.6807	10.7746	11.1139	-1.01261	2.37085e-13	4.84199e-12
4610632	MOCOS	8.44799	8.40648	8.45372	9.58052	9.59837	9.15989	-1.0102	8.61848e-16	2.8119e-14
4210500	PSG4	7.98736	7.83669	7.90201	8.88656	9.0981	8.76886	-1.00916	2.52795e-13	5.1232e-12
870632	HS.66187	10.676	10.9709	10.5363	11.7565	11.8333	11.6189	-1.0085	1.47335e-14	3.78734e-13
6650477	CLDN10	8.8946	8.74515	8.72104	9.82125	9.85994	9.70379	-1.00806	1.22886e-19	9.00862e-18
2640768	CTSC	9.97558	10.2721	10.0686	11.291	11.0052	11.033	-1.00431	1.18739e-14	3.09581e-13
2070288	MT1E	8.88603	8.75866	8.65826	9.70506	9.84054	9.77	-1.00422	5.3086e-11	7.152e-10
3420553	ENPP1	8.47421	8.43023	8.38653	9.37486	9.40793	9.52023	-1.00402	5.23281e-18	2.68444e-16
1850201	C19ORF46	7.85946	7.96886	7.84574	8.9031	8.98989	8.7906	-1.00318	3.15005e-16	1.10192e-14
7050364	GSC	8.00051	7.85972	7.83143	8.66454	8.74649	9.28752	-1.00229	1.00254e-12	1.82469e-11
110754	RBM35A	7.79414	7.73115	7.76358	8.84766	8.78161	8.66596	-1.00212	2.95308e-19	1.96475e-17
4050121	ICA1	8.24191	8.33648	8.44955	9.28075	9.46074	9.29217	-1.0019	2.88158e-17	1.26513e-15
4900070	GSTO1	12.799	12.7286	12.6245	13.6614	13.7928	13.7028	-1.00164	1.43128e-13	3.04077e-12
4860685	LOC401321	8.01042	8.02247	8.03496	8.98664	8.96663	9.11385	-0.999756	4.54897e-17	1.89889e-15
3450370	NUDT15	8.61464	8.70344	8.6486	9.50383	9.6316	9.83014	-0.999632	2.93538e-11	4.11577e-10
4230139	GUCA1A	8.33704	8.30871	8.25747	9.24214	9.35431	9.30224	-0.998487	1.93204e-15	5.83841e-14
7550386	CYP26A1	8.26114	8.17526	8.2487	8.95001	9.15416	9.57452	-0.997863	2.50382e-08	2.05995e-07
3460546	OTX2	7.77365	7.71372	7.79441	8.68338	8.68549	8.90389	-0.996992	2.23103e-15	6.67399e-14
3310273	TCEAL7	8.54005	8.50428	8.49763	9.56908	9.48627	9.4766	-0.99666	5.05562e-18	2.61046e-16
4150672	DSG2	8.32542	8.89722	8.77439	9.74402	9.65915	9.57491	-0.993685	5.81676e-13	1.10882e-11
4220605	ETS2	8.51377	8.54591	8.62989	9.47168	9.58744	9.60941	-0.992987	8.14425e-20	6.18026e-18
6200014	ZNF165	8.09347	8.12461	8.10363	8.99867	9.11415	9.18703	-0.992709	7.37049e-19	4.47734e-17
780600	HCP5	8.10524	8.18269	8.16954	9.21426	9.15157	9.06904	-0.992468	8.3844e-18	4.14026e-16
1710722	LOC650368	7.68026	7.62232	7.64047	8.67912	8.5029	8.73601	-0.991657	1.80204e-19	1.26634e-17
5090093	APOOL	8.47193	8.38377	8.41556	9.44848	9.3833	9.41186	-0.990794	2.87393e-19	1.91746e-17
3060377	MFAP4	9.72473	9.60919	9.68507	10.7446	10.7453	10.4963	-0.989077	8.13228e-13	1.50434e-11
110437	TERF1	9.6998	9.69301	9.68901	10.7124	10.9307	10.3965	-0.985903	5.39386e-11	7.25864e-10
870168	CYP2S1	7.82075	7.95382	7.87453	8.9072	8.7445	8.94995	-0.984183	2.04724e-18	1.11018e-16
4150102	HS.296031	9.86183	9.95053	9.72105	10.7905	10.8393	10.8445	-0.980289	3.97991e-14	9.43422e-13
3360349	FHDC1	7.87813	7.85866	7.89663	8.81023	8.87653	8.88517	-0.979504	5.68807e-21	5.53701e-19
6960768	ZNF22	10.1302	10.1095	10.2202	11.2089	11.1591	11.0214	-0.976502	3.61286e-20	2.88932e-18
290593	FGF2	8.63206	8.59743	8.47058	9.46912	9.44113	9.71869	-0.976293	7.65278e-17	3.03961e-15
2360296	HS.270778	7.85669	7.8422	7.88684	8.74265	8.81293	8.95749	-0.975778	2.21537e-15	6.63549e-14
7380719	IGFBP6	8.36959	8.39377	8.47526	9.46004	9.60728	9.09671	-0.975133	1.57504e-11	2.30643e-10
610189	COBL	8.00229	8.1555	7.93287	8.94896	8.97074	9.08934	-0.972794	5.00217e-17	2.05727e-15
830348	ACTN3	7.75449	7.8081	7.78595	8.64425	8.87653	8.74238	-0.971541	1.31681e-15	4.09384e-14
7320296	LOC644745	11.0699	11.0288	10.8889	11.8851	11.9573	12.0585	-0.971106	3.33394e-13	6.62105e-12
2690452	PRSS2	7.59535	7.74601	7.71942	8.71028	8.66201	8.59467	-0.968724	3.85122e-15	1.10878e-13
650048	MOBP	7.65811	7.66968	7.56724	8.35519	8.56076	8.87409	-0.965008	4.17408e-12	6.78108e-11
270152	SLC7A5	12.5911	12.4952	12.4116	13.3638	13.2492	13.7797	-0.964909	4.61046e-10	5.22709e-09
5420189	VCX	7.76833	7.77917	7.79033	8.59621	8.76847	8.86424	-0.963698	1.26918e-18	7.29915e-17
5220220	SUCLA2	9.69553	9.67253	9.76094	10.6829	10.7059	10.622	-0.960619	5.91649e-16	1.98207e-14
3420075	SPIN4	9.70193	9.20335	9.17107	10.2373	10.4727	10.2462	-0.959962	1.81024e-11	2.62977e-10
110347	PDK3	8.86921	8.98435	8.9912	9.79458	9.98985	9.93793	-0.959199	4.92302e-15	1.38217e-13
4830068	LOC650803	9.34045	9.40437	9.22335	10.2946	10.2621	10.2845	-0.957706	1.75894e-15	5.3425e-14
2680021	TBC1D2	7.85285	7.87056	7.86627	8.90655	8.85052	8.7014	-0.956261	4.277e-14	1.00681e-12
4670575	HTATIP2	8.96869	8.97064	9.29161	10.0957	10.0628	9.93997	-0.955825	3.29696e-17	1.4264e-15
240400	PMEPA1	8.23371	8.25809	8.22819	8.96089	9.16165	9.45814	-0.953561	2.73808e-12	4.62224e-11
240594	ANXA3	8.39254	8.49005	8.51867	9.31871	9.47608	9.46647	-0.953333	5.65261e-14	1.28726e-12
1050619	NPM3	11.4491	11.5506	11.4427	12.4311	12.5016	12.3611	-0.950458	3.99691e-17	1.68923e-15
6420392	OCIAD2	11.577	11.7063	11.8779	12.6412	12.8172	12.5512	-0.949429	4.05895e-13	7.93484e-12
7400647	TMEM132D	7.74792	7.77329	7.76098	8.71593	8.80202	8.60638	-0.947385	1.44287e-17	6.78633e-16
6510377	TNFRSF12A	9.38147	9.50882	9.36122	10.283	10.2141	10.59	-0.945206	6.73396e-12	1.04862e-10
620228	C2ORF56	10.1494	10.2261	10.3149	11.1274	11.1925	11.2058	-0.945134	6.17285e-14	1.39902e-12
2120326	GRB14	8.65662	8.57415	8.51434	9.38933	9.66338	9.51314	-0.940246	4.19199e-15	1.19413e-13
3830465	APOC1	10.7085	10.4237	10.239	11.2229	11.4787	11.4895	-0.939955	3.08108e-12	5.15365e-11
5340292	LOC168474	8.28791	8.18396	8.14704	9.14698	9.00551	9.28608	-0.939886	1.53249e-14	3.93086e-13
840204	HAS2	8.67675	8.74639	9.03194	9.6093	9.61149	10.0515	-0.939075	1.14938e-09	1.21875e-08
2000685	SMPDL3B	7.70022	7.76285	7.73254	8.61845	8.6486	8.74414	-0.938523	1.57624e-18	8.78844e-17
1230224	DNAJB6	11.2368	11.381	11.4974	12.4767	12.3716	12.0796	-0.937559	5.93951e-11	7.93449e-10
5870608	PPP1R3B	7.78611	7.73272	7.76152	8.7094	8.70396	8.67964	-0.937548	1.35828e-18	7.77393e-17
2350685	HEY2	8.26847	8.39419	8.34401	9.32274	9.27448	9.21931	-0.936621	1.86522e-17	8.58578e-16
3940639	PYCR2	10.0489	10.2779	10.0771	11.0532	10.9551	11.2054	-0.93662	8.46753e-15	2.27255e-13
7510719	TRAF3IP2	8.98506	9.0721	8.94904	9.98124	9.97779	9.85067	-0.934498	2.56437e-17	1.14706e-15
6040465	EPPB9	9.40352	9.28173	9.16394	10.2416	10.2053	10.2006	-0.932759	1.14824e-16	4.37067e-15
6370364	MGC87042	8.8699	8.9778	8.85396	9.82389	9.82752	9.84835	-0.932701	4.83094e-14	1.12605e-12
3170551	RBM3	8.15635	8.11896	8.02016	9.20652	8.81515	9.06904	-0.931748	4.51533e-14	1.05872e-12
620026	LOC100128086	9.43809	9.50651	9.60154	10.4338	10.3348	10.5648	-0.929097	7.39407e-15	2.00484e-13
6220288	PRDM1	8.30331	8.44568	8.34852	9.10318	9.16693	9.61329	-0.928629	2.34723e-10	2.84012e-09
2640731	HTR3A	8.52491	8.3797	8.25625	9.44113	9.40371	9.09983	-0.927939	3.18357e-11	4.44017e-10
5570671	C2ORF80	7.85823	7.96347	7.97979	8.77946	9.07117	8.72781	-0.92565	1.38681e-11	2.04976e-10
6650278	KCNK6	8.04462	8.17273	8.09387	9.13203	9.05199	8.90389	-0.925563	7.7268e-18	3.84753e-16
7510376	LCK	7.65456	7.62289	7.58608	8.6436	8.5218	8.46948	-0.923781	4.97415e-19	3.18453e-17
730136	C2ORF56	8.42848	8.64527	8.79657	9.62514	9.53656	9.4781	-0.923161	7.51828e-13	1.40168e-11
4390382	KIAA0182	8.9606	8.92221	8.79865	9.82563	9.82631	9.79135	-0.920609	3.91932e-16	1.35111e-14
1510296	ASNS	11.7324	12.0032	11.8924	12.971	12.8443	12.5737	-0.920358	9.10313e-11	1.18023e-09
4540475	FABP5L2	10.2563	10.7113	10.5717	11.3398	11.529	11.4303	-0.91994	5.52115e-11	7.42152e-10
2630563	SLC39A14	9.17142	9.22909	9.19544	10.1115	10.0583	10.1846	-0.91948	1.08316e-17	5.23978e-16
6200348	CHGA	7.92671	7.88413	7.88464	8.70246	8.82906	8.91791	-0.917985	9.61447e-17	3.72533e-15
10546	RPS24	11.781	12.0278	11.8454	12.7406	12.7246	12.9367	-0.915855	4.04725e-16	1.38451e-14
5570181	VCX-C	7.76771	7.85706	7.76577	8.69845	8.68354	8.75153	-0.914329	1.90325e-18	1.04161e-16
3440424	LOC653820	9.33078	9.44946	9.51291	10.5467	10.4719	10.0141	-0.913152	9.79655e-13	1.78991e-11
3940102	HS.333856	7.89402	7.81914	7.82566	8.71914	8.77805	8.77535	-0.911237	1.12231e-20	9.90969e-19
4010433	LOC650832	9.37947	9.28126	9.18441	10.1095	10.1939	10.2683	-0.908843	1.21588e-12	2.16164e-11
830463	PRKAR1B	8.52062	8.41516	8.47602	9.37915	9.28712	9.47031	-0.908259	5.6384e-12	8.91633e-11
5570364	SCG3	8.15351	8.29782	8.2155	9.24823	9.18508	8.958	-0.908163	3.92159e-13	7.68529e-12
4280019	MAPK13	8.03491	8.00666	7.97579	8.97528	8.89148	8.87207	-0.907157	8.53515e-18	4.19724e-16
1230047	CBS	11.5643	11.6145	11.4654	12.4608	12.3301	12.5727	-0.906479	1.09888e-16	4.20978e-15
3460392	VAT1L	9.43174	9.53509	9.28159	10.1316	10.4858	10.3495	-0.906156	5.22602e-13	1.00265e-11
1940747	PPP1R1B	8.00051	8.18953	8.2187	9.09401	9.08361	8.9454	-0.904761	6.42541e-13	1.21607e-11
2570100	ABCA7	8.21681	8.32927	8.29067	9.05092	9.32344	9.1765	-0.904702	3.2858e-17	1.42417e-15
6620750	ZC3HAV1	9.77489	9.83456	9.8682	10.5911	10.7499	10.8501	-0.904473	5.24902e-11	7.07574e-10
990717	LOC642956	11.3659	11.7009	11.5782	12.4288	12.3511	12.5763	-0.903742	4.22428e-12	6.85348e-11
7040241	OAT	10.0467	10.2506	10.2294	10.9325	11.1381	11.1601	-0.901356	3.12873e-10	3.668e-09
6660743	DPPA2	7.8578	7.93754	8.02075	8.89955	8.88363	8.73514	-0.900746	3.27549e-18	1.73273e-16
3370129	RASL11B	11.0067	11.0237	11.0352	11.9666	11.8924	11.9022	-0.898507	2.64752e-15	7.85066e-14
6840487	MBD2	9.35947	9.51059	9.53769	10.5092	10.3527	10.2375	-0.897245	3.46754e-15	1.00588e-13
1980202	CAPRIN2	9.04881	9.27825	9.18138	10.0097	9.984	10.2047	-0.896657	1.35089e-15	4.18883e-14
1770333	PDE5A	8.68706	8.45912	8.60262	9.50609	9.53799	9.39437	-0.896549	6.57665e-17	2.63866e-15
5910093	PCDH10	7.70536	7.76933	7.84673	8.8559	8.62329	8.53017	-0.895979	2.64362e-14	6.47333e-13
3170288	C13ORF30	7.55776	7.56294	7.54118	8.33613	8.49967	8.5098	-0.894572	1.54085e-16	5.70065e-15
6040037	CDC14B	9.6908	9.57778	9.6009	10.5463	10.5799	10.4232	-0.893318	3.30299e-16	1.15372e-14
6060594	B9D1	9.77369	9.59379	9.6263	10.5734	10.652	10.4481	-0.893263	2.36477e-14	5.84475e-13
4010131	CEBPZ	11.8396	11.4852	11.5088	12.5004	12.6231	12.3842	-0.891361	1.64122e-12	2.85793e-11
4150066	CKB	10.9703	11.0298	10.725	11.8442	11.7819	11.7677	-0.889558	1.25366e-15	3.91802e-14
6550189	MYOZ3	8.32771	8.32194	8.33849	9.08853	9.13913	9.42909	-0.889537	9.9246e-17	3.82677e-15
5900243	GRB7	7.88737	7.85544	7.81004	8.79439	8.66155	8.76494	-0.88934	1.01476e-16	3.90009e-15
1820731	C1ORF94	8.22354	8.28727	8.17507	9.19024	9.10866	9.05215	-0.888392	5.18996e-15	1.45026e-13
1430424	RFFL	8.64875	8.91074	8.89654	9.85301	9.71453	9.54878	-0.886761	4.05729e-12	6.60965e-11
6860671	RPL36A	9.12716	9.15915	9.07376	10.0697	10.0193	9.93112	-0.886689	1.6602e-15	5.09472e-14
2940577	HSPA2	7.71861	7.72882	7.82167	8.74591	8.6245	8.55079	-0.884033	1.53539e-17	7.20725e-16
10209	HNRNPA1	9.79702	10.337	10.2552	11.0781	11.1257	10.8363	-0.8836	6.21355e-11	8.29125e-10
6660369	GCNT2	8.86736	8.88291	8.63033	9.80833	9.6489	9.57312	-0.88325	1.15985e-14	3.03734e-13
4220504	SERPINB6	9.96104	10.2342	9.9283	10.8856	10.852	11.033	-0.882357	3.33174e-12	5.5417e-11
3780095	AOX1	7.78675	7.8169	7.7967	8.67977	8.67488	8.69186	-0.88205	1.01215e-19	7.55996e-18
4230735	FAM129A	7.99117	8.03753	8.0802	9.02816	8.88219	8.8421	-0.881181	6.44516e-17	2.59028e-15
1990327	TUBB4Q	10.2426	10.3192	10.2443	11.2288	11.1241	11.095	-0.880595	6.24525e-17	2.51419e-15
3290441	BMPR1A	9.90601	9.89228	9.83456	10.8085	10.7544	10.7103	-0.880098	1.32244e-15	4.10596e-14
2510088	GPR64	7.58204	7.6305	7.69771	8.48105	8.56835	8.49594	-0.878362	1.68474e-13	3.54123e-12
2490288	ARRB1	8.56345	8.41132	8.50172	9.36723	9.30592	9.43615	-0.877604	3.17453e-13	6.30974e-12
1240592	C7ORF47	9.59705	9.54904	9.68734	10.4373	10.5645	10.4611	-0.87649	2.09261e-15	6.29957e-14
2360551	ALDH1A3	7.70736	7.84984	7.82113	8.72673	8.71217	8.56504	-0.875202	5.96838e-17	2.40681e-15
7330544	ALDOC	11.3604	11.6032	11.2663	12.3551	12.3932	12.106	-0.874793	8.60179e-15	2.2982e-13
1240379	ALDH1B1	9.22616	9.06809	9.27459	9.95575	10.0385	10.1979	-0.874423	3.91746e-14	9.29544e-13
7050682	SEMA6A	12.8539	12.6161	12.5463	13.5918	13.5151	13.5272	-0.872619	2.2261e-14	5.53657e-13
3170017	MAP2K3	9.82278	9.58442	9.6284	10.5283	10.4818	10.6399	-0.871465	1.22344e-13	2.62217e-12
5080367	CKLF	8.59352	8.88483	8.82701	9.65959	9.75876	9.50096	-0.871313	3.90282e-13	7.66114e-12
4250626	PPAP2C	8.21782	8.22079	8.23361	9.12549	8.98265	9.17729	-0.871073	6.5835e-13	1.244e-11
4480341	DHCR24	11.3029	11.7964	11.4118	12.3406	12.3393	12.439	-0.86923	8.48053e-12	1.29703e-10
240768	CORO2A	8.20643	8.44887	8.39193	9.23122	9.22347	9.19814	-0.868534	2.08073e-12	3.57609e-11
1470367	PRKX	8.43628	8.47363	8.48608	9.40437	9.20236	9.39224	-0.867656	3.23613e-15	9.43125e-14
6940377	TOMM7	13.3803	13.4626	13.4802	14.2715	14.3308	14.3165	-0.86522	4.24861e-15	1.20565e-13
4860181	SLC38A5	8.46386	8.43154	8.32498	9.16432	9.09374	9.55593	-0.864535	6.68646e-13	1.26145e-11
2480037	CMTM8	9.63632	9.51685	9.67397	10.4221	10.5164	10.48	-0.863788	4.06858e-16	1.38846e-14
6200202	APIP	9.82007	10.1015	10.0096	10.8516	10.8367	10.833	-0.863396	2.75813e-15	8.14816e-14
6100524	ARFGEF1	9.87188	9.82462	9.99354	10.8872	10.8225	10.568	-0.862528	9.31456e-14	2.04284e-12
6620441	SDAD1	10.8961	10.9246	10.785	11.7024	11.7838	11.7067	-0.862402	1.41712e-18	8.0525e-17
2600164	THBS2	8.34689	8.46683	8.29436	9.21616	9.18353	9.29455	-0.862053	2.8861e-13	5.7877e-12
3940630	ARSE	8.46338	8.39274	8.39397	9.33197	9.15524	9.34804	-0.861718	2.30054e-13	4.7065e-12
4570576	HS.558212	9.00929	9.33321	9.16201	10.0439	9.99301	10.0524	-0.861587	4.1758e-15	1.19211e-13
7550192	SLC16A10	8.37123	8.19496	8.26701	9.09993	9.14011	9.17616	-0.861001	2.67575e-17	1.18794e-15
3060639	SFRP2	11.3716	10.9903	10.9636	12.106	11.8659	11.9346	-0.860328	5.46713e-12	8.66279e-11
3930286	SUCLA2	10.3262	10.3822	10.3378	11.3685	11.3398	10.9056	-0.85591	1.19708e-10	1.51805e-09
1450682	C18ORF56	9.41813	9.28344	9.18341	10.1288	10.3122	10.0101	-0.85537	2.39556e-11	3.40919e-10
1740273	SNRPN	12.7193	12.8453	12.6762	13.7096	13.6972	13.3943	-0.853456	6.19629e-15	1.72335e-13
7570598	COL6A1	9.56479	9.60481	9.6783	10.4479	10.3917	10.567	-0.852898	3.49137e-14	8.3626e-13
2340477	TTC39B	8.14107	8.07683	8.08513	8.98614	9.03894	8.8363	-0.852783	3.30034e-15	9.59483e-14
4810520	TRIB1	9.57957	9.64708	9.59907	10.4221	10.3924	10.5595	-0.849437	7.89619e-16	2.59406e-14
7400452	PROM1	9.88996	9.79974	9.72133	10.5979	10.8142	10.5445	-0.848514	4.26957e-14	1.00606e-12
3870541	SLC7A3	10.1294	10.5714	10.2412	11.3206	11.1733	10.9931	-0.848368	7.72487e-11	1.01091e-09
6350239	RRAS2	10.2156	10.443	10.3002	11.1	11.1145	11.2841	-0.846618	5.39756e-14	1.23986e-12
6660411	ALG13	9.60035	9.76611	9.8127	10.4104	10.6306	10.6725	-0.844756	2.59031e-12	4.4019e-11
4590477	MAP4K1	9.31333	9.19456	9.03138	9.99568	10.2908	9.7844	-0.843863	7.61656e-12	1.17549e-10
5900376	PCDH20	7.7979	7.92332	7.83543	8.76655	8.68011	8.64131	-0.843771	3.95855e-16	1.36069e-14
4120093	LHFPL4	8.07364	7.98047	7.99913	8.8698	8.89418	8.81197	-0.840905	1.0674e-12	1.92651e-11
4810730	SYT13	8.23691	8.2464	8.24772	9.08433	9.22534	8.94027	-0.839641	2.41929e-13	4.93245e-12
1710630	ST6GAL1	9.89364	9.95708	9.94146	10.7398	10.6604	10.9096	-0.8392	4.39115e-12	7.0855e-11
3120053	HOOK1	8.56059	8.49716	8.27848	9.26976	9.37453	9.20684	-0.838296	6.0154e-12	9.44959e-11
3780082	TMEM125	7.81725	7.8004	7.71556	8.621	8.71364	8.51212	-0.837851	7.26022e-19	4.42166e-17
5050768	LONRF1	9.32599	9.49612	9.49548	10.3513	10.2859	10.1933	-0.837648	5.59839e-13	1.06892e-11
520673	LRFN5	8.91558	9.11942	8.99405	9.95108	9.90501	9.68324	-0.836759	3.57276e-10	4.1375e-09
2140438	INO80D	9.04544	9.04436	9.1372	9.88748	9.86435	9.9834	-0.836079	1.17782e-14	3.08101e-13
1050082	KIAA1147	9.56539	9.64041	9.66287	10.528	10.4854	10.3627	-0.835813	6.28686e-18	3.19755e-16
4070619	PCSK9	8.45788	8.75287	8.41005	9.42909	9.33747	9.35947	-0.835074	3.42871e-16	1.19237e-14
1400601	C20ORF100	9.77287	9.97117	9.74876	10.5671	10.62	10.8099	-0.834749	5.18918e-14	1.1978e-12
940324	SNX16	9.33446	8.91424	9.01759	10.0864	10.0634	9.61612	-0.833185	4.21779e-10	4.81639e-09
5490598	TMEM145	8.16555	8.13166	8.10857	9.06579	8.99936	8.82864	-0.829338	2.37364e-14	5.86057e-13
4150187	HHLA2	7.74602	7.63754	7.6886	8.57692	8.43811	8.5399	-0.827587	1.40846e-14	3.62838e-13
7210326	PSMB8	7.66585	7.62061	7.68972	8.55883	8.54171	8.35012	-0.824824	1.47381e-16	5.46966e-15
6960377	COMTD1	8.69636	8.56629	8.59912	9.26927	9.50306	9.5634	-0.824655	1.32502e-13	2.82766e-12
2600538	RABGGTB	11.099	11.3224	11.185	12.0817	12.0713	11.9251	-0.82394	3.15317e-10	3.693e-09
5900725	PHLDA1	10.8902	10.712	10.7352	11.6357	11.5643	11.609	-0.823892	3.42752e-12	5.66588e-11
5090278	GPX2	8.01456	7.88356	7.8815	8.7176	8.64224	8.88577	-0.821995	1.58305e-12	2.76678e-11
3370327	MOSC1	9.30052	9.43651	9.28221	10.1486	10.1131	10.2197	-0.820709	8.92309e-15	2.37869e-13
1010470	C9ORF140	8.99571	8.8703	8.88441	9.659	9.7306	9.81829	-0.819157	5.9195e-13	1.12751e-11
460743	KIAA1804	8.09162	7.99951	7.96434	8.95155	8.84757	8.71189	-0.81851	1.04972e-15	3.35571e-14
6620259	KCNS1	7.78532	7.76707	7.72228	8.58687	8.4919	8.64775	-0.817282	5.1706e-17	2.1111e-15
1070400	HYAL1	9.18257	9.29741	9.04272	10.0838	10.0366	9.84925	-0.815669	1.90597e-14	4.78547e-13
3170064	MICB	9.83677	10.0121	9.73175	10.7852	10.5555	10.6868	-0.815615	4.30183e-12	6.95878e-11
6480026	HPDL	8.75849	8.66674	8.59377	9.47331	9.43682	9.55366	-0.814926	4.02785e-15	1.15404e-13
360706	GRTP1	8.72186	8.84685	8.82962	9.72056	9.59859	9.5238	-0.814874	1.42804e-15	4.41078e-14
1240358	RAB20	8.05881	7.97562	8.03566	8.86834	8.7848	8.85723	-0.813428	2.11325e-13	4.36089e-12
60278	SLC7A3	8.86076	9.06019	9.09788	9.89692	9.80895	9.74549	-0.810839	3.5358e-13	6.98107e-12
4070615	WNT3	9.5803	9.59827	9.41702	10.282	10.1097	10.6331	-0.80975	7.22119e-10	7.8895e-09
4280402	SELV	8.17019	8.22957	8.04266	9.06358	9.14553	8.65614	-0.80761	1.17157e-12	2.0907e-11
430209	NLN	8.5774	8.79768	8.97336	9.7296	9.48644	9.55503	-0.807543	1.40053e-10	1.75542e-09
1770168	SUSD3	8.00463	8.17767	8.11711	8.99867	9.02173	8.69972	-0.806903	2.84524e-15	8.37424e-14
7330730	C10ORF75	9.4124	9.39357	9.52108	10.2141	10.3427	10.1881	-0.805952	1.26286e-14	3.28538e-13
130754	PTPRZ1	10.0884	9.90454	9.90346	10.9182	10.7686	10.6246	-0.805026	4.01567e-12	6.55985e-11
870367	LOC100133489	9.69166	10.0532	9.73856	10.7446	10.6846	10.466	-0.803926	1.37914e-11	2.04096e-10
1230458	AES	9.67265	9.77206	9.80502	10.5686	10.5531	10.5379	-0.803317	4.46861e-16	1.51843e-14
830735	CENTA1	8.29177	8.25195	8.09557	8.9454	9.08949	9.0099	-0.801829	4.86065e-15	1.36627e-13
5690132	FAM195A	8.87462	8.77652	8.47028	9.54138	9.44721	9.53786	-0.801677	9.93802e-13	1.81157e-11
4880129	TOMM7	13.7691	13.7983	13.7983	14.4883	14.6303	14.6516	-0.801511	1.29418e-12	2.29227e-11
1400520	CNTNAP2	12.9587	12.7439	12.8539	13.7247	13.6292	13.6055	-0.800971	1.19582e-11	1.79199e-10
4230133	POLG2	9.71824	9.74429	9.70575	10.5906	10.5438	10.4342	-0.800105	1.10436e-15	3.50212e-14
7200240	ARHGAP4	8.4679	8.28435	8.41808	9.19364	9.28436	9.09251	-0.800064	6.09496e-14	1.38269e-12
5310369	LYAR	10.8936	10.6604	10.6889	11.4034	11.5629	11.6761	-0.799815	5.8059e-14	1.3209e-12
6960072	HSPD1	12.6457	13.0329	13.0397	13.6164	13.7292	13.7691	-0.79878	9.43543e-10	1.01499e-08
290445	TNMD	8.99306	9.00131	8.78931	9.74167	9.7905	9.64554	-0.79801	1.1691e-12	2.08943e-11
6580349	LEMD3	10.3165	10.1596	10.2681	10.9612	10.9975	11.1759	-0.796796	9.97527e-14	2.17383e-12
2810047	C10ORF96	7.7027	7.81796	7.74587	8.58976	8.50957	8.55496	-0.795919	6.87317e-17	2.74834e-15
4150110	KIAA0114	11.7947	11.5807	11.5617	12.4091	12.4079	12.5073	-0.795761	1.08376e-15	3.44137e-14
2710682	NQO2	9.78221	9.72284	9.8255	10.6323	10.6932	10.3917	-0.795581	4.36647e-14	1.02584e-12
7000010	LOC100130769	7.9539	8.00118	8.02178	8.86056	8.56463	8.93775	-0.795364	6.37284e-13	1.20708e-11
6980632	LMTK3	9.25672	9.18179	9.00262	10.0561	10.0173	9.75232	-0.794891	6.64256e-12	1.03662e-10
4250349	GABRB3	7.92285	8.07292	7.99113	8.87798	8.73379	8.75801	-0.794293	3.91886e-13	7.68529e-12
1510008	GALR2	8.11382	8.16906	8.15219	8.84871	8.9483	9.01852	-0.793486	4.00854e-18	2.10432e-16
2690279	ZCCHC12	11.8906	11.9927	11.9062	12.8095	12.7341	12.6261	-0.793412	8.51768e-17	3.33298e-15
6620528	MT1X	10.9277	10.9018	10.7738	11.5121	11.4759	11.9901	-0.791606	5.81844e-10	6.48216e-09
620546	RRAS2	9.8326	9.92795	9.91474	10.6356	10.8074	10.6069	-0.791542	2.9854e-14	7.24302e-13
1110300	TMEM154	8.5094	8.26649	8.22771	9.00561	9.19412	9.17552	-0.790551	1.23272e-11	1.84148e-10
580358	FABP5L2	12.7055	12.8078	12.9092	13.6233	13.6895	13.4774	-0.789255	8.06272e-12	1.23712e-10
4610615	CXCL12	8.51673	8.75723	8.44128	9.44765	9.39761	9.2376	-0.789204	1.77137e-12	3.06435e-11
6220148	LYAR	10.5548	10.8022	10.6154	11.4211	11.5486	11.3652	-0.787494	2.89249e-13	5.79278e-12
6840255	GRM4	7.81801	7.83501	7.8891	8.68072	8.66909	8.54053	-0.782734	1.8853e-13	3.92805e-12
2940403	FAM60A	11.3183	11.6909	11.6249	12.4206	12.4645	12.096	-0.782335	2.69078e-10	3.21002e-09
2070386	GABRA5	7.78222	7.78814	7.77084	8.60625	8.58609	8.49394	-0.781692	8.99432e-16	2.92248e-14
6280128	KRT18	8.15942	8.08917	8.17152	9.02612	8.92303	8.81532	-0.781455	2.294e-15	6.84511e-14
6840546	PAWR	9.08443	9.20604	9.20471	10.1222	9.8336	9.88114	-0.780595	1.56355e-12	2.73472e-11
4120630	MGC40168	7.94827	8.05175	8.00951	8.81815	8.81591	8.71703	-0.780518	2.93776e-15	8.61454e-14
1050709	RPL8	9.48347	9.63017	9.43518	10.2849	10.3081	10.2946	-0.779606	2.87224e-15	8.44324e-14
6380672	CA4	8.23004	8.14085	8.03879	9.06579	9.0073	8.67444	-0.779287	2.3725e-10	2.86194e-09
70114	C14ORF37	8.58259	8.65614	8.75492	9.5886	9.61304	9.12812	-0.778705	1.06397e-10	1.36381e-09
3370280	MPP6	10.4581	10.4552	10.2898	11.2021	11.1357	11.1998	-0.778168	6.65448e-13	1.25642e-11
6290609	RPS15	9.9669	9.77042	9.75361	10.6811	10.5859	10.5574	-0.777829	2.49917e-16	8.91296e-15
3990307	MIR302C	8.36796	8.01133	8.04508	8.90091	8.94988	8.90644	-0.777619	8.44827e-14	1.86837e-12
5860767	SPINT1	7.69251	7.64244	7.64255	8.49317	8.42499	8.39182	-0.777491	4.86817e-17	2.00744e-15
7380376	CHEK2	9.00929	9.39831	9.34583	9.88057	10.2132	9.99108	-0.77713	1.10421e-10	1.40931e-09
3610167	FLJ20674	8.62227	8.63947	8.76105	9.4243	9.37293	9.55079	-0.775077	3.53045e-13	6.97631e-12
3370164	ATP1A1	10.4544	10.3975	10.3637	11.2748	11.1212	11.1418	-0.774086	2.31257e-16	8.30986e-15
5220204	C19ORF66	7.66705	7.65085	7.63376	8.47247	8.44987	8.35126	-0.773978	2.7878e-17	1.23307e-15
2000440	ENSA	10.3932	10.7194	10.5906	11.3036	11.2031	11.5104	-0.771278	3.70356e-11	5.12031e-10
4280253	PAK1IP1	10.9157	10.9655	10.9087	11.6916	11.6643	11.7464	-0.77078	1.1e-09	1.16901e-08
4640576	PRKCQ	8.49309	8.47008	8.56867	9.27696	9.18467	9.382	-0.770595	2.33164e-11	3.3242e-10
3890008	CYCSL1	11.4497	11.6364	11.6212	12.4235	12.2585	12.3317	-0.768813	2.62499e-13	5.30628e-12
1980670	CGN	9.45705	9.27288	9.21437	10.1727	10.1882	9.88981	-0.768802	2.4267e-14	5.98536e-13
4490687	GBGT1	8.68231	8.6826	8.62344	9.49879	9.47859	9.31733	-0.768787	1.04746e-13	2.26793e-12
6510327	SNORD96A	8.57571	8.68184	8.79136	9.48395	9.36473	9.50622	-0.768663	1.65044e-13	3.47529e-12
1090671	SNORA59A	8.31662	8.23048	8.16095	9.04159	9.17392	8.79501	-0.767491	1.37231e-12	2.42163e-11
1240152	CFD	8.22071	8.16448	8.10405	8.85164	8.94291	8.99685	-0.767387	7.77249e-15	2.10025e-13
3370768	C1ORF24	8.22631	8.17526	8.25975	9.07653	8.96012	8.92623	-0.767188	5.78078e-15	1.60967e-13
2970397	ZNF296	8.42149	8.46148	8.43748	9.14451	9.20883	9.26815	-0.767012	1.79119e-16	6.5252e-15
1940056	RIMKLB	9.5695	9.49767	9.47536	10.2167	10.2706	10.3468	-0.763862	2.83961e-16	1.00817e-14
610148	GSDMD	8.36959	8.24133	8.28094	9.01887	9.03781	9.12399	-0.762936	2.07388e-17	9.47284e-16
7210377	GPR37	9.0544	9.20734	9.17322	10.0387	9.86145	9.82294	-0.762699	2.8769e-08	2.34577e-07
4890102	FZD5	7.79303	7.81507	7.9077	8.50058	8.57119	8.73111	-0.762358	1.32574e-10	1.6705e-09
5810678	RENBP	9.46999	9.48491	9.50505	10.31	10.3992	10.0362	-0.761806	6.12413e-13	1.16461e-11
4290468	LOC100133012	9.79002	9.69922	9.65682	10.5128	10.6099	10.3079	-0.761524	2.3818e-13	4.86019e-12
5900497	PLXDC2	8.68444	8.56752	8.54783	9.42462	9.5068	9.15145	-0.761024	8.75119e-11	1.1377e-09
5860689	PRODH	9.25151	9.23798	9.21389	9.98296	10.1256	9.8769	-0.760688	4.63707e-09	4.4215e-08
2900239	C20ORF160	8.23856	8.28354	8.10163	8.98614	9.14472	8.77456	-0.760563	6.42152e-14	1.44915e-12
5360601	VCX3A	8.02782	8.01463	8.12926	8.74265	8.87166	8.8355	-0.759366	8.54917e-15	2.28929e-13
6370224	LOC647081	9.69701	10.1108	9.77846	10.6696	10.5393	10.6518	-0.758175	8.14486e-10	8.84576e-09
6580189	LOC387820	12.7897	12.6876	12.6384	13.5197	13.612	13.2583	-0.758121	2.68298e-13	5.41428e-12
2100612	EZR	13.0493	12.9439	12.6523	13.6861	13.5443	13.6861	-0.756992	1.34335e-09	1.4056e-08
5910128	VAMP8	11.5651	11.5237	11.3387	12.165	12.0743	12.4564	-0.756066	2.43005e-08	2.00134e-07
2120097	CHAF1A	8.87682	8.56695	8.52812	9.31116	9.43444	9.48996	-0.754556	9.06101e-11	1.17541e-09
60138	CTH	9.18845	9.33321	9.43174	10.2466	10.3777	9.58924	-0.753391	4.59561e-07	2.99055e-06
520470	NLRP12	7.67561	7.81857	7.61266	8.36577	8.50672	8.49016	-0.751935	3.74829e-14	8.91185e-13
1980682	SATB2	8.97493	8.82632	8.83256	9.64794	9.46831	9.76867	-0.750371	7.12471e-12	1.10533e-10
7570484	TFF3	7.88144	7.83009	7.80191	8.67737	8.7848	8.30174	-0.750153	7.35403e-09	6.72077e-08
3840465	EDNRB	8.27204	8.45324	8.31757	9.25015	9.16455	8.87809	-0.749979	1.7532e-11	2.55472e-10
4780561	NOP16	10.107	10.1175	10.0525	10.711	10.8234	10.9892	-0.748844	4.55226e-10	5.16852e-09
6860437	SLC25A26	8.60699	8.8175	8.71854	9.45492	9.40903	9.52544	-0.748787	1.1978e-12	2.1343e-11
4230653	CCNC	10.2762	10.121	9.9098	10.8218	10.8666	10.8631	-0.748202	2.48313e-12	4.23398e-11
6330270	GPC4	11.9781	12.0836	12.0373	12.8363	12.6642	12.8396	-0.747054	4.97189e-13	9.5932e-12
5860050	LOC388564	8.07752	7.93701	7.94314	8.76258	8.76815	8.668	-0.747021	3.97099e-16	1.36299e-14
1500600	RAB37	8.07259	7.90049	7.90547	8.80856	8.74887	8.5618	-0.746892	2.96698e-14	7.20569e-13
20446	CEBPB	11.1672	11.1387	11.2566	11.9968	11.9374	11.8678	-0.746501	5.40274e-14	1.23986e-12
5490333	PPP1R16B	7.82011	7.75461	7.70687	8.51888	8.57423	8.4237	-0.745073	4.19291e-15	1.19413e-13
5270181	DIAPH2	11.7696	11.704	11.4278	12.2983	12.4926	12.3412	-0.743572	6.8927e-13	1.29522e-11
3930681	DHX58	7.70342	7.68175	7.73586	8.43648	8.47175	8.44325	-0.743481	5.71082e-17	2.31079e-15
830474	IPW	7.93821	7.90207	8.01827	8.65792	8.85507	8.57565	-0.743364	4.30383e-12	6.95878e-11
150438	MID1IP1	9.45227	9.47396	9.51699	10.1561	10.2416	10.2727	-0.742409	2.07011e-13	4.2905e-12
7050553	HS.79881	8.2453	8.27345	8.18826	8.98013	9.13665	8.81591	-0.74189	2.10265e-10	2.56113e-09
4670402	CRB3	7.5992	7.54689	7.56724	8.29591	8.32342	8.31679	-0.740932	8.99209e-19	5.3395e-17
5570711	IDO1	7.73233	7.67253	7.6789	8.53705	8.47629	8.29053	-0.740039	1.52138e-10	1.88699e-09
60148	BOLA2	12.3331	12.3625	12.3484	13.0313	12.9749	13.2564	-0.739517	6.63689e-12	1.03642e-10
5720725	ARG2	9.40371	9.53752	9.60481	10.3561	10.2175	10.182	-0.736534	4.13372e-14	9.75017e-13
130167	FAAH2	8.26847	8.28727	8.35627	9.14289	9.08705	8.89007	-0.736002	4.27343e-12	6.92377e-11
380370	HSPC111	9.84835	10.025	9.89337	10.5323	10.6006	10.8409	-0.735713	4.46954e-11	6.08718e-10
6940343	FAM60A	8.66624	8.79687	8.83503	9.53993	9.45194	9.51314	-0.735625	3.34131e-11	4.64388e-10
2690608	RPS7	11.0501	11.0948	11.0828	11.9051	11.7877	11.7417	-0.735562	3.48618e-15	1.0098e-13
4260189	TGIF1	11.6012	11.7213	11.8868	12.4533	12.4416	12.518	-0.734523	1.77879e-14	4.51388e-13
6280446	LOC642989	9.76081	9.86961	9.80785	10.3108	10.7673	10.5636	-0.73446	3.03232e-07	2.034e-06
4200437	ENSA	10.565	10.4829	10.3521	11.2189	11.1195	11.2592	-0.732505	3.00407e-10	3.53057e-09
1340360	RCC2	12.7735	12.7659	12.7425	13.4416	13.5725	13.4648	-0.732324	4.54445e-13	8.8186e-12
110239	CALCR	7.94756	8.07899	8.11025	8.78923	8.69994	8.8446	-0.732324	2.83533e-12	4.76946e-11
5490066	RPS26	8.55849	8.62689	8.44396	9.27752	9.26502	9.28042	-0.731205	7.36468e-15	2.00029e-13
1570746	LOC651816	12.0081	11.8442	11.8764	12.6895	12.6328	12.5999	-0.731145	9.72202e-12	1.4749e-10
6960026	STXBP2	8.45339	8.48805	8.54277	9.32914	9.17426	9.17415	-0.731112	1.32852e-14	3.43362e-13
5260441	C10ORF59	8.38277	8.3604	8.4667	9.10058	9.20321	9.09926	-0.731061	8.69302e-15	2.31996e-13
3120088	TRIM71	10.0515	10.3863	9.99748	10.9394	10.8455	10.843	-0.730865	1.40776e-08	1.21018e-07
6200682	CAPRIN2	8.6704	8.77652	8.83528	9.47729	9.49596	9.49985	-0.730297	7.01284e-13	1.31571e-11
3800097	TRIM24	9.52636	9.58021	9.76252	10.4059	10.2443	10.4087	-0.729945	2.79479e-10	3.31247e-09
7550066	MERTK	8.85946	8.7022	8.73017	9.47768	9.49824	9.50529	-0.729794	8.193e-15	2.20385e-13
5390327	LOC643778	8.36381	8.66901	8.74591	9.30669	9.18408	9.47509	-0.729045	2.50635e-09	2.50234e-08
5910440	STEAP1	8.37564	8.48574	8.50797	9.1382	9.23159	9.18419	-0.728216	2.98409e-13	5.96114e-12
6020598	PMAIP1	7.76771	7.75521	7.79781	8.40497	8.75081	8.34938	-0.728148	2.6107e-12	4.42924e-11
70520	FGFR4	9.13047	9.20387	9.12582	9.92992	9.89649	9.81474	-0.726991	6.31239e-15	1.7495e-13
6370356	EEF1A2	9.34873	9.37828	9.29049	10.277	10.2849	9.63304	-0.725798	2.04474e-09	2.07019e-08
1260451	VWA5A	8.82719	9.09899	9.12582	9.87376	9.61964	9.73537	-0.725592	2.59122e-12	4.4019e-11
6510360	C1ORF97	8.83692	8.88091	8.91924	9.24861	9.51699	10.0439	-0.724136	1.36171e-06	8.12032e-06
7610561	OAT	11.0513	11.3423	11.018	11.8651	11.7886	11.9298	-0.723967	3.04563e-11	4.25278e-10
2600706	RPRD1A	10.4063	10.3455	10.303	11.3042	11.1339	10.7852	-0.722827	1.67423e-10	2.06472e-09
3930520	FAM159B	7.92809	7.79812	7.73095	8.51619	8.42589	8.68315	-0.722691	1.99787e-11	2.88998e-10
7550156	IGSF21	7.56144	7.62359	7.61097	8.3648	8.43037	8.16771	-0.722292	4.83413e-15	1.36181e-13
1090575	WWC1	8.4854	8.57009	8.55359	9.21998	9.32285	9.23038	-0.721372	3.66937e-15	1.0577e-13
6400402	FAM110A	8.60497	8.60301	8.62058	9.38278	9.3442	9.26502	-0.721148	2.55427e-14	6.26746e-13
2940632	KCTD14	9.43809	9.82034	9.52452	10.4024	10.4514	10.0919	-0.720907	1.98048e-09	2.01269e-08
5260047	FABP5	8.77349	8.92593	8.8031	9.34977	9.44848	9.86508	-0.72027	2.71594e-09	2.69799e-08
1430053	TTLL12	9.67314	9.49085	9.4568	10.1909	10.2213	10.3693	-0.720223	6.82125e-14	1.53281e-12
870368	LOC133993	7.90956	7.84048	7.8106	8.37189	8.5373	8.81197	-0.720173	1.88796e-10	2.31267e-09
6590113	HS.499716	8.57894	8.64584	8.45256	9.3653	9.33091	9.13875	-0.719209	7.13447e-13	1.33537e-11
6020468	PPP1R14A	9.80018	9.8255	9.5858	10.5227	10.4034	10.4418	-0.718825	2.93277e-15	8.61053e-14
6450274	POLR3G	8.28791	8.42503	8.42424	9.13276	8.99456	9.1658	-0.718649	1.5799e-15	4.86715e-14
4850521	NUP35	8.54241	8.4273	8.60859	9.23885	9.14136	9.35313	-0.718345	1.41084e-13	3.0054e-12
6650348	LAPTM4B	13.0522	13.2269	13.3664	13.9909	13.8396	13.9698	-0.718243	3.74769e-14	8.91185e-13
6520402	LEMD3	9.66698	9.72186	9.67036	10.5416	10.4186	10.2529	-0.717963	6.22194e-11	8.29778e-10
1430681	TLCD1	9.72874	9.74876	9.62928	10.2702	10.4377	10.5497	-0.716945	7.58079e-11	9.94801e-10
540113	CDC14B	8.43946	8.59571	8.73778	9.45227	9.27017	9.20091	-0.716799	5.68152e-11	7.60695e-10
2760719	LOC100130919	12.696	12.752	12.726	13.3778	13.4565	13.49	-0.716785	2.78856e-15	8.21761e-14
1850402	LOC731007	7.89482	7.79392	7.84726	8.56352	8.53663	8.58585	-0.716667	5.96489e-12	9.37645e-11
4810750	BEND4	8.40767	8.48711	8.49892	9.18498	9.23749	9.11892	-0.715895	4.0324e-14	9.5396e-13
6020523	PPP2R2B	10.0949	9.979	10.0482	10.7134	10.798	10.7584	-0.715893	8.45831e-14	1.86885e-12
6510603	APRT	10.4518	10.3305	10.3851	11.0918	11.1403	11.0814	-0.715377	4.76905e-14	1.11381e-12
3140369	TGIF1	10.8531	11.191	11.1994	11.9002	11.7712	11.7171	-0.715028	1.86772e-10	2.28999e-09
430332	ATP11C	8.82719	8.92018	8.69344	9.64642	9.5426	9.39518	-0.714466	1.20308e-12	2.1421e-11
6620689	MTHFD2	11.5166	11.8219	11.9763	12.5924	12.5866	12.2791	-0.714449	9.5174e-09	8.48245e-08
2070224	BUB1	11.0728	10.6108	10.7575	11.5928	11.541	11.4502	-0.714314	1.2842e-10	1.62074e-09
3610719	SAMD3	7.60644	7.59052	7.52402	8.41132	8.27583	8.17257	-0.712912	1.059e-13	2.29084e-12
4590424	PDCD2L	9.59207	9.52428	9.66712	10.2276	10.2123	10.4804	-0.712268	2.90028e-12	4.87181e-11
2900373	NPAS1	8.45475	8.30505	8.31818	9.12399	9.12812	8.96265	-0.712261	9.02643e-12	1.37698e-10
1580753	PCDH10	7.96862	7.97863	7.94556	8.83994	8.57927	8.60744	-0.711279	2.71246e-10	3.22797e-09
6060192	LOC727935	8.67527	8.53062	8.73131	9.29105	9.40572	9.37271	-0.710761	2.33481e-12	3.98966e-11
1820189	ICT1	10.1957	10.2041	10.4009	10.9253	10.9898	11.0126	-0.708996	4.48324e-12	7.21938e-11
5420152	AMHR2	7.77815	7.89453	7.88853	8.61622	8.51344	8.55849	-0.708976	3.49263e-14	8.3626e-13
2340241	IMPA2	10.9077	10.692	10.7544	11.5053	11.5499	11.4211	-0.707373	8.36733e-14	1.85393e-12
1580224	SIRT5	9.63532	9.62781	9.59097	10.325	10.465	10.1834	-0.706445	3.2642e-11	4.54995e-10
7380626	FLJ20273	7.86138	7.81093	7.81742	8.41689	8.61158	8.58042	-0.706388	2.30029e-11	3.28739e-10
4670136	LOC100132032	9.21184	9.14788	9.13913	9.91887	9.90729	9.79035	-0.705889	2.76261e-12	4.66034e-11
50327	ZNF589	8.47996	8.31655	8.38156	9.09023	9.15461	9.05049	-0.705756	2.46457e-14	6.05989e-13
6110332	ARHGAP19	9.84448	9.80975	9.83518	10.7205	10.4644	10.4186	-0.704679	9.741e-11	1.25744e-09
6180176	AES	8.42811	8.51902	8.41005	9.33938	9.06245	9.0657	-0.703452	3.42787e-12	5.66588e-11
3890360	LOC439953	11.3765	11.3962	11.4927	12.1844	12.0069	12.1844	-0.703406	8.25983e-11	1.07693e-09
360128	KIT	9.08832	8.88922	8.9897	9.64536	9.67985	9.75095	-0.702972	6.84598e-13	1.28848e-11
870209	LOC100134304	10.8291	10.9182	10.9502	11.8318	11.6989	11.2745	-0.702563	1.84877e-09	1.88463e-08
6660037	EML2	8.37723	8.66617	8.511	9.28042	9.25794	9.12217	-0.702044	2.42296e-13	4.93569e-12
580132	LAPTM4B	12.9773	13.0974	13.2917	14.0082	13.8078	13.6564	-0.701996	6.7459e-12	1.04862e-10
6590240	LOC648526	7.97317	8.03878	7.99068	8.72647	8.76553	8.61513	-0.701503	1.27931e-14	3.32453e-13
3930653	C7ORF44	12.1445	12.2135	12.2867	12.8894	12.8349	13.0242	-0.701228	2.63206e-10	3.14155e-09
540204	KCNS3	8.19666	8.39419	8.41665	9.09185	9.15524	8.85583	-0.698475	2.50035e-11	3.54769e-10
6400465	PTPN6	8.28424	8.30871	8.16883	9.07653	9.08155	8.6979	-0.698064	2.12364e-10	2.58405e-09
2510152	CPM	8.17858	8.04089	7.95913	8.77291	8.76012	8.7387	-0.697706	2.77762e-13	5.58157e-12
2470161	PLEKHF1	8.28548	8.32927	8.44903	9.01945	8.99521	9.13734	-0.696074	1.06009e-12	1.91624e-11
7650563	LOC339047	8.32184	8.28884	8.30218	9.15157	9.15833	8.69118	-0.696068	6.27828e-10	6.95855e-09
6860082	SLC16A5	9.55808	9.43259	9.34954	10.327	10.1407	9.96065	-0.696017	2.42781e-09	2.43006e-08
2690315	RNF44	9.40053	9.35157	9.26743	9.995	9.96971	10.1394	-0.694849	1.15884e-12	2.07578e-11
6840370	C6ORF126	8.0208	8.09279	7.9781	8.79022	9.01065	8.37375	-0.694308	7.36892e-09	6.73179e-08
2360537	NFKBIB	8.25437	8.24586	8.15111	8.93021	8.86012	8.93942	-0.692803	5.51777e-14	1.25896e-12
5570152	ATP1A1	9.58665	9.8384	9.78603	10.6099	10.4046	10.2733	-0.69225	4.38232e-09	4.19713e-08
6280451	LOC728650	8.26189	8.1008	8.13806	8.83618	8.85104	8.88722	-0.691231	2.68427e-12	4.54432e-11
1050088	C14ORF115	8.74749	8.63125	8.50468	9.4051	9.2346	9.31733	-0.691204	2.92685e-11	4.11086e-10
630100	SNX5	10.302	10.5249	10.6244	11.2764	11.0904	11.1504	-0.688603	4.04432e-10	4.63166e-09
360202	NKAP	8.19281	8.58139	8.49568	9.09466	9.01522	9.22302	-0.687669	4.04137e-12	6.58824e-11
6550274	LOC649679	9.15182	8.86159	9.07092	9.81284	9.52603	9.80769	-0.687408	2.26276e-11	3.23571e-10
4150048	FABP5	12.2642	12.6145	12.6776	13.1788	13.2005	13.2383	-0.687126	1.5124e-09	1.56457e-08
2630561	RPL6	11.3413	11.6579	11.6401	12.2731	12.2112	12.2135	-0.686168	2.31856e-11	3.3115e-10
5670594	NMB	8.91863	8.85519	8.91393	9.61149	9.55169	9.58089	-0.685438	1.7564e-12	3.04067e-11
1780279	CYP4F22	7.9026	8.05892	7.9011	8.66689	8.65715	8.59097	-0.684127	6.09048e-13	1.15914e-11
1300392	FAM83H	9.24172	9.15378	9.17565	9.85967	9.80636	9.95724	-0.68404	9.25743e-15	2.45679e-13
1510538	EPB41L3	8.92281	8.87212	8.97386	9.54589	9.61689	9.65756	-0.683846	5.46786e-11	7.35405e-10
5080487	GRPEL2	10.217	10.2096	10.062	10.8601	10.9608	10.715	-0.682404	3.3405e-12	5.55238e-11
290703	JPH3	8.33454	8.24316	8.25861	9.06294	8.90832	8.91045	-0.681799	3.50555e-14	8.38508e-13
5910402	MGC102966	8.0843	7.97393	7.96927	8.58585	8.60972	8.87675	-0.681604	1.51655e-13	3.21043e-12
6660497	HSPA14	10.3375	10.3971	10.4467	10.9341	11.1263	11.1651	-0.681398	7.34194e-12	1.13829e-10
7570477	C12ORF35	9.15716	9.11358	9.06758	9.75876	9.75534	9.86651	-0.680762	2.82527e-12	4.7559e-11
2630017	TPST2	9.48739	9.72874	9.53594	10.24	10.2449	10.3091	-0.680654	3.39049e-12	5.61974e-11
1110767	C10ORF47	8.27756	8.07631	8.10504	8.89303	8.75165	8.8549	-0.68022	6.2767e-13	1.18982e-11
2760181	COQ3	9.71997	9.80722	9.78172	10.489	10.4914	10.3662	-0.679204	4.31644e-14	1.01509e-12
5490767	TET1	9.53693	9.5863	9.54366	10.2249	10.3447	10.1342	-0.678954	1.35066e-09	1.41077e-08
7380010	APIP	8.89083	8.68145	8.91696	9.52023	9.47954	9.52544	-0.678657	1.85158e-10	2.27162e-09
4040343	LOC100129673	10.8608	10.4537	10.6713	11.1907	11.4798	11.3497	-0.678103	5.86352e-11	7.83739e-10
2510224	ANKRD57	10.4369	10.126	10.0435	10.8022	10.8445	10.9937	-0.677961	2.59562e-09	2.58821e-08
6450687	EXOSC7	10.8512	11.0412	11.0846	11.6129	11.6784	11.7163	-0.676849	4.45154e-12	7.1732e-11
5080201	LOC642946	9.10049	9.27621	9.05635	9.86005	9.86494	9.73725	-0.676396	1.12802e-12	2.02668e-11
2680390	FLJ35767	9.12124	8.96297	8.93598	9.78649	9.80306	9.4594	-0.676259	1.74513e-08	1.47143e-07
7210674	DBNDD1	8.59763	8.77141	8.67853	9.34399	9.3456	9.38641	-0.676147	2.59561e-13	5.25135e-12
4210095	ATP1A1	12.422	12.2283	12.2029	13.0242	12.9439	12.9106	-0.675193	3.11241e-13	6.19665e-12
3710253	CAPN12	7.9659	8.04914	8.02858	8.61188	8.69878	8.75732	-0.674789	2.00225e-14	4.99554e-13
5270452	KDR	7.73412	7.93417	7.82113	8.54929	8.53445	8.42811	-0.674139	7.85998e-13	1.45966e-11
1090338	MNS1	8.69636	8.61675	8.49521	9.21787	9.45814	9.15196	-0.673217	9.06666e-13	1.66552e-11
3940670	DIAPH1	9.90409	9.90454	9.9651	10.4934	10.528	10.7714	-0.673032	5.12542e-12	8.16492e-11
6580121	MID1IP1	9.90144	9.80132	9.76423	10.4299	10.5568	10.4976	-0.67246	1.83428e-15	5.55005e-14
4730674	SKP2	9.58947	9.78035	9.62131	10.5067	10.2974	10.2043	-0.672405	4.02879e-12	6.57675e-11
2000270	MARVELD3	7.61879	7.55757	7.59302	8.23761	8.31142	8.23702	-0.672223	1.10468e-16	4.22517e-15
6450424	NME3	10.1042	9.88351	9.85317	10.5938	10.595	10.6677	-0.671889	1.1964e-12	2.1334e-11
630735	COX17	12.3168	12.4988	12.3357	13.0879	13.1322	12.9468	-0.671864	3.4501e-12	5.69866e-11
6960553	TERF1	7.85027	7.78601	7.86462	8.40282	8.56236	8.54959	-0.671289	3.16657e-13	6.2992e-12
2810451	WDR72	10.5999	10.3443	10.18	11.1395	11.3429	10.6549	-0.671066	7.76596e-07	4.83252e-06
160022	LOC100133224	8.76553	8.69878	8.66997	9.38641	9.45264	9.30633	-0.670369	1.52265e-11	2.23523e-10
6760133	PRMT3	10.9238	10.6271	10.6499	11.4615	11.3845	11.3647	-0.66995	1.36641e-10	1.71629e-09
6480440	MRS2	8.92146	9.06346	9.09755	9.64994	9.69206	9.74826	-0.669263	1.57253e-13	3.32598e-12
5270154	LOC100131967	7.96383	7.93165	7.88624	8.56927	8.56391	8.65504	-0.668837	6.15481e-13	1.16951e-11
5870678	LOC441763	10.0943	9.9098	9.75318	10.8462	10.1961	10.7207	-0.668571	2.53995e-06	1.43401e-05
2000300	IFI30	8.01183	8.04334	7.98404	8.68625	8.69057	8.668	-0.668536	1.57446e-13	3.3271e-12
2760519	CKLF	8.37617	8.53401	8.52399	9.0331	9.17539	9.23113	-0.66848	1.15127e-10	1.46543e-09
1240201	BACE2	8.29703	8.41761	8.44705	9.06325	9.16327	8.94058	-0.668468	7.68747e-11	1.00713e-09
5260685	CHEK2	9.26937	9.4636	9.42262	10.1832	10.1432	9.83456	-0.66845	2.05086e-11	2.95583e-10
6480605	SSSCA1	8.93066	8.81234	8.82736	9.51737	9.3985	9.65944	-0.668319	2.70818e-11	3.82203e-10
1110605	FTSJ1	9.9504	9.74052	9.91403	10.5347	10.5071	10.5676	-0.668156	3.64255e-11	5.03889e-10
6940487	HS.445036	8.44304	8.47363	8.56816	9.16567	9.24068	9.08243	-0.667985	4.57358e-11	6.20752e-10
5340279	LOC100133565	9.47645	9.11457	9.1123	9.93434	9.71453	10.0566	-0.667399	8.40884e-06	4.3091e-05
6200253	THBS4	8.20417	8.06039	8.28778	8.92916	8.95595	8.66869	-0.667154	1.45041e-10	1.80841e-09
7400286	HMGA1	12.2125	12.5262	12.4988	13.2917	12.9886	12.9587	-0.667125	2.71921e-10	3.23104e-09
4200541	FAM113B	9.40981	9.27221	9.295	10.0737	10.0512	9.85332	-0.667074	1.37412e-10	1.72505e-09
1710019	ICA1	7.98811	8.02981	8.12852	8.77067	8.67304	8.69833	-0.665204	8.58525e-15	2.29636e-13
6650242	IFITM3	13.2941	13.5964	13.5018	14.0549	14.2507	14.0821	-0.665116	2.34509e-09	2.35421e-08
6510196	TRIM24	10.6191	10.5749	10.4811	11.2542	11.4284	10.9877	-0.665078	5.64667e-09	5.28782e-08
6860450	ZNF525	7.99558	8.01381	8.05512	8.71801	8.60675	8.73274	-0.664326	9.52596e-13	1.74315e-11
1240521	PSMG4	10.5229	10.3831	10.4449	11.2177	11.0501	11.0754	-0.664093	3.0916e-12	5.16397e-11
2750719	DDX21	11.8333	11.7401	11.9086	12.5911	12.3764	12.5059	-0.663846	1.50351e-09	1.55605e-08
6370468	BOLA2	13.1714	13.1733	12.9898	13.6564	13.6953	13.9736	-0.663611	7.70608e-10	8.4038e-09
2140427	ALG3	7.80933	7.87379	7.87396	8.40017	8.62671	8.51983	-0.663207	4.68032e-11	6.33791e-10
2350368	RPF2	11.5893	11.6569	11.5601	12.2009	12.2455	12.3495	-0.663203	8.55834e-14	1.88744e-12
6510131	LOC728115	8.62444	8.76249	8.68885	9.36618	9.35543	9.34227	-0.662696	8.00736e-09	7.24537e-08
6480204	THY1	10.3532	10.3814	10.3898	10.9807	10.9325	11.1975	-0.662132	3.41042e-11	4.7288e-10
2360593	DDT	12.5246	12.6702	12.6122	13.3087	13.2642	13.2205	-0.662092	6.66661e-14	1.5009e-12
840577	LOC646849	11.5158	11.8706	11.9094	12.3816	12.343	12.5553	-0.661419	2.98314e-10	3.50769e-09
4670255	2003-03-01	8.1907	8.24483	8.15451	8.82832	8.84757	8.89808	-0.661309	3.09679e-13	6.1759e-12
510520	ARHGAP22	8.10241	8.28674	8.21917	8.83335	8.87112	8.88577	-0.66064	1.48518e-10	1.84691e-09
3420491	C7ORF28A	9.96871	10.1231	10.1242	10.6271	10.8252	10.744	-0.660102	2.5731e-11	3.64221e-10
7610187	ATF4	9.368	9.74787	9.60782	10.2939	10.2412	10.1655	-0.658984	1.02054e-08	9.02784e-08
1580576	ITM2A	9.52921	9.45843	9.47216	10.1531	10.1731	10.1072	-0.657884	1.49522e-14	3.83941e-13
1500504	AKR1A1	11.3442	11.4497	11.4956	12.1217	12.0806	12.0602	-0.657696	8.49169e-14	1.87449e-12
110195	LOC646197	9.82617	10.0663	9.97397	10.6979	10.5639	10.5775	-0.657615	6.96395e-11	9.22005e-10
580066	C1GALT1	8.38881	8.40772	8.3991	8.83618	9.28022	9.04907	-0.656614	3.14269e-10	3.68254e-09
610025	LOC400578	7.76454	7.9035	7.75611	8.32684	8.41785	8.64868	-0.656407	6.04899e-12	9.49608e-11
2680278	FAM111A	8.95045	8.98171	8.91335	9.67934	9.53799	9.59587	-0.655892	7.64725e-12	1.1787e-10
2230072	GPR64	7.85088	7.80705	7.96379	8.52372	8.47675	8.58861	-0.655787	5.11136e-12	8.15376e-11
7330026	FRAT2	10.9308	10.9148	10.631	11.4072	11.4414	11.5954	-0.655784	2.88948e-10	3.406e-09
6550673	SLC25A5	14.6812	14.732	14.7655	15.4378	15.39	15.3178	-0.655624	7.08659e-13	1.3285e-11
6060630	KRT19	10.9929	11.1195	10.9044	11.5838	11.8355	11.5629	-0.655131	8.60432e-10	9.29799e-09
3140731	MDN1	7.92809	8.18021	8.17969	8.74515	8.69929	8.80582	-0.654089	8.10004e-11	1.05768e-09
1010500	UGP2	7.91592	7.80705	7.85033	8.47316	8.56585	8.49309	-0.652931	1.3994e-12	2.46577e-11
1710674	DUSP23	9.82908	9.74632	9.71263	10.3132	10.5105	10.4217	-0.652455	1.29482e-13	2.76569e-12
4610292	LOC728263	8.2516	8.3482	8.51956	9.15597	8.96132	8.95497	-0.650967	1.02141e-10	1.31423e-09
3830112	LOC644150	7.93045	7.87436	7.92381	8.62876	8.52928	8.52276	-0.650725	2.26428e-14	5.62564e-13
5570021	CKMT1B	8.32848	8.29028	8.53246	9.09221	9.12113	8.88922	-0.650448	4.9026e-12	7.83623e-11
3290286	TEAD4	8.05691	8.16846	8.13725	8.76332	8.78702	8.76061	-0.649437	1.09912e-09	1.16859e-08
5390661	VLDLR	8.58893	8.70728	8.66538	9.38022	9.33938	9.18905	-0.649022	1.1429e-11	1.71703e-10
2850176	C14ORF72	7.79123	7.77587	7.78647	8.49363	8.47629	8.32938	-0.648576	6.74313e-12	1.04862e-10
50307	F11R	8.07587	8.13011	8.06159	8.86056	8.64131	8.71108	-0.648461	2.08463e-12	3.5802e-11
5720131	C9ORF91	7.87087	8.01133	8.01326	8.69037	8.62418	8.52515	-0.648076	5.34952e-14	1.23241e-12
1690465	LOC650369	13.2982	13.3595	13.2169	13.9796	13.8851	13.9529	-0.647665	1.18433e-14	3.0924e-13
3450681	PPM1B	10.9042	10.7046	10.6087	11.3692	11.5237	11.2669	-0.647442	4.6582e-11	6.31516e-10
6330647	RPS7	11.3685	11.4183	11.4417	12.0205	12.0032	12.1445	-0.646567	5.74453e-13	1.09594e-11
7330504	BCL11A	7.98973	7.95263	7.99496	8.6813	8.64628	8.54898	-0.646418	4.73456e-14	1.10793e-12
5080139	PRSS3	7.76893	7.71621	7.78647	8.44083	8.45379	8.31302	-0.645339	1.1454e-14	3.00613e-13
1940296	LOC387841	8.83189	8.76726	8.7581	9.36656	9.51143	9.4147	-0.645147	5.77401e-10	6.43568e-09
2320743	LOC100128086	8.99571	9.2215	9.02465	9.83486	9.6062	9.73575	-0.644983	1.12467e-08	9.87551e-08
3120543	SLC39A8	9.09724	8.90565	8.99916	9.59558	9.44979	9.89083	-0.644715	1.25704e-08	1.09127e-07
2850403	LRP8	8.3913	8.23332	8.34444	8.97393	9.03361	8.8946	-0.644364	6.99182e-11	9.25179e-10
3060440	NME1	9.28781	9.39546	9.54211	9.9875	9.92621	10.2445	-0.644273	1.01551e-09	1.08552e-08
2690338	RPS21	12.0483	12.1854	12.0574	12.7212	12.6474	12.8517	-0.643047	1.08195e-12	1.95039e-11
730491	C1ORF116	8.17564	8.19728	8.21138	8.85541	8.91045	8.74695	-0.642835	2.08369e-13	4.3149e-12
6770673	SOCS2	9.99928	9.98819	9.77097	10.4998	10.5223	10.6634	-0.642353	9.31955e-12	1.41714e-10
1300706	MTHFD2	10.8929	11.0566	10.8286	11.6364	11.6441	11.4235	-0.641967	1.06863e-10	1.3683e-09
70091	FGF8	7.66526	7.72818	7.64255	8.11025	8.21424	8.63706	-0.641853	6.77962e-09	6.23662e-08
6100433	SOX18	9.27883	9.15196	9.00455	9.53206	9.61891	10.2088	-0.641492	1.32229e-06	7.90852e-06
4290615	ZBTB33	10.852	10.6453	10.687	11.4632	11.4101	11.2344	-0.641142	2.79723e-10	3.3137e-09
6380102	ATP8B3	7.6707	7.69012	7.59729	8.33975	8.35639	8.18323	-0.640423	4.38531e-14	1.02925e-12
2230731	BACE2	8.64713	8.66572	8.65494	9.26178	9.27448	9.35254	-0.640335	5.95281e-12	9.36366e-11
4560020	CXCL12	9.05272	9.11118	8.97913	9.67847	9.77725	9.60728	-0.639986	2.12801e-11	3.05405e-10
2060040	ADORA2B	8.46021	8.58139	8.45178	9.11095	9.26002	9.04118	-0.63959	1.98374e-12	3.4168e-11
3440156	SERPINI1	8.29474	8.28884	8.41751	9.06876	8.91855	8.93085	-0.639026	1.14089e-12	2.04825e-11
5490025	JPH1	8.59051	8.47008	8.46953	9.15435	9.18672	9.10556	-0.638839	7.36885e-15	2.00029e-13
60092	PUS1	11.049	10.9249	10.8054	11.4694	11.5075	11.7179	-0.638471	1.21853e-10	1.54196e-09
7380221	SPATS2L	10.7474	10.9996	10.8965	11.5254	11.3877	11.6451	-0.638254	4.98531e-07	3.22393e-06
4280301	CCL26	7.86659	7.84482	7.83143	8.48901	8.48581	8.48004	-0.637337	3.25946e-12	5.43289e-11
4210382	DLL3	9.6871	9.60803	9.53018	10.1253	10.2663	10.3457	-0.6373	1.03187e-09	1.10153e-08
5960181	ASNS	9.90699	10.1881	10.109	10.7499	10.8595	10.5046	-0.636647	1.05188e-07	7.72309e-07
6960551	LOC643856	9.61304	9.59181	9.62809	10.2602	10.3833	10.0978	-0.636139	3.71083e-11	5.1244e-10
3140646	CD2AP	8.90537	8.88373	8.82962	9.51672	9.45401	9.55366	-0.635224	1.86216e-12	3.21439e-11
6770608	BNIP3	11.7146	11.6643	11.661	12.3943	12.396	12.1552	-0.635218	1.47745e-09	1.53284e-08
270524	P15RS	11.5954	11.5416	11.3884	12.3317	12.248	11.8506	-0.634987	8.9165e-09	7.99188e-08
7330491	LOC641844	10.7927	11.0327	10.9115	11.4959	11.5115	11.6341	-0.634885	1.02949e-08	9.10025e-08
110592	SUSD2	8.48772	8.4651	8.40513	9.15338	9.22909	8.87937	-0.63463	5.5353e-11	7.43213e-10
4780224	STMN3	10.7003	10.8225	10.6472	11.3527	11.3361	11.3845	-0.634474	2.08613e-11	2.99756e-10
6290437	MTHFD1L	10.1592	10.1541	10.3138	10.9364	10.8197	10.7742	-0.63438	1.22745e-11	1.83476e-10
7320382	SLC38A1	10.8728	11.1335	11.0611	11.642	11.5679	11.7598	-0.634082	8.96413e-12	1.36908e-10
5420437	CDK7	11.0775	11.2623	11.238	11.8868	11.8686	11.7246	-0.634035	1.58758e-10	1.95989e-09
1940280	FLVCR1	8.5549	8.53289	8.38487	9.08174	9.31255	8.97942	-0.633683	2.11292e-08	1.75907e-07
6840739	PLS1	8.14468	8.08605	8.06556	8.75697	8.73239	8.70775	-0.633604	2.00179e-14	4.99554e-13
2690427	TBC1D23	8.98265	9.01231	9.04797	9.73633	9.76237	9.44346	-0.633079	1.01233e-09	1.08311e-08
6020333	ADSS	9.52353	9.60533	9.47742	10.1716	10.1262	10.2075	-0.633003	2.80791e-09	2.78238e-08
6510026	IL23A	7.77746	7.75579	7.7074	8.40643	8.34933	8.38383	-0.632981	5.03929e-13	9.69961e-12
830682	LOC387934	8.60427	8.3028	8.52132	8.84871	9.17638	9.30224	-0.632979	1.04091e-05	5.22812e-05
4900593	CYTSB	9.20673	9.16367	9.25423	10.0371	9.89756	9.5863	-0.632104	1.34972e-09	1.41041e-08
2100576	ARAF	9.84914	9.75271	9.57352	10.354	10.2543	10.4619	-0.631594	7.10813e-12	1.10348e-10
4490739	PPAP2A	9.23727	9.46884	9.32155	9.96607	9.93793	10.017	-0.631115	4.75545e-12	7.61642e-11
5080630	LOC100129907	7.93955	8.0535	7.88007	8.52018	8.66413	8.58194	-0.631045	3.38058e-12	5.61507e-11
5890347	FERMT1	8.20586	8.26815	8.25472	8.88291	8.88121	8.85625	-0.630547	1.53762e-14	3.93975e-13
3060397	MAK16	10.0329	9.73467	9.78129	10.2266	10.4974	10.7155	-0.630232	1.06126e-06	6.44847e-06
6840075	NP	10.9359	11.1115	10.9266	11.5329	11.5337	11.7964	-0.629698	1.30944e-07	9.43052e-07
1410470	FAM71E1	8.2891	8.18892	8.05984	8.92405	8.75775	8.74414	-0.629358	2.00206e-13	4.16035e-12
110382	RAC2	9.26231	9.50838	9.43039	10.1463	10.1688	9.77287	-0.628959	9.057e-09	8.10167e-08
2680113	DCUN1D5	10.6802	10.5327	10.6162	11.1163	11.4303	11.1692	-0.628879	4.32014e-10	4.91908e-09
780332	FAM3C	9.12775	9.20759	9.19067	9.79619	9.75135	9.86347	-0.62833	1.59336e-12	2.78071e-11
3710040	SFN	7.69418	7.72818	7.70038	8.34339	8.35466	8.30807	-0.627792	1.88279e-14	4.73729e-13
1940358	FREM1	8.38996	8.36796	8.40943	8.72334	8.80037	9.52498	-0.627114	1.13181e-06	6.84215e-06
4180079	CRISPLD2	8.00141	8.14278	8.17902	8.74887	8.89474	8.55849	-0.626294	4.2069e-11	5.75589e-10
4120424	COCH	9.33557	9.36321	9.32212	9.83518	9.9937	10.068	-0.625333	1.1581e-09	1.22745e-08
4540768	HELLS	9.06107	9.23872	9.43937	9.89799	9.75033	9.96632	-0.625158	4.38899e-09	4.20013e-08
4830315	DUSP10	8.2279	8.17008	8.2013	8.92502	8.86801	8.68115	-0.624965	7.50054e-12	1.15985e-10
4180504	LOC100130387	8.28956	8.27836	8.34368	8.99009	8.98614	8.81013	-0.624921	4.80383e-12	7.68872e-11
4050768	CHST13	7.75772	7.80203	7.7177	8.40237	8.46312	8.28627	-0.624771	1.27866e-13	2.73364e-12
20324	RNASE4	8.4679	8.51377	8.35659	9.00054	9.11581	9.09509	-0.624396	1.5031e-09	1.55605e-08
3610615	PKIB	10.7097	10.7651	10.8342	11.4764	11.3678	11.3366	-0.623942	2.32617e-10	2.81606e-09
5690543	LQK1	9.73821	9.89157	9.87016	10.6928	10.5668	10.1111	-0.62358	2.88704e-08	2.35242e-07
6380709	SETD4	8.74823	8.64142	8.58077	9.26889	9.27342	9.29783	-0.623241	1.0572e-11	1.59534e-10
4200053	ZNF197	8.18448	8.01777	8.26824	8.73879	8.81662	8.78195	-0.622287	8.24294e-10	8.93594e-09
6220504	CTH	8.03776	8.39679	8.32323	9.05403	8.82083	8.74695	-0.621341	7.45532e-09	6.80548e-08
620615	NDUFA7	10.2904	10.1654	10.2484	10.7923	10.9096	10.8662	-0.6213	3.70108e-14	8.82612e-13
1990300	SOCS1	8.66862	8.67917	8.60155	9.28421	9.18942	9.33816	-0.620816	2.55359e-10	3.06327e-09
990242	LOC100128410	9.3039	9.45549	9.40776	9.92693	9.95053	10.1509	-0.620392	1.04777e-08	9.24469e-08
60373	SYT6	7.79064	7.87762	7.8911	8.42304	8.45239	8.54501	-0.620362	1.45948e-10	1.81781e-09
3870273	DBNDD1	11.2994	11.236	10.8698	11.8355	11.7187	11.7113	-0.620105	4.96106e-09	4.70025e-08
240053	GCH1	7.9026	8.11625	8.09603	8.70503	8.70691	8.56265	-0.619903	1.01507e-11	1.53763e-10
130608	PPFIA1	10.4628	10.2724	10.2311	10.8584	11.0313	10.9359	-0.619789	5.06151e-09	4.78777e-08
3360711	PRDM14	7.73105	7.74428	7.74748	8.27253	8.3044	8.50473	-0.619616	9.98263e-11	1.28723e-09
2850619	VGF	10.0197	10.3752	10.4474	10.7641	10.7731	11.1585	-0.617808	4.7615e-08	3.71901e-07
6400358	CD1D	7.63518	7.62712	7.72386	8.22596	8.31449	8.29776	-0.617348	2.48056e-15	7.38325e-14
4890670	C1ORF61	7.73877	7.82191	7.76208	8.3834	8.4919	8.29945	-0.617329	3.41427e-12	5.65521e-11
150543	FAM83D	10.4422	10.6764	10.6691	11.1563	11.2064	11.2737	-0.616216	2.00507e-09	2.03523e-08
4070201	C20ORF55	8.83931	9.05132	8.87859	9.56853	9.49879	9.55026	-0.616119	1.59719e-11	2.33599e-10
1690075	LOC100129237	9.49799	9.38497	9.57559	10.0363	10.0426	10.226	-0.615443	6.99205e-08	5.32463e-07
4670653	IL1RAPL1	8.14019	8.21825	8.12404	8.81343	8.74245	8.77168	-0.615025	5.11155e-12	8.15376e-11
6760482	ARHGAP8	7.71431	7.76454	7.695	8.42542	8.38538	8.205	-0.61398	6.77651e-11	8.9819e-10
1980634	UNC5A	7.76388	7.66812	7.73484	8.34804	8.45496	8.20575	-0.613969	9.76615e-13	1.78572e-11
1450671	CARD11	8.88121	8.61729	8.52724	9.36134	9.12304	9.38255	-0.613732	6.19001e-07	3.928e-06
2140288	FLJ22662	9.02523	9.01351	9.06652	9.66538	9.6087	9.67208	-0.613634	9.69393e-14	2.12017e-12
6590523	ZDHHC23	7.88931	7.95382	7.84424	8.45496	8.5472	8.52591	-0.613567	4.76582e-14	1.11381e-12
6620170	HBA2	7.86594	7.83613	7.73739	8.44184	8.38027	8.45796	-0.613539	1.20353e-13	2.58233e-12
4850059	LOC643300	9.29398	9.52811	9.36698	10.1418	10.1302	9.75678	-0.613236	8.49023e-08	6.36352e-07
2260215	CASP3	11.1601	10.9803	11.0112	11.5511	11.661	11.7787	-0.613073	7.39113e-11	9.72061e-10
6130196	EXOSC3	10.743	11.0699	10.9441	11.5813	11.4183	11.5966	-0.613044	1.20318e-09	1.2724e-08
3130400	WDR43	8.93225	9.20019	9.12455	9.7691	9.68137	9.64404	-0.612508	1.80993e-08	1.51853e-07
4120437	RRS1	9.70724	9.99272	9.99661	10.5071	10.3195	10.7073	-0.612438	4.98745e-08	3.88145e-07
290114	EBNA1BP2	12.2744	12.4079	12.3213	12.799	12.8643	13.1773	-0.612345	6.05249e-10	6.73028e-09
1450386	BCCIP	10.5668	10.7742	10.8738	11.4507	11.3672	11.2322	-0.611766	1.84379e-08	1.54421e-07
3890484	ANG	8.53773	8.63059	8.41136	9.14538	9.19024	9.07893	-0.611621	1.04286e-08	9.21158e-08
5050537	OPLAH	8.9713	8.83515	8.76781	9.40187	9.53247	9.47362	-0.611231	1.5825e-10	1.95565e-09
2810246	LBH	8.79501	8.84831	8.80932	9.3933	9.3052	9.58665	-0.610835	2.36549e-10	2.85639e-09
6280242	DUT	9.81221	9.9475	9.83062	10.5775	10.4683	10.3746	-0.610011	1.8225e-10	2.23942e-09
3140138	C12ORF47	11.1003	11.1136	11.0887	11.6515	11.7903	11.6903	-0.609805	1.26095e-11	1.87775e-10
4850253	TNFRSF8	7.96658	7.96686	7.97674	8.54307	8.44804	8.74803	-0.609654	8.5251e-09	7.67291e-08
2470427	PSME3	10.6442	10.7959	10.7435	11.3318	11.3751	11.3042	-0.609181	2.34995e-10	2.84196e-09
2760601	C16ORF73	7.86138	7.97985	7.87728	8.66107	8.67248	8.21216	-0.60907	2.81115e-10	3.32688e-09
5670673	ARRB1	8.7668	8.79959	8.51363	9.30506	9.29579	9.30633	-0.609055	4.89702e-10	5.52298e-09
2000102	ELL3	7.95029	7.98274	7.8058	8.56571	8.50672	8.49309	-0.608895	7.16903e-13	1.33972e-11
6760504	SEH1L	9.50973	9.58723	9.71565	10.2794	10.08	10.2788	-0.608532	2.71929e-10	3.23104e-09
1170072	ZSWIM4	10.2116	9.96401	9.91173	10.6366	10.6928	10.5835	-0.608514	3.90418e-11	5.37577e-10
60072	NRN1L	7.94258	8.01223	7.89354	8.42186	8.59073	8.65904	-0.607763	2.932e-11	4.11346e-10
3870255	PPPDE1	10.8425	10.7788	11.1639	11.6026	11.4085	11.596	-0.607294	3.11338e-08	2.52644e-07
3830041	PMEPA1	8.10524	8.19563	8.10977	8.80272	8.60124	8.82449	-0.605934	2.02328e-13	4.20078e-12
780079	LOC654053	8.03141	7.86791	7.95741	8.47137	8.61989	8.58194	-0.605492	9.51028e-13	1.74162e-11
2450435	HS.568741	9.83231	9.8547	9.79756	10.595	10.5793	10.126	-0.605229	1.39143e-07	9.9606e-07
4850091	EMG1	10.7134	10.7569	10.8862	11.3004	11.2652	11.604	-0.604363	3.5627e-10	4.12787e-09
4050671	GNG4	8.29793	8.4888	8.42473	9.06401	9.06492	8.89509	-0.604186	3.05775e-12	5.11823e-11
5670367	PHLDA1	8.42761	8.41908	8.37198	9.0778	9.01759	8.93533	-0.604016	6.20135e-14	1.40414e-12
610750	MCL1	10.1755	10.257	10.3277	10.7653	10.7752	11.0292	-0.603202	2.9763e-10	3.50139e-09
160746	APRT	11.0538	11.0088	10.881	11.5277	11.577	11.6485	-0.603184	6.95009e-12	1.07965e-10
4780521	PRPS1	12.0534	12.1494	12.0875	12.7974	12.7674	12.5337	-0.60271	3.29302e-10	3.83975e-09
7040433	L2HGDH	9.31834	9.38049	9.25658	9.88307	10.0216	9.85812	-0.602475	5.82283e-12	9.17314e-11
6900102	LOC147646	8.07651	8.09817	8.08158	8.76994	8.78803	8.50526	-0.602323	1.32034e-11	1.96004e-10
2070619	ZNF721	9.91298	9.73008	9.70532	10.3536	10.3422	10.4595	-0.602288	8.31552e-09	7.49564e-08
7040333	RNASE4	8.09634	8.03753	8.09518	8.85164	8.76458	8.41761	-0.601591	1.9288e-08	1.61143e-07
3180619	LOC643438	9.36929	9.59436	9.53565	10.2498	9.98209	10.0715	-0.60138	2.78405e-09	2.76103e-08
2260646	PKP2	7.80868	7.80145	8.01017	8.54026	8.44887	8.43431	-0.60105	4.99383e-13	9.62771e-12
2140541	LOC389816	8.22492	8.12878	8.08723	8.78499	8.89418	8.5618	-0.600015	6.54492e-11	8.68949e-10
5890500	PGAM4	10.6346	10.7901	10.8094	11.458	11.2189	11.3571	-0.59996	2.81618e-07	1.90353e-06
2650524	RPL34	12.2157	12.2211	12.1131	12.6369	12.7375	12.9749	-0.599793	6.98356e-09	6.40439e-08
1260767	FAM3C	9.25282	9.38962	9.31264	9.93112	9.87589	9.9472	-0.599709	4.1768e-12	6.78108e-11
6330576	PODXL	10.0477	10.0951	9.86317	10.6617	10.6001	10.5431	-0.599655	1.01643e-07	7.48129e-07
1770397	CCNC	10.6856	11.0444	10.932	11.7522	11.5182	11.1903	-0.599596	5.6155e-06	2.97456e-05
1230209	LOC100128410	13.5018	13.4304	13.4751	14.0015	14.0438	14.1601	-0.599378	6.69649e-10	7.36025e-09
3850292	CHCHD4	10.5393	10.6549	10.5689	11.2008	11.0196	11.3403	-0.599243	6.76333e-10	7.43028e-09
150475	LARP1B	8.03695	8.04537	8.01684	8.67449	8.68241	8.53857	-0.598773	1.34366e-11	1.99092e-10
6510725	MAPKAPK5	9.29037	9.49957	9.56307	10.2023	9.96423	9.98229	-0.598603	1.47893e-09	1.53328e-08
3400086	LOC729082	10.5488	10.6923	10.6388	11.4609	11.2475	10.9655	-0.597961	1.87892e-07	1.31375e-06
3460348	SAMD3	7.76247	7.73115	7.68315	8.3313	8.264	8.37443	-0.597656	3.51961e-13	6.96648e-12
3460309	ATF4	13.2642	13.5443	13.5806	14.0642	14.0995	14.0182	-0.597642	6.07965e-09	5.65403e-08
6040112	DPH2	10.4452	10.3156	10.2859	10.7918	10.9894	11.0557	-0.596721	6.34705e-10	7.02167e-09
5130750	HHEX	7.79064	7.86019	7.81917	8.17526	8.47088	8.61366	-0.596602	4.57371e-10	5.19039e-09
2350068	WDR12	10.8211	10.6401	10.6709	11.2492	11.3299	11.3417	-0.596249	7.91026e-12	1.21608e-10
1230767	IFITM2	14.0278	14.0931	13.9142	14.5343	14.5386	14.7505	-0.596105	2.29039e-10	2.77558e-09
6940039	SORL1	8.07455	8.29945	8.28966	8.93562	8.92436	8.58816	-0.59483	3.35266e-07	2.22811e-06
6270274	HSPA2	7.61363	7.6194	7.57157	8.1924	8.3406	8.05604	-0.594813	2.71571e-13	5.4664e-12
3890372	DSCC1	10.0135	9.78828	10.0075	10.5813	10.3983	10.6135	-0.594631	3.48482e-09	3.40904e-08
2690400	MRPS17	11.3586	11.3497	11.2592	11.8686	11.7443	12.1382	-0.59455	8.8399e-09	7.92621e-08
450414	PPM1H	9.33928	9.29864	9.23006	9.89634	9.88114	9.8739	-0.594467	3.25174e-10	3.79722e-09
1500603	KIAA0020	10.7329	10.9747	10.9359	11.4204	11.3765	11.6297	-0.594337	1.03847e-08	9.17625e-08
3310196	C9ORF129	7.7264	7.71472	7.72999	8.28932	8.36094	8.30363	-0.594257	9.34441e-14	2.04749e-12
1030484	SPINK2	8.00775	8.0507	8.14494	8.70582	8.76139	8.51832	-0.594047	1.17127e-12	2.0907e-11
3890228	MPZL2	7.93508	7.89453	7.88325	8.48148	8.4809	8.53228	-0.59393	5.14404e-14	1.18853e-12
4810646	PIF1	9.02789	8.99147	8.88494	9.55622	9.60021	9.52855	-0.593557	4.94767e-10	5.57746e-09
3850064	PLCXD1	10.642	10.6187	10.6016	11.3195	11.1826	11.1398	-0.593222	8.98371e-10	9.68154e-09
60280	AASS	8.94229	8.82719	9.00345	9.61066	9.44322	9.49528	-0.592076	1.88909e-09	1.92409e-08
670026	CRLF3	9.7533	9.66583	9.59436	10.3034	10.3292	10.1561	-0.591743	1.32131e-10	1.6658e-09
6560041	IMP4	11.4092	11.2813	11.3598	11.8641	11.958	12.0032	-0.591643	1.98154e-11	2.8681e-10
6370068	GNL1	9.58395	9.40187	9.40124	10.1173	9.96243	10.08	-0.590914	3.65184e-10	4.22291e-09
7040670	DHRS3	7.7467	7.82642	7.86761	8.27451	8.35126	8.58744	-0.590825	1.17133e-10	1.48937e-09
1990372	LOC392301	8.0623	8.07441	8.05209	8.70439	8.59999	8.65669	-0.590753	1.42691e-09	1.48324e-08
110575	KIAA0672	8.80495	8.63868	8.6808	9.33938	9.45492	9.10208	-0.590651	2.3626e-10	2.85435e-09
6400082	C12ORF11	9.38554	9.59964	9.4852	10.2655	10.0759	9.89887	-0.589951	9.75837e-09	8.67119e-08
2370204	CCNC	11.0112	11.1987	11.0621	11.8259	11.5651	11.6502	-0.58972	5.55481e-08	4.2823e-07
4290431	DPYSL3	12.8331	12.7914	12.6538	13.4732	13.4587	13.1148	-0.589485	6.32743e-06	3.32058e-05
5050270	SALL4	10.752	10.6028	10.8693	11.4414	11.2566	11.2941	-0.589326	3.19109e-07	2.13026e-06
5910424	SLC29A1	9.46518	9.68989	9.52023	10.2034	10.068	10.1713	-0.589141	3.85827e-11	5.31872e-10
5270315	WDR12	10.7913	10.8906	10.9177	11.4474	11.481	11.4372	-0.588652	6.49384e-10	7.16071e-09
4480288	ISG20L1	10.2398	10.149	10.1735	10.6485	10.743	10.9364	-0.588534	7.33686e-08	5.56758e-07
6560291	FAR2	7.96862	7.96219	8.06032	8.49363	8.64676	8.61617	-0.588476	1.31992e-14	3.41884e-13
5290239	XRCC6BP1	9.17311	9.01616	9.12868	9.74252	9.74733	9.59339	-0.58843	2.01357e-11	2.90914e-10
3360131	NAPRT1	9.47966	9.0911	9.11832	9.80369	9.85797	9.79248	-0.588354	1.18354e-08	1.03504e-07
430142	HSPA4	9.29783	9.25593	9.31462	9.87589	9.79554	9.96033	-0.587793	7.00954e-09	6.42572e-08
3290674	PCNXL2	7.87312	8.21547	8.12014	8.71834	8.65887	8.59369	-0.587389	1.32966e-10	1.67455e-09
1710088	OTX2	7.58502	7.55561	7.59729	8.1089	8.14523	8.24254	-0.586251	1.20802e-14	3.14615e-13
3940095	NAV2	8.80839	8.7703	8.88101	9.37342	9.30875	9.53579	-0.586083	3.19276e-10	3.73385e-09
5700273	RAB3GAP2	9.64426	9.72222	9.69672	10.1817	10.2647	10.3735	-0.58555	7.09233e-10	7.76657e-09
4180475	DSCR6	9.21353	9.08453	9.08949	9.62747	9.81186	9.70379	-0.58519	6.22085e-12	9.75298e-11
620543	SLC4A7	10.6104	10.1505	10.1308	10.8412	10.9526	10.852	-0.584687	5.40032e-08	4.16998e-07
5220068	C4ORF14	10.4723	10.4361	10.3623	11.105	10.9652	10.951	-0.583503	3.04516e-12	5.10075e-11
60167	SNX26	10.1251	9.90252	9.73695	10.5975	10.4493	10.466	-0.582744	5.30567e-09	5.00279e-08
3870619	AMD1	10.1806	10.5645	10.5857	10.9646	11.0805	11.0322	-0.582156	9.34641e-07	5.74227e-06
7150209	SLC4A11	8.06155	7.99902	8.0568	8.63904	8.58893	8.63536	-0.581985	8.99681e-13	1.65396e-11
3140438	GRAMD1A	10.6317	10.165	10.2791	11.048	10.8639	10.9091	-0.581749	1.84061e-09	1.87821e-08
7000521	PRPS2	9.44367	9.23319	9.12263	9.76367	9.76367	10.0157	-0.581183	1.6993e-09	1.745e-08
940035	SLC4A7	8.9556	9.21744	9.12696	9.75047	9.69853	9.58885	-0.579286	7.16752e-10	7.84169e-09
4830014	HS.250648	9.57093	9.7101	9.55514	10.2291	10.2856	10.0576	-0.578708	2.44233e-11	3.46744e-10
2810241	EXOSC5	9.68946	9.57284	9.60125	10.242	10.1239	10.2336	-0.578647	1.0351e-10	1.33039e-09
5130113	TMEM141	10.1745	10.0387	9.92216	10.48	10.7325	10.6583	-0.578465	1.0983e-08	9.65464e-08
5360398	ERI1	9.77489	9.82602	9.8962	10.4438	10.3497	10.4382	-0.578187	5.39217e-09	5.07629e-08
7320288	CXCR4	8.27848	8.53319	8.42279	8.79788	8.86608	9.30402	-0.577837	8.2597e-07	5.1103e-06
1850634	LOC100133277	9.16897	8.99198	9.25098	9.67774	9.77438	9.69036	-0.576852	0.00021811	0.000821137
5080576	KIT	8.50332	8.48258	8.57376	9.06698	9.09778	9.12346	-0.576187	4.44132e-11	6.05222e-10
3800753	CDCA7L	9.01616	9.32944	9.27486	9.99064	9.66698	9.6908	-0.575984	6.74741e-09	6.2118e-08
3140328	TUBB4	8.55276	8.70902	8.61158	9.30725	9.18652	9.10737	-0.575927	5.46181e-09	5.13138e-08
2260730	GSTO2	8.04559	8.15628	8.12134	8.72705	8.66875	8.65267	-0.575084	1.02913e-11	1.55693e-10
5870746	PPP2R5A	8.77939	9.04715	8.92303	9.58969	9.39357	9.49097	-0.574886	3.65462e-12	5.99893e-11
4540072	C16ORF75	11.3089	11.4694	11.4622	12.0764	12.2009	11.6872	-0.574681	5.64982e-09	5.28782e-08
2370162	MEIS3	8.18595	8.31894	8.2044	8.8298	8.70509	8.89608	-0.5739	1.56401e-08	1.33291e-07
5810541	TBRG4	10.0708	9.95386	10.0078	10.622	10.47	10.6615	-0.573687	1.38053e-11	2.04174e-10
6420296	MRPL2	9.82617	9.83544	9.80736	10.39	10.4776	10.3224	-0.57368	2.06249e-11	2.96899e-10
1070338	HS.135050	8.10457	8.0853	8.09488	8.67704	8.75438	8.57415	-0.573608	1.06846e-14	2.81042e-13
6200528	ZBTB3	8.93176	8.81909	8.84159	9.44157	9.49528	9.37605	-0.573487	1.30884e-12	2.31478e-11
780672	LOC100133609	7.82713	8.07335	7.95214	8.55883	8.55027	8.46394	-0.573472	4.07061e-10	4.65952e-09
7550242	HESX1	7.69732	7.7081	7.8112	8.26645	8.24496	8.42473	-0.573171	3.62847e-13	7.15808e-12
4280204	PHB	11.5481	11.6297	11.51	12.1112	12.0866	12.2092	-0.573067	1.27885e-11	1.90202e-10
2710195	TARS	10.969	11.0653	11.0058	11.5174	11.5948	11.6469	-0.573031	4.58835e-09	4.37771e-08
6130424	AKR1A1	11.6509	11.7439	11.7134	12.3287	12.3119	12.1863	-0.572879	2.17922e-12	3.73455e-11
6760167	2003-03-01	8.00051	8.27015	8.22714	8.7962	8.9464	8.47376	-0.572855	4.45641e-08	3.50376e-07
4890181	RAP1GAP	9.81687	9.79578	9.51076	10.2543	10.2647	10.3201	-0.571896	7.63443e-09	6.94496e-08
3420632	PSMB8	7.59535	7.57936	7.63765	8.15152	8.21493	8.16116	-0.571746	2.85003e-14	6.95009e-13
3520040	YARS	12.0381	12.1911	12.0562	12.64	12.6588	12.7018	-0.57172	1.20657e-12	2.1467e-11
2600170	PLA2G10	7.73592	7.72928	7.72334	8.33407	8.33679	8.2325	-0.571606	2.20151e-13	4.53515e-12
5690347	TPST2	10.4279	10.4103	10.4232	10.9655	10.9916	11.018	-0.571187	1.7017e-11	2.48273e-10
4390273	RASSF7	10.1018	9.91903	9.8127	10.497	10.4995	10.5501	-0.571006	4.48782e-08	3.52729e-07
6100468	NPTX1	8.00956	8.01665	7.87783	8.43198	8.72046	8.46431	-0.570905	0.00063436	0.00215463
4730451	LOC339535	9.14538	9.04833	9.09401	9.76502	9.93022	9.30402	-0.570514	1.92003e-06	1.11421e-05
3180195	RTN4R	9.27621	8.8758	8.70632	9.66366	9.44068	9.46422	-0.570077	8.95833e-08	6.67854e-07
1240477	RTN4IP1	9.39073	9.39669	9.28139	10.0128	10.1235	9.64223	-0.569877	2.54189e-08	2.0891e-07
6590242	SLC6A15	7.87696	8.03539	8.00919	8.54976	8.52603	8.55437	-0.569541	3.59954e-12	5.9249e-11
1850458	SLC25A26	9.0544	9.04436	8.94939	9.64372	9.50574	9.60688	-0.569396	1.43269e-12	2.52069e-11
6650692	ISOC2	10.1102	10.0225	10.1055	10.6503	10.715	10.5807	-0.569273	5.7287e-10	6.39117e-09
1110722	BRIX1	10.3805	10.347	10.2976	10.7964	10.7489	11.1865	-0.568932	2.62089e-08	2.15031e-07
2190408	UPK1A	8.03141	8.11267	7.94832	8.67785	8.73969	8.3809	-0.568679	1.52075e-10	1.88699e-09
4250577	HSPD1	9.19214	9.44946	9.37248	9.96104	9.80769	9.94901	-0.567888	3.10222e-10	3.64051e-09
3840192	GAD1	8.79603	8.75484	8.7381	9.34088	9.36134	9.28808	-0.56711	6.61039e-09	6.10221e-08
2140379	CMAS	10.5563	10.6609	10.7037	11.1675	11.2927	11.1616	-0.566958	4.58929e-09	4.37771e-08
3180070	OLFML3	10.6255	10.8443	10.7667	11.3704	11.2689	11.2973	-0.566711	7.86386e-08	5.9296e-07
3390221	EIF4E3	9.18441	9.15833	9.18963	9.81407	9.73222	9.68563	-0.566519	1.02296e-12	1.85901e-11
540692	CHST2	8.09038	8.14224	8.16171	8.75201	8.6447	8.69702	-0.566469	3.31786e-07	2.20806e-06
6900563	EPHX1	8.51126	8.42745	8.43587	9.1665	8.99821	8.90894	-0.566354	1.13369e-08	9.94366e-08
360612	LOC100131940	10.7076	10.7361	10.795	11.2537	11.3757	11.3077	-0.566125	6.02546e-10	6.70335e-09
7550575	BTF3	9.29236	9.64852	9.53316	10.1553	10.0493	9.96781	-0.566116	6.81211e-09	6.26408e-08
840609	SEMG1	7.7502	7.70571	7.6668	8.22075	8.18199	8.41761	-0.56588	7.47371e-12	1.15645e-10
5960180	PRPH	8.31469	8.21597	8.12971	8.83441	8.9493	8.57415	-0.565831	8.54336e-08	6.39654e-07
4830379	PRSS1	7.65456	7.66336	7.74257	8.26384	8.37037	8.12269	-0.565471	3.88287e-13	7.62828e-12
4150519	FAM108C1	9.851	9.81057	9.7094	10.3973	10.3201	10.3499	-0.565447	1.77289e-09	1.81117e-08
1710189	RHBDF1	10.7984	10.9528	10.8702	11.4502	11.3151	11.5511	-0.564965	3.63891e-06	1.99842e-05
3990731	PTPN2	8.74695	9.24696	9.14001	9.6954	9.57491	9.55782	-0.564737	4.82461e-08	3.76459e-07
3990523	AZIN1	8.83365	9.24981	9.11044	9.66486	9.61269	9.61037	-0.564671	2.23646e-07	1.54017e-06
3870181	MID1	10.3126	10.4534	10.4099	11.0986	10.9084	10.8624	-0.564496	4.17274e-08	3.2993e-07
5360685	KCNN2	8.23219	8.11625	8.16171	8.62618	8.79266	8.78314	-0.563947	2.28294e-08	1.89067e-07
940731	NR0B1	7.84309	7.94115	7.86537	8.53074	8.433	8.37659	-0.563574	2.71933e-11	3.83548e-10
5960132	NOLC1	9.43139	9.60803	9.50802	10.0659	9.94615	10.2251	-0.563259	4.53595e-10	5.15492e-09
7380133	LOC100128689	9.65545	9.50651	9.63202	10.1502	9.94245	10.3904	-0.563048	3.54599e-08	2.84542e-07
6020167	PHF10	8.52093	8.44368	8.41808	8.89693	8.93573	9.23898	-0.562981	2.14929e-08	1.78746e-07
6370711	MEIS3	8.59892	8.50606	8.48829	9.32454	9.0934	8.86424	-0.562971	1.39281e-08	1.19863e-07
1450093	ACAA2	10.6517	10.5467	10.5157	11.1578	11.1601	11.0832	-0.562346	6.2853e-10	6.9607e-09
4220672	MT1F	10.062	9.83762	9.66627	10.3833	10.5029	10.3656	-0.561969	5.92451e-08	4.55696e-07
870563	RNF138	9.02662	8.48635	8.64142	9.22083	9.13559	9.48382	-0.56195	6.3129e-07	3.99851e-06
430309	C6ORF66	10.6713	10.3678	10.3585	11.0214	10.9012	11.1608	-0.561925	7.74294e-10	8.43626e-09
2710735	RASD1	8.54062	8.40959	8.3799	9.10318	9.03658	8.87552	-0.561723	1.05177e-11	1.58816e-10
870161	CXADR	11.4622	11.748	11.4747	12.0894	12.2092	12.0713	-0.561711	1.62625e-08	1.38298e-07
1170554	NAT10	11.0664	11.3356	11.2386	11.7036	11.6909	11.9309	-0.561637	3.87257e-10	4.45431e-09
5220762	GSR	9.5055	9.85709	9.88918	10.4114	10.3786	10.1461	-0.561477	3.37649e-08	2.71583e-07
6330341	PARP8	9.70971	9.84286	9.90277	10.4203	10.3398	10.3789	-0.561237	2.8651e-08	2.33855e-07
2480039	AZIN1	12.4196	12.1774	12.2677	12.9046	12.8794	12.7627	-0.560667	4.64527e-09	4.42755e-08
7160475	C6ORF160	11.471	11.4291	11.3789	11.7916	11.9515	12.2172	-0.560428	4.50441e-08	3.53565e-07
3610300	CCDC58	10.0903	10.2303	10.3199	10.7162	10.8276	10.7749	-0.559453	8.75536e-09	7.86035e-08
2120487	LOC400836	7.93182	7.95442	7.95568	8.46192	8.42766	8.62994	-0.559198	1.40512e-10	1.76025e-09
3460242	HEATR1	11.1398	11.2319	11.1793	11.6626	11.7401	11.8238	-0.558455	1.01765e-11	1.54054e-10
1990019	PPP2R2B	8.11463	8.02594	8.04015	8.57631	8.64333	8.63567	-0.558198	1.54847e-09	1.60118e-08
5860398	LOC729739	7.92285	7.90784	7.99457	8.59954	8.47421	8.42542	-0.55797	2.24533e-13	4.61342e-12
1450603	C14ORF106	10.8738	10.667	10.6574	11.3029	11.3062	11.2618	-0.557579	5.12199e-12	8.16492e-11
6110307	MRPS34	9.34818	9.20673	9.13203	9.88528	9.78541	9.68734	-0.557027	9.695e-08	7.17146e-07
2230215	CXORF45	8.70902	8.73591	8.89568	9.47283	9.35688	9.18048	-0.556527	2.76912e-09	2.74738e-08
6220142	EXOSC9	10.7453	10.5975	10.8773	11.3601	11.2386	11.2896	-0.556043	4.07209e-09	3.92533e-08
1740717	BOLA2	9.21263	9.07663	9.05871	9.4509	9.78425	9.77865	-0.555279	3.20066e-08	2.59019e-07
4050735	XPOT	9.33893	9.77504	9.69838	10.1219	10.1374	10.2175	-0.554811	1.80585e-07	1.26751e-06
4250364	HPGD	7.65583	7.75691	7.75131	8.19202	8.34865	8.28709	-0.554568	1.99649e-13	4.15242e-12
5340072	C18ORF26	8.02553	7.92457	7.93558	8.61359	8.57927	8.35605	-0.554411	6.06211e-09	5.64434e-08
4490341	SMS	12.8584	13.1809	13.015	13.5038	13.4416	13.7721	-0.554403	6.17398e-08	4.73505e-07
5670674	MME	8.24414	8.2686	8.27195	8.95759	8.69532	8.79439	-0.554205	2.92374e-10	3.44297e-09
7160373	FUT4	9.0641	9.02806	8.91758	9.69639	9.42671	9.54825	-0.553871	1.22594e-09	1.29473e-08
6940025	MRPL39	11.2089	11.4342	11.2481	11.9628	11.7975	11.7909	-0.553335	1.75128e-07	1.23226e-06
3520398	IL28RA	7.82306	7.89577	7.85645	8.43023	8.39986	8.40497	-0.553263	9.7502e-14	2.13051e-12
2680706	PGAM1	11.4382	11.642	11.6856	12.277	12.0594	12.0886	-0.553132	6.70934e-08	5.12412e-07
1090370	UCHL5IP	10.7714	10.833	10.6533	11.27	11.3115	11.3342	-0.552669	6.64912e-12	1.03697e-10
380014	SLC25A19	9.29975	9.30019	9.1783	9.76578	9.70193	9.96841	-0.55263	2.62485e-09	2.61407e-08
20241	SLC7A1	10.8271	10.9177	10.8568	11.4231	11.382	11.454	-0.552486	1.24038e-10	1.56876e-09
7000682	CARS	10.1927	10.3195	10.4518	11.0664	10.8218	10.7325	-0.552271	7.15142e-08	5.44004e-07
3390435	SCN4A	7.89232	7.86073	7.86293	8.44376	8.42911	8.39695	-0.551275	4.00874e-14	9.49308e-13
1980288	CTSH	9.43532	9.42055	9.51076	9.92371	10.0292	10.0675	-0.55126	1.57199e-10	1.94391e-09
3930026	RASL10A	8.47421	8.4205	8.3098	8.78594	9.03894	9.03052	-0.550299	1.18372e-10	1.50351e-09
6100356	ALPL	12.7182	12.6602	12.3331	13.3295	13.1692	12.8633	-0.550193	1.52789e-07	1.08589e-06
1090687	POLR1D	9.3948	9.44452	9.53827	10.1131	10.0819	9.83295	-0.550099	4.34993e-08	3.4314e-07
2120544	IMP3	12.1972	12.3932	12.343	12.6819	12.7763	13.1255	-0.55007	8.78795e-09	7.88558e-08
2360563	NSUN7	8.59127	8.55514	8.62471	9.27342	9.13774	9.0099	-0.549973	2.70605e-09	2.69042e-08
3610750	UNG	12.1268	12.3168	12.2183	12.8808	12.8505	12.5787	-0.54939	5.65025e-09	5.28782e-08
4830100	HSP90AB1	13.0071	13.2419	13.3087	13.8368	13.7435	13.6253	-0.549324	2.14761e-09	2.16393e-08
4200601	TMEM48	9.41368	9.56262	9.44701	10.1909	9.98579	9.89438	-0.549236	9.55065e-09	8.5057e-08
6580754	PPAP2C	7.98482	7.94543	7.80405	8.36895	8.4043	8.60744	-0.548797	9.97328e-08	7.35897e-07
4590397	LOC100133836	10.2255	10.6206	10.5022	11.0487	10.8624	11.0836	-0.548788	1.06053e-06	6.44568e-06
2750709	LSM12	10.3579	10.6154	10.4585	11.0209	11.0095	11.0473	-0.548637	1.31216e-08	1.13581e-07
5420301	LOC645979	10.1408	9.96665	9.81761	10.3293	10.5477	10.6921	-0.548039	5.64773e-06	2.9883e-05
1690259	PAPSS2	9.13865	9.38381	8.95647	9.72379	9.66471	9.73369	-0.547752	1.09111e-07	7.97907e-07
1450064	PSME3	10.922	10.7435	10.6123	11.2201	11.27	11.4291	-0.547102	1.64104e-08	1.39306e-07
6960440	UBE2A	11.221	11.1772	11.2344	11.8308	11.9424	11.4999	-0.54683	4.6566e-08	3.64307e-07
5870500	HHLA1	7.67007	7.74481	7.61711	8.28112	8.11413	8.27668	-0.546649	2.58599e-12	4.39989e-11
1030463	PROK2	7.76185	7.79095	7.86355	8.30028	8.42432	8.33168	-0.546644	1.00185e-13	2.1811e-12
3890609	PLSCR1	8.36484	8.49466	8.53305	9.15534	8.84375	9.0331	-0.546546	4.52871e-08	3.55238e-07
4050411	CABLES1	8.33252	8.47576	8.4434	8.87881	8.87689	9.13525	-0.54642	2.39905e-09	2.40533e-08
7510414	IGFBP4	10.0284	10.2893	10.3085	10.9271	10.5865	10.7512	-0.546151	3.16598e-07	2.11469e-06
4230719	GNB1L	8.67626	8.57369	8.46805	9.07243	9.11237	9.17082	-0.545876	2.27053e-10	2.75432e-09
4670634	LOC100132394	10.6632	10.4079	10.4103	11.151	10.7579	11.2096	-0.545703	3.48388e-05	0.000156722
7320064	IQCA1	7.71005	7.66622	7.73843	8.28723	8.27389	8.1893	-0.545242	2.45591e-14	6.04484e-13
3450458	SH2D5	8.79386	8.70288	8.59163	9.17128	9.24954	9.30279	-0.545079	2.54921e-10	3.06112e-09
4280615	MARVELD3	7.58577	7.61712	7.60822	8.1042	8.21555	8.12627	-0.54497	7.11324e-13	1.33244e-11
3130598	RRP7A	10.5645	10.5655	10.5477	11.0462	11.0439	11.2223	-0.544868	4.80722e-10	5.4346e-09
940010	CHCHD10	11.0542	11.2386	11.1308	11.7003	11.5693	11.7886	-0.544848	7.18344e-11	9.47895e-10
4070026	KATNA1	9.70193	9.70013	9.78051	10.3053	10.3691	10.1407	-0.544174	2.73763e-09	2.71786e-08
7510608	C12ORF45	10.1394	10.2532	10.1302	10.6736	10.5855	10.8961	-0.544145	1.40567e-08	1.20882e-07
6940521	MRPL43	9.5438	9.52939	9.35925	10.1006	9.99617	9.96751	-0.543932	5.28013e-08	4.08913e-07
3450747	DHRS11	9.00026	9.34966	9.23038	9.81057	9.64193	9.75837	-0.543528	7.07165e-10	7.7475e-09
3990497	SNORA61	9.31932	9.59895	9.55935	10.1034	9.97056	10.0331	-0.543154	5.1685e-09	4.8812e-08
7100280	C11ORF48	11.6129	11.7307	11.5545	12.1539	12.1241	12.2494	-0.543116	2.18511e-09	2.19918e-08
5820504	LOC728944	8.80889	8.81374	8.73288	9.38117	9.29084	9.3117	-0.542733	2.41494e-09	2.41819e-08
7330338	DEPDC1B	9.38998	9.49723	9.44576	10.0286	10.0208	9.90876	-0.541723	2.58279e-10	3.09362e-09
3850630	HOMER2	8.49051	8.66901	8.41249	8.93584	9.15951	9.10105	-0.54146	1.21173e-09	1.28087e-08
1660037	NLGN1	8.55039	8.31244	8.32082	9.0327	8.88688	8.88807	-0.541331	1.10413e-08	9.70231e-08
3390017	CNDP2	12.855	12.7387	12.8363	13.3549	13.2743	13.4234	-0.540847	1.84616e-10	2.26616e-09
4210196	TGIF1	8.28365	8.62411	8.47639	9.0492	8.96132	8.99553	-0.540638	4.2383e-09	4.07234e-08
6400647	EHD4	9.84635	9.94416	9.89027	10.3449	10.5731	10.3837	-0.540305	1.37799e-09	1.43805e-08
150082	SEC11C	10.6617	10.8363	10.7179	11.1719	11.1914	11.4722	-0.539863	1.0397e-07	7.6455e-07
4490475	SLC30A3	8.4151	8.3754	8.38083	8.81743	9.01955	8.95387	-0.53984	3.74597e-08	2.99163e-07
10440	MARS2	8.90044	9.13547	9.02162	9.59436	9.44441	9.63807	-0.53977	1.0029e-07	7.39323e-07
1300608	SNHG9	9.83775	9.89421	9.7449	10.303	10.357	10.4353	-0.539508	6.4068e-08	4.90109e-07
1300603	SH3GL3	8.97366	9.24511	9.14417	9.58776	9.76972	9.62272	-0.539084	3.91187e-10	4.49515e-09
6860095	LSR	8.47813	8.48376	8.43628	8.95424	8.93107	9.12905	-0.538729	2.87434e-10	3.39489e-09
5550414	RPRM	10.8615	10.634	10.4783	11.0875	11.2449	11.2572	-0.538622	1.17132e-07	8.51697e-07
4220767	SMAD7	8.27711	8.51468	8.46187	8.85481	8.84541	9.16732	-0.53796	5.86104e-07	3.73421e-06
4220440	IQGAP2	9.0259	8.8783	8.83931	9.52769	9.54633	9.2833	-0.537935	6.17913e-10	6.85826e-09
6380608	CMAS	10.6932	10.7699	10.8555	11.3299	11.4592	11.1428	-0.537739	1.73576e-09	1.77706e-08
2140753	RPL14	9.79634	9.76438	9.78923	10.2238	10.3485	10.39	-0.53746	1.77358e-07	1.24624e-06
290603	AARS	12.9306	12.9551	12.7686	13.5532	13.4802	13.2326	-0.53724	9.67207e-08	7.15896e-07
1470576	CTH	8.48822	8.51685	8.48901	9.10961	9.1588	8.83732	-0.537214	2.09673e-09	2.11741e-08
7510735	LOC645015	7.97133	8.04703	8.05432	8.62211	8.48657	8.57343	-0.536477	3.78771e-09	3.67507e-08
1010538	C9ORF140	8.55753	8.31613	8.20724	8.83401	8.83816	9.01812	-0.536467	1.5763e-08	1.34195e-07
2450286	DHX33	10.5531	10.4279	10.5135	10.9965	10.9162	11.1903	-0.536137	4.37974e-09	4.19635e-08
6130259	LOC402644	10.7237	10.8879	11.0637	11.1466	11.3815	11.7549	-0.53589	0.000170705	0.000658505
7570673	UPP1	10.6816	10.5061	10.6802	11.0218	11.1487	11.3029	-0.53515	9.02086e-09	8.07627e-08
4230195	NAV2	10.5641	10.4031	10.277	11.0103	11.0333	10.8057	-0.535045	6.6988e-09	6.17423e-08
3850112	RBP7	7.88424	8.07441	7.86462	8.46272	8.56835	8.39733	-0.535044	9.63241e-10	1.03431e-08
580435	POLD2	10.4408	10.2545	10.2326	10.875	10.8381	10.8188	-0.534668	9.83443e-12	1.49067e-10
6620475	ORC2L	9.93651	9.89539	10.0016	10.4791	10.5909	10.3672	-0.534556	6.34446e-10	7.02167e-09
7150270	LRRC26	7.97317	8.01777	8.13806	8.52372	8.73004	8.47799	-0.534248	8.15397e-10	8.8516e-09
6110102	C20ORF46	8.81947	8.85342	8.78216	9.29547	9.41358	9.34767	-0.533884	5.59099e-08	4.3074e-07
1450156	MAGOH	10.4332	10.5291	10.634	10.9421	11.081	11.1733	-0.533389	2.71169e-10	3.22797e-09
5560148	MLXIPL	7.99633	8.13621	8.10564	8.63384	8.77477	8.42811	-0.532846	3.72438e-10	4.3026e-09
7650441	FGFBP1	7.71731	7.77446	7.63268	8.27912	8.38303	8.06082	-0.532839	2.00318e-07	1.39081e-06
990288	FHL2	10.1352	9.99973	10.0387	10.5097	10.5322	10.7293	-0.532556	5.5313e-10	6.18548e-09
2190333	HS.155736	7.81398	7.99902	7.90973	8.48843	8.4237	8.40794	-0.532444	5.20895e-12	8.28687e-11
770209	LOC729686	9.76124	9.70148	9.84473	10.2127	10.2943	10.3975	-0.532321	7.33005e-08	5.56419e-07
3610162	IDS	8.79421	9.14442	9.00176	9.54094	9.51041	9.48506	-0.532008	3.40113e-09	3.33679e-08
1500082	CHAC1	7.90121	7.90732	7.94719	8.5195	8.6036	8.22838	-0.531917	4.27633e-08	3.37671e-07
6560520	TLE2	7.71987	7.72604	7.78483	8.26598	8.34203	8.21571	-0.530998	2.35464e-13	4.81304e-12
3800040	PHAX	9.42446	9.65421	9.66878	10.1082	10.0732	10.1588	-0.530904	4.93263e-09	4.67518e-08
460040	ATP5G1	9.06876	9.10439	8.94283	9.61612	9.50109	9.59134	-0.53086	8.12246e-10	8.82547e-09
2120286	POLE4	10.6206	10.5815	10.6718	10.9981	11.1177	11.349	-0.530354	8.2071e-08	6.17274e-07
5890630	MTPN	9.7991	9.92742	10.0537	10.4067	10.5396	10.4241	-0.530051	5.56176e-07	3.55498e-06
1230630	PITPNC1	8.74427	8.86824	8.89324	9.334	9.50493	9.25686	-0.530014	6.29701e-11	8.38847e-10
6980279	ERVK6	7.7467	7.73173	7.60883	8.26792	8.22957	8.1798	-0.530009	2.51612e-11	3.56793e-10
6290717	DMRTA1	8.56714	8.65614	8.57463	8.9925	9.1208	9.27355	-0.529645	4.10704e-08	3.2506e-07
4280017	FOS	7.83912	7.84048	7.80628	8.38753	8.32815	8.3587	-0.529503	9.69337e-09	8.61665e-08
730142	LOC643287	10.1049	10.2266	10.1397	10.5471	10.7283	10.7831	-0.529098	2.34961e-09	2.35775e-08
940450	AMT	10.4921	10.5036	10.5055	11.0422	11.0224	11.0239	-0.52908	7.22678e-11	9.53084e-10
2030736	SEPHS2	9.98124	9.8747	9.81102	10.3319	10.4735	10.4485	-0.529025	5.58068e-09	5.23137e-08
450369	PTPRG	8.81706	9.03781	8.87653	9.4229	9.42462	9.46936	-0.528494	1.27489e-09	1.34107e-08
3940392	KIAA0367	8.56788	8.61997	8.64969	9.22591	9.1918	9.00385	-0.528006	4.36991e-08	3.44487e-07
1780719	PTGES3	10.7279	10.7504	10.7901	11.1964	11.2748	11.3777	-0.526834	1.20795e-05	5.97238e-05
6330494	DUT	9.49839	9.56898	9.42574	10.0789	9.98358	10.0108	-0.526709	4.82904e-10	5.45667e-09
50301	EEF1E1	11.6386	11.6392	11.7522	12.0474	12.257	12.3055	-0.526634	5.59831e-09	5.24541e-08
4880554	SALL2	11.3636	11.5558	11.3189	11.9524	11.8694	11.9953	-0.526333	1.42044e-07	1.01438e-06
6980736	GPN3	10.7411	10.6277	10.8026	11.4013	11.255	11.0935	-0.526111	2.21151e-08	1.83471e-07
3370195	SDHB	11.9808	12.0806	11.9251	12.5749	12.4737	12.5161	-0.526067	1.39302e-12	2.45634e-11
1340100	LOC440928	8.76232	8.59531	8.79603	9.25658	9.33139	9.14275	-0.525689	2.56844e-08	2.11019e-07
4590379	HS.40061	8.78216	8.80392	8.95107	9.43926	9.43577	9.23898	-0.525619	9.64917e-11	1.24626e-09
6370678	ROD1	10.8367	10.5386	10.4498	11.0741	11.2403	11.0872	-0.525523	1.56969e-08	1.33728e-07
10341	SHMT2	11.8924	11.9355	11.9022	12.4116	12.4427	12.452	-0.525393	1.38553e-10	1.73846e-09
4760035	APOBEC3D	8.04462	7.98426	8.05066	8.57119	8.62618	8.45796	-0.525268	1.32986e-09	1.39272e-08
5260553	C8ORF42	8.18201	8.07739	8.04266	8.59785	8.59294	8.68681	-0.525183	6.41852e-10	7.09132e-09
6520592	SNHG4	8.24586	8.62994	8.4588	9.16	9.08394	8.66532	-0.524885	5.25332e-07	3.37827e-06
4920047	C1QL4	7.82893	7.81462	7.88563	8.4081	8.54096	8.15428	-0.524718	2.3069e-09	2.31783e-08
1980241	LOC728188	10.811	11.0063	10.983	11.558	11.3115	11.5006	-0.52327	4.55826e-08	3.5732e-07
4880026	MDGA2	7.73105	7.74024	7.7871	8.24027	8.27253	8.31388	-0.522762	1.53732e-11	2.25397e-10
6560086	LOC654127	8.34279	8.19833	8.16883	8.958	8.72798	8.59195	-0.52266	2.74383e-07	1.85886e-06
3780767	LOC100132564	8.89324	8.61497	8.77793	9.2335	9.23505	9.38453	-0.522316	0.00031679	0.00114999
3400685	OGDHL	8.0857	8.17747	8.05512	8.60489	8.63489	8.64342	-0.521637	2.02656e-11	2.92435e-10
130086	CYB561	8.73673	8.73239	8.81509	9.30267	9.23159	9.31472	-0.521595	1.57617e-09	1.62771e-08
1090301	SDHC	9.32929	9.46174	9.34282	9.92465	9.96826	9.80488	-0.52131	8.08625e-11	1.05646e-09
1780326	LOC728591	7.96307	7.9269	8.01603	8.4752	8.57816	8.4155	-0.520949	1.10883e-11	1.66795e-10
770692	C9ORF114	9.68749	9.67438	9.627	10.2177	10.2319	10.1015	-0.52072	1.46202e-09	1.51774e-08
2340386	CXORF15	8.42848	8.52827	8.58285	9.13359	8.87404	9.09221	-0.520083	1.33423e-08	1.15323e-07
10441	LOC440063	10.3474	10.6545	10.7029	11.0444	11.0851	11.1352	-0.519967	4.72558e-05	0.000206669
5310465	MRPS12	9.98259	9.75961	9.90309	10.3084	10.3519	10.5442	-0.519698	1.21645e-07	8.80622e-07
1170066	SULT2B1	7.74792	7.83009	7.76032	8.29067	8.47421	8.13214	-0.519561	3.85494e-10	4.43617e-09
6980653	SNORA6	8.18647	8.22487	8.43291	8.67571	8.66721	9.05884	-0.519169	1.43012e-06	8.47508e-06
4640670	USP7	9.82359	9.95649	9.96303	10.5516	10.316	10.4325	-0.518987	2.4067e-09	2.41198e-08
7050706	PDHX	10.1993	10.0708	9.95172	10.5308	10.6343	10.6135	-0.51897	2.77074e-08	2.26699e-07
650692	ERICH1	10.2946	10.2266	10.1192	10.6087	10.7944	10.7933	-0.518689	2.6159e-09	2.60624e-08
840010	RICH2	9.04195	8.93214	8.90954	9.53432	9.73915	9.16517	-0.518338	1.75609e-06	1.02508e-05
5570224	C17ORF63	10.5671	10.719	10.6179	11.1836	11.1452	11.1301	-0.51828	9.04265e-09	8.09273e-08
4480523	PIK3CB	8.50121	8.6833	8.65301	9.0544	9.26569	9.07109	-0.517886	4.64479e-10	5.26099e-09
2630347	LOC100134364	10.0667	10.1466	10.2067	10.7746	10.4024	10.7964	-0.517828	0.000259688	0.000960232
4610608	LOC731049	12.8295	12.7929	12.7001	13.2625	13.4033	13.21	-0.517799	5.63594e-08	4.33922e-07
4150356	ARHGEF5	7.71673	7.84107	7.81398	8.23963	8.33876	8.34526	-0.517289	1.3382e-11	1.98408e-10
6980445	HS.453381	8.17969	8.15332	8.11711	8.76732	8.75775	8.47502	-0.516653	2.85052e-08	2.32825e-07
3400019	RGS2	9.53921	9.18114	9.29105	9.82826	9.93866	9.79248	-0.516002	4.19077e-06	2.27103e-05
6280725	C7ORF40	9.47596	9.5435	9.44021	9.80417	9.91092	10.2924	-0.515928	2.85678e-07	1.92753e-06
1510114	PCK2	8.21336	8.27395	8.18927	8.89498	8.81153	8.51716	-0.515698	7.97821e-09	7.22174e-08
2710463	SLC25A29	8.53401	8.48376	8.50797	9.04395	8.99159	9.03596	-0.515255	4.87446e-10	5.50015e-09
3710373	SNHG3-RCC1	10.2138	10.217	10.2971	10.7929	10.7232	10.7575	-0.515227	1.93156e-07	1.3462e-06
2600142	HHLA1	7.86831	7.79909	7.8112	8.40602	8.26681	8.34938	-0.514534	1.41276e-10	1.76889e-09
6200064	CECR1	10.5937	10.8902	10.7509	11.3852	11.4694	10.9197	-0.513156	3.68885e-06	2.02443e-05
5670717	ERICH1	9.65974	9.71966	9.71489	10.1947	10.2085	10.2294	-0.512748	1.63076e-08	1.38582e-07
2750424	TCP1	10.3716	10.8173	10.846	11.3057	11.1767	11.0882	-0.511918	3.72529e-06	2.04254e-05
5490452	SH2D3A	7.65811	7.78315	7.85345	8.2345	8.25217	8.34172	-0.51123	2.59273e-12	4.4019e-11
2120445	BRIX1	11.5218	11.9434	11.8152	12.2157	12.2517	12.346	-0.511039	1.23759e-08	1.07635e-07
2650193	SDC4	8.71975	8.71475	8.79768	9.31574	9.2541	9.19296	-0.510202	1.78413e-07	1.25301e-06
4590377	ANKRD35	8.4345	8.55044	8.45604	8.96407	9.03215	8.97521	-0.51015	1.47847e-10	1.83953e-09
6590139	LASS4	7.98811	7.91067	8.05512	8.40184	8.54661	8.53556	-0.510034	3.59966e-08	2.88556e-07
5690397	LOC642590	11.8552	11.9213	11.8906	12.4787	12.2829	12.4352	-0.509953	5.21816e-10	5.86013e-09
510368	ZIC2	12.7406	12.6556	12.7897	13.2564	13.3741	13.0841	-0.509569	6.05896e-06	3.19164e-05
1510468	GRPEL1	9.43417	9.65318	9.61934	9.93372	9.96619	10.3346	-0.50929	5.77801e-07	3.68725e-06
4640022	LOC442727	9.42855	9.33225	9.30974	9.65875	9.87016	10.0683	-0.508894	1.97429e-07	1.37356e-06
7610162	PPFIA1	8.52172	8.66431	8.66177	9.19245	9.12637	9.05544	-0.508822	6.18704e-09	5.74042e-08
6980327	DKC1	11.7196	11.9781	11.959	12.3013	12.3551	12.5262	-0.508656	5.90271e-09	5.50024e-08
2340500	KLC3	7.58708	7.65144	7.58938	8.06943	8.09465	8.1893	-0.508492	2.07186e-11	2.98067e-10
870600	GCNT1	8.32274	8.27482	8.26777	8.75741	8.85471	8.77782	-0.508207	6.45858e-11	8.58446e-10
4040170	HBQ1	9.23898	9.01789	9.01065	9.65368	9.73821	9.39928	-0.507882	1.71866e-08	1.45221e-07
4540414	MED14	9.13974	8.92436	8.86066	9.43318	9.64935	9.36501	-0.507593	2.04048e-07	1.41423e-06
510128	SLC9A9	7.67438	7.68952	7.64642	8.23291	8.21717	8.08291	-0.50756	2.9201e-11	4.10404e-10
1740041	CRLF3	8.98894	9.25107	9.22804	9.80393	9.77632	9.41043	-0.507541	1.32151e-05	6.48253e-05
430431	TRIP10	8.88798	8.87963	8.93148	9.3468	9.42799	9.44537	-0.507025	4.98898e-10	5.62136e-09
630187	SNORD80	8.34526	8.44932	8.41005	8.9277	8.937	8.86048	-0.50685	3.02369e-08	2.45618e-07
1070551	CSRP2BP	10.3182	10.3581	10.2333	10.7579	10.8541	10.8176	-0.506648	2.79912e-10	3.31429e-09
6900086	ADAMTS1	8.58515	8.52392	8.48608	8.95222	8.90655	9.25601	-0.506542	1.63972e-07	1.15913e-06
840446	CYB561	8.56223	8.32514	8.58529	8.79745	8.85323	9.34126	-0.506428	1.23788e-05	6.11018e-05
4290114	C1ORF172	7.82011	7.80398	7.73635	8.44751	8.30609	8.12542	-0.506194	2.00139e-10	2.44281e-09
5310537	MRPL16	10.6921	10.9631	10.8793	11.286	11.3502	11.4165	-0.506057	8.17734e-10	8.87292e-09
460047	HACL1	11.2107	11.1948	11.0877	11.7829	11.7909	11.4372	-0.505926	5.29173e-09	4.99163e-08
1300674	FADD	10.4925	10.4593	10.5825	10.9218	11.0235	11.1059	-0.505644	6.54048e-10	7.19877e-09
6860315	LOC730413	7.80125	7.91601	7.83237	8.4394	8.24938	8.37753	-0.505559	3.32288e-09	3.26541e-08
5490300	PCDH11X	7.62934	7.69614	7.71999	8.34432	8.15374	8.0637	-0.505427	1.97279e-09	2.00589e-08
4570474	RAB3C	8.15423	8.28435	8.39193	8.73791	8.76617	8.8421	-0.505225	2.85414e-09	2.827e-08
3870253	CXCL12	8.24268	8.36524	8.20189	8.82886	8.70351	8.79247	-0.505009	3.64973e-09	3.5528e-08
10253	PPIL5	10.1336	10.2478	10.1926	10.5835	10.6827	10.8225	-0.504883	4.8181e-09	4.57941e-08
830484	LOC441377	10.5664	10.3858	10.2383	10.652	10.9091	11.1438	-0.504786	2.67049e-05	0.000123524
7550521	ME2	10.1177	10.2896	10.2217	10.9446	10.7333	10.465	-0.50464	6.98825e-07	4.38765e-06
5310554	MPP1	9.26057	9.52353	9.43651	9.94866	9.81458	9.97069	-0.504445	2.80849e-05	0.00012915
6020541	LOC729646	10.5396	10.4607	10.4572	10.8716	10.966	11.1328	-0.504311	1.77608e-08	1.49382e-07
5550743	LOC730051	9.06589	9.12346	9.01681	9.54633	9.6642	9.50851	-0.504291	5.20416e-10	5.84722e-09
5290025	C14ORF156	14.4322	14.5901	14.4687	14.9096	14.9564	15.1375	-0.504174	4.35794e-09	4.17715e-08
3190470	PLK4	10.1185	10.0975	10.2093	10.685	10.4984	10.7529	-0.503707	2.34144e-08	1.93507e-07
380259	INDO	7.61363	7.59246	7.62663	8.12127	8.12697	8.09554	-0.503685	1.41704e-10	1.77331e-09
1410050	C14ORF147	9.41702	9.5258	9.61721	10.0336	10.0376	9.9986	-0.503259	6.0201e-10	6.70054e-09
2940369	SKP1	9.90077	9.93667	9.98547	10.3627	10.5607	10.4081	-0.502881	2.60889e-08	2.1412e-07
2750332	MFAP3L	8.1252	8.17126	8.0802	8.66939	8.74762	8.46828	-0.502879	3.96892e-10	4.5497e-09
2140167	MOSC2	7.64634	7.74771	7.72628	8.13337	8.28435	8.21066	-0.502682	5.52995e-11	7.42915e-10
6110025	FHL2	9.59447	9.50882	9.70854	10.1242	10.0612	10.1326	-0.502056	4.18585e-11	5.73039e-10
160437	BRI3BP	9.04371	9.08234	9.08253	9.42544	9.58077	9.70843	-0.502021	1.43413e-08	1.23017e-07
6660368	MAP4K1	8.21681	8.30069	8.18543	8.68393	8.86179	8.6632	-0.501995	1.99764e-09	2.02856e-08
4880561	AHSA1	10.7591	10.9885	11.0702	11.4521	11.4486	11.4231	-0.501983	1.64779e-08	1.39829e-07
6290605	MSH2	8.46386	8.52048	8.59754	8.98614	9.16886	8.93256	-0.501892	3.7529e-08	2.99425e-07
130619	PRPS2	9.27069	9.28934	9.09309	9.7905	9.54958	9.81761	-0.501526	3.4406e-09	3.36994e-08
50689	C7ORF28B	9.45304	9.32944	9.22497	9.82679	9.77883	9.90486	-0.501013	5.58112e-09	5.23137e-08
6020681	C6ORF115	11.3159	11.0798	11.0954	11.6346	11.8023	11.5558	-0.500514	1.09089e-06	6.61325e-06
6380220	MAGMAS	10.8592	10.6897	10.7005	11.0775	11.2896	11.3833	-0.500345	1.61786e-08	1.37634e-07
6280521	LOC648399	8.26258	8.33205	8.10072	8.75697	8.67248	8.76626	-0.50012	6.11892e-07	3.88809e-06
5220653	NARS	12.0373	12.0552	12.0426	12.5487	12.4311	12.6556	-0.500113	3.57424e-08	2.86615e-07
2600452	SURF6	11.2166	11.0728	10.9903	11.4461	11.5391	11.7947	-0.500063	2.87505e-08	2.34506e-07
1940228	FAM58A	9.5438	9.52891	9.52939	10.0503	9.97673	10.0745	-0.4998	3.92503e-11	5.39822e-10
2060750	LOC100130009	8.84431	8.89991	8.99834	9.53993	9.13974	9.56107	-0.499398	3.55729e-07	2.35356e-06
610154	CLDND2	8.74866	8.62084	8.4981	9.17729	9.36152	8.8269	-0.499372	4.34288e-06	2.34757e-05
4540593	SLC19A3	8.19995	8.13583	8.01864	8.5363	8.58649	8.72875	-0.499043	1.66213e-09	1.71053e-08
6980300	DHRS11	10.323	10.3716	10.3316	10.8199	11.0882	10.6146	-0.498838	1.25458e-07	9.06292e-07
3610626	ADM2	8.76917	8.93214	8.82938	9.30378	9.377	9.34604	-0.498712	6.15654e-09	5.71435e-08
4250041	HLTF	8.77282	8.86031	8.92593	9.52939	9.48241	9.04298	-0.498574	8.67561e-07	5.35646e-06
2750639	DFFA	9.94156	9.99321	10.2514	10.615	10.5889	10.4779	-0.498516	7.70103e-08	5.81605e-07
7550671	LOC100128893	7.74469	7.79643	7.67994	8.04607	8.21917	8.45126	-0.498479	7.78268e-09	7.069e-08
3930615	NCKAP1	9.47276	9.89027	9.88072	10.5108	10.2537	9.97464	-0.498468	0.000127016	0.000505427
6980554	WDR46	9.87325	9.88582	9.78603	10.3449	10.3038	10.3914	-0.498327	1.06578e-08	9.38963e-08
3420523	RHBDF2	9.51264	9.34713	9.28973	9.89262	9.92348	9.82826	-0.498286	5.48642e-10	6.14107e-09
4760020	UROD	12.2253	12.2009	12.2441	12.6948	12.644	12.8255	-0.498014	2.41129e-09	2.41556e-08
1820398	HNRNPAB	11.0828	11.3337	11.4386	11.781	11.7152	11.8515	-0.49755	1.39791e-09	1.45628e-08
7510523	PAR5	7.97468	8.25349	8.12971	8.70155	8.60474	8.54387	-0.497429	4.14804e-07	2.71641e-06
610270	ELL2	8.31469	8.4577	8.56324	8.98689	8.97019	8.87039	-0.497279	9.17819e-08	6.81891e-07
5960274	NCKAP1	10.4893	10.7497	10.6976	11.2083	11.1634	11.0566	-0.497238	2.83721e-07	1.91665e-06
1690546	LOC650515	8.70288	8.65851	8.58951	9.14362	9.17155	9.12705	-0.497108	1.58095e-09	1.63193e-08
3460253	OCEL1	9.74814	9.78568	9.80192	10.3167	10.3664	10.1432	-0.496843	6.52706e-09	6.02763e-08
5270280	PA2G4	11.1981	11.3685	11.4364	11.8659	11.7107	11.916	-0.496551	4.05393e-09	3.90942e-08
3460634	RRP9	8.34886	8.29877	8.18608	8.68494	8.68753	8.95089	-0.496549	1.11156e-07	8.11114e-07
6760600	LOC729608	11.353	11.3177	11.3237	11.8219	12.0238	11.6383	-0.49652	1.18113e-06	7.11543e-06
20544	GART	11.5053	11.7646	11.6152	12.167	12.1507	12.0562	-0.49628	7.74143e-10	8.43626e-09
7200670	MRPS30	11.11	11.0687	11.0945	11.7721	11.5913	11.3986	-0.496243	9.89997e-08	7.30942e-07
6280201	PTPRK	9.377	9.18726	9.18508	9.8456	9.84286	9.54932	-0.496147	2.09009e-06	1.20261e-05
3290332	2003-03-01	7.9721	7.88642	7.86761	8.43776	8.43507	8.3411	-0.495932	4.54781e-10	5.16593e-09
5700301	C14ORF129	10.0787	10.3283	10.3924	10.8536	10.8933	10.5396	-0.495676	1.17157e-07	8.51697e-07
1050021	PGAM5	9.22009	9.75033	9.6694	10.0444	10.0668	10.0145	-0.495305	4.90854e-06	2.62526e-05
6280541	LAMC3	9.23182	8.96003	8.77878	9.50122	9.44244	9.51231	-0.495115	2.34274e-07	1.60637e-06
6550086	S100PBP	9.33557	9.35441	9.34614	9.92216	9.80355	9.79566	-0.495084	3.91722e-10	4.49694e-09
6200470	WDSOF1	8.88003	8.50665	8.74997	9.11244	9.17283	9.33525	-0.494626	3.55565e-07	2.35313e-06
2060477	AGPAT9	7.93246	7.9701	8.06974	8.5029	8.43225	8.52088	-0.494572	2.6831e-11	3.78889e-10
5340291	KARS	10.201	10.2487	10.2623	10.7175	10.6797	10.7984	-0.49452	1.46274e-08	1.25188e-07
4010477	ATP6V1E2	8.76071	8.74749	8.78931	9.36686	9.34257	9.07024	-0.494053	7.93055e-10	8.62484e-09
290468	EIF2C2	10.7604	11.0246	10.5699	11.3374	11.0511	11.4486	-0.494038	3.95894e-06	2.15919e-05
5670168	LOC339843	8.33704	8.5637	8.5599	9.11367	8.90743	8.92163	-0.49403	3.88238e-08	3.08512e-07
5700278	GARS	12.7166	13.1165	12.8874	13.6662	13.4234	13.1122	-0.49373	2.53123e-05	0.000117494
290292	STEAP2	7.8607	7.90281	7.89305	8.43291	8.37361	8.3312	-0.493718	9.44476e-10	1.01554e-08
3310136	C7ORF28B	10.1702	10.4012	10.3262	10.9018	10.7604	10.7158	-0.493454	4.00209e-06	2.18122e-05
7200082	SNORD25	8.06994	8.26603	8.25802	8.7845	8.75614	8.53346	-0.493367	3.57414e-08	2.86615e-07
5910020	MYO19	8.85335	9.12812	9.03748	9.47509	9.52146	9.50219	-0.493264	6.39113e-09	5.9113e-08
6450647	MRPS28	10.3566	10.3283	10.2141	10.763	10.8529	10.7627	-0.493172	3.33465e-09	3.27427e-08
270563	NPW	9.38423	8.97345	9.16746	9.63434	9.7836	9.58665	-0.49315	2.95986e-08	2.40598e-07
3850343	SUV420H1	8.85413	9.03894	8.95712	9.44576	9.47077	9.41268	-0.493005	1.07987e-08	9.50319e-08
5090438	AEN	9.07195	9.14523	9.12582	9.54693	9.37671	9.89772	-0.492785	5.49287e-07	3.51946e-06
7050561	ZNF259	9.25282	9.37894	9.42619	9.77933	9.88654	9.87016	-0.492697	1.37429e-08	1.18484e-07
3290411	KIAA1804	7.71306	7.74601	7.68315	8.21228	8.14988	8.25737	-0.492438	1.06428e-11	1.605e-10
2070309	OSGIN2	8.42323	8.53517	8.68222	9.01122	9.04949	9.05656	-0.492218	1.63628e-09	1.68538e-08
150392	HS.522924	8.63981	8.75994	8.6441	9.25884	9.23535	9.02612	-0.492153	5.09648e-10	5.73433e-09
4480520	HLTF	10.2351	10.365	10.3054	11.0123	10.9861	10.3829	-0.491955	9.34221e-05	0.000383505
4780523	TMEM200A	8.56934	8.36966	8.4964	8.99806	8.92436	8.98759	-0.49154	2.60237e-10	3.11079e-09
870408	IL15	7.77815	7.66743	7.72278	8.27071	8.20911	8.16278	-0.491414	5.78469e-11	7.73638e-10
2480440	C3ORF64	8.69078	8.75153	8.47222	9.04477	9.18219	9.16048	-0.490971	2.05322e-05	9.70508e-05
2900692	GSG2	8.53191	8.63868	8.78004	9.14261	9.0798	9.2007	-0.490825	7.79102e-09	7.07387e-08
6580292	LOC729342	8.70057	8.81728	8.80566	9.23205	9.38346	9.17997	-0.490656	8.91157e-05	0.000368374
7160491	FKBP2	8.23539	8.18776	8.34992	8.72765	8.79117	8.72522	-0.490325	8.23006e-10	8.92605e-09
1510138	GTF2H2B	10.3757	10.6173	10.8054	11.2104	11.0976	10.9612	-0.490251	2.01961e-05	9.55764e-05
6980048	GOT2	12.1568	12.1581	12.1835	12.7141	12.5633	12.6908	-0.489931	1.75292e-09	1.79231e-08
5080300	PCDH11X	7.74469	7.76237	7.78595	8.41481	8.23068	8.11701	-0.489833	6.30766e-08	4.83444e-07
3610192	LOC441268	8.26354	8.26514	8.3362	8.76023	8.71282	8.85878	-0.488982	1.00907e-08	8.93971e-08
7320722	LOC727984	10.2319	9.98178	9.90568	10.3234	10.6242	10.6385	-0.488921	5.67999e-06	3.00403e-05
4290605	SLC44A1	11.9105	11.7614	11.6744	12.2559	12.2385	12.3168	-0.488288	8.22988e-08	6.18596e-07
6550373	CENPN	11.1772	11.2753	11.1692	11.7082	11.6761	11.7009	-0.487828	3.76287e-08	3.0012e-07
2140484	SNORD109B	7.93301	8.0853	7.97204	8.43023	8.45582	8.56703	-0.487576	4.26228e-11	5.8283e-10
2680372	SH2D4A	7.72707	7.81167	7.80915	8.24027	8.2259	8.34315	-0.487142	2.38816e-12	4.07498e-11
3060184	MRPL43	11.2155	11.2327	11.1585	11.6047	11.6401	11.8229	-0.486998	1.44823e-09	1.50408e-08
7200392	C1QBP	13.3063	13.608	13.5582	13.9824	14.0684	13.8826	-0.486993	1.22994e-08	1.07049e-07
650324	ZDHHC13	8.93765	9.01812	9.0334	9.5474	9.53799	9.3639	-0.486706	2.12056e-10	2.58162e-09
840242	RPL13	9.34537	9.21062	9.20161	9.6922	9.52769	9.9977	-0.486667	5.0447e-06	2.69383e-05
630364	PCGF6	10.1937	10.4178	10.4826	10.9482	10.7253	10.8805	-0.486586	1.31035e-06	7.84955e-06
5960332	SLC39A10	9.52965	9.41083	9.4524	10.0068	9.85678	9.98849	-0.486409	5.09671e-09	4.81915e-08
3610735	F12	8.59507	8.45421	8.54371	9.06835	9.13586	8.84775	-0.486325	1.15818e-08	1.01435e-07
6040279	C20ORF7	9.66338	9.35341	9.46614	9.83906	9.98473	10.1172	-0.486017	3.12544e-07	2.09173e-06
7100376	LOC345041	13.3708	13.2492	13.3943	13.8258	13.9271	13.7188	-0.485778	8.29263e-10	8.98569e-09
7040161	HELLS	9.71869	9.64951	9.41097	9.96479	10.168	10.1034	-0.485709	8.5304e-06	4.3601e-05
7550402	TIMM44	9.33759	9.2573	9.13289	9.68901	9.66627	9.82783	-0.48511	4.73681e-09	4.50937e-08
6110168	PGAM4	12.1323	12.343	12.1687	12.7286	12.614	12.7564	-0.484923	1.08512e-07	7.9395e-07
2230091	LHPP	9.40053	9.19142	9.06262	9.8456	9.90357	9.35993	-0.484842	4.39511e-05	0.000193499
2630433	CDT1	10.275	9.96204	9.86698	10.6067	10.5177	10.4342	-0.484835	3.60299e-08	2.88639e-07
6220441	CISD1	12.2942	12.0886	12.1515	12.5787	12.6523	12.7578	-0.484828	8.71155e-09	7.83381e-08
2070687	SLC38A1	8.60773	9.06212	8.81509	9.44021	9.22815	9.27091	-0.484781	6.40838e-06	3.35786e-05
3780707	DUSP10	7.91115	8.0535	7.93827	8.48265	8.37714	8.49729	-0.484722	4.47052e-09	4.27471e-08
5080546	MRPL12	11.0868	10.8536	10.8688	11.3757	11.4069	11.4804	-0.484618	1.74291e-09	1.78284e-08
2570010	FLJ14712	7.81507	7.81796	7.81292	8.38057	8.32114	8.19774	-0.484499	2.70875e-12	4.57924e-11
2510022	LOC643997	9.96632	10.0461	10.1284	10.3909	10.4449	10.7579	-0.484303	5.16569e-06	2.75287e-05
5820333	RPUSD2	10.3388	10.4109	10.2805	10.8161	10.8773	10.7888	-0.484018	2.54087e-11	3.60088e-10
6020291	LRBA	9.25321	9.21513	9.20707	9.70971	9.82152	9.59524	-0.483684	1.81807e-10	2.23513e-09
1240452	PINX1	9.0514	9.00473	9.10904	9.58287	9.3714	9.66155	-0.483551	1.38458e-07	9.9175e-07
1990022	HS.91389	9.08316	8.90914	8.82355	9.57235	9.44181	9.25208	-0.483459	1.08176e-08	9.51628e-08
6420373	HRSP12	10.585	10.4268	10.4867	10.9975	10.9148	11.0343	-0.4827	1.74158e-08	1.46949e-07
3460026	SLC13A5	8.19995	8.17464	8.07759	8.62791	8.71687	8.55354	-0.482049	1.16428e-09	1.23345e-08
1300279	DDX59	9.25234	9.21038	9.13289	9.87925	9.70101	9.46121	-0.481955	9.60387e-06	4.86067e-05
7570192	RHBDD1	8.51475	8.67387	8.51912	9.03235	9.07491	9.04523	-0.481586	1.08146e-09	1.15136e-08
3990767	FBXO28	10.2083	10.4063	10.2876	10.7156	10.7269	10.9044	-0.481574	3.21947e-08	2.60275e-07
110427	TCEA1	11.3387	11.8994	11.6392	12.1967	12.2172	11.9077	-0.481401	7.00667e-05	0.00029607
870110	C15ORF39	8.35537	8.34401	8.36959	8.80752	8.80137	8.9035	-0.481144	2.04957e-10	2.49904e-09
70605	HSPD1	14.374	14.2113	14.227	14.7362	14.8471	14.6714	-0.480807	2.92798e-08	2.38291e-07
10397	RASD2	8.01956	7.93701	7.9011	8.50827	8.50233	8.28813	-0.480355	1.95712e-10	2.39246e-09
6110731	ITPK1	8.17767	8.23271	8.22179	8.67165	8.63991	8.76155	-0.480314	2.74545e-11	3.86772e-10
5860609	SYNGR3	7.96513	7.92045	7.8709	8.44878	8.433	8.31544	-0.480246	6.66236e-12	1.03835e-10
770255	TCL1B	9.31198	9.37305	8.99726	9.939	9.84321	9.33959	-0.479835	0.00403143	0.0113065
3940292	GATM	8.2029	8.31388	8.30522	8.90174	8.78021	8.57692	-0.478957	1.76365e-07	1.23972e-06
1260093	BCL6B	7.83432	7.93483	7.9227	8.4388	8.39748	8.29238	-0.478937	3.74115e-08	2.98889e-07
6770202	IPO11	11.1596	10.7974	10.719	11.3142	11.3827	11.4156	-0.478828	2.35364e-08	1.94313e-07
6180450	FAM26A	7.69673	7.76343	7.62719	8.195	8.2711	8.05769	-0.47881	2.02148e-09	2.04927e-08
5310100	TDRD7	8.43553	8.35178	8.09321	8.77734	8.76947	8.76962	-0.478638	1.88416e-07	1.31703e-06
780180	USP9X	8.42503	8.40676	8.44254	8.89911	9.0331	8.77718	-0.478354	3.86166e-06	2.11195e-05
1510484	LOC345041	8.34044	8.30871	8.41925	8.67941	8.96911	8.8549	-0.478345	2.6756e-06	1.50363e-05
450468	MRPL44	9.71565	9.9094	9.80323	10.3006	10.3341	10.2278	-0.478076	7.11655e-10	7.78951e-09
840528	TRIM47	7.76771	8.02822	7.83478	8.4031	8.3917	8.27004	-0.478043	6.93276e-09	6.36517e-08
2570746	KIF26A	8.15852	8.04537	8.16279	8.57631	8.701	8.52276	-0.477797	2.05431e-09	2.07811e-08
2450717	BLM	9.31562	9.38631	9.34462	9.88823	9.83456	9.75643	-0.477557	1.5892e-09	1.63974e-08
5360521	SFT2D1	11.7721	11.952	11.9997	12.4416	12.3484	12.3647	-0.477007	3.74178e-10	4.3185e-09
7380368	WDR74	9.78793	9.79665	9.75006	10.1848	10.1824	10.3979	-0.476824	7.82001e-09	7.09205e-08
5910138	NGDN	10.4745	10.8325	10.6904	11.0511	11.1533	11.2229	-0.476599	1.13562e-06	6.86341e-06
2710471	MTA3	10.8006	10.9909	10.882	11.333	11.406	11.3642	-0.476537	6.24595e-07	3.96138e-06
830563	PDE9A	10.2578	10.0929	10.1834	10.7709	10.7175	10.4752	-0.476501	1.46132e-08	1.25188e-07
6110768	ZNF334	8.38996	8.31787	8.37602	8.83994	8.88494	8.78828	-0.476438	1.46313e-08	1.25188e-07
830719	AGPAT5	9.76578	9.81792	9.984	10.3062	10.3299	10.3606	-0.476299	0.000130943	0.000520006
6040546	LOC647859	8.54803	8.61868	8.63102	9.03649	8.98989	9.20009	-0.476249	8.09506e-09	7.31357e-08
6290494	MCM3	11.0637	11.1158	11.1348	11.6805	11.5864	11.4759	-0.476151	9.97276e-10	1.06892e-08
6220681	FBXO45	8.36603	8.34158	8.32218	8.92724	8.87653	8.65413	-0.476041	1.93767e-07	1.34966e-06
990343	SP4	9.06662	9.08492	9.11367	9.61934	9.51805	9.55593	-0.476032	2.71262e-10	3.22797e-09
430630	HSPA9	12.7491	12.933	12.9156	13.3003	13.3267	13.3988	-0.476019	6.07882e-09	5.65403e-08
6560392	FLJ36848	8.56602	8.734	8.65625	9.13013	9.1068	9.14698	-0.47588	7.88826e-09	7.14849e-08
3710450	NR1H3	9.2721	9.3685	9.35303	9.82631	9.81253	9.78098	-0.475395	6.4897e-10	7.16071e-09
7550753	BCL2L12	11.5984	11.4671	11.4882	12.0005	12.0322	11.9471	-0.475377	1.05699e-10	1.35633e-09
130324	TMPRSS2	7.73412	7.86911	7.76577	8.29715	8.2633	8.23365	-0.475033	4.79744e-09	4.5616e-08
4230243	NHP2L1	10.365	10.4883	10.5267	10.9636	10.9383	10.9028	-0.474915	3.43002e-10	3.98775e-09
3450671	NAE1	8.63108	8.70254	8.70246	9.21871	9.18802	9.05383	-0.474828	3.62886e-09	3.53974e-08
1230441	CHD3	7.87935	8.22079	8.11761	8.47921	8.71424	8.44863	-0.474777	1.16272e-05	5.78286e-05
2680754	MRPS23	10.5125	10.6799	10.5889	10.9177	11.1398	11.1481	-0.47476	5.22794e-07	3.36515e-06
3290044	TTC27	10.2617	10.2672	10.1128	10.5788	10.6246	10.862	-0.474546	7.74853e-09	7.04337e-08
20546	CLDN3	7.82075	7.75854	7.80244	8.28642	8.32815	8.19017	-0.474338	5.36479e-12	8.52338e-11
780050	RAP2A	10.4966	10.3746	10.5258	11.0251	10.9271	10.8666	-0.473886	1.08279e-07	7.92803e-07
4200452	HLA-DOA	8.47071	8.47128	8.48527	9.04959	9.00782	8.79099	-0.473709	1.72789e-09	1.77129e-08
6110673	LOC645691	10.3271	10.8378	10.8922	10.9679	11.4661	11.0434	-0.473408	0.000703706	0.00236849
160474	TCEAL8	11.0914	11.3293	11.2941	11.6864	11.7496	11.6989	-0.473386	3.74017e-10	4.3185e-09
5130563	GFPT2	8.88637	9.15793	9.02536	9.56187	9.55026	9.37767	-0.473379	2.37622e-07	1.62804e-06
870242	STEAP2	7.66162	7.78538	7.72628	8.12289	8.2993	8.17076	-0.473224	1.39008e-11	2.05331e-10
2060646	MRPL20	11.0153	11.1267	11.1922	11.5469	11.4034	11.8023	-0.472768	1.13021e-06	6.83597e-06
2940274	PGAM5	9.57596	9.47048	9.50838	10.0491	9.89554	10.0266	-0.472138	1.41584e-09	1.47302e-08
3460278	C22ORF13	10.7504	10.6601	10.6644	11.2207	11.113	11.156	-0.471644	5.64264e-11	7.56344e-10
5720767	REXO1	8.67527	8.55461	8.62396	9.13638	9.06492	9.06674	-0.4714	3.6748e-10	4.24739e-09
3450743	ATP5H	13.944	13.843	13.9349	14.3814	14.445	14.3092	-0.471246	4.89186e-09	4.64209e-08
6760487	CXXC6	8.79745	9.05971	9.06069	9.52123	9.59364	9.21647	-0.47117	3.90409e-06	2.13221e-05
1770136	PCDH11X	7.77083	7.80516	7.77036	8.41336	8.28374	8.06165	-0.470801	1.07986e-07	7.90899e-07
150474	CA12	8.04035	7.91067	7.92621	8.49683	8.40237	8.39035	-0.470774	9.68652e-10	1.03965e-08
830615	ZDHHC19	7.78034	8.0711	7.95107	8.44441	8.5082	8.26178	-0.47063	6.39595e-09	5.91345e-08
4260128	NPFFR2	8.03915	8.25719	8.32468	8.65504	8.68885	8.68827	-0.470381	8.04163e-09	7.27083e-08
1820544	GPATCH4	10.6051	10.7426	10.5966	11.0352	11.049	11.2707	-0.470229	2.40919e-07	1.64908e-06
5550524	ZDHHC13	8.84722	8.75549	8.77833	9.24906	9.37189	9.17061	-0.470174	1.52319e-08	1.30046e-07
4200743	NBEAL2	7.956	8.21946	8.02937	8.41942	8.42978	8.7652	-0.469856	9.17888e-07	5.64226e-06
2340253	FAT3	8.43168	8.34016	8.39567	8.85805	8.69025	9.02874	-0.469846	1.1968e-08	1.04432e-07
7210647	NKD2	9.11581	9.04641	8.96248	9.53379	9.49316	9.50666	-0.469637	9.13765e-08	6.79303e-07
5890131	PDXK	10.0546	10.0732	9.93112	10.3601	10.4703	10.6371	-0.46959	1.46739e-08	1.25507e-07
610392	RBPMS	9.24812	9.43915	9.49361	9.95968	9.89676	9.73286	-0.469471	9.58421e-07	5.87014e-06
4060722	PHB2	11.3552	11.4874	11.3429	11.9385	11.7435	11.9117	-0.469357	1.9069e-07	1.33214e-06
6350161	LCP1	8.22492	8.21099	8.19553	8.57972	8.58556	8.87409	-0.469311	9.11585e-09	8.14902e-08
2260370	WDR25	8.53565	8.53656	8.54475	9.05207	8.93289	9.03967	-0.469222	1.08805e-08	9.5681e-08
4070661	AZIN1	8.6286	8.35225	8.47945	8.9483	8.80665	9.11198	-0.468877	7.36028e-06	3.81456e-05
5890253	ITGB3BP	9.04195	8.96508	9.27158	9.41677	9.64568	9.62117	-0.468339	2.85737e-07	1.92753e-06
70630	RNF144B	7.76644	7.75521	7.75883	8.25011	8.18199	8.25316	-0.46826	3.96177e-12	6.47625e-11
4810358	NUP54	11.0412	10.5215	10.5388	11.0909	11.1569	11.2584	-0.468239	3.46759e-06	1.91007e-05
5690291	LOC642590	13.0007	13.2877	13.2492	13.6377	13.6689	13.6354	-0.468144	1.70713e-09	1.75228e-08
5090368	HSPA4	11.9828	11.9733	11.9573	12.3906	12.328	12.5984	-0.467911	1.11093e-06	6.72445e-06
4220180	WDR68	10.521	10.5202	10.5349	11.0557	10.9264	10.9975	-0.467784	1.03032e-09	1.10037e-08
7210288	KCNG1	7.79733	7.67646	7.74095	8.24488	8.2259	8.14603	-0.467362	2.0215e-11	2.91882e-10
610014	HIST1H4K	9.15716	8.97845	8.93214	9.40763	9.54116	9.52092	-0.46732	1.42017e-07	1.01438e-06
6510619	NAE1	10.3215	10.1902	10.2651	10.6682	10.7539	10.7551	-0.466797	2.61665e-06	1.47346e-05
2120360	SYN1	8.44006	8.41429	8.39661	8.95964	8.84607	8.84551	-0.466752	2.88739e-11	4.06529e-10
2570026	MAPK1	9.09351	9.02441	9.15068	9.57848	9.49957	9.59068	-0.466709	3.11418e-10	3.65274e-09
70300	LYPLA1	10.3935	10.7414	10.7175	11.2054	11.0265	11.0205	-0.466669	6.67526e-06	3.48234e-05
5090291	ATG4C	9.94219	10.0915	10.0967	10.6923	10.6861	10.152	-0.466652	2.74003e-05	0.0001262
5270167	GNL3	11.2271	11.3926	11.4054	11.8087	11.7513	11.8651	-0.466647	3.61693e-08	2.89647e-07
3400095	IL20RB	8.30133	8.24503	8.2187	8.71475	8.82553	8.62388	-0.46637	1.55074e-11	2.27225e-10
290239	NAV2	9.19468	9.20642	9.14767	9.62261	9.60284	9.72159	-0.466094	2.2886e-08	1.89469e-07
2600465	SH3GL2	7.81725	7.81569	7.80463	8.25692	8.36033	8.21825	-0.465977	7.99575e-13	1.48024e-11
5490341	CLEC2D	10.8824	11.1403	11.4216	11.5954	11.7246	11.5218	-0.46579	5.95059e-05	0.00025471
1500639	HS.47995	8.33043	8.18776	8.2633	8.70804	8.79288	8.67779	-0.465741	4.32084e-09	4.14482e-08
5700220	DAPK1	9.00809	9.06253	9.06733	9.47362	9.49879	9.56275	-0.465734	1.97404e-08	1.64864e-07
1240176	PPP1R13L	7.99044	8.07844	8.29748	8.58203	8.54865	8.63288	-0.465733	8.54505e-08	6.39654e-07
870014	C10ORF47	7.88207	7.93935	7.86406	8.27742	8.3994	8.40548	-0.465602	8.44667e-11	1.09992e-09
6060278	HMBS	9.95985	10.0704	10.0537	10.5783	10.417	10.4849	-0.465439	7.73418e-07	4.8149e-06
5290408	MCEE	9.4514	9.36944	9.48241	10.0117	9.85517	9.83246	-0.465351	9.5973e-09	8.54404e-08
4480220	FGFRL1	8.86844	8.80475	8.96719	9.38882	9.31776	9.32929	-0.465164	1.42838e-10	1.78562e-09
2900474	RINL	7.64689	7.58226	7.65899	8.05321	8.29988	7.92797	-0.464306	3.91777e-09	3.78733e-08
2850576	SEMA4A	7.79414	7.91998	7.94314	8.31459	8.37287	8.36249	-0.464233	6.82087e-09	6.26971e-08
3830403	ZNF143	9.08735	9.22292	9.04979	9.48978	9.68312	9.57957	-0.464138	5.84239e-07	3.72333e-06
450070	C18ORF21	10.0957	10.0515	10.1426	10.4597	10.6195	10.6026	-0.46398	4.39655e-07	2.87281e-06
6270475	DUS3L	9.35636	9.08492	9.13013	9.61359	9.48382	9.86579	-0.463931	2.72978e-07	1.84987e-06
870497	CCNE1	9.53693	9.53005	9.81166	10.0999	10.1868	9.9834	-0.463798	1.43995e-05	7.01574e-05
1090747	TNFSF12	7.84233	7.73684	7.73146	8.18856	8.37361	8.13981	-0.463782	9.56343e-10	1.02737e-08
3440487	DCUN1D5	12.103	12.165	12.1163	12.7111	12.4952	12.5692	-0.463726	9.90452e-08	7.31051e-07
3400577	EIF2S2	8.84299	9.00299	9.14913	9.44279	9.41459	9.52855	-0.463606	5.77364e-09	5.39055e-08
5050678	TCF7L1	8.39079	8.3604	8.48127	8.90608	8.73836	8.97711	-0.463034	7.13219e-09	6.52557e-08
2140228	CDR2	9.80369	9.73159	9.68198	10.223	10.1274	10.2556	-0.462919	5.46238e-09	5.13138e-08
460750	PDCL3	9.89741	10.1219	10.1391	10.3087	10.5767	10.6615	-0.462829	5.10323e-07	3.2947e-06
6840746	LOC728823	10.3987	10.0834	10.2706	10.4957	10.752	10.8933	-0.462783	5.25249e-05	0.000227933
4290014	FLAD1	10.5508	10.4349	10.4317	10.9101	11.0117	10.8838	-0.462683	5.38095e-10	6.03154e-09
6940243	COMT	8.65125	8.81786	8.68941	9.09993	9.19633	9.24945	-0.462397	5.40732e-10	6.05538e-09
4730541	SLC44A1	8.88382	9.11689	9.24315	9.66755	9.46591	9.49731	-0.462303	9.48305e-06	4.80669e-05
990100	TFB2M	9.8456	9.63751	9.69886	10.1042	10.263	10.201	-0.462093	2.49258e-07	1.70028e-06
2230433	TMEM154	8.24845	8.26905	8.23709	8.621	8.7957	8.72373	-0.461948	4.55375e-07	2.96655e-06
7330278	C10ORF59	8.23179	8.16156	8.25117	8.65792	8.63641	8.73601	-0.461944	4.53308e-11	6.16312e-10
6250292	LOC646753	10.4287	10.3065	10.1909	10.8119	10.6138	10.8855	-0.461667	1.62722e-05	7.83495e-05
6200390	PRIM1	10.5979	10.7633	10.7496	11.2759	11.2618	10.9573	-0.461371	5.89147e-07	3.75159e-06
2370593	GPC6	8.90165	8.93374	8.82926	9.29588	9.34614	9.40673	-0.461368	2.33054e-07	1.59847e-06
6380291	NFU1	10.4208	10.4974	10.7124	11.017	11.0484	10.9486	-0.461102	1.24645e-06	7.48563e-06
730689	LOC652595	11.0864	11.561	11.4502	11.8599	11.9128	11.7074	-0.460854	2.72472e-05	0.000125665
4540382	ZC3HAV1	8.30831	8.2236	8.24525	8.82121	8.6561	8.68184	-0.460663	1.39145e-06	8.26449e-06
6200128	ROD1	11.6701	11.6451	11.6226	12.2416	12.178	11.8994	-0.460385	1.63798e-06	9.60671e-06
4850196	PPP2R1B	8.27321	8.29274	8.31818	8.73791	8.61521	8.91183	-0.460274	4.45475e-08	3.50376e-07
3930703	WDR4	10.5349	10.5484	10.4642	10.9005	10.9187	11.1088	-0.460183	3.70213e-07	2.44258e-06
4570136	NHP2	11.063	10.9824	10.9031	11.4156	11.4342	11.4792	-0.460154	7.50242e-08	5.68232e-07
4540215	FBXO2	9.43641	9.28487	9.41901	9.95708	9.73856	9.8251	-0.460149	1.0526e-06	6.40242e-06
4290132	MGC3196	9.01568	8.93958	9.00828	9.40662	9.47396	9.46329	-0.460108	6.51331e-10	7.17449e-09
6400022	CAPN12	8.25602	8.16448	8.13585	8.65276	8.70509	8.57766	-0.459722	9.64788e-08	7.14328e-07
5360326	SIP1	10.3297	10.5597	10.5942	11.1188	10.9018	10.8414	-0.459478	9.75277e-07	5.96569e-06
2140273	PRIM1	11.1357	11.0744	11.1555	11.7506	11.5966	11.3962	-0.459262	1.24355e-07	8.98868e-07
5050181	ERCC6L	8.67589	8.83741	8.7806	9.29683	9.0694	9.30534	-0.459227	6.8202e-08	5.20377e-07
7050709	DRD4	8.58139	8.43513	8.41304	8.84722	9.06642	8.89303	-0.459034	1.16432e-07	8.47013e-07
7380068	CNBP	10.1758	10.103	10.0837	10.4349	10.585	10.7194	-0.458915	9.76533e-06	4.93292e-05
630678	ACBD7	9.17002	9.06927	8.99885	9.4567	9.65158	9.50596	-0.4587	7.98837e-07	4.95793e-06
160593	C21ORF45	10.1998	10.3402	10.3995	10.7729	10.7888	10.7534	-0.458549	9.89313e-09	8.77779e-08
360132	LHFPL2	8.96816	8.87653	9.03586	9.4479	9.39952	9.40857	-0.458481	8.3458e-11	1.08738e-09
840671	SNCB	7.75575	7.86392	7.78056	8.39791	8.29522	8.08166	-0.458189	7.96287e-09	7.21061e-08
7550368	FLJ22184	10.1466	9.93555	9.68779	10.5548	10.5108	10.0787	-0.458147	4.74246e-05	0.000207369
1260551	PPFIA1	8.57019	8.87395	8.82144	9.23727	9.23101	9.17118	-0.457959	2.63417e-07	1.79018e-06
620494	PBX1	8.36002	8.43401	8.52525	8.80612	8.908	8.97792	-0.45759	1.43013e-08	1.22851e-07
4540441	LOC641768	10.3618	10.1344	10.1184	10.5334	10.6237	10.83	-0.457534	3.64702e-05	0.000163226
5960475	RHPN2	10.4818	10.4396	10.2994	10.9238	10.931	10.7375	-0.457171	6.0631e-06	3.19243e-05
5690202	AKIRIN2	10.6848	10.9421	10.8252	11.32	11.2787	11.2249	-0.457167	1.66502e-08	1.41141e-07
5260014	CDKN3	9.66251	9.80833	9.75837	10.3324	10.2118	10.056	-0.456972	5.91825e-09	5.51256e-08
2680102	LOC649555	9.92154	10.0628	10.3102	10.5438	10.4336	10.6875	-0.456785	1.41773e-06	8.40377e-06
3800215	KIAA0514	8.59892	8.56246	8.45539	9.05928	8.9578	8.9697	-0.456673	2.9147e-07	1.96267e-06
5340653	LOC147727	8.918	8.86714	8.89867	9.32179	9.53085	9.19969	-0.456178	2.91671e-08	2.37578e-07
2120356	FBXL13	7.8607	8.05753	7.93891	8.53556	8.42589	8.26411	-0.456144	3.96565e-08	3.14503e-07
1110242	LOC644877	10.2173	10.4683	10.5566	10.9062	10.6955	11.0088	-0.456072	7.60664e-06	3.9328e-05
7210020	MAPKAP1	9.41916	9.75061	9.40544	9.96033	9.86092	10.1208	-0.455616	1.66367e-06	9.74727e-06
3520095	RAD23A	9.5753	9.74004	9.83295	10.2041	10.267	10.0435	-0.455451	7.10675e-07	4.45249e-06
1300600	P2RX2	7.73765	7.77917	7.76869	8.18637	8.29444	8.17076	-0.455355	2.2008e-11	3.14901e-10
460386	PTMA	9.88626	9.68878	9.50759	9.92765	10.149	10.3719	-0.45532	0.0044818	0.0124301
3440703	C17ORF58	11.1893	11.068	11.2177	11.7496	11.6828	11.4085	-0.455316	2.7506e-08	2.25129e-07
3140709	LOC100131196	12.9383	13.0255	13.1569	13.2541	13.6715	13.5605	-0.455157	6.01838e-05	0.000257182
7200343	FGF8	7.63767	7.73115	7.61944	7.98271	7.90766	8.46332	-0.455146	5.64318e-06	2.98656e-05
6270273	KHDRBS3	11.1344	10.9466	11.1471	11.4863	11.5804	11.5269	-0.455117	6.59247e-08	5.03811e-07
2690707	MARS	11.0387	10.947	11.1669	11.5984	11.4491	11.4704	-0.45508	6.0212e-08	4.62683e-07
1470475	SECISBP2	10.0549	10.2014	10.149	10.6306	10.5691	10.5705	-0.454934	2.19726e-11	3.14583e-10
2350703	STX3	10.0432	10.1845	10.1691	10.611	10.5454	10.6037	-0.454429	1.10079e-10	1.40645e-09
2450487	KLRG2	7.70784	7.72661	7.71718	8.12468	8.22748	8.16201	-0.454185	3.69934e-12	6.06815e-11
7000224	SIRT1	9.49097	9.18441	9.27696	9.71885	9.99553	9.60021	-0.454083	9.43613e-07	5.7899e-06
6660196	SHFM1	10.3951	10.7844	10.6237	11.0298	11.0642	11.0709	-0.453922	6.3432e-08	4.85855e-07
6760674	LOC100128881	8.25221	8.44713	8.35704	8.71957	8.68011	9.01751	-0.453604	1.28722e-06	7.72121e-06
6270181	AADAT	9.78161	9.74787	9.68455	10.1861	9.9591	10.4295	-0.453537	3.01037e-06	1.67846e-05
5570088	SRM	10.3622	10.4842	10.5817	10.9575	10.8164	11.0147	-0.453536	3.01551e-07	2.02443e-06
1780470	CES3	8.33704	8.3028	8.24909	8.74211	8.74515	8.76206	-0.45346	3.18292e-08	2.57671e-07
5720463	CALHM3	7.63314	7.63918	7.61473	8.14398	8.09384	8.00847	-0.453082	2.39196e-10	2.88249e-09
6420040	CYB5D1	9.55935	9.7991	9.79248	10.1707	10.0115	10.3277	-0.452979	8.23867e-08	6.18864e-07
1260241	EIF4EBP2	10.1813	10.3103	10.3501	10.8335	10.6468	10.7202	-0.452927	8.14409e-08	6.13117e-07
4730692	LSR	7.86659	7.94592	7.91626	8.29787	8.31619	8.4734	-0.452896	1.23654e-07	8.94344e-07
1470053	KIAA1244	7.81153	7.89346	7.81917	8.37825	8.32747	8.17661	-0.452724	2.33295e-09	2.34301e-08
110398	GPR83	7.62515	7.69774	7.64425	8.07451	8.13963	8.11096	-0.452657	2.06725e-07	1.43153e-06
6130446	LOC732007	12.0574	12.1099	12.3259	12.7627	12.5474	12.541	-0.452619	2.39583e-05	0.000111909
1430497	MYO6	8.44955	8.58757	8.77134	9.07216	9.14472	8.94939	-0.452604	1.21061e-08	1.05559e-07
7160180	UCHL3	10.8855	10.7407	10.8164	11.2166	11.3565	11.2268	-0.452398	3.72047e-09	3.6113e-08
3190112	SERPINB1	9.19296	9.35274	9.33547	9.78622	9.78183	9.6694	-0.452096	4.19281e-06	2.27162e-05
6480066	HPN	7.71673	7.61324	7.69931	8.22898	8.19161	7.96407	-0.451797	7.48152e-09	6.82535e-08
5700324	UBL4A	9.16226	9.21402	9.31104	9.69597	9.6858	9.66039	-0.451612	2.55146e-09	2.54632e-08
2710192	MRPL3	11.8515	12.0534	11.9454	12.3484	12.5737	12.2829	-0.451594	1.81685e-07	1.27373e-06
5490414	MBOAT1	8.31008	8.51746	8.29131	8.86012	8.75858	8.85405	-0.451302	3.17576e-08	2.57179e-07
5080382	LOC647415	7.62578	7.84602	7.73422	8.20819	8.18044	8.17076	-0.451125	2.0178e-09	2.04728e-08
2760332	SCARNA10	9.20747	9.46662	9.37818	9.76766	9.70047	9.93719	-0.451014	1.1127e-06	6.73349e-06
380551	SPSB2	8.64875	8.52913	8.57622	9.02257	9.06433	9.01999	-0.450928	9.81924e-08	7.25433e-07
7380138	TCEAL8	10.2832	10.2788	10.1848	10.6146	10.6011	10.8833	-0.450713	1.24228e-05	6.13062e-05
3370121	LASS2	10.0763	9.83599	10.1459	10.4174	10.4277	10.5648	-0.450576	4.64942e-06	2.49854e-05
3990504	KIAA1012	10.5151	10.287	10.419	10.7609	10.8927	10.9192	-0.450559	4.50598e-07	2.93786e-06
5960097	ADSS	11.333	11.097	10.9524	11.7464	11.5463	11.4407	-0.450342	1.57384e-06	9.25981e-06
7100086	DAZAP1	10.1203	10.1824	10.2506	10.6082	10.6677	10.6283	-0.450341	2.03565e-08	1.69831e-07
2490170	FLJ20628	9.21553	9.13432	8.98767	9.70575	9.51076	9.47181	-0.450263	4.34042e-07	2.8377e-06
7650379	METTL11A	10.0742	9.83176	9.82327	10.3377	10.3032	10.439	-0.450229	9.07772e-06	4.61601e-05
2750647	C20ORF27	10.7529	10.6349	10.4219	11.1033	10.9105	11.1464	-0.450161	3.32506e-08	2.6799e-07
4880689	TOMM22	11.8005	11.6679	11.7196	12.0886	12.1052	12.3446	-0.450132	1.42549e-07	1.01768e-06
3130301	PIM1	9.28878	9.64595	9.49714	9.98547	9.8872	9.90955	-0.450115	1.78856e-05	8.54767e-05
1340551	LIN28	13.3549	13.4565	13.357	13.7983	13.8555	13.8635	-0.449644	1.19243e-08	1.04089e-07
1690692	SOCS2	8.54241	8.57087	8.5652	8.92458	9.01411	9.08843	-0.449543	1.74326e-08	1.47038e-07
6020224	FBP1	7.86955	7.76285	7.91735	8.35203	8.23788	8.30733	-0.449161	1.53235e-08	1.30734e-07
4210561	KIFC2	8.21782	8.36733	8.23198	8.74685	8.80447	8.61301	-0.449066	9.65854e-09	8.58891e-08
3390139	SDHD	10.7705	10.2621	10.1893	10.669	11.0542	10.846	-0.449063	0.000274241	0.00100863
3930376	LCMT1	10.6142	10.8123	10.8305	11.2962	11.0844	11.2218	-0.448453	1.5087e-07	1.07258e-06
1260315	PMM2	9.65303	9.74293	9.48644	10.0046	10.0479	10.1752	-0.448421	1.37638e-07	9.86181e-07
1710053	SERP2	7.51105	7.55374	7.54118	7.90712	8.0798	7.96407	-0.448338	1.24947e-11	1.86183e-10
840035	FAM71F1	7.72269	7.7063	7.79497	8.12842	8.2355	8.205	-0.44832	1.78096e-11	2.59199e-10
6110487	PACSIN3	9.21744	9.33636	9.20673	9.64255	9.69582	9.76626	-0.448033	6.49849e-07	4.10402e-06
1090725	FAM72D	8.66388	8.29078	8.46953	8.88405	9.04949	8.83441	-0.447921	8.12454e-06	4.17868e-05
1260468	GAL3ST1	8.03141	8.11267	8.0837	8.56136	8.63294	8.37659	-0.447705	4.89213e-07	3.16788e-06
6130646	RET	7.98482	8.07739	8.13015	8.43431	8.59938	8.50139	-0.447573	3.6709e-06	2.01505e-05
3870452	LOC644879	9.76766	9.38554	9.43375	9.99129	9.86494	10.0718	-0.44704	4.6039e-06	2.47738e-05
5090181	DPY30	8.54704	8.70002	8.64912	9.01446	9.00936	9.21342	-0.447015	8.09151e-09	7.31315e-08
3890671	FAM136A	11.5298	11.3136	11.243	11.8167	11.6774	11.9329	-0.446894	5.0227e-07	3.24623e-06
6280504	LOC100008589	10.3285	10.1764	9.97291	10.7171	10.3099	10.7913	-0.446807	0.00318133	0.00915249
270736	TRABD	11.709	11.4595	11.3777	12.0525	11.8318	12.0021	-0.446765	1.67297e-06	9.79934e-06
2100025	RAB37	7.82075	7.88413	7.79441	8.36221	8.33922	8.13797	-0.446705	2.2254e-09	2.23784e-08
2190441	LOC729200	11.1352	11.173	11.1152	11.4291	11.642	11.6916	-0.446433	5.33458e-07	3.42451e-06
2140431	NXN	10.8979	11.0362	10.9869	11.3833	11.4174	11.4592	-0.446336	1.81899e-07	1.2741e-06
1260040	EFEMP1	7.93246	8.01035	7.88684	8.46783	8.51016	8.19065	-0.446331	3.55588e-06	1.95462e-05
4230619	GCA	10.711	10.6459	10.6632	11.2256	11.2249	10.9082	-0.446191	1.74602e-05	8.36285e-05
2340026	MRPL18	11.2177	11.5431	11.3957	11.9599	11.7506	11.7844	-0.446105	3.31443e-07	2.20654e-06
4150465	POLR3E	9.56392	9.59547	9.58287	10.0449	10.0062	10.0292	-0.446012	1.31526e-08	1.13807e-07
6900017	C21ORF90	8.01621	7.99624	7.82382	8.45496	8.46503	8.25421	-0.445977	3.9716e-10	4.55057e-09
6400309	PYY	7.75507	7.72295	7.76683	8.21503	8.31487	8.05266	-0.445902	1.73115e-10	2.13048e-09
3990273	PGAM4	11.5486	11.9947	11.9269	12.3537	12.2017	12.2517	-0.445641	0.000390378	0.00139161
5420053	CCT6P1	10.9049	10.9308	11.0133	11.3743	11.3052	11.5059	-0.445486	1.152e-08	1.00931e-07
6840519	CBLC	7.69835	7.70158	7.65832	8.29316	8.0258	8.0753	-0.445336	1.31119e-08	1.13538e-07
6940392	MID1	8.4807	8.58439	8.68275	9.07142	8.97537	9.03684	-0.445262	4.70634e-08	3.67956e-07
7550546	C3ORF64	8.37937	8.46332	8.53017	8.8298	8.95869	8.91924	-0.444951	1.75409e-05	8.39982e-05
5700112	AVL9	8.22893	8.22614	8.32323	8.80683	8.71393	8.59018	-0.444214	3.50997e-10	4.07472e-09
2000767	KLHL36	9.23859	9.32571	9.30889	9.86739	9.77042	9.56767	-0.444096	1.61258e-06	9.47134e-06
3140364	PTPN12	10.843	10.5323	10.6727	11.0605	11.1855	11.1339	-0.443982	4.7881e-07	3.1056e-06
6370133	SEC23B	10.7029	10.9037	10.8877	11.1884	11.1872	11.4491	-0.443507	1.43279e-05	6.98227e-05
1780280	HAS2	8.06335	8.13316	8.09387	8.5195	8.40066	8.69972	-0.443171	3.9559e-07	2.60159e-06
6400010	CHRM3	7.66268	7.70342	7.74695	8.19202	8.17376	8.07646	-0.443062	3.3207e-11	4.62328e-10
5900600	CNBP	11.9309	12.2744	12.2663	12.6107	12.5882	12.6015	-0.442894	8.15542e-07	5.05368e-06
4890112	ZNRD1	9.26448	9.46924	9.46924	9.89211	9.82207	9.81612	-0.442446	1.80746e-08	1.51699e-07
3370242	DKFZP761P0423	9.15252	9.2578	9.23193	9.59736	9.6177	9.75437	-0.442388	4.13495e-08	3.27159e-07
6760494	LOC651697	10.6381	10.7277	10.6955	10.9763	11.0521	11.3598	-0.442322	1.68485e-07	1.1882e-06
6860523	LOC100128918	8.13695	7.98951	8.01954	8.58278	8.43885	8.45126	-0.442294	2.07833e-09	2.10062e-08
6250646	SLC27A5	8.8118	8.87212	8.80505	9.26301	9.25054	9.30167	-0.442085	3.47569e-11	4.81368e-10
5570008	PYCARD	7.75081	7.70856	7.6744	8.25406	8.08682	8.11644	-0.441186	5.39113e-12	8.55377e-11
3440064	LOC729406	11.0589	11.005	11.0088	11.4676	11.404	11.5224	-0.44042	2.53487e-07	1.72863e-06
4210189	TCEA1	8.59649	8.55461	8.64319	9.13146	9.03215	8.95089	-0.440069	1.53483e-07	1.08985e-06
2450452	SLC9A3R1	11.7903	11.6602	11.352	12.0081	11.9546	12.1593	-0.439845	1.1839e-06	7.12984e-06
1740020	TMEM63A	7.7816	7.89051	7.91276	8.1526	8.21849	8.53289	-0.439704	1.03639e-06	6.31677e-06
3840593	SP110	8.26354	8.25103	8.31698	8.62572	8.71776	8.80711	-0.439683	9.49456e-08	7.04073e-07
2630687	CHPT1	9.55038	9.67934	9.77661	10.1248	10.1474	10.053	-0.439634	6.6495e-08	5.08006e-07
6520681	PYCR1	10.4311	10.2562	10.2532	10.8178	10.8403	10.6006	-0.439438	2.24895e-07	1.54832e-06
1780411	PEMT	10.7762	10.7824	10.7824	11.1831	11.2469	11.2292	-0.43943	1.07055e-08	9.4281e-08
4280113	NFKBIA	10.7073	10.8805	10.7129	11.2669	11.0775	11.2745	-0.439416	7.90543e-06	4.07487e-05
5550026	RBM15B	8.56835	8.76527	8.63567	9.2077	8.93765	9.14182	-0.439291	1.61342e-07	1.14223e-06
160333	C6ORF192	9.65626	9.51116	9.56275	10.0503	10.0271	9.96971	-0.438982	3.28445e-10	3.83164e-09
1110575	NDUFC1	10.1943	10.1374	10.0924	10.5705	10.6442	10.5247	-0.438411	2.40861e-08	1.98506e-07
5270296	TFB2M	10.4811	10.528	10.5471	11.2584	10.7264	10.8864	-0.438398	8.36375e-05	0.000347604
6450022	LRRC16	8.83305	8.99876	8.76823	9.51557	9.39629	9.00234	-0.438056	6.82323e-06	3.55718e-05
1710397	HYLS1	8.74345	8.89251	8.99966	9.19486	9.52965	9.22453	-0.437807	1.14426e-06	6.91214e-06
7510209	LOC646347	12.5953	12.7212	12.6629	13.0122	13.0534	13.2269	-0.437683	5.46365e-09	5.13138e-08
2810044	MGC72104	9.54469	9.32226	9.17226	9.83307	9.82448	9.69423	-0.437519	7.78948e-07	4.84426e-06
130037	PHF5A	9.08164	9.22323	9.0598	9.59394	9.53946	9.5438	-0.437511	1.01369e-07	7.4635e-07
2060112	CCNYL1	9.07518	9.06466	9.14603	9.46435	9.60546	9.52636	-0.436767	1.15688e-07	8.4237e-07
110301	ANKLE1	7.83002	8.13065	7.88325	8.30644	8.43392	8.41349	-0.436639	1.22896e-08	1.07038e-07
130605	RNF122	9.18179	9.17997	9.00026	9.58606	9.55131	9.53352	-0.436292	9.1123e-07	5.60423e-06
50050	AMD1	11.6561	11.291	11.611	11.8724	11.8833	12.1112	-0.436277	1.84209e-06	1.0716e-05
160091	LOC399804	13.6193	13.8906	13.8469	14.2631	14.227	14.1747	-0.436005	8.68021e-08	6.4834e-07
4900747	C11ORF75	10.6397	10.8281	10.7638	11.2037	11.2611	11.0738	-0.435672	1.00552e-08	8.91161e-08
6900288	YTHDC1	11.5006	11.5538	11.3783	11.7886	12.0444	11.9065	-0.435602	8.53296e-09	7.67708e-08
6840066	FLJ45337	7.91467	8.03082	7.93443	8.35387	8.40066	8.43159	-0.435401	1.08244e-09	1.15189e-08
630327	RET	8.24716	8.0939	8.06826	8.62381	8.56835	8.52218	-0.435007	5.39207e-08	4.1655e-07
3130477	C7ORF28A	9.0776	8.93471	8.9897	9.47859	9.24444	9.5837	-0.434908	2.27761e-05	0.000106913
7330452	CD200	8.3509	8.3834	8.45303	8.75033	8.83341	8.90781	-0.43474	5.52314e-09	5.18316e-08
4150615	LOC100132673	11.6264	11.2991	11.3678	11.8143	11.8617	11.9213	-0.434697	0.000124582	0.000496474
2350465	RPL29	11.1533	11.0892	11.1279	11.4639	11.5481	11.661	-0.434208	2.66001e-06	1.49575e-05
3890600	TRIM28	10.5202	10.5396	10.5245	11.1421	10.8017	10.9428	-0.43411	4.45153e-07	2.90554e-06
2320273	REEP6	9.46785	9.45252	9.21659	9.81205	9.90601	9.719	-0.433367	9.80515e-06	4.95093e-05

## Sheet: S4B-Up Nanog KD
Table S4B - Genes upregulated after knockdown of NANOG in hPSC (fold change > 1.35; adj.P.Val <0.05)
Probe ID	Target ID	log2 expr Nanog shRNA rep 1	log2 expr Nanog shRNA rep 2	log2 expr Nanog shRNA rep 3	log2 expr Scr shRNA rep 1	log2 expr Scr shRNA rep 2	log2 expr Scr shRNA rep 3	logFC	P.Value	adj.P.Val
2490364	LUM	12.868	12.7182	13.0913	7.79208	7.86264	7.7327	5.09669	1.1508e-31	2.4849e-28
2120524	IGFBP5	14.4405	13.8133	13.9909	9.07295	9.21437	9.18079	4.92554	1.80353e-20	1.52446e-18
2190674	IGFBP5	14.4569	14.2682	14.3709	9.40662	9.56673	9.6009	4.84057	2.53955e-19	1.74334e-17
7150768	NR2F1	12.2041	11.987	12.0392	7.7568	7.74376	7.70837	4.34047	1.03102e-24	2.2062e-22
6480059	ACTA2	12.6245	12.8004	12.5348	8.16039	8.36566	8.42737	4.33545	4.14893e-34	2.46363e-30
7650296	DCN	11.9329	11.5245	12.0552	7.74581	7.90218	7.71206	4.05082	1.82866e-33	6.2049e-30
1010333	MSX1	12.8874	12.6845	12.5882	8.86338	8.86012	8.94885	3.82926	1.08114e-28	6.2632e-26
460767	BGN	15.0173	14.875	14.896	11.3652	11.3305	11.3442	3.5828	2.2299e-35	5.29647e-31
3800241	CDH6	12.1996	12.2559	12.2653	8.95284	8.92201	8.58042	3.42188	1.07193e-30	1.49767e-27
2060202	HAPLN1	10.7403	10.808	11.0484	7.7149	7.7831	7.84458	3.0847	1.4726e-32	3.49771e-29
6960142	COL1A1	13.1648	12.9519	13.1381	10.1272	10.085	9.79167	3.08364	7.20189e-30	7.12747e-27
2650379	GREM1	11.6629	11.5838	11.7204	8.58382	8.42816	8.71189	3.08109	1.69131e-30	2.0086e-27
2120021	COL3A1	10.8626	10.7893	10.9874	7.76285	7.88861	7.78264	3.06839	1.45695e-30	1.82134e-27
4010136	COL2A1	11.1003	11.2107	11.4632	8.27742	8.11772	8.19469	3.06146	1.73547e-29	1.42141e-26
1570646	TFAP2A	10.9612	10.8089	10.7841	7.82411	7.88663	7.70947	3.04467	6.90006e-35	8.19451e-31
4250711	GPR177	13.962	14.0519	13.9234	11.0322	11.1074	10.8435	2.98468	9.64276e-30	8.48277e-27
3930403	EDNRA	10.9346	10.7224	10.9018	8.00616	8.04039	7.79606	2.90538	1.15974e-32	3.06069e-29
6060612	COL1A2	13.8368	13.9312	14.037	11.1483	11.0814	11.0017	2.85785	4.69673e-31	9.29639e-28
1110048	SCRG1	10.4944	10.4489	10.7293	7.69337	7.79476	7.7419	2.81419	2.231e-29	1.65596e-26
6330730	SNAI2	10.602	10.6349	10.913	7.97043	7.933	7.88315	2.78775	2.26089e-26	7.96939e-24
6940280	GPR177	12.3034	12.6776	12.7317	9.98455	9.83078	9.5586	2.77958	3.05109e-25	7.77871e-23
4570255	LEF1	10.6437	10.5734	10.711	7.82646	7.84573	7.96244	2.7645	6.31651e-29	3.94815e-26
3460743	COL11A1	11.1793	10.9383	11.178	8.34488	8.49793	8.35308	2.69988	7.64765e-30	7.26588e-27
2650709	CDH11	12.0435	11.4078	11.6463	9.00696	8.9808	9.07151	2.67943	1.89719e-22	2.48961e-20
6660735	MAP2	10.7947	10.744	10.6468	8.14703	8.13065	7.91451	2.66443	2.09031e-25	5.70679e-23
60093	NCALD	10.7426	10.6807	10.6843	8.02974	8.12872	8.0104	2.64623	9.40821e-25	2.06911e-22
4040671	COL1A2	12.3551	12.7627	12.7141	10.1138	9.98615	9.82327	2.63622	2.33151e-27	1.02552e-24
2230538	LRRN3	12.0052	11.8388	11.9471	9.31406	9.30448	9.38358	2.59634	4.7697e-21	4.72041e-19
6220075	GPR177	11.3413	11.6407	11.6318	9.02184	8.9493	8.86588	2.59228	3.90259e-28	1.95356e-25
6520215	ANXA1	12.9032	13.0819	13.1197	10.1845	10.4361	10.7782	2.56865	2.88425e-22	3.68316e-20
5690239	TRIL	11.252	11.0058	11.2759	8.57972	8.66201	8.59195	2.56666	5.51943e-30	5.69989e-27
2000471	BMP5	10.3656	10.4833	10.6025	7.94061	7.9573	7.89619	2.55244	1.25409e-30	1.65485e-27
6510259	DLK1	12.3932	12.1459	12.6354	9.78018	10.1648	9.59038	2.54637	8.77876e-11	1.14066e-09
1770564	MAP2	10.7784	10.7277	10.5071	8.21796	8.23068	8.0409	2.50789	1.29205e-22	1.74368e-20
5270519	ALPK2	10.3513	10.4732	10.4388	7.89736	7.98933	7.85603	2.50685	8.66217e-30	7.91323e-27
2370132	TNFRSF11B	10.5914	10.6195	10.7659	8.08483	8.12297	8.35466	2.47141	1.6686e-25	4.71817e-23
1340039	TFPI	12.3866	12.5044	12.5537	10.0432	10.078	9.91064	2.47097	9.30698e-31	1.39251e-27
4850731	TFPI	12.5749	12.6734	12.7122	10.2459	10.263	10.0891	2.45415	5.55178e-29	3.56394e-26
1660767	NEFM	12.1813	12.1241	12.1382	9.59884	9.71869	9.78129	2.44828	8.82724e-26	2.72292e-23
20358	MEIS2	10.0181	10.1927	10.5103	7.82803	7.79764	7.77618	2.43977	3.23364e-21	3.32491e-19
6130136	GPR177	11.5672	11.8806	12.0175	9.61204	9.2619	9.37113	2.40671	6.87605e-26	2.20113e-23
2810601	LEF1	10.5917	10.4772	10.6513	8.15454	8.23702	8.12326	2.4018	1.23029e-26	4.95284e-24
3370113	FRZB	11.5665	11.2983	11.5751	9.02963	9.14798	9.0759	2.39543	3.94793e-28	1.95356e-25
6250192	COL6A3	10.4221	10.6442	10.6485	8.12127	8.22859	8.18129	2.39454	1.44543e-27	6.47771e-25
360047	GAS1	11.317	10.933	11.0023	8.68582	8.72176	8.70467	2.38002	6.86388e-24	1.17288e-21
1580025	GNG11	12.0444	12.166	12.2147	9.76958	9.6365	9.9283	2.36355	6.90498e-29	4.20531e-26
7650358	TGFBI	11.5081	11.6305	11.8293	9.35746	9.38255	9.328	2.29998	1.97795e-29	1.51549e-26
3990458	S100A4	13.3854	13.3966	13.6354	11.4514	11.3884	10.7216	2.28532	4.10143e-19	2.64721e-17
2850020	DHRS2	13.4164	13.5863	13.6292	11.2813	11.4002	11.1882	2.25407	1.84441e-24	3.62052e-22
4920369	COL5A1	11.5704	11.6967	11.688	9.38178	9.33414	9.52462	2.23817	4.49094e-29	2.96303e-26
50368	DCN	9.81425	9.66309	10.0611	7.59686	7.61762	7.65167	2.22408	3.0164e-29	2.04701e-26
4230475	SOX9	10.6235	10.7385	11.105	8.71172	8.55469	8.60885	2.19722	3.28339e-22	4.04079e-20
4890671	DHRS2	13.6748	13.6404	13.8555	11.361	11.6903	11.5572	2.18742	3.39647e-25	8.49188e-23
5290270	S100A4	12.9267	12.8712	12.9367	10.8773	10.8412	10.5274	2.16289	2.03399e-20	1.69513e-18
2510132	CRABP1	14.0149	14.3532	14.2146	12.0505	12.1184	11.9515	2.15414	1.57452e-18	8.78844e-17
3290646	AMOT	11.2037	11.2669	11.3586	9.12785	9.22408	9.11107	2.12207	1.03673e-25	3.11701e-23
2710064	LOC387763	10.5832	10.4193	10.386	8.25944	8.49278	8.35605	2.09345	3.17558e-20	2.56552e-18
3520343	C10ORF140	11.3598	11.3312	11.3195	9.30889	9.46285	9.08394	2.0516	4.35254e-18	2.26714e-16
520553	NCALD	10.2291	9.88011	10.0142	7.89351	8.0985	7.97763	2.05125	4.54477e-22	5.50752e-20
2370041	LRRN3	10.7037	10.5604	10.5734	8.51765	8.61622	8.58585	2.03928	1.85582e-21	1.97666e-19
1090722	RFTN2	10.6325	10.5664	10.4442	8.66689	8.58114	8.34579	2.01642	3.07847e-25	7.77871e-23
360291	HS.19193	10.2788	10.0401	10.059	8.1194	8.16994	8.11096	1.99255	1.24346e-25	3.60179e-23
5390687	CPE	11.0892	10.7398	10.8085	8.77685	8.85379	9.03757	1.98975	2.14599e-25	5.79221e-23
7510408	NRIP1	11.2623	11.1994	11.3514	9.31255	9.25208	9.32318	1.97509	2.29788e-25	6.1325e-23
4210670	PAM	12.5999	12.5899	12.6602	10.5954	10.719	10.6376	1.96597	1.24814e-22	1.70378e-20
5690687	CTGF	13.4205	13.2642	13.376	11.3417	11.2917	11.5743	1.95099	5.9644e-24	1.02657e-21
2360672	TNFRSF19	10.9585	11.0785	11.2166	9.2008	9.08808	9.11474	1.94996	1.87196e-17	8.60016e-16
5960068	PDGFRB	10.9134	10.7232	10.8381	8.90044	8.88281	8.84775	1.94792	1.22762e-28	6.94247e-26
3990092	ATP1A2	10.8714	10.9736	11.0538	9.14241	9.07142	8.90305	1.92731	7.1537e-19	4.36798e-17
3400538	IGFBP7	10.5335	10.5705	10.4624	8.62717	8.40835	8.76732	1.92117	6.95036e-26	2.20113e-23
2640292	CTGF	12.3943	12.4147	12.3119	10.4212	10.3186	10.6225	1.91956	1.18659e-19	8.75277e-18
2190184	PRSS23	10.2071	10.3896	10.1592	8.34208	8.29676	8.39733	1.90657	9.61066e-24	1.59631e-21
5090215	IFI6	12.029	11.8851	11.949	10.0926	10.222	9.94219	1.86882	1.30665e-19	9.5494e-18
1090292	BMI1	10.5521	10.1557	10.16	8.44827	8.42058	8.41304	1.86196	6.71958e-23	9.73191e-21
6510554	DACH1	10.2096	9.87655	9.82278	8.08483	8.16587	8.09904	1.85307	3.91769e-24	6.99647e-22
4200674	IGFBP2	12.6345	12.6191	12.5661	10.8161	10.6617	10.7905	1.85046	1.64158e-23	2.59938e-21
6660382	CDKN1A	10.8305	10.9396	10.6897	9.0012	8.92881	8.98759	1.84741	1.51545e-22	1.99972e-20
50255	SNAI2	9.74678	9.84968	9.95515	8.07599	8.09021	7.84458	1.84694	1.61427e-21	1.74282e-19
830278	GLIPR2	10.9703	10.9643	10.8536	9.0125	9.0864	9.15619	1.84435	1.31257e-24	2.71097e-22
3140390	PON2	12.388	12.2642	12.1819	10.5089	10.5699	10.2412	1.83805	1.53427e-24	3.08831e-22
2360326	TAGLN	12.4147	12.7866	12.8584	10.8006	10.783	11.0368	1.81312	1.31148e-18	7.52424e-17
6480259	MN1	11.671	11.4364	11.3827	9.64285	9.6622	9.74991	1.81169	1.69292e-16	6.19571e-15
730612	HTRA1	10.2937	10.4452	10.4703	8.59954	8.68385	8.49451	1.81045	4.05182e-23	6.09106e-21
4490673	TWIST1	9.56742	9.43185	9.8722	7.85328	7.72727	7.93814	1.78426	1.95294e-23	3.07193e-21
1010139	LHFP	10.7295	10.8745	10.8576	8.99136	9.13774	8.98141	1.78368	6.99454e-23	1.00688e-20
3940435	EMP1	9.90601	10.2361	9.79756	8.04933	8.12872	8.41838	1.78106	5.62103e-19	3.53203e-17
3460097	HOXB2	9.53609	9.45889	9.43064	7.75732	7.66303	7.6865	1.77292	1.79131e-25	4.94735e-23
1230523	COMMD3	10.4241	10.4385	10.5632	8.71028	8.72334	8.74535	1.74894	1.42513e-26	5.40489e-24
4560592	SLIT2	11.2003	11.2249	10.9894	9.42844	9.34013	9.40148	1.74816	2.01354e-21	2.12559e-19
2490113	CD248	10.5429	10.5516	10.7014	8.96164	8.91165	8.69636	1.74209	3.42139e-24	6.25174e-22
1710736	DOCK10	10.3043	9.99354	9.94702	8.37221	8.30876	8.37216	1.73057	4.96767e-23	7.28346e-21
7150167	PON2	11.7768	11.6502	11.8796	9.9819	10.019	10.1145	1.73041	2.73065e-26	9.39977e-24
650678	TAGLN	14.5707	14.6397	14.6471	12.7645	12.799	13.1089	1.72839	9.80787e-21	8.79081e-19
6560112	ANKRD1	10.7187	10.4955	10.5516	8.60707	8.83888	9.13923	1.72687	4.00502e-16	1.37269e-14
5560739	COL11A1	9.48347	9.61689	9.74976	7.87557	7.9016	7.92522	1.71591	2.28157e-26	7.96939e-24
650689	CLIP3	11.9094	12.0163	11.9671	10.2608	10.4031	10.0882	1.71356	1.06761e-19	7.94919e-18
3180039	RGL1	10.3683	10.3729	10.3826	8.43143	8.5665	8.98606	1.71329	7.6186e-20	5.83732e-18
3370561	DLK1	9.98785	9.94146	10.0184	8.26948	8.39748	8.14703	1.71123	1.42733e-08	1.22655e-07
4200025	OAF	10.2972	10.3882	10.4739	8.59352	8.67847	8.75448	1.71096	2.7184e-24	5.20704e-22
1430537	TMEM106C	10.9988	10.5917	10.737	8.97234	9.05037	9.17897	1.70862	9.24241e-22	1.05036e-19
620239	RCAN1	9.28235	9.60608	9.53206	7.76395	7.76096	7.77209	1.70783	9.74023e-26	2.96602e-23
5340017	H19	9.67601	9.79393	9.89364	8.10321	8.15782	7.98726	1.7051	3.18487e-24	5.90993e-22
1450193	LGALS1	13.8702	13.941	13.821	12.166	12.3055	12.0483	1.70411	8.00549e-23	1.13182e-20
2850551	RCAN1	10.3192	10.4942	10.4929	8.79891	8.76553	8.63366	1.70272	9.28024e-25	2.06004e-22
2030026	STMN2	11.4092	11.3938	11.3442	9.59436	9.63559	9.81443	1.70093	4.04667e-18	2.1171e-16
4920523	HOXC6	9.60284	10.1864	9.54725	8.05062	8.05832	8.12542	1.70071	3.45995e-19	2.2828e-17
2690209	ITGAV	11.3237	11.4992	11.582	9.65229	9.75033	9.90774	1.69819	5.12821e-21	5.02011e-19
4280739	APCDD1	10.3212	10.2731	10.2852	8.55524	8.65216	8.602	1.69004	6.14128e-22	7.1856e-20
5420358	CD99L2	12.1757	11.5991	11.8994	10.0802	10.2896	10.2475	1.68564	6.49669e-18	3.29721e-16
3520598	GPR162	11.2804	11.1014	11.2021	9.61842	9.72324	9.25489	1.66247	2.13323e-19	1.47721e-17
5340246	CRIP2	10.2361	10.224	10.1716	8.53796	8.47754	8.67561	1.64686	3.43713e-25	8.50404e-23
3780053	PALLD	11.7123	11.5617	11.604	9.99661	10.0288	9.92216	1.6435	3.02765e-24	5.68653e-22
270176	MUM1L1	9.80619	9.85545	9.80393	8.21103	8.27048	8.10417	1.62663	1.72957e-24	3.4234e-22
3310291	POU3F2	9.57864	9.37113	9.38236	7.77514	7.86439	7.82872	1.62129	1.51665e-18	8.55665e-17
7050019	VIM	14.3215	14.3308	14.2928	12.5059	12.6457	12.9567	1.61226	1.59771e-20	1.37e-18
830672	STMN2	11.3318	11.6876	11.6477	10.0354	9.88478	9.91903	1.6093	1.05463e-14	2.77712e-13
630546	MN1	10.9122	11.113	11.0392	9.40018	9.39761	9.47869	1.59597	2.06781e-18	1.11879e-16
6040070	ELTD1	9.09185	9.42909	9.2919	7.7096	7.62969	7.68995	1.59453	1.18758e-24	2.49623e-22
2570240	SULF1	9.9283	9.68127	9.82095	8.12002	8.27253	8.26178	1.59206	1.25505e-23	2.05586e-21
5310360	TLE4	10.9807	10.6144	10.8234	9.36084	9.23908	9.06827	1.58346	5.17287e-17	2.1111e-15
3440243	RHOJ	9.26289	9.28637	9.42826	7.77329	7.76469	7.70509	1.57815	1.0098e-24	2.19659e-22
6480349	SSBP2	11.2737	11.1785	11.1975	9.53293	9.70818	9.67697	1.57722	1.45957e-21	1.59759e-19
2760709	LYPD1	10.6082	10.2988	10.2291	8.55595	8.67014	9.18855	1.57382	4.1899e-17	1.76451e-15
290343	TTC3	12.4458	12.73	12.7674	11.123	11.1093	11.0184	1.56414	5.27517e-17	2.14547e-15
4120386	PCOLCE	10.0631	9.82972	10.0551	8.39733	8.48148	8.37897	1.5634	8.70685e-21	7.95404e-19
4760097	LOC401720	11.9849	12.1163	12.1539	10.5709	10.7918	10.2053	1.56237	7.30653e-16	2.4137e-14
1260068	FST	10.882	10.9446	10.4804	9.06446	9.01065	9.5451	1.56225	3.42707e-16	1.19237e-14
7560138	PMP22	11.9536	11.9414	11.9329	10.3968	10.39	10.3561	1.56164	1.45104e-25	4.15242e-23
1510612	MYL4	9.43466	9.47716	9.54173	7.87657	8.01657	7.88802	1.55746	1.74075e-21	1.86245e-19
3830762	TMEM119	9.07038	9.35981	9.27514	7.77698	7.65935	7.63672	1.54409	6.82513e-22	7.86944e-20
830491	HS6ST2	10.1007	10.1206	10.4041	8.68251	8.66624	8.65216	1.54154	3.6012e-17	1.54396e-15
6020494	LOC404266	9.18998	9.41677	9.26044	7.73539	7.7747	7.74067	1.53881	1.37365e-26	5.34867e-24
4280674	TFPI	9.5282	9.23545	9.36966	7.85268	7.84972	7.81967	1.53708	3.69247e-24	6.6442e-22
3610440	MAF	10.0993	10.1172	10.19	8.60765	8.65715	8.55572	1.52864	9.55188e-21	8.62647e-19
7200612	LOC730417	10.0857	10.0882	10.0317	8.49045	8.67582	8.46394	1.52512	1.02181e-17	4.95307e-16
3800088	MMP7	8.71712	9.19713	9.38209	7.556	7.58988	7.58138	1.52303	7.45983e-20	5.73417e-18
3420672	DLX1	9.49185	9.21544	9.54275	7.91592	7.94929	7.82367	1.52039	3.04054e-24	5.68653e-22
1300326	TEK	10.3961	10.4556	10.361	8.87242	9.01411	8.78031	1.5153	1.51451e-22	1.99972e-20
2490551	POU3F2	9.36084	9.32167	9.31296	7.83277	7.90447	7.71429	1.51465	5.13594e-21	5.02011e-19
2030414	BCHE	10.9869	10.7134	10.7625	9.39152	9.40029	9.12905	1.51396	7.02255e-19	4.31006e-17
1090500	LOC645166	10.2915	10.4155	10.3073	8.62671	8.79642	9.05383	1.51245	2.15211e-21	2.26181e-19
3170338	LOC100134073	10.4134	10.3377	10.3837	8.62876	8.77317	9.19882	1.51135	5.1743e-18	2.66018e-16
2000630	SORBS2	9.52473	9.60394	9.5833	7.97668	8.08898	8.12183	1.50816	5.48056e-20	4.26801e-18
2470114	COL6A3	9.23389	9.30994	9.54567	7.892	7.92951	7.79678	1.4904	4.16777e-22	5.07656e-20
3780674	ZNF503	9.63932	9.43318	9.52327	8.02243	7.97804	8.1273	1.48933	1.03627e-20	9.21858e-19
2140634	VPS24	10.277	10.1515	10.2317	8.68184	8.71957	8.81197	1.48225	6.42194e-25	1.49543e-22
670286	CDK6	10.8317	10.7768	10.7207	9.25834	9.22243	9.4075	1.48034	1.02712e-23	1.69417e-21
1570193	ARHGDIB	9.37083	9.24222	9.3114	7.79843	7.84573	7.84458	1.47857	6.52061e-27	2.76567e-24
3990494	PKDCC	12.0121	11.7017	11.7171	10.2912	10.4749	10.2426	1.47402	1.50564e-13	3.19018e-12
7570176	TEK	10.5458	10.5108	10.6343	9.06137	9.21062	9.00912	1.46995	5.95539e-22	7.00835e-20
4830682	CCDC92	9.93839	9.82294	9.8589	8.33786	8.39986	8.4734	1.4697	1.45128e-22	1.94751e-20
5570025	NKD1	9.49731	9.5961	9.71303	8.08285	8.12872	8.20285	1.464	4.05368e-21	4.10746e-19
830593	VIM	14.7707	14.9287	15.0203	13.3918	13.4282	13.5197	1.45996	4.41745e-21	4.39009e-19
360367	PCDH7	10.2514	10.0451	10.1318	8.5037	8.678	8.86729	1.45977	5.28581e-17	2.14613e-15
1410408	ARID5B	9.26717	9.47859	9.54769	8.06549	7.99428	7.87027	1.45447	1.29044e-23	2.09935e-21
7040678	FABP7	11.6026	11.9031	11.8764	10.6255	10.3566	10.0476	1.4508	8.17969e-17	3.21662e-15
580431	PRRX1	9.25344	9.20807	9.22214	7.78471	7.84274	7.7177	1.44617	6.64027e-25	1.53126e-22
3940044	2004-03-01	9.54554	9.63497	9.43292	8.06943	8.08145	8.13214	1.44347	4.41082e-23	6.54786e-21
5220170	NDST4	9.16608	9.17437	9.03958	7.65502	7.72627	7.6727	1.44202	4.45825e-25	1.05892e-22
4570451	LOC401233	9.65545	9.29312	9.43197	8.04402	8.04246	7.96818	1.44196	2.93161e-22	3.72361e-20
1240615	LPHN2	13.0122	12.868	12.9603	11.5128	11.5743	11.4681	1.42841	5.56089e-19	3.50351e-17
6020152	SH3KBP1	12.0847	12.36	12.4498	11.0081	10.9869	10.6182	1.42709	3.79059e-17	1.61063e-15
6020286	FST	13.1853	13.3267	13.0104	11.6502	11.6305	11.9939	1.41593	8.86593e-16	2.88471e-14
4730019	EFNB1	10.144	9.78963	9.85418	8.50544	8.49235	8.54584	1.41472	1.52072e-18	8.55926e-17
3840709	FOLR1	9.81929	9.80306	9.82477	8.44978	8.50462	8.25795	1.41159	2.95678e-22	3.72607e-20
4610280	MEIS3P1	9.20105	9.01382	9.12494	7.68691	7.70165	7.72861	1.40754	4.19377e-21	4.20297e-19
510484	RAB40B	10.414	10.1659	10.2981	8.73791	9.05423	8.91085	1.39166	1.09454e-17	5.27334e-16
3460070	SPP1	13.5774	13.804	13.944	12.3661	12.4184	12.3698	1.39039	4.8145e-17	1.98877e-15
4070438	APLNR	11.3858	11.243	10.9456	9.61385	9.91266	9.87942	1.38948	1.08227e-12	1.95039e-11
4250678	MGC16121	10.4867	10.5135	10.4051	8.99726	9.14828	9.11198	1.38257	7.92809e-19	4.75525e-17
610164	FYN	11.0055	10.8912	11.191	9.64595	9.68025	9.62486	1.37887	3.08914e-17	1.3463e-15
3400296	CRABP2	13.6478	13.5509	13.5326	12.2781	12.4091	11.9105	1.37784	7.59329e-16	2.50147e-14
6650068	FOLR1	9.54311	9.57778	9.71943	8.17019	8.44281	8.09763	1.37657	3.32201e-19	2.19789e-17
4490292	COL5A2	12.097	12.1403	12.2528	10.6942	10.7051	10.9733	1.3725	3.70696e-16	1.28537e-14
4810435	SCARB2	12.434	12.483	12.5337	11.1167	11.2215	10.9994	1.37105	1.86447e-20	1.57039e-18
3710647	MXD4	11.711	11.5716	11.4986	10.3184	10.1954	10.164	1.36782	3.57432e-19	2.34523e-17
3840154	SPP1	13.2564	13.6354	13.6478	12.1981	12.0147	12.227	1.36656	1.3465e-16	5.04449e-15
5960762	PCDH18	12.5312	12.2147	12.1121	10.997	10.9446	10.823	1.36447	8.26407e-13	1.52753e-11
4060358	ABCA1	10.1243	9.87507	9.97202	8.52075	8.64062	8.71899	1.36367	1.31661e-17	6.26695e-16
4590561	LOC91461	10.5177	10.496	10.4836	9.12669	9.23643	9.04651	1.36256	1.38497e-17	6.53395e-16
4890241	GPR56	10.1967	10.2663	10.3206	8.93095	8.95899	8.80856	1.36168	2.39713e-19	1.65514e-17
2450411	DNAJC12	9.47536	9.44745	9.59871	8.13045	8.19252	8.11865	1.35997	2.76623e-23	4.21177e-21
1240300	ENO3	10.7224	10.6082	10.6195	9.36047	9.37616	9.13409	1.35979	9.80447e-21	8.79081e-19
3800273	LOC730994	10.9187	11.0137	11.082	9.65042	9.6601	9.62735	1.35884	2.31635e-18	1.24475e-16
6450543	CST3	12.2904	12.346	12.4841	11.0808	11.0288	10.941	1.35669	1.35017e-19	9.8071e-18
1570348	CCND2	12.0454	12.2781	12.2904	10.9166	10.6267	11.0012	1.35649	5.93286e-16	1.98475e-14
4640204	TFAP2A	9.06184	8.80475	9.05049	7.58157	7.65465	7.61492	1.35531	6.87964e-25	1.5712e-22
650113	COL2A1	9.1705	9.06733	9.12327	7.81383	7.8013	7.6865	1.35316	1.5788e-24	3.15123e-22
4920131	IGDCC3	12.4051	12.2441	12.263	11.0633	10.8158	10.9791	1.35132	1.19217e-17	5.72049e-16
4480035	LRRC17	9.96479	9.71303	9.59238	8.31459	8.37671	8.54053	1.34612	1.67911e-16	6.15466e-15
5130497	S100A13	11.8806	11.9808	12.1469	10.631	10.6889	10.6601	1.34279	8.57214e-21	7.86121e-19
1770224	PRICKLE1	10.9774	11.2003	10.8758	9.77462	9.71704	9.54116	1.34022	7.31974e-18	3.6679e-16
1660681	CCDC102A	9.96811	9.99647	9.89027	8.59912	8.668	8.58042	1.33577	3.42171e-24	6.25174e-22
5960243	MSX2	9.24919	8.97942	9.11277	7.77636	7.76661	7.79211	1.33543	1.27509e-20	1.11346e-18
4220441	PTPRD	10.3729	10.3451	10.4091	8.94385	9.08546	9.09251	1.3351	3.50773e-24	6.35998e-22
580465	VASH1	9.35677	9.43577	9.48699	8.07667	8.17923	8.01948	1.33472	6.11181e-21	5.90112e-19
5720180	FZD2	12.5276	12.2829	12.1195	10.9463	11.0277	10.9585	1.33253	2.25043e-18	1.21482e-16
5550142	LHX2	9.67265	9.39952	9.42932	8.10321	8.12434	8.28813	1.3286	2.74452e-22	3.52367e-20
1780079	CD99L2	10.1774	10.3831	10.3145	8.96338	8.97386	8.95309	1.32823	1.59765e-23	2.5468e-21
7510551	FLJ21986	9.24222	8.65467	9.08253	7.68509	7.71129	7.6118	1.32375	6.02331e-19	3.74518e-17
5860148	S100A13	12.1372	12.0753	12.1944	10.7446	10.862	10.8403	1.32001	3.44292e-20	2.76271e-18
870524	HOXB8	9.05971	8.88091	8.75723	7.55721	7.56278	7.62592	1.31731	2.83942e-17	1.25124e-15
7550112	CITED2	11.5444	11.521	11.5848	10.2331	10.2506	10.2212	1.31513	1.74432e-20	1.48498e-18
1300228	CUEDC1	12.0406	11.803	11.7743	10.4805	10.4552	10.7435	1.31288	7.79303e-18	3.87239e-16
3450059	SH3KBP1	12.8825	12.8363	12.6689	11.5499	11.6145	11.291	1.3108	2.11147e-17	9.62604e-16
7570324	ID3	13.2287	13.1239	12.9818	11.8046	11.7017	11.901	1.30903	6.84841e-18	3.45358e-16
3460520	CCND2	13.6715	13.5371	13.6164	12.2303	12.2283	12.4427	1.30791	1.37323e-19	9.91399e-18
730754	PAPPA	9.32963	9.1992	8.95445	7.84257	7.94559	7.77333	1.30726	7.66513e-20	5.84465e-18
630356	DAZAP2	11.6916	11.9086	11.9204	10.6476	10.5975	10.3554	1.30665	1.17205e-19	8.69952e-18
3170100	BMP7	10.7269	10.4597	10.4438	9.20236	9.17259	9.34126	1.30473	2.71218e-19	1.83532e-17
6100494	HS6ST2	9.72473	9.32547	9.51629	8.15994	8.18918	8.30807	1.3031	6.33026e-19	3.90536e-17
2810228	TTC29	9.6708	9.50017	9.63098	8.26535	8.23702	8.41458	1.295	5.46931e-19	3.45895e-17
5570246	DISP1	9.78713	9.77393	9.84724	8.39511	8.72653	8.41056	1.29204	5.91536e-19	3.68771e-17
5820601	CCND1	13.452	13.4183	13.3803	12.2041	12.0247	12.1539	1.28931	2.1692e-20	1.78899e-18
1580161	NETO2	11.397	11.156	11.2026	9.66081	9.83859	10.3889	1.28911	4.94341e-14	1.15001e-12
50309	DPYSL4	11.1464	11.0043	11.0196	9.69936	9.69714	9.90774	1.28871	2.55418e-17	1.14466e-15
2510091	COL8A1	8.9165	9.12399	8.81013	7.6888	7.70465	7.60744	1.28325	1.5131e-22	1.99972e-20
6420008	PROS1	10.7013	10.5303	10.5616	9.3283	9.24643	9.3718	1.28221	2.49785e-19	1.71968e-17
4860762	INPP4B	9.15461	9.11689	8.98098	7.86042	7.72206	7.83419	1.2786	7.59086e-23	1.08392e-20
60121	CTSB	11.4329	11.2906	11.2049	10.0542	9.91204	10.1466	1.27187	7.86156e-19	4.72901e-17
1230646	THUMPD2	9.05355	8.94503	8.99675	7.74855	7.78666	7.66945	1.26355	1.07502e-22	1.49321e-20
4560164	PDLIM7	11.9554	11.9385	12.1786	10.6601	10.7705	10.8555	1.26214	5.38347e-20	4.22007e-18
1070189	AXIN2	12.2807	12.0259	11.8481	10.7529	10.7649	10.8514	1.26182	8.71737e-16	2.84026e-14
2690026	SDC2	10.0482	9.80603	9.84006	8.56089	8.59868	8.75875	1.25866	1.45446e-18	8.23399e-17
5560561	TNS3	11.2658	11.1474	11.1314	9.89262	9.83422	10.0464	1.25709	2.92024e-18	1.55869e-16
5720465	DNAJC12	9.47912	9.41159	9.6691	8.33922	8.36002	8.09763	1.25432	4.56336e-18	2.36657e-16
2750170	SORBS2	9.25035	9.11277	9.15326	7.77766	7.97055	8.01767	1.25017	5.69869e-19	3.56198e-17
6400044	EPDR1	12.0894	12.0381	12.0032	10.6801	10.7838	10.9271	1.24658	4.83183e-21	4.76206e-19
5050441	ZEB2	9.32212	9.24981	9.31881	8.12937	8.02251	8.0066	1.24409	3.61799e-19	2.36734e-17
4150204	PRRX2	11.1212	10.7838	10.7909	9.6622	9.76307	9.54063	1.24334	5.68049e-18	2.90157e-16
2490593	COL7A1	11.0981	11.0986	11.1698	9.67847	9.81929	10.14	1.2429	2.51687e-13	5.10945e-12
1990196	DACT3	9.8255	9.76942	9.89583	8.61487	8.74887	8.40984	1.23906	1.21509e-17	5.81874e-16
2470689	SPHK1	9.0857	9.07366	9.08144	7.86938	7.89926	7.75801	1.23805	3.92754e-19	2.54883e-17
5490437	PPP1R14C	8.90099	8.99469	8.95889	7.77891	7.68964	7.67819	1.23594	4.69061e-22	5.6554e-20
2680110	TM4SF1	10.5155	10.7529	10.3393	9.24246	9.39831	9.26132	1.23522	1.80376e-14	4.56747e-13
990128	MBNL2	9.09841	9.0077	9.00929	7.88207	7.78483	7.74563	1.23429	6.46007e-21	6.13758e-19
3180010	SDK2	9.681	9.87507	9.80417	8.63338	8.46932	8.56636	1.23039	1.60174e-14	4.09521e-13
5490768	GPR56	9.8648	9.88804	10.0115	8.65792	8.70819	8.70872	1.22984	9.70878e-16	3.11205e-14
4120431	TMEM100	9.44157	9.45519	9.56249	8.23219	8.37203	8.17568	1.22645	3.54633e-21	3.63071e-19
150100	S100A3	9.0334	8.86954	8.7845	7.64888	7.62642	7.74006	1.22403	6.34324e-21	6.05079e-19
1050008	MMRN1	8.9581	8.86757	8.8446	7.65561	7.72044	7.62722	1.22234	1.62142e-19	1.15305e-17
6270372	EGFLAM	9.71387	9.59859	9.59317	8.41799	8.4091	8.42473	1.21793	8.4287e-20	6.3555e-18
3440204	FBN2	11.9117	11.7595	11.8686	10.6609	10.4198	10.8425	1.20551	1.05486e-15	3.36309e-14
7330292	FBLN2	11.3833	11.0572	11.0959	10.0646	10.0202	9.83721	1.20481	1.25518e-13	2.68586e-12
2060291	STOM	10.6604	10.5258	10.4537	9.34138	9.58552	9.1024	1.20355	2.93231e-16	1.03798e-14
1660121	LINGO1	10.2067	10.2028	10.0841	8.97095	8.99553	8.92053	1.20221	7.45358e-16	2.45885e-14
110440	ITGB1	12.5059	12.9156	12.9172	11.7156	11.4449	11.5856	1.19756	2.2145e-15	6.63549e-14
2260424	CDH10	9.42932	9.10655	9.15793	8.02574	7.95672	8.11954	1.19727	1.67212e-15	5.12467e-14
1570441	GPR177	9.64568	9.58539	9.6712	8.3527	8.5373	8.42811	1.19472	1.61896e-18	8.9635e-17
1340593	GPC3	10.5695	10.7931	10.868	9.62615	9.74814	9.27296	1.19445	1.46938e-13	3.11892e-12
1170093	EML1	10.7935	10.9234	10.9298	9.72222	9.62072	9.723	1.19356	8.88349e-17	3.45337e-15
870575	PKNOX2	9.26826	9.01988	9.30613	8.0303	8.0439	7.93941	1.19356	1.87094e-18	1.02629e-16
5270333	APPBP2	11.2223	10.6913	10.7931	9.62214	9.74761	9.76252	1.19145	8.44318e-16	2.7661e-14
360402	AMPH	10.263	10.1331	10.1163	8.99444	8.97763	8.97493	1.18846	1.37163e-19	9.91399e-18
7210398	GYPC	11.3975	11.4622	11.458	10.2558	10.2353	10.2663	1.18676	5.37815e-23	7.83692e-21
4150477	LOXL4	9.35507	9.13084	9.06927	7.92646	8.03441	8.04655	1.18259	3.90311e-21	3.97882e-19
6480753	PCDH18	10.7801	10.7264	10.833	9.74747	9.71088	9.33928	1.18064	1.83976e-14	4.64379e-13
5700451	FKBP9L	10.4134	10.5494	10.6656	9.51781	9.33482	9.23505	1.18024	1.92193e-18	1.04942e-16
7400433	BCHE	9.79376	9.65626	9.82521	8.53556	8.52088	8.69507	1.17457	2.9021e-17	1.27178e-15
520561	RAI1	10.4565	10.112	10.1157	9.11934	9.01834	9.02412	1.17415	4.33796e-17	1.8172e-15
5090289	EFNB2	11.8561	11.661	11.638	10.5075	10.5898	10.5354	1.17409	5.4536e-19	3.45895e-17
1240440	TXNIP	10.303	10.4022	10.5143	9.49035	9.46074	8.74755	1.17363	7.37729e-06	3.82254e-05
2650220	FSTL1	11.186	11.4953	11.5856	10.3386	10.1794	10.2283	1.17354	5.43957e-16	1.83263e-14
5310044	NBPF20	12.0915	12.3484	12.1335	11.12	10.9197	11.0284	1.16843	7.11435e-14	1.59115e-12
4860379	C5ORF21	11.0303	10.8728	11.0017	9.81897	9.81512	9.77206	1.16621	2.97805e-17	1.30266e-15
5700189	TCTN1	10.182	10.1638	10.1864	9.0911	9.06492	8.87859	1.16586	2.5796e-20	2.10552e-18
5220491	VGLL4	11.3617	11.2275	11.1433	10.17	10.0722	9.99535	1.16501	9.08441e-16	2.94059e-14
520474	ODZ4	10.0878	10.1142	9.95469	8.92171	8.91114	8.83863	1.16174	1.74731e-18	9.65163e-17
610452	ITGB1	14.4141	14.2429	14.2429	13.1891	13.0479	13.1788	1.16137	3.74656e-17	1.60051e-15
3440341	PHACTR3	8.84892	8.76847	8.96089	7.71089	7.69215	7.69986	1.15846	1.19153e-22	1.63591e-20
2070170	UBE2L6	12.8598	12.686	12.7193	11.6774	11.6493	11.4654	1.15765	5.00818e-14	1.16166e-12
4010100	HS.570988	9.2721	9.45252	9.49284	8.30712	8.36094	8.08102	1.15613	5.4756e-19	3.45895e-17
2350537	MMP7	8.54803	8.88291	9.08762	7.68813	7.69575	7.66671	1.15599	4.09503e-18	2.13769e-16
7380561	SLC16A4	8.79814	8.85878	9.02846	7.73047	7.76096	7.73807	1.15196	1.87021e-21	1.98309e-19
1440687	MAPK10	10.228	10.3362	10.3833	9.17626	9.31834	8.99754	1.15178	1.33613e-10	1.68181e-09
6420736	DNAJC12	9.24654	9.36361	9.31198	8.16355	8.18877	8.1273	1.14751	4.13572e-20	3.28534e-18
2030594	PARVA	10.0683	10.1042	10.239	9.02425	9.07529	8.87859	1.14443	2.64292e-18	1.41704e-16
1170445	CADM1	11.3699	11.5552	11.5381	10.2861	10.4291	10.3277	1.14008	4.01338e-18	2.10432e-16
6110435	ENO3	9.06988	9.33482	9.28001	8.18337	8.10682	7.97453	1.14	7.934e-18	3.93421e-16
160270	FXYD6	10.0943	9.80488	10.1363	8.95098	8.98653	8.67995	1.13935	1.96095e-14	4.90795e-13
650066	ITGB1	13.2472	13.6193	13.6614	12.4715	12.3446	12.2955	1.13875	1.2817e-15	4.00039e-14
10019	RNF165	9.85797	9.69735	9.75245	8.78753	8.68177	8.42887	1.13654	1.48149e-13	3.14183e-12
3930592	CAP2	12.1863	11.9068	11.8878	10.966	10.8738	10.7352	1.13527	1.20825e-18	6.99958e-17
3520241	DACT1	9.77632	9.69799	9.99826	8.69674	8.69567	8.68072	1.13315	1.09532e-13	2.36294e-12
7510113	BOC	8.70344	8.71475	8.84597	7.60098	7.68302	7.58343	1.13225	8.65183e-19	5.16327e-17
6020255	EGR2	9.19128	9.00406	9.03958	7.91592	8.04107	7.88668	1.13041	1.76037e-08	1.48166e-07
1300470	MAMDC2	10.2785	10.1477	9.81073	9.04447	9.00163	8.80392	1.12897	1.75832e-15	5.3425e-14
4480528	LOC100131139	11.0313	10.9056	11.0106	9.71632	9.79135	10.0542	1.12858	3.59406e-17	1.54369e-15
4280678	SEPP1	10.2667	10.3419	10.3472	9.26102	9.1986	9.11942	1.12558	5.40989e-14	1.24031e-12
6290725	FYN	9.54649	9.97307	9.92063	8.85854	8.76139	8.44606	1.12474	6.2039e-13	1.1779e-11
3450521	ECM1	9.56351	9.35827	9.43565	8.28723	8.32004	8.38383	1.12211	7.86442e-19	4.72901e-17
2710646	MSRB2	11.8833	11.9298	11.825	10.7037	10.8178	10.7565	1.12003	1.00607e-18	5.94431e-17
4060008	CAMK2N1	10.0595	10.1752	10.1036	8.91596	9.17128	8.89889	1.11738	3.02492e-14	7.31648e-13
7380202	NR2F2	8.87768	8.56658	8.73471	7.49991	7.73357	7.60151	1.11466	1.59285e-17	7.40381e-16
6550204	RSPO3	8.72289	8.8994	8.96771	7.83796	7.74824	7.66745	1.11212	1.56471e-16	5.77094e-15
6520066	VAMP7	11.5506	11.5282	11.5475	10.4939	10.508	10.2884	1.11197	1.45599e-18	8.23399e-17
380070	RPS23	11.4174	11.52	11.5801	10.2943	10.3073	10.5811	1.11166	2.90218e-16	1.02884e-14
6550762	FBLN2	10.8592	10.687	10.682	9.6664	9.76536	9.46329	1.11105	4.08509e-17	1.72343e-15
6100180	EFEMP2	10.134	9.99003	9.93469	8.86865	8.98416	8.88577	1.10672	1.54214e-17	7.22463e-16
6960630	CD97	9.8453	9.92529	9.8648	8.90174	8.6846	8.73004	1.10634	1.33122e-19	9.69915e-18
1940482	KIFAP3	10.1484	9.95004	10.1272	8.98372	9.12946	8.7956	1.10565	3.57192e-17	1.53975e-15
5860039	CALB2	9.17465	9.21235	9.15654	8.07736	8.12297	8.03493	1.10276	1.16907e-18	6.80579e-17
3940368	MUSTN1	9.06107	8.91345	9.25794	7.94295	7.9004	8.09671	1.09747	3.98083e-17	1.68543e-15
4890328	SIDT2	11.4196	11.0616	11.0097	10.0626	10.0794	10.0907	1.08609	9.22297e-15	2.45038e-13
1570114	HS.388347	8.87207	8.95032	9.15182	7.93072	7.94872	7.84237	1.08413	8.27051e-21	7.61399e-19
2140735	RALGDS	11.733	11.7513	11.6996	10.6453	10.5607	10.7255	1.08412	2.23014e-20	1.82656e-18
3170273	FER1L3	9.96271	10.2008	10.2098	9.04195	8.99781	9.08744	1.08204	7.45156e-19	4.51504e-17
2650730	STC1	10.3691	10.5731	10.3249	9.34473	9.38827	9.29061	1.08116	2.60862e-15	7.75468e-14
7210035	SNORD13	10.3579	10.0325	10.0448	8.97528	9.2944	8.92623	1.07975	1.67587e-14	4.27554e-13
5310079	SETBP1	9.37778	9.26165	9.12868	8.04296	8.26598	8.22191	1.07909	1.06588e-15	3.38912e-14
270706	COL4A5	11.7802	11.6989	11.6841	10.5898	10.6856	10.6541	1.07788	6.10402e-19	3.78545e-17
1780075	BAPX1	10.0016	10.1111	9.9583	8.91899	8.94602	8.97493	1.07702	2.34178e-17	1.05345e-15
6620136	MYH9	13.2877	13.1692	13.2136	12.3226	12.2528	11.8769	1.07274	9.78452e-17	3.77889e-15
3930367	DAB2	9.75377	9.978	9.88461	8.95725	8.8855	8.56036	1.07109	4.67324e-17	1.93715e-15
6940609	PDGFRA	9.28705	8.79188	9.05544	7.87916	8.08381	7.96244	1.06966	6.98814e-17	2.78962e-15
4490528	CKAP4	11.8026	11.8744	12.1494	10.9056	10.858	10.8576	1.06843	2.44578e-16	8.74883e-15
5340646	ASAP2	9.94531	9.99484	10.1072	8.96737	8.99231	8.88852	1.06639	8.9525e-22	1.02231e-19
2760148	IL11RA	10.1117	10.0945	10.0338	9.12785	9.1338	8.78031	1.06601	2.96756e-16	1.04889e-14
780270	TIMP2	11.5115	11.577	11.6179	10.4805	10.4658	10.563	1.06571	1.32127e-17	6.27656e-16
6380093	PLD3	13.3339	12.8539	12.855	12.0139	11.9319	11.9002	1.06555	4.39183e-16	1.49448e-14
3400332	RHOB	10.0799	9.8962	9.95542	8.85312	8.75438	9.14655	1.05915	7.47187e-14	1.66797e-12
940474	SRPX2	8.61254	8.66378	8.65459	7.56291	7.64597	7.55128	1.05692	7.21941e-21	6.72453e-19
6200332	VPS24	9.47966	9.72698	9.8336	8.61188	8.62728	8.63038	1.0569	1.36654e-17	6.46573e-16
6280167	LOC401115	13.9116	13.5038	13.4501	12.5855	12.5553	12.558	1.05559	7.81897e-15	2.11041e-13
1940129	SIRPA	10.3279	10.1983	10.4045	9.25301	9.25982	9.25129	1.0555	1.99491e-17	9.12969e-16
1010246	IFI6	9.6021	9.85867	9.92308	8.66285	8.80202	8.75272	1.05542	9.43107e-18	4.5903e-16
3830768	SOBP	9.12959	9.02048	9.14231	7.96142	8.02633	8.14335	1.05376	4.65701e-19	2.98955e-17
1510458	MYH9	12.5568	12.783	12.6982	11.6719	11.6155	11.5893	1.05373	3.76356e-17	1.60488e-15
2140242	TNFAIP6	9.29124	9.10518	9.29985	8.1682	8.19946	8.17372	1.05163	1.2275e-15	3.84638e-14
580491	FLNC	12.2385	11.8779	11.7912	10.7929	10.7253	11.2356	1.0513	3.42697e-12	5.66588e-11
5340201	LOC100132535	9.68507	9.51805	9.51205	8.61359	8.43763	8.51632	1.04921	4.8729e-16	1.64639e-14
6420215	STRA6	9.08735	8.97212	8.99481	7.86108	8.08093	7.96546	1.04894	1.57492e-17	7.33481e-16
6620392	LFNG	10.3151	10.2967	10.47	9.28235	9.49679	9.15619	1.04881	3.56666e-15	1.0306e-13
5720075	ITGA8	8.74749	8.68714	8.74318	7.73358	7.65832	7.64315	1.04758	2.18609e-20	1.79668e-18
1500524	PHC2	8.96719	8.96719	8.93562	7.89294	7.97804	7.85934	1.04656	3.76158e-18	1.98104e-16
450615	MT2A	11.0368	10.8975	10.8516	9.84461	9.93322	9.86873	1.04647	2.45261e-14	6.04298e-13
6250427	C17ORF96	10.9542	10.8271	10.8742	9.88336	9.76753	9.86579	1.04631	2.19557e-16	7.92541e-15
2480327	MYL9	9.75377	10.2742	10.5765	9.43402	8.92257	9.11003	1.04595	5.59545e-10	6.25133e-09
4850327	PDGFC	9.42226	9.10439	9.15703	8.19757	8.24106	8.11096	1.04469	4.99259e-15	1.39951e-13
6590132	IGFBP3	9.36501	9.14472	9.05678	7.96248	8.24018	8.23057	1.04443	6.61218e-16	2.19962e-14
5560246	TPM1	13.0297	13.1879	13.608	12.1813	12.227	12.2843	1.04432	1.5871e-13	3.34786e-12
3390021	SDSL	9.84835	9.8127	9.78002	8.72586	8.78737	8.79612	1.04391	1.74274e-19	1.22829e-17
2030041	DDEF2	10.1515	9.93022	10.0262	8.98161	8.99685	9.00809	1.04047	9.08687e-15	2.41963e-13
4290088	MSRB3	9.04725	9.04804	9.04939	8.1339	7.98677	7.90394	1.04002	9.13549e-18	4.46474e-16
1110592	EBF1	8.83422	8.50006	8.5095	7.57268	7.58276	7.57939	1.03631	1.38261e-18	7.89419e-17
6660630	TP53INP1	10.0003	10.3503	10.2628	9.20471	9.17539	9.12594	1.03579	5.84732e-14	1.32905e-12
4200367	C3ORF54	9.13513	9.04208	9.25151	8.09861	8.20528	8.01853	1.03544	1.90902e-19	1.33362e-17
6480014	IGDCC4	10.2351	10.1243	10.1229	9.07429	9.10439	9.19849	1.03504	1.83256e-15	5.55005e-14
6290239	ATP6V1B1	8.76232	8.6846	8.78546	7.72341	7.69278	7.7189	1.03243	6.93233e-18	3.48111e-16
1820279	TSPAN18	11.0473	10.7185	10.5508	9.8326	9.65842	9.73237	1.03106	4.82998e-13	9.35739e-12
1510681	NBPF10	11.8117	12.3274	12.2942	11.2952	10.8524	11.1953	1.03013	3.30759e-11	4.60773e-10
6400553	PFTK1	9.54918	9.58408	9.60179	8.55827	8.51468	8.57175	1.03012	7.68115e-21	7.09894e-19
1090280	ZNF680	8.83189	8.79051	8.61079	7.71366	7.75082	7.68083	1.0293	1.25948e-20	1.10388e-18
6130538	PFN2	13.1511	13.2455	13.0493	12.1403	12.0618	12.1568	1.02899	8.233e-15	2.21211e-13
1260039	THBS3	9.72588	9.54633	9.62514	8.75858	8.55618	8.49729	1.02843	7.6809e-17	3.04569e-15
2450491	GBX2	9.23545	9.24377	9.1085	8.13257	8.0951	8.27884	1.02706	4.8043e-14	1.12094e-12
3190239	GRK5	9.79151	9.70891	9.73272	8.71282	8.72278	8.71687	1.02689	1.22391e-16	4.62166e-15
4150193	CD47	9.3509	9.28514	9.10737	8.24353	8.27479	8.14759	1.02583	1.23806e-18	7.15482e-17
1820343	WNT5A	8.98506	9.1765	9.20871	8.12361	8.1671	8.00361	1.02532	9.76167e-17	3.77621e-15
6290341	LYPD1	9.32006	9.44745	9.49628	8.3604	8.27921	8.54898	1.02507	5.7721e-17	2.33161e-15
5810685	THBS1	9.38369	9.58947	9.66627	8.38227	8.52899	8.65563	1.02418	1.29118e-16	4.85255e-15
110468	S100A16	9.78018	9.98277	9.94245	8.87429	8.9647	8.79788	1.02285	2.6177e-15	7.77196e-14
5890653	CDKN1C	10.2756	10.1193	10.2912	9.23022	9.37499	9.01261	1.02278	1.41414e-13	3.00974e-12
3710044	PLAT	9.57407	9.5788	9.58539	8.58845	8.57295	8.51888	1.01933	9.09959e-16	2.94059e-14
5310437	MYL9	10.1143	10.1494	10.2127	9.11549	9.08873	9.21931	1.01761	2.57532e-17	1.14979e-15
160370	TPM2	13.6055	13.6292	13.6498	12.5323	12.5775	12.7246	1.01673	3.27196e-19	2.17083e-17
3870338	IFI44L	8.53817	8.60834	8.69066	7.61328	7.58149	7.59485	1.01585	1.02295e-21	1.15152e-19
670278	NES	12.1972	12.468	12.239	11.1593	11.3323	11.3709	1.01384	1.68535e-15	5.15856e-14
520463	GPER	8.94405	8.94168	8.90644	7.84318	7.82872	8.07917	1.0137	2.74521e-20	2.23302e-18
3610671	SCD5	8.9465	9.12275	9.21598	8.096	8.18044	7.97331	1.01182	9.33164e-19	5.52731e-17
2750114	MAP1LC3C	9.1015	9.24222	9.43722	8.28412	8.25791	8.20881	1.01003	7.90502e-17	3.12413e-15
2070563	ARL6IP5	11.8796	11.7417	11.9857	10.9889	10.8994	10.6918	1.00894	1.85345e-14	4.67337e-13
610519	TPM1	12.9662	13.3471	13.4823	12.1757	12.1813	12.4264	1.00404	1.54356e-10	1.9135e-09
4260692	HOXA2	8.75741	8.84282	8.90195	7.82227	7.76586	7.90581	1.00275	7.66547e-18	3.82501e-16
1510646	TKTL1	9.00212	8.90851	8.91434	7.96942	8.03061	7.81909	1.00195	2.99571e-17	1.30798e-15
4780491	TMEM170B	9.3039	9.14639	9.293	8.28932	8.24143	8.20967	1.00096	3.01562e-16	1.06114e-14
7650433	TIMP1	14.0603	14.1826	14.4486	13.1879	13.1529	13.3492	1.00053	7.76428e-14	1.72675e-12
5910113	VCAN	11.9763	11.9725	11.926	10.8738	10.8922	11.1093	0.999788	4.91263e-13	9.50977e-12
6860717	HOXC4	8.65345	8.67054	8.62539	7.64255	7.68914	7.62317	0.998174	1.58352e-21	1.71743e-19
1660341	FLJ39632	9.75586	9.67615	9.73369	8.62717	8.72115	8.82561	0.997256	4.44974e-17	1.86074e-15
3890551	CMTM3	11.7506	11.767	11.8072	10.6536	10.6743	11.0058	0.99701	1.75185e-16	6.39171e-15
4730369	BTG1	12.0743	11.9968	12.239	11.2335	11.3242	10.7695	0.994305	1.04987e-12	1.90065e-11
2030577	TIMP3	8.48113	8.74245	8.91962	7.68156	7.6969	7.78403	0.993568	2.00507e-16	7.25981e-15
290730	HIST1H2BD	9.71088	9.88146	9.9645	8.77397	8.7907	9.02155	0.990206	4.83905e-15	1.36181e-13
3060364	KANK4	9.22784	9.03667	9.20582	8.14398	8.29161	8.06502	0.989905	1.41655e-18	8.0525e-17
7000577	GYPC	10.8337	10.7946	10.9733	9.91077	9.65613	10.0693	0.988479	9.2146e-15	2.45038e-13
3120379	DPY19L1	10.6834	10.5231	10.5061	9.55016	9.67528	9.52591	0.987085	1.09779e-18	6.47014e-17
6520064	TMEM178	8.97412	9.01429	9.0418	7.9573	8.06815	8.05019	0.984849	5.28917e-20	4.15988e-18
3990561	LY6H	8.9198	8.85396	8.8372	7.91217	7.83923	7.90907	0.983498	3.57899e-17	1.54e-15
6480240	LOC402560	9.21744	9.15145	9.20642	8.1663	8.21185	8.25091	0.982087	5.00632e-17	2.05727e-15
4920390	ROR2	10.5754	10.2852	10.4556	9.32144	9.50574	9.54311	0.981995	1.67177e-12	2.90695e-11
3120600	ADCY6	9.45549	9.44289	9.4004	8.46102	8.42339	8.46948	0.981635	2.46925e-14	6.06512e-13
6900521	PHTF1	11.1091	11.2532	11.2397	10.3789	10.1747	10.1057	0.980901	1.43642e-16	5.33925e-15
1410113	ARL4A	10.8769	11.2572	11.2058	10.2001	10.0527	10.1498	0.979112	2.09618e-13	4.335e-12
1170047	CRIP1	10.1294	9.92576	10.215	9.11003	9.07893	9.14442	0.978902	7.70704e-14	1.71724e-12
4590370	SLC2A1	13.3595	13.3638	13.0974	12.2818	12.1898	12.416	0.977692	6.85945e-14	1.53994e-12
1690156	NUAK1	11.454	11.5913	11.763	10.6711	10.5258	10.6976	0.971274	6.35013e-14	1.43509e-12
840025	FYN	9.57778	9.83295	9.85765	8.83618	8.84032	8.68072	0.970387	1.69021e-12	2.93464e-11
1770386	MALT1	10.0893	9.79794	9.93839	9.03576	9.01662	8.86588	0.969124	2.22929e-16	8.03493e-15
840678	ENPP2	8.98387	8.90752	9.12658	8.07793	8.06678	7.97268	0.966861	1.55749e-18	8.73924e-17
4050746	ZFHX3	8.92146	8.96188	8.84022	7.93139	7.97997	7.91239	0.966607	2.96012e-18	1.57643e-16
4290097	CD99	10.8105	10.8631	10.9062	9.89027	9.84873	9.94146	0.966439	1.72725e-17	7.96616e-16
1440437	LOC151162	11.5187	11.5377	11.5622	10.6128	10.5181	10.59	0.965911	3.87045e-16	1.33815e-14
6330368	ODF2	9.71225	9.69125	9.80192	8.76198	8.92849	8.6283	0.962215	3.5273e-17	1.52328e-15
2490333	ZNF467	8.86569	8.72063	8.60014	7.70223	7.81572	7.78337	0.961719	1.18739e-18	6.89557e-17
6270725	SULT1A1	10.6167	10.6179	10.5036	9.54228	9.67022	9.64762	0.959357	2.27604e-13	4.67248e-12
1770754	LIMCH1	10.056	9.90252	9.82908	8.92043	8.97738	9.01789	0.957285	8.38759e-13	1.54675e-11
3420554	PBK	10.3297	10.0512	10.215	9.35352	9.28556	9.08514	0.957223	2.70465e-15	8.0001e-14
6480630	ATP9A	10.2466	10.2529	10.4106	9.33001	9.42092	9.28752	0.957215	1.14685e-16	4.37067e-15
4120086	LAMC1	12.8396	12.9046	12.752	11.8977	11.8715	11.8561	0.956974	5.86492e-18	2.98935e-16
5860356	PTPRM	9.09087	9.22464	9.23859	8.18337	8.25531	8.24692	0.956169	7.48771e-19	4.5254e-17
6590026	ZNF521	8.98207	8.5034	8.65206	7.73824	7.77296	7.76001	0.955441	7.14408e-15	1.94818e-13
7210497	NUAK1	10.6531	10.361	10.3343	9.36375	9.42303	9.69609	0.955163	1.4576e-11	2.14504e-10
5360670	PLAU	10.5505	10.8787	10.7264	9.78684	9.63559	9.86983	0.954479	1.58137e-13	3.33872e-12
2970563	RPRC1	13.1399	12.9536	12.8932	12.1323	11.9151	12.0776	0.953867	4.41542e-18	2.29486e-16
7510025	TSPAN3	11.5587	12.0483	11.9278	10.9692	10.9476	10.7569	0.953685	4.73004e-11	6.40159e-10
6100450	RHOJ	8.58139	8.40184	8.63393	7.6035	7.6195	7.53806	0.952036	5.50036e-20	4.26943e-18
3990324	TANC1	9.36501	9.52173	9.65613	8.55792	8.56236	8.56986	0.950911	7.20148e-15	1.96158e-13
6250382	ANAPC13	12.9397	12.9818	12.8913	11.9414	11.9471	12.0723	0.950665	6.84156e-18	3.45358e-16
3940167	CNRIP1	9.02019	9.16264	9.11942	8.15994	8.21849	8.08102	0.9476	3.7113e-19	2.42173e-17
6960022	2005-09-01	10.0092	9.89977	9.85635	8.88023	8.95482	9.08934	0.946987	2.17436e-17	9.83724e-16
6250612	EML1	9.78568	9.9583	10.0165	9.09926	8.87956	8.94385	0.94593	1.02537e-12	1.86081e-11
2680615	RBMS3	8.54803	8.75391	8.72532	7.69971	7.713	7.77806	0.945492	1.85686e-18	1.02093e-16
6560487	CNTFR	10.8858	10.7145	10.6171	9.81543	9.72284	9.84622	0.944333	2.34888e-14	5.81151e-13
5670075	PAFAH1B1	12.0513	12.3068	12.383	11.3305	11.2957	11.286	0.942935	9.89858e-15	2.61525e-13
70504	GREM1	8.68645	8.42816	8.46038	7.63155	7.56734	7.55057	0.941842	1.96124e-19	1.36209e-17
6400717	SFTA1P	8.64116	8.76917	8.63496	7.70102	7.76731	7.75354	0.941138	2.27655e-15	6.80159e-14
5220433	DHX40	11.6989	12.0139	12.166	11.1767	11.0828	10.8077	0.937173	4.94885e-11	6.6825e-10
1770170	CTDSPL	11.0422	10.8479	10.8898	9.92052	10.0668	9.98124	0.937092	4.84183e-16	1.63822e-14
7150563	ENC1	10.7742	10.7752	10.8979	9.72186	9.94186	9.97604	0.935845	1.29441e-10	1.63276e-09
2640411	UNC84B	11.2344	11.477	11.4453	10.6016	10.5744	10.189	0.930594	5.44966e-12	8.64087e-11
2640192	BNIP3L	11.3463	11.341	11.406	10.4711	10.516	10.3149	0.930445	8.16833e-15	2.19971e-13
770639	PDLIM7	9.17142	9.45284	9.50071	8.39915	8.32519	8.6145	0.928707	2.93457e-13	5.87211e-12
2570523	ARL2BP	11.2509	11.4486	11.4792	10.4707	10.4071	10.5208	0.926684	1.36923e-14	3.53499e-13
450553	AHNAK	10.2651	10.4654	10.4506	9.36777	9.27486	9.76039	0.926022	1.63241e-12	2.84469e-11
7320669	PAMR1	10.6666	10.5799	10.5902	9.69475	9.90822	9.45736	0.925449	1.57113e-08	1.33802e-07
2120053	CYP1B1	10.2107	10.1222	10.162	9.20841	9.3433	9.16693	0.925431	7.39315e-14	1.65195e-12
730291	OXR1	10.7179	10.17	10.2195	9.47536	9.61397	9.24556	0.924165	4.28507e-12	6.9379e-11
3930343	ALOX5AP	8.49235	8.51061	8.65826	7.63288	7.63823	7.6203	0.923272	1.76884e-20	1.50048e-18
2060471	HOXA2	8.59719	8.55095	8.6929	7.7096	7.74491	7.61894	0.922533	9.29088e-15	2.46291e-13
4060672	ARRDC3	9.27124	9.48395	9.30414	8.45339	8.48361	8.35738	0.921651	1.67105e-14	4.26783e-13
6110392	GNS	12.3755	12.5537	12.6328	11.59	11.7009	11.5135	0.919231	8.35332e-17	3.27406e-15
2100767	COLEC12	10.1947	10.2538	10.4051	9.2074	9.32877	9.56107	0.918766	1.47284e-10	1.83349e-09
3370730	CDC42EP5	9.68355	9.63532	9.7465	8.87174	8.83674	8.602	0.918294	3.95391e-15	1.13422e-13
4070193	HS.291319	9.49361	9.51361	9.21704	8.48901	8.47827	8.5032	0.917927	5.82397e-12	9.17314e-11
20288	2011-09-01	11.4857	11.108	11.0842	10.0887	10.2981	10.5375	0.917838	3.77205e-10	4.34921e-09
4920202	MAP1A	9.24861	9.45006	9.42381	8.45217	8.26094	8.65767	0.917229	1.09866e-14	2.88666e-13
7570630	PEG10	10.5354	10.2017	10.466	9.38063	9.46647	9.60642	0.91655	4.77545e-11	6.45936e-10
5490753	NAALAD2	9.43466	9.18767	9.1829	8.33031	8.36603	8.36182	0.915692	1.19385e-15	3.75083e-14
2470255	TSPAN6	11.5277	11.6977	11.6064	10.7295	10.7792	10.5787	0.914817	1.18478e-14	3.0924e-13
2230615	WSB1	11.8533	11.8561	11.7975	10.8168	10.9101	11.0357	0.914735	3.66761e-15	1.0577e-13
620487	CDKN2B	8.96485	8.83515	8.67779	7.85142	7.82722	8.06165	0.9125	2.05771e-16	7.43908e-15
1820543	ZNF428	13.3471	13.2432	13.3638	12.4264	12.3023	12.4883	0.912344	1.18649e-15	3.73685e-14
3870102	HNMT	10.3252	10.4824	10.7219	9.57559	9.64821	9.57491	0.910297	2.88751e-13	5.7877e-12
5260561	TRO	11.1115	10.9965	10.9719	10.1647	10.0685	10.1188	0.909298	6.88303e-15	1.88348e-13
4830424	MYLIP	10.8714	10.9564	11.197	10.0797	10.2449	9.97259	0.90922	9.82618e-14	2.14514e-12
2940110	UHRF1	12.3479	12.3943	12.396	11.495	11.4168	11.4992	0.909077	6.41872e-16	2.13825e-14
2320368	MAGED2	10.4155	10.596	10.5089	9.77883	9.61485	9.39988	0.908957	1.17541e-15	3.71255e-14
1850397	HAPLN1	8.58049	8.50665	8.58426	7.67554	7.66412	7.60555	0.908729	1.36981e-20	1.19179e-18
2370092	STXBP6	9.59394	9.68563	9.76942	8.7462	8.83569	8.74136	0.908578	7.15726e-16	2.37429e-14
580403	DFNA5	9.64994	9.55821	9.64388	8.56188	8.89227	8.67345	0.908139	2.93798e-14	7.14256e-13
6650482	EPHA4	9.71434	9.98878	9.87708	8.8656	8.80298	9.18905	0.907519	7.11144e-11	9.39894e-10
7100386	TCF25	11.8744	11.9051	11.8552	10.8867	10.9747	11.0511	0.907411	3.7973e-16	1.31477e-14
4610433	ANGPTL4	9.63032	9.514	9.5665	8.69337	8.70915	8.58744	0.906952	2.81883e-17	1.24448e-15
6550070	LPAR4	10.8922	10.6564	10.6784	9.79119	9.84143	9.87495	0.906489	8.81088e-17	3.43076e-15
70121	LOC645638	9.35242	9.30485	9.37367	8.37825	8.45178	8.4895	0.903803	7.17942e-16	2.37631e-14
5910364	TYMS	12.8111	13.0055	12.9916	11.8915	12.064	12.1469	0.901905	1.91552e-16	6.96746e-15
6840372	IGFBP3	8.94874	8.7848	8.65301	7.84092	7.91344	7.92731	0.901624	2.6574e-16	9.46305e-15
3140092	TRAK1	9.43958	9.36886	9.28934	8.47428	8.56391	8.36066	0.899645	1.05759e-15	3.36726e-14
3520324	FAM13B	10.1869	9.92267	10.0556	9.2183	9.16567	9.08433	0.89895	2.21639e-17	9.98933e-16
6900114	SEMA3A	11.0694	11.2794	11.4242	10.4003	10.5041	10.1718	0.898899	1.68431e-12	2.92654e-11
150315	C21ORF7	8.68231	9.02299	8.60433	7.90187	7.83379	7.87791	0.898688	7.82103e-16	2.57292e-14
2360020	FADS1	12.6674	12.7491	12.8953	11.9151	11.8432	11.8594	0.898047	6.73783e-18	3.4123e-16
3420487	MAGED2	10.6381	10.682	10.8836	9.94041	9.85206	9.72105	0.896724	1.05129e-15	3.35621e-14
2340706	P2RX6	8.96781	8.71151	8.76737	7.99532	7.96309	7.80721	0.893695	8.13073e-17	3.20267e-15
7050066	ODZ3	11.3642	11.1836	11.3709	10.5442	10.4892	10.2088	0.892175	1.87383e-13	3.90758e-12
7650189	LAMB2	9.19659	9.13276	9.02019	8.17936	8.29988	8.19469	0.891872	5.47003e-14	1.25047e-12
5570731	C8ORF4	8.64818	8.47247	8.53445	7.66883	7.65316	7.66204	0.890356	6.06178e-21	5.87671e-19
10685	ANTXR2	9.6858	9.95783	9.88654	8.937	8.93066	8.9925	0.890005	3.52561e-14	8.42457e-13
110333	LOC440585	8.93256	8.78282	8.89272	7.92968	8.06678	7.94289	0.88958	4.05118e-16	1.38451e-14
3370162	SPON1	9.40711	9.23832	9.55743	8.52547	8.59868	8.4112	0.889168	3.46841e-15	1.00588e-13
6860400	NAP1L5	9.51888	9.45582	9.38381	8.49394	8.60903	8.58816	0.889126	1.6888e-17	7.80395e-16
5340358	F10	9.13372	9.13146	9.1783	8.31554	8.37427	8.08712	0.888849	2.67179e-14	6.53556e-13
2030397	CDX2	8.50121	8.75597	8.51716	7.7568	7.67746	7.67887	0.887071	1.40338e-08	1.20728e-07
4040097	KLF6	11.1487	11.185	11.1865	10.3773	10.3147	10.1702	0.886021	1.14222e-16	4.36175e-15
4780615	ANXA2	14.5828	14.9096	14.9176	13.962	13.9864	13.804	0.885866	8.04013e-12	1.23445e-10
6770746	LOC728715	10.8071	11.0001	10.9446	9.99223	10.1464	9.95575	0.885791	9.97588e-14	2.17383e-12
2320343	MAMLD1	8.92779	8.97445	8.98791	7.99459	8.06815	8.17019	0.88574	1.23833e-16	4.66871e-15
4250327	RHOC	12.7141	12.6689	12.6615	11.6485	11.7392	12.0005	0.885451	1.76859e-13	3.70437e-12
1500168	RCN1	13.5462	13.2721	13.2877	12.5633	12.4915	12.396	0.885061	2.2988e-13	4.7065e-12
2640128	DOCK7	10.6549	10.4942	10.5559	9.78129	9.69799	9.5788	0.88231	4.42916e-15	1.24942e-13
2450465	CYBRD1	9.20105	9.27288	9.28664	8.40282	8.35164	8.36118	0.881641	7.84605e-17	3.10599e-15
2360148	COMP	8.46417	8.57587	8.818	7.84092	7.75511	7.6184	0.881204	6.81903e-15	1.87244e-13
6580164	PHF21A	11.2714	11.2542	11.2537	10.3746	10.3965	10.365	0.881083	1.32202e-16	4.96059e-15
2750092	NRCAM	9.17343	8.95222	8.96719	8.06167	8.29018	8.10263	0.879448	8.80086e-11	1.14291e-09
1410161	KLHL5	11.0954	11.1279	11.0669	10.2835	10.3954	9.97558	0.878607	5.43015e-14	1.24255e-12
3870707	ZNF702P	9.09466	9.2592	9.18441	8.3523	8.42162	8.1292	0.878384	7.557e-17	3.01164e-15
3390128	TPM2	12.7341	13.0175	12.9488	11.9454	11.9509	12.1774	0.875574	5.54722e-15	1.54645e-13
3930452	CDC2L6	9.719	9.6076	9.67458	8.89093	8.7823	8.70229	0.87522	1.95908e-15	5.90508e-14
6370050	DDR2	8.49051	8.63595	8.77488	7.77208	7.76586	7.73941	0.87466	1.61041e-18	8.93703e-17
5310717	NIN	9.27437	9.16127	9.08863	8.28596	8.26635	8.35387	0.872696	1.66063e-16	6.09635e-15
4490020	MXRA5	9.205	9.17954	9.0759	8.25443	8.45871	8.13657	0.87024	3.8752e-15	1.11433e-13
4670059	ZAK	10.3979	10.4041	10.5409	9.5586	9.6288	9.54725	0.869448	2.60013e-17	1.15764e-15
6270382	DYRK4	9.76525	9.95053	9.9456	8.94017	9.11303	9.0012	0.86899	1.98389e-16	7.19411e-15
6060484	MARCKS	13.8609	13.612	13.7028	12.9206	12.8517	12.7974	0.868691	6.6407e-15	1.82981e-13
7560615	ARL4A	9.41738	9.14169	9.26165	8.2487	8.46349	8.50637	0.867383	3.57673e-12	5.89552e-11
3400379	STXBP6	9.02184	9.16419	9.11729	8.08438	8.24668	8.37305	0.866404	5.3653e-15	1.49749e-13
3440452	ADAM15	11.541	11.5587	11.5807	10.7269	10.7007	10.6564	0.865421	1.54055e-15	4.75209e-14
5490703	POLR3GL	10.5581	10.5727	10.6705	9.68794	9.94643	9.57093	0.865345	9.18913e-13	1.68671e-11
3180187	SOX11	11.3082	11.0814	11.1875	10.3719	10.4764	10.1363	0.864154	1.43528e-10	1.79236e-09
3780092	TNFRSF21	12.0344	12.1394	12.1052	11.1141	10.9797	11.5928	0.864119	3.7203e-11	5.13449e-10
5360424	RPS6KA2	9.37402	9.46884	9.41293	8.53857	8.66018	8.46588	0.863719	3.04838e-18	1.61619e-16
6760037	SYTL2	9.05355	9.2663	9.14913	8.24128	8.47329	8.16452	0.863298	3.50215e-16	1.21613e-14
7510634	GPRC5C	11.0023	10.5803	10.5197	9.74361	9.77577	9.99632	0.862196	1.07652e-10	1.37767e-09
4480762	LOC440132	11.7783	11.6096	11.6239	10.8137	11.0081	10.6097	0.860104	4.8354e-12	7.73403e-11
270593	GPER	8.6981	8.62821	8.54371	7.73414	7.77926	7.78143	0.858397	5.47224e-16	1.84103e-14
1050612	SULT1A1	11.9677	11.8569	11.7712	10.9945	11.0043	11.0218	0.858348	7.16516e-13	1.33972e-11
1190047	DENND5B	9.62358	9.77252	9.76793	8.97528	9.00163	8.61366	0.857818	8.58524e-13	1.57953e-11
2370482	GSN	8.93176	8.94058	9.14986	8.12971	8.2633	8.05604	0.857717	1.8689e-14	4.70732e-13
6940736	MBNL3	10.0079	9.99418	9.85951	9.17026	9.13513	8.98408	0.857385	7.63243e-13	1.42073e-11
2490152	ENPP2	8.90904	8.98653	8.97858	8.08578	8.15305	8.06439	0.85698	1.38646e-17	6.53395e-16
4390619	RHOC	11.5993	11.6657	11.6026	10.725	10.6259	10.946	0.856933	1.41879e-10	1.77457e-09
2320647	ARMCX3	9.84286	10.2063	10.1555	9.30669	9.27922	9.05215	0.855527	2.54959e-13	5.16266e-12
1030102	RGS16	9.08298	8.99147	9.03456	8.18194	8.13342	8.22732	0.855446	1.39145e-19	1.00151e-17
4490615	TSPAN3	12.1944	12.3247	12.6895	11.6212	11.5931	11.4284	0.855249	5.90974e-12	9.30206e-11
3450288	LOC100134134	13.9499	13.853	13.6972	13.149	12.7717	13.0208	0.85283	1.22803e-12	2.17998e-11
50719	TTYH1	10.2967	9.9243	10.1018	9.2578	9.42532	9.08664	0.851021	5.05239e-08	3.92942e-07
5860152	CD44	10.6325	10.3704	10.1036	9.40076	9.3752	9.77816	0.850802	1.74059e-09	1.78123e-08
5910431	COL4A1	12.8932	12.7193	12.7356	11.8667	11.949	11.98	0.850753	4.30057e-15	1.21604e-13
1850524	C10ORF32	9.60369	9.62893	9.67903	8.80612	8.82947	8.72522	0.85028	3.91781e-17	1.66171e-15
2940373	TACC1	10.4826	10.658	10.5562	9.68989	9.74536	9.71249	0.849709	1.2173e-15	3.81945e-14
7040270	ZNF362	10.0999	10.0056	10.155	9.25107	9.25015	9.21027	0.849678	8.09184e-17	3.19265e-15
620750	CALD1	12.9916	12.8331	12.8697	11.9143	11.9901	12.2441	0.848655	4.34126e-12	7.00977e-11
1690053	TTYH2	8.88955	8.78084	8.71457	7.93931	8.05166	7.8489	0.848363	3.02894e-16	1.06425e-14
6580689	ARSD	8.9551	8.98571	9.06503	8.13503	8.29787	8.02964	0.847764	5.37445e-16	1.81326e-14
6980301	NRCAM	9.08735	8.91191	8.98072	8.2046	8.16187	8.07032	0.847727	4.14595e-13	8.08494e-12
3180053	FAM129B	12.0723	11.8868	11.9128	11.1616	10.997	11.175	0.846127	1.28269e-14	3.32966e-13
270762	HS.100261	8.71282	8.86109	8.7528	7.9776	7.88597	7.92602	0.845705	4.56762e-17	1.9e-15
7510309	FRMD6	10.0864	10.2766	10.133	9.42081	9.44357	9.10289	0.842894	2.77952e-12	4.68222e-11
3290685	DPYSL2	13.9555	13.7188	13.7721	12.9994	12.8857	13.0345	0.842274	1.83504e-14	4.63679e-13
3360112	TMEM2	10.9251	11.0583	10.9479	10.0228	10.1086	10.2742	0.841887	6.7593e-13	1.27418e-11
3520768	TAGLN3	10.1015	10.0915	10.1766	9.28187	9.35147	9.21147	0.84161	1.01645e-13	2.20684e-12
670041	AKAP12	10.5027	10.6412	10.6494	9.81543	9.75979	9.70132	0.83891	9.35319e-16	3.01026e-14
6020719	RAB23	11.4654	11.4974	11.5463	10.7076	10.8137	10.4761	0.837226	6.23866e-12	9.77446e-11
3870228	COL13A1	9.40173	9.02048	9.20033	8.46403	8.46205	8.18487	0.837197	9.47303e-13	1.73614e-11
5890242	SH3BGRL	11.9773	11.8293	11.9849	11.1772	11.2676	10.8353	0.837137	2.9087e-11	4.09286e-10
5890025	GNG12	9.17977	9.45582	9.32192	8.61886	8.5029	8.32887	0.83563	8.55256e-13	1.57473e-11
1230070	NDRG1	9.85852	9.82125	9.77577	8.9072	9.00869	9.03596	0.834564	2.89218e-14	7.03843e-13
510192	CXXC4	9.24622	9.09401	9.33028	8.44978	8.37128	8.34628	0.834391	1.66968e-17	7.73064e-16
3360086	NCOA6	10.625	10.5563	10.6656	9.73856	9.84766	9.75791	0.83427	1.17037e-16	4.44777e-15
6940561	IFI27L2	11.2592	11.0909	11.277	10.3507	10.3392	10.4369	0.833412	1.14297e-13	2.46128e-12
1570484	ATF5	10.5809	10.2922	10.3094	9.627	9.53656	9.51942	0.833176	2.93528e-12	4.92713e-11
4780139	PLP1	9.71732	9.93434	9.95649	9.06401	8.98783	9.05971	0.832199	8.77731e-14	1.92857e-12
7570711	PRR14	11.0318	10.9295	10.7944	10.0882	10.1402	10.0348	0.830893	3.46799e-14	8.32038e-13
2000224	FAM89B	9.88072	9.78892	9.81992	9.0114	8.92201	9.0637	0.830814	2.02189e-18	1.10146e-16
6020424	LMNA	11.8496	11.3783	11.2641	10.6756	10.559	10.7651	0.830752	3.16495e-11	4.41679e-10
2510753	FAM38B	9.34376	9.42969	9.32975	8.55792	8.54458	8.50865	0.830679	8.62717e-17	3.37027e-15
4880433	IDH2	10.2451	10.392	10.4777	9.67022	9.57491	9.37818	0.830523	2.75043e-14	6.72101e-13
6650070	LIX1	8.85654	8.9069	8.81767	8.04677	8.07127	7.97173	0.830447	6.99413e-15	1.90948e-13
7040386	EDN1	8.58139	8.75994	8.67214	7.84198	7.87918	7.80526	0.829021	1.1339e-17	5.45189e-16
270538	PMP22	8.87207	9.21563	9.17616	8.3923	8.23154	8.15428	0.828577	6.77291e-15	1.86311e-13
940435	TRIM8	10.4024	10.3809	10.3109	9.61204	9.50266	9.49528	0.828068	6.28605e-15	1.74423e-13
2190128	RAB32	9.12626	9.12785	9.28797	8.28191	8.37203	8.40883	0.82644	4.9044e-18	2.5379e-16
1230470	RHOU	10.9603	10.7705	10.8403	9.97137	10.0486	10.0732	0.825988	9.17343e-16	2.96042e-14
110280	BMF	8.92857	8.71424	8.86655	8.19638	7.96225	7.87302	0.825901	7.31356e-15	1.98983e-13
5420538	TP53INP1	8.93609	9.06466	9.29917	8.29097	8.32489	8.20716	0.82563	3.39053e-14	8.16753e-13
6510156	SNORA12	10.4109	10.1279	10.0677	9.42134	9.64021	9.07347	0.823829	4.18367e-10	4.78203e-09
3610280	C9ORF127	9.07935	8.93883	8.91114	8.15305	8.31225	8.00112	0.820971	1.71303e-15	5.22981e-14
6350189	MGC4677	12.8566	12.8313	12.8517	12.0392	12.0192	12.0213	0.819981	4.97076e-14	1.15524e-12
5050382	SPARC	11.3476	11.2874	11.1339	10.4228	10.3675	10.5219	0.81889	2.44826e-13	4.98294e-12
7150739	FAM172A	9.17708	9.36886	9.33625	8.48781	8.58609	8.35308	0.818402	5.35902e-14	1.23341e-12
6560603	SIL1	10.1588	9.87273	10.0085	9.22193	9.17872	9.18855	0.816919	8.49102e-16	2.77412e-14
4670592	MYOF	9.24919	9.45452	9.46959	8.45024	8.54015	8.73554	0.815788	9.63322e-15	2.54797e-13
6660315	INPP1	9.06335	9.11457	9.12263	8.12897	8.3584	8.36875	0.814813	1.18019e-15	3.7227e-14
1690370	TMEM132A	9.74733	9.59764	9.70608	8.76503	8.76815	9.07437	0.814497	1.16725e-12	2.08927e-11
3870594	IFI16	8.7453	8.78351	8.97537	8.03658	8.04189	7.98508	0.81354	1.04079e-14	2.74372e-13
6770403	EPM2AIP1	9.47424	9.61869	9.60782	8.74515	8.66097	8.85532	0.813105	1.62499e-17	7.53844e-16
1260086	ID2	11.1903	11.4567	11.4719	10.5845	10.4883	10.6082	0.812631	4.01279e-11	5.50379e-10
2060228	RNF43	8.559	8.58687	8.53817	7.78911	7.69523	7.76193	0.812589	2.34869e-17	1.05456e-15
3060050	PDYN	8.88843	8.91932	8.85396	7.92116	8.17232	8.13062	0.812541	5.05927e-09	4.78756e-08
7650672	ANGPTL2	9.81042	9.72023	9.72796	8.9023	8.99618	8.92396	0.812056	1.23149e-15	3.85379e-14
6330338	ITGA5	10.4034	10.4317	10.4772	9.61423	9.54418	9.72456	0.809795	3.09668e-15	9.05817e-14
4560717	MDK	13.5298	13.631	13.5939	12.8427	12.8598	12.6231	0.809691	6.64497e-11	8.8174e-10
2100521	STARD8	9.89192	9.69687	9.67193	9.04804	8.96012	8.82394	0.809539	8.41703e-13	1.55098e-11
510180	FOXD2	8.72976	8.65345	8.77956	8.01858	7.91558	7.80066	0.809317	4.14669e-16	1.41309e-14
5220575	PDS5B	9.74106	9.71614	9.61409	8.92232	8.81776	8.90416	0.809017	9.25078e-16	2.98134e-14
3190379	TGFBR3	9.55195	9.47943	9.29475	8.7021	8.5901	8.60999	0.807978	6.22813e-13	1.18155e-11
3840376	ATOH8	8.47309	8.51377	8.53246	7.74855	7.65718	7.6915	0.807363	4.39587e-15	1.24151e-13
7200678	TFDP2	9.48627	9.44497	9.23788	8.56493	8.77511	8.40984	0.806412	9.48543e-12	1.44145e-10
5490594	SULT1A4	10.2416	10.2514	10.3215	9.52939	9.52241	9.34351	0.806406	7.04697e-14	1.57756e-12
2140097	PIK3R2	12.7246	12.6231	12.5246	11.8965	11.7614	11.7975	0.80565	4.2762e-15	1.21203e-13
4490577	TUBA1A	14.0642	14.2757	14.3617	13.692	13.5067	13.0879	0.805037	1.17884e-07	8.56524e-07
2000468	SRPK2	8.62373	8.6632	8.768	7.85875	7.89367	7.88975	0.804256	6.87224e-18	3.45825e-16
4220731	P4HA1	10.5881	10.6393	10.5811	9.71841	9.79634	9.88307	0.803561	6.97966e-13	1.31052e-11
7150427	ARMCX3	9.18138	9.49405	9.48606	8.65792	8.68753	8.40704	0.802997	4.55755e-11	6.19285e-10
6980689	TMEM178	8.69761	8.78134	8.73288	7.82862	7.99428	7.98059	0.802775	1.56185e-16	5.76939e-15
5390754	KCTD10	10.4069	10.369	10.3011	9.59068	9.53489	9.54554	0.801962	2.17428e-17	9.83724e-16
7200703	KAT2B	8.64374	8.61366	8.56867	7.81686	7.83698	7.76866	0.801189	1.20349e-16	4.55906e-15
110307	FILIP1L	8.29177	8.43077	8.40903	7.5917	7.58276	7.55716	0.799983	1.82245e-19	1.27689e-17
6100300	C10ORF32	9.27405	9.39192	9.61149	8.621	8.69909	8.56082	0.798849	1.707e-14	4.34098e-13
7570196	TSPAN9	12.4777	12.3854	12.4823	11.6509	11.7163	11.5825	0.79853	7.60722e-17	3.02658e-15
650753	AFF3	8.64684	8.45562	8.52093	7.75624	7.73232	7.74006	0.798259	7.40506e-15	2.00553e-13
4260379	CTNNB1	10.7653	11.1521	11.236	10.3443	10.181	10.2339	0.798102	7.75208e-09	7.04389e-08
430204	MYCN	13.1915	12.8967	12.9979	12.2867	12.1217	12.2867	0.796996	2.59956e-11	3.67748e-10
1430152	SCML1	9.37083	9.3504	9.47373	8.68315	8.53069	8.59018	0.79698	1.17168e-15	3.70569e-14
3290687	ZNF84	9.05394	8.96444	8.92873	8.18471	8.33052	8.04577	0.795367	1.08388e-13	2.34039e-12
240309	CTSB	9.43039	9.56819	9.83149	8.87141	8.84291	8.73055	0.795071	9.13523e-11	1.18374e-09
5390102	SASH1	10.2996	10.2339	10.1463	9.56455	9.50985	9.22453	0.793605	1.24592e-11	1.85886e-10
5420450	UGT2B7	8.53936	8.34214	8.46386	7.70223	7.62287	7.64382	0.792142	9.79599e-18	4.75817e-16
4250725	HS.87194	8.64767	8.6075	8.62763	7.81628	7.87012	7.82027	0.792044	1.6058e-18	8.9323e-17
6380681	C19ORF12	10.9152	10.6592	10.4719	9.89634	9.76778	10.0066	0.791852	4.14168e-13	8.08326e-12
2450110	MMP23B	9.63474	9.63461	9.65333	8.89284	8.86933	8.78828	0.790744	6.4075e-15	1.76966e-13
5690095	GDF10	8.59051	8.5044	8.52322	7.73103	7.75445	7.7658	0.788951	3.2762e-15	9.5363e-14
2600554	BTBD17	9.89583	9.63978	9.54796	8.79678	9.0701	8.85212	0.788187	1.26392e-08	1.09684e-07
780435	LSAMP	9.04477	9.20471	9.38726	8.47137	8.40552	8.40153	0.786106	4.60919e-14	1.07966e-12
940504	RUNX2	8.31008	8.29676	8.33065	7.52978	7.51308	7.53937	0.785086	1.68234e-19	1.19281e-17
270431	BAALC	8.94405	8.80125	8.74814	7.99936	8.10095	8.0388	0.784775	4.81043e-16	1.62992e-14
4860086	TMEM118	11.9714	12.0365	12.0667	11.4587	11.2532	11.0103	0.784128	1.27742e-11	1.90108e-10
5390451	DKK3	11.241	11.0303	10.9861	10.3122	10.5092	10.0843	0.783894	1.70861e-11	2.49127e-10
770070	NMNAT2	9.16339	9.06662	9.14113	8.35338	8.32858	8.33825	0.783643	4.79571e-17	1.98445e-15
3840056	ERCC1	11.3996	11.1325	11.2742	10.542	10.5322	10.3863	0.781945	2.702e-12	4.57107e-11
5270435	FNBP1	11.0218	11.0526	11.0229	10.3259	10.3733	10.0554	0.780919	4.82987e-13	9.35739e-12
7320187	DCTN3	11.4291	11.3264	11.6096	10.5983	10.7329	10.6913	0.780885	1.03478e-13	2.24253e-12
1470632	UROS	11.6522	11.6341	11.609	10.7996	10.9157	10.8378	0.780761	1.84913e-13	3.85945e-12
3180465	FYTTD1	9.64285	9.51361	9.41848	8.59352	8.72623	8.91324	0.780647	8.78353e-12	1.34251e-10
990070	MEST	8.42664	8.60945	8.61536	7.79678	7.74649	7.76664	0.780511	1.30108e-15	4.05023e-14
1070215	CAV1	11.7677	12.0439	12.0886	11.1059	10.8305	11.6273	0.778822	5.77824e-05	0.000248227
4280100	FAT1	11.5337	11.4204	11.1654	10.5064	10.5445	10.7343	0.778088	2.55712e-12	4.35389e-11
1740343	PCSK5	9.34583	9.418	9.3819	8.57408	8.72396	8.51573	0.777321	3.23138e-14	7.79997e-13
1660296	ID2	11.1105	10.7905	10.8524	10.0611	10.1781	10.1862	0.776026	7.29509e-07	4.56222e-06
4810575	ADAMTSL2	8.82498	8.53656	8.62258	7.90839	7.92602	7.82231	0.775799	6.74725e-14	1.51762e-12
360114	CTXN1	13.3003	13.0705	13.1829	12.4811	12.3043	12.4416	0.775631	1.4319e-14	3.68477e-13
1230524	ST6GALNAC3	9.70694	9.52473	9.64877	8.93492	8.89509	8.72756	0.774289	4.66916e-12	7.49337e-11
2900274	VASN	10.5271	10.3431	10.3507	9.65158	9.69514	9.55158	0.774213	1.77351e-13	3.71141e-12
670202	SESTD1	10.0129	10.2979	10.4407	9.48552	9.41666	9.52757	0.773918	1.62926e-11	2.38142e-10
2710142	IER5L	8.69761	8.50745	8.77562	7.88993	7.90098	7.87163	0.772714	3.3491e-13	6.6456e-12
6270411	GAS1	8.81728	8.65715	8.66997	7.91659	7.92032	7.98942	0.77269	2.83452e-16	1.00787e-14
3140139	NEFL	9.14936	9.04523	9.15252	8.34085	8.39119	8.29776	0.77244	2.22548e-13	4.57753e-12
4040162	MEF2C	8.34172	8.37128	8.4118	7.60599	7.60092	7.60067	0.772407	2.65236e-19	1.79996e-17
940706	AP1S2	12.3479	12.2466	12.2543	11.3923	11.4106	11.7307	0.771752	4.13004e-12	6.71896e-11
2630474	MLLT11	14.076	14.0838	14.0995	13.2815	13.3317	13.3317	0.771461	8.63467e-14	1.90251e-12
730577	CPXM1	10.7632	11.0434	10.7897	10.201	10.0566	10.0244	0.771388	1.21526e-11	1.81998e-10
4280093	LOC440157	9.36501	9.44837	9.31754	8.41017	8.60165	8.81013	0.769657	9.85015e-13	1.79693e-11
6060066	ZNF415	9.13047	9.03194	9.0294	8.33613	8.44043	8.11954	0.765239	1.38597e-15	4.2864e-14
1400592	LRRC32	8.85154	8.8656	8.79745	8.02291	8.21755	7.9786	0.765176	2.85916e-14	6.96522e-13
4880673	GADD45A	10.1686	10.0855	10.2184	9.36452	9.46706	9.3469	0.764664	8.85476e-14	1.94379e-12
6180706	LY6H	8.82719	8.52776	8.7307	7.93648	8.00361	7.85207	0.764495	5.27337e-13	1.01092e-11
5260070	HES4	10.6962	10.5581	10.5251	9.91572	9.88444	9.68734	0.76398	3.6451e-09	3.55121e-08
1260497	RFTN1	8.91486	9.05928	9.01913	8.07844	8.3009	8.32233	0.763868	2.56229e-14	6.28064e-13
4780053	C14ORF135	11.068	10.8926	10.9898	10.1072	10.2346	10.3178	0.763605	3.45205e-14	8.2905e-13
3290224	IRF2BP2	9.4594	9.8525	9.8939	8.95845	9.01522	8.94283	0.763105	6.80033e-11	9.00844e-10
4490273	KLHDC5	10.4	10.2388	10.0913	9.34473	9.52241	9.57407	0.762965	1.10866e-12	1.99492e-11
1470762	AUTS2	12.1259	11.9278	12.0675	11.1855	11.2719	11.3767	0.76233	4.31024e-10	4.91016e-09
4760504	HS.413494	10.8882	10.693	10.6319	10.1926	9.84968	9.88705	0.761268	2.18841e-12	3.74759e-11
6840328	SMAD3	9.27038	9.47571	9.59535	8.66901	8.76663	8.62525	0.760184	6.08805e-10	6.76349e-09
1850349	HEPH	10.4491	10.487	10.3909	9.6691	9.70984	9.66805	0.760026	1.98761e-14	4.96944e-13
5900544	C5ORF5	9.45227	9.33378	9.35755	8.57864	8.63536	8.65132	0.759429	1.04084e-12	1.88573e-11
1510553	DACT1	9.26329	9.33827	9.57265	8.53857	8.60251	8.75622	0.75897	2.1838e-11	3.12845e-10
3390110	WDR33	10.6225	10.4764	10.6596	9.78161	9.85347	9.84684	0.758882	5.92729e-14	1.34594e-12
6220746	GLIPR1	8.43628	8.53517	8.57321	7.73659	7.74018	7.79349	0.758136	8.78274e-17	3.42541e-15
6290747	NRGN	9.19355	9.09852	9.28287	8.35733	8.46717	8.47881	0.75721	5.53791e-14	1.26235e-12
1940273	SGSM2	12.3495	12.3189	12.2069	11.5261	11.4268	11.6515	0.756952	1.02357e-13	2.22026e-12
7150240	TRIM2	10.6688	10.1952	10.0601	9.70314	9.60803	9.3456	0.755767	1.69403e-08	1.43292e-07
460220	ITGA1	8.29333	8.38156	8.3725	7.58237	7.62969	7.56967	0.755214	1.71506e-19	1.21238e-17
1070192	AP1S2	12.3987	12.2663	12.2761	11.4592	11.582	11.642	0.75264	3.08894e-12	5.16316e-11
670189	TMEM169	8.83021	8.56883	8.77013	7.87432	8.08853	7.94916	0.752386	2.77537e-12	4.67853e-11
7210719	NCSTN	12.3371	11.8694	12.0247	11.4887	11.4878	10.9994	0.751817	1.25858e-09	1.32566e-08
1740040	CLN5	9.014	8.88852	8.86655	8.18194	8.20967	8.12269	0.751588	8.66636e-14	1.90772e-12
3460307	TMEM50B	9.368	9.32634	9.33721	8.63489	8.56993	8.57308	0.751217	2.19816e-15	6.60061e-14
3890138	MTMR11	8.6122	8.67471	8.66603	7.88471	7.94929	7.86545	0.751166	1.16637e-18	6.80579e-17
1820594	HBEGF	9.12893	9.50448	9.34861	8.52446	8.65167	8.55572	0.750055	2.50662e-13	5.093e-12
6510397	WDR19	9.98579	9.95685	10.0034	9.31452	9.23288	9.15145	0.749073	1.77655e-13	3.7145e-12
4540184	SYTL4	8.62585	8.48319	8.59434	7.82351	7.86007	7.77333	0.748825	3.08726e-16	1.08314e-14
6420019	CADM4	9.14371	8.89176	9.00999	8.25571	8.2711	8.27293	0.748576	7.9567e-14	1.76624e-12
610152	DAB2	9.89692	10.0109	9.86947	9.21721	9.09705	9.21757	0.748494	1.59953e-13	3.37109e-12
4640059	HOXC8	8.51475	8.51377	8.2994	7.69103	7.69986	7.69294	0.74803	1.27925e-16	4.81533e-15
2690598	SCPEP1	11.6552	11.8895	11.8715	10.8957	11.0918	11.1887	0.746658	4.31229e-13	8.39553e-12
6590445	RIN2	8.70497	8.47902	8.51036	7.75886	7.87183	7.82545	0.746068	3.94325e-15	1.13253e-13
1070114	HEYL	9.39178	9.23908	9.41459	8.68145	8.6447	8.48148	0.745941	2.9387e-13	5.87543e-12
6550754	EVL	12.9367	12.8396	12.8159	12.1228	12.1413	12.0905	0.745881	1.69272e-14	4.31389e-13
3060095	COL12A1	8.50268	8.5186	8.52948	7.78911	7.74018	7.78403	0.745814	5.0705e-15	1.41855e-13
5290132	COL18A1	12.096	12.0544	12.0139	11.2722	11.2764	11.3795	0.74541	5.13047e-14	1.18655e-12
7610128	ANKRD38	9.27825	9.1085	9.16875	8.44083	8.41645	8.46264	0.745195	7.62761e-14	1.70114e-12
4640403	AXL	11.5237	11.6179	11.4106	10.8057	10.7609	10.7504	0.745117	4.49547e-16	1.52538e-14
1260020	TP53I3	9.95108	9.95312	10.0885	9.22397	9.20642	9.33015	0.744067	4.96638e-13	9.59037e-12
6770601	LOC730278	10.9818	11.3578	11.4615	10.5531	10.3329	10.6843	0.743585	2.09579e-09	2.11736e-08
4280450	ZNF423	10.6897	10.6955	10.5477	9.71632	10.018	9.96841	0.743407	3.63216e-09	3.54151e-08
3800431	RCOR3	9.80669	9.50122	9.67587	8.96791	9.02038	8.76626	0.743074	7.92482e-13	1.4694e-11
6660356	TMX4	9.46947	9.21713	9.13774	8.45169	8.63868	8.50789	0.742026	1.19329e-11	1.78934e-10
4810014	LOC100129828	10.5606	10.1647	10.1305	9.37417	9.47077	9.78541	0.741808	8.73248e-11	1.13589e-09
2060091	DAG1	11.0669	11.0832	11.0119	10.392	10.3875	10.1572	0.741774	1.9356e-15	5.84171e-14
6110195	ZCCHC24	9.81736	9.77907	9.939	9.08472	9.06561	9.16101	0.741364	1.90186e-11	2.75612e-10
1070678	COTL1	9.87287	10.1387	9.96589	9.14732	9.29905	9.30841	0.740895	3.80513e-08	3.03083e-07
7330300	SP8	9.82752	9.69023	9.76721	9.21598	9.01351	8.83328	0.740734	5.39278e-08	4.1655e-07
2370632	MMP11	8.77646	8.90263	8.73601	8.06549	8.20528	7.9223	0.740677	6.85798e-15	1.87879e-13
2470136	TLE4	8.81541	8.65547	8.8451	7.9891	8.12937	7.97584	0.740559	9.49074e-15	2.51309e-13
60437	PLOD1	12.2092	11.8333	11.9117	11.2652	11.2335	11.2339	0.740554	3.92717e-13	7.68988e-12
5820528	TSEN34	12.0544	11.9122	12.0131	11.1663	11.2195	11.3743	0.739874	1.28439e-12	2.27663e-11
1470348	RAGE	8.97825	8.91424	9.13503	8.21577	8.33415	8.26178	0.738608	6.31251e-14	1.42795e-12
6220673	SASH1	10.2375	10.0159	10.2756	9.61842	9.51302	9.18231	0.738421	6.22619e-10	6.90403e-09
670603	PLAGL1	8.38996	8.55461	8.4809	7.76716	7.752	7.6915	0.73827	1.02919e-15	3.29451e-14
2030132	LOC653506	10.1528	10.0312	10.0945	9.26502	9.38507	9.4147	0.737885	3.69399e-13	7.27527e-12
3440491	GALC	9.73987	9.76698	9.87482	9.14417	9.13025	8.89381	0.737813	1.22431e-13	2.62217e-12
510332	HS.505676	9.87519	9.81612	9.79634	9.19969	9.07366	9.00086	0.737812	4.47111e-13	8.69049e-12
1190626	ZMYND11	11.1569	10.9128	11.1042	10.2594	10.3319	10.3697	0.73761	1.8285e-14	4.62518e-13
7330653	C1ORF86	10.1676	9.84354	9.82972	9.17292	9.1569	9.29864	0.73745	2.43833e-11	3.46383e-10
7050136	RAB22A	9.75712	9.52299	9.46397	8.84794	8.85229	8.83441	0.736474	3.34136e-11	4.64388e-10
5900286	ZFP90	10.5628	10.4113	10.2951	9.65497	9.80895	9.59689	0.736144	5.38363e-14	1.23787e-12
1500301	TRO	11.1017	11.0948	11.2077	10.3689	10.3943	10.4349	0.735361	2.31761e-16	8.31539e-15
5360672	CCNG2	9.32669	9.00176	9.09983	8.53074	8.43225	8.2609	0.734796	2.28648e-12	3.91272e-11
5360681	PTPRD	8.51619	8.73334	8.80932	7.92021	7.96466	7.97584	0.732716	1.59273e-14	4.07656e-13
5720692	COL13A1	9.41413	8.98171	9.22009	8.47867	8.45764	8.48148	0.732716	1.19285e-11	1.78934e-10
360110	KLF6	10.0096	10.2735	10.2276	9.47943	9.30925	9.52686	0.731703	1.69714e-09	1.74353e-08
5130670	MED31	10.9383	10.8003	10.7647	9.97027	10.1265	10.2136	0.730975	1.75474e-12	3.04001e-11
430259	CTNNBIP1	9.95066	9.90369	9.86843	9.22896	9.24105	9.06119	0.730527	1.67182e-12	2.90695e-11
6660768	IRF2BP2	8.92486	9.09755	9.14182	8.4394	8.15942	8.37443	0.730327	1.19054e-13	2.55675e-12
5260754	TSC22D1	10.7749	11.0669	11.048	10.4565	10.2884	9.95469	0.730062	5.57746e-10	6.23416e-09
1300093	SERF2	9.5886	9.48038	9.62867	8.8691	8.80202	8.84615	0.726796	6.91143e-15	1.88907e-13
1190064	UGT2B7	8.43781	8.37438	8.56577	7.74634	7.73895	7.71352	0.726388	3.23582e-15	9.43125e-14
4260253	OBFC2A	9.69488	9.57609	9.48026	8.73507	8.859	8.97942	0.725915	2.71529e-13	5.4664e-12
6760546	TIPARP	9.81561	9.71434	9.76867	9.14496	8.91486	9.06119	0.725872	3.64513e-13	7.185e-12
50086	TCF12	10.9714	11.0387	11.1125	10.2132	10.4041	10.3285	0.725582	2.67426e-13	5.40128e-12
50543	HS.497591	11.4023	10.9705	11.0281	10.5101	10.4621	10.2532	0.725145	3.07048e-09	3.02614e-08
1470121	FZD3	10.381	10.595	10.48	9.87287	9.74321	9.6664	0.724495	1.81786e-08	1.5241e-07
630521	CX3CL1	9.17819	9.29806	9.11581	8.58507	8.3757	8.46068	0.723539	1.56066e-12	2.73167e-11
7550768	UCRC	10.2078	9.91173	9.96677	9.1569	9.26769	9.49185	0.723279	4.67596e-12	7.49922e-11
7560114	KLHDC8B	10.3876	10.3701	10.4353	9.59512	9.71807	9.71026	0.723212	1.86172e-12	3.21439e-11
4070424	C16ORF93	9.47204	9.55769	9.59837	8.69629	8.80856	8.95595	0.722433	1.88668e-14	4.74205e-13
830369	UBE2Q2	10.5349	10.1157	10.0414	9.45006	9.57778	9.49812	0.722033	2.88645e-08	2.35242e-07
6400403	RGS20	8.62943	8.539	8.50987	7.84529	7.83646	7.83143	0.721705	5.16913e-17	2.1111e-15
6480491	EPB41L5	9.92864	10.1193	10.2369	9.35254	9.43532	9.33197	0.721696	2.54991e-11	3.61153e-10
6200615	SAPS2	9.94643	10.0427	9.79958	9.14195	9.23535	9.25075	0.720222	1.5654e-10	1.93855e-09
7100121	HNMT	8.65345	8.69761	8.77369	7.97214	7.9721	8.02291	0.719201	1.73323e-13	3.63672e-12
4810438	MAN2B2	9.91031	9.72578	9.69301	9.01767	9.02326	9.13128	0.718963	1.02976e-12	1.86709e-11
1050356	LPAR1	8.92043	8.74842	9.00098	8.14759	8.22461	8.14335	0.718092	2.29487e-13	4.7065e-12
6290356	SERPINF1	8.8139	8.74702	8.7287	8.0201	8.08959	8.02781	0.717372	2.09705e-13	4.335e-12
7380142	KLHL13	10.2824	9.84106	9.98508	9.3513	9.26815	9.33759	0.717156	2.43738e-11	3.46383e-10
5910632	SMARCD3	8.97763	9.01568	8.89093	8.14959	8.34933	8.23565	0.716559	5.02719e-12	8.02999e-11
610356	ZDHHC9	12.6876	12.541	12.4737	11.9077	11.7798	11.8659	0.716327	1.39937e-14	3.6089e-13
4050491	TCEA3	8.42349	8.42407	8.31871	7.66084	7.71555	7.64103	0.716281	8.70964e-14	1.91548e-12
2470070	TBL1X	11.113	11.3305	11.1507	10.5394	10.5155	10.3957	0.714531	4.25311e-10	4.84741e-09
7210196	FARP1	11.1301	11.0137	11.063	10.3348	10.2383	10.4914	0.714095	3.58911e-12	5.91182e-11
7050575	PPAP2B	10.6979	10.5681	10.4493	9.79393	9.89554	9.88409	0.713929	3.16841e-10	3.70902e-09
1440376	NTM	9.12516	9.20707	9.25529	8.53705	8.42816	8.48235	0.713319	5.81989e-12	9.17314e-11
2900390	VCAM1	8.22738	8.30746	8.48608	7.62403	7.63145	7.62592	0.713173	2.65731e-15	7.86988e-14
2510193	OLIG3	8.56223	8.49612	8.52948	7.80417	7.79423	7.85077	0.712889	3.87784e-09	3.75027e-08
2190463	ADCY6	8.68444	8.66572	8.64614	7.84741	7.97602	8.03421	0.712881	1.14577e-12	2.05546e-11
3390722	NICN1	11.1682	10.9834	10.9747	10.3871	10.4435	10.1578	0.712632	5.37366e-13	1.02849e-11
6620014	CDKN2A	8.72142	8.64932	8.61669	7.93319	8.06815	7.8489	0.712394	7.7621e-13	1.44261e-11
6370435	ETS1	9.7334	9.43432	9.54969	8.73932	8.80401	9.03716	0.712305	2.59857e-10	3.10938e-09
940041	TWSG1	11.7761	11.4704	11.4174	10.8031	10.7534	10.9714	0.711985	5.33985e-12	8.48943e-11
6590341	RAB31	12.0598	12.2543	12.1241	11.3957	11.545	11.3617	0.711954	2.6947e-10	3.21307e-09
6110044	CPS1	11.1634	11.1815	11.2101	10.4542	10.4059	10.5606	0.711471	7.60467e-12	1.17442e-10
6200692	FOXO3	11.1412	11.0416	11.0658	10.413	10.3824	10.3199	0.711099	3.43219e-13	6.79911e-12
6180019	ITGB1BP1	10.4654	10.583	10.602	9.75392	9.91403	9.85381	0.709541	4.3249e-12	6.98809e-11
6590201	ATP6AP1	12.7453	12.5953	12.6134	11.9329	11.8608	12.0355	0.708276	5.427e-14	1.24255e-12
7000086	KCTD20	10.2981	10.3851	10.4683	9.60728	9.75712	9.66395	0.707702	1.44175e-12	2.53474e-11
2600278	C1ORF54	10.3849	10.4917	10.4379	9.72324	9.89813	9.57336	0.706606	1.82553e-11	2.65037e-10
4490215	ARMCX6	9.99301	10.2554	10.2598	9.46121	9.43444	9.49305	0.706519	5.02542e-13	9.68076e-12
4610431	ACTG2	9.55038	9.50505	9.42381	8.64131	8.81153	8.9069	0.706497	8.07657e-12	1.23844e-10
4040491	ITGB1	8.93314	8.734	8.95387	8.13112	8.22764	8.14335	0.706306	5.8073e-12	9.16512e-11
5310333	COL4A5	8.9611	9.3738	9.35677	8.51094	8.5673	8.49594	0.70583	1.57189e-10	1.94391e-09
270215	ARSB	9.90822	9.59672	9.69622	8.94959	9.10105	9.03684	0.704564	8.29506e-13	1.53088e-11
1820288	LOC400879	10.6879	10.776	11.0473	9.97574	10.1528	10.2706	0.704035	3.17778e-10	3.71816e-09
1230487	SRGAP3	8.8237	8.70422	8.68494	8.08815	8.0951	7.91781	0.703932	3.93462e-12	6.43631e-11
6520427	HS.12876	9.12327	9.02601	8.96875	8.42855	8.37128	8.20716	0.703682	3.38427e-12	5.61727e-11
3420356	HS.4892	9.48026	9.63681	9.78828	8.87054	9.00075	8.92367	0.703461	8.96887e-12	1.36908e-10
4230328	CALD1	11.2781	11.8102	11.5115	10.8793	10.6333	10.9797	0.702475	1.56257e-07	1.10821e-06
6900241	ABCB9	9.50047	9.18498	9.18866	8.50198	8.64759	8.61729	0.702413	4.03476e-12	6.58198e-11
270017	C15ORF41	8.83783	8.89251	9.02622	8.19202	8.31947	8.13797	0.702365	9.00696e-16	2.92259e-14
2940438	PTGER4	8.75892	8.75597	8.62344	7.98785	8.08208	7.96173	0.702227	1.15396e-13	2.4827e-12
7050609	XPNPEP1	11.8506	11.7975	11.8388	11.111	11.2155	11.0552	0.701728	2.73338e-12	4.61758e-11
5690743	PCBP4	9.44008	9.37216	9.53352	8.78923	8.72396	8.72818	0.701468	4.187e-13	8.1583e-12
6100075	GNAS	14.8097	14.7871	15.0487	14.2389	14.1053	14.1989	0.700786	8.4683e-12	1.296e-10
940753	RALB	10.7632	10.8128	10.8445	10.2206	10.2502	9.84835	0.700436	5.68485e-09	5.31495e-08
6580711	AEBP1	10.035	10.0114	10.1229	9.28995	9.42724	9.35341	0.699556	3.3887e-12	5.61974e-11
620280	JUND	13.5394	13.4352	13.5605	12.9172	12.8274	12.6932	0.699125	3.13877e-12	5.2354e-11
5900152	NOX4	9.48478	9.18802	9.25035	8.45278	8.3631	9.01212	0.698387	2.2965e-07	1.57785e-06
3890735	HOXD1	8.06659	8.4849	8.27034	7.51747	7.59265	7.61715	0.69819	7.4516e-13	1.39034e-11
3610474	ERCC1	9.44322	9.29694	9.33547	8.76559	8.63789	8.57816	0.697997	3.7915e-13	7.45494e-12
2940291	QPRT	12.9222	12.8894	12.8484	12.4498	12.1985	11.9179	0.697927	5.43191e-09	5.10965e-08
7210192	ADA	10.4464	10.6536	10.4611	9.91204	9.83641	9.71929	0.697778	1.0048e-13	2.18552e-12
3520066	FZD1	8.59201	8.62285	8.51716	7.91153	7.8545	7.87378	0.697404	1.17603e-13	2.52788e-12
6650035	LOC338758	8.99394	9.06809	9.09486	8.27334	8.45178	8.33964	0.697378	1.32575e-14	3.4302e-13
5260288	DUSP6	11.5684	11.3801	11.3361	10.6962	10.8266	10.6707	0.697065	2.39397e-10	2.88345e-09
6250040	NAB1	9.54051	9.09211	9.35213	8.64249	8.62211	8.63366	0.695493	6.51129e-10	7.17449e-09
5960014	C15ORF57	10.7632	10.8506	10.7984	10.0763	10.1582	10.0913	0.695469	6.75256e-17	2.70467e-15
5670719	IL10RB	10.2985	10.1418	10.1725	9.51672	9.53656	9.47571	0.6946	6.8418e-15	1.87652e-13
2190131	RFX7	11.9599	11.4005	11.4196	10.9046	10.9072	10.8858	0.694098	4.51355e-09	4.31411e-08
990382	C1ORF53	9.16684	8.8279	8.81655	8.24741	8.27173	8.21571	0.692147	2.18913e-13	4.51357e-12
4900133	SRPX	10.4457	10.4526	10.4818	9.75006	9.91965	9.63388	0.692138	1.93863e-14	4.86233e-13
5390411	PHPT1	12.4702	12.227	12.2211	11.4427	11.6273	11.7732	0.691692	2.35604e-11	3.35697e-10
6420500	MGAT3	9.99048	9.78285	9.65285	9.16141	9.12113	9.06978	0.691287	1.13943e-10	1.4527e-09
2490307	WNT8A	8.45112	8.68582	8.38289	7.82924	7.8398	7.77877	0.690675	5.20421e-10	5.84722e-09
3310463	ARHGAP15	8.84188	8.83348	8.85171	8.02326	8.16102	8.27098	0.690607	2.76926e-13	5.56946e-12
450300	ANKFY1	10.9412	11.0039	11.017	10.228	10.2289	10.4377	0.689181	5.28295e-13	1.01194e-11
1230594	MEOX1	8.48587	8.32621	8.34498	7.64509	7.76028	7.6872	0.688165	1.15749e-15	3.66569e-14
6370612	CHURC1	8.9127	9.06466	9.0882	8.29124	8.29353	8.41704	0.687917	2.51932e-13	5.11007e-12
1770008	FRMD4A	9.11071	9.16717	9.16636	8.42487	8.45438	8.50203	0.687651	2.29721e-13	4.7065e-12
3990674	SSFA2	8.48499	8.47098	8.60794	7.78081	7.88094	7.8407	0.687153	2.99169e-16	1.05428e-14
10561	GLT8D2	9.3283	9.48038	9.54616	8.82254	8.70448	8.76732	0.686832	5.39953e-13	1.03178e-11
5670246	SEMA3C	8.83663	8.2721	8.53359	7.76165	7.9016	7.91862	0.686818	3.79656e-10	4.3734e-09
4540682	PALM	10.844	10.7579	10.6609	10.0112	10.0609	10.1303	0.686796	4.01337e-11	5.50379e-10
6020682	RGMA	11.1183	11.0112	10.9001	10.3735	10.2075	10.3884	0.686727	2.28612e-09	2.29792e-08
5260138	NSF	12.2855	12.3406	12.3729	11.6466	11.6212	11.6737	0.6858	1.08276e-13	2.3401e-12
4830685	FBLN1	11.5158	11.5321	11.4449	10.97	10.8353	10.631	0.685487	2.31171e-10	2.79999e-09
5550136	SMAP2	10.731	10.5884	10.5842	9.83062	9.80132	10.2159	0.685283	1.0077e-10	1.29869e-09
2230382	HS.4988	9.35147	9.60394	9.49141	8.75033	8.69368	8.95455	0.682753	2.10184e-11	3.01831e-10
160411	NCOA1	10.0329	9.96479	9.97011	9.35555	9.35213	9.21207	0.682683	1.76792e-14	4.49109e-13
2630279	GPM6B	10.6259	10.832	10.8849	10.1713	10.171	9.95422	0.682067	3.36153e-08	2.70563e-07
1710020	SMOC1	8.38383	8.27116	8.51827	7.68097	7.7041	7.74442	0.681254	1.05983e-12	1.91624e-11
7550608	TMEM9B	9.85206	9.95196	9.92371	9.21553	9.15551	9.3132	0.681158	4.92805e-13	9.53081e-12
620240	ABR	12.2223	12.1259	11.9618	11.5059	11.4502	11.3162	0.67926	2.56306e-10	3.07309e-09
1710730	RELL1	9.5833	9.32017	9.4514	8.79197	8.74366	8.78314	0.678698	2.21619e-09	2.22952e-08
2120707	CETN2	13.7292	13.7435	13.804	13.0995	13.2022	12.9397	0.678439	6.57797e-13	1.24395e-11
2640671	LOC642342	9.12166	9.06548	8.99087	8.24599	8.32702	8.57175	0.677748	1.24903e-11	1.86183e-10
1780661	MAN1B1	10.7931	10.7612	10.7612	10.1576	10.0837	10.0416	0.677575	4.28137e-15	1.21205e-13
3610228	PEA15	12.3	12.248	12.2237	11.5066	11.4974	11.7362	0.677178	1.00889e-12	1.83484e-11
6760719	EMILIN1	8.33454	8.20815	8.35864	7.64574	7.63764	7.58766	0.676763	7.85914e-15	2.11885e-13
2570477	BTN2A1	10.2886	10.1354	10.2526	9.57352	9.47156	9.6014	0.67669	7.90542e-12	1.21608e-10
2350333	TEX2	9.48438	9.42619	9.41826	8.73063	8.79439	8.77652	0.675764	4.14089e-15	1.18499e-13
2030309	SERPING1	9.35715	9.48211	9.64919	8.76198	8.85323	8.84722	0.675341	1.75383e-12	3.04001e-11
6560156	DUSP3	11.6967	11.6856	11.7053	11.1408	10.9577	10.9636	0.675128	5.71777e-12	9.02982e-11
1300136	LZIC	9.13155	9.35636	9.48118	8.60929	8.56076	8.77535	0.674566	6.53905e-11	8.68655e-10
540563	HLA-DMA	10.6167	10.5295	10.4599	9.94767	9.82939	9.80652	0.674176	2.02814e-11	2.92486e-10
3290398	SLC25A3	14.1601	14.1309	14.1338	13.3943	13.4501	13.5582	0.674038	7.68132e-13	1.42871e-11
1070184	PRKD1	8.56432	8.4651	8.51589	7.86247	7.88483	7.77618	0.673945	3.51501e-15	1.01691e-13
1030278	C10ORF33	8.66025	8.81473	8.79197	8.08648	8.21996	7.9408	0.67324	1.53207e-12	2.68361e-11
3460451	SH3PXD2A	9.82152	9.93112	9.85635	9.18565	9.13665	9.2673	0.673128	1.66505e-13	3.50295e-12
3800369	FAM110B	9.10696	8.8994	9.04027	8.43291	8.264	8.33077	0.672985	7.76315e-14	1.72675e-12
4780187	HS.19339	9.61473	9.55465	9.57739	9.02307	9.03043	8.67645	0.672272	3.72358e-12	6.1037e-11
1500711	JOSD1	9.75033	9.70984	9.53641	8.9362	8.98041	9.0637	0.672091	2.79617e-14	6.82576e-13
3520039	NLGN3	8.56481	8.55765	8.56816	7.84785	7.9039	7.92351	0.671785	2.73637e-11	3.85723e-10
670255	GADD45A	9.62272	9.61003	9.78371	9.09876	8.92849	8.97412	0.671693	2.05499e-11	2.95999e-10
7510731	WBP5	13.3357	13.452	13.6144	12.9852	12.7866	12.6161	0.671368	6.31355e-11	8.4058e-10
7320041	CHST15	10.3907	10.4403	10.3886	9.72351	9.68407	9.79825	0.671265	1.80233e-11	2.61988e-10
1440754	OPRL1	9.44597	9.28699	9.22335	8.66025	8.73151	8.55079	0.671254	1.07871e-11	1.62572e-10
1710474	CHD9	10.9861	11.0422	11.0444	10.4583	10.4579	10.1447	0.670593	1.30335e-12	2.30679e-11
6280414	ATP7A	8.48687	8.66518	8.6251	7.97043	7.95156	7.84388	0.670428	5.12268e-14	1.18591e-12
6980255	LEPROT	11.0724	11.1601	11.0277	10.3336	10.4452	10.4719	0.6698	7.95083e-13	1.47307e-11
1410309	LOC200030	10.5219	10.5911	10.6028	9.85583	9.85709	9.99354	0.669769	4.41631e-12	7.12126e-11
5690408	IRX3	10.2283	10.0442	10.1403	9.45608	9.50001	9.44802	0.669589	2.22503e-08	1.84464e-07
3850367	LOC440160	10.778	10.9308	11.0039	10.3712	10.1924	10.1414	0.669265	8.82065e-10	9.51445e-09
1940274	IFI27L2	10.1372	9.94879	9.92896	9.45043	9.39165	9.16761	0.668405	1.95467e-10	2.3907e-09
3130240	PDGFRA	8.559	8.81436	8.86303	7.98728	8.11018	8.13481	0.668042	3.49834e-12	5.77432e-11
6290129	DMD	8.65547	8.71374	8.6929	8.04296	7.99428	8.02291	0.667321	6.50167e-15	1.79359e-13
7510619	C11ORF87	8.44383	8.34114	8.40564	7.71029	7.713	7.76741	0.666641	3.00862e-14	7.29191e-13
6350711	LPP	12.2147	12.1092	12.0355	11.4043	11.3463	11.6129	0.665252	7.6701e-12	1.18069e-10
4010064	P4HA2	9.20248	9.46591	9.50418	8.79513	8.81515	8.56794	0.664781	2.38123e-11	3.39082e-10
6400195	MRPS6	13.9169	13.6104	13.843	13.0433	13.1148	13.2188	0.664436	2.71165e-10	3.22797e-09
4490133	SFRS2B	10.4745	10.6802	10.782	9.92921	10.0226	9.99301	0.663963	6.49182e-10	7.16071e-09
7160376	CLEC3A	8.87299	8.86273	8.7003	8.15346	8.19161	8.09973	0.663733	2.0124e-07	1.39639e-06
2100427	FBXO11	11.471	11.2714	11.3604	10.7814	10.6988	10.6319	0.66354	4.3904e-13	8.54061e-12
1940390	PARVA	9.07388	9.01131	9.11623	8.33853	8.37878	8.49451	0.663201	6.16894e-16	2.06082e-14
6840674	ZNF185	10.4613	10.2656	10.1366	9.60369	9.8196	9.45128	0.662974	3.88022e-08	3.08444e-07
3400458	MSRB3	8.46187	8.47991	8.54891	7.73167	7.81124	7.95924	0.662847	3.01303e-15	8.82434e-14
2510039	ENDOD1	8.41268	8.66469	8.556	7.93319	7.86007	7.85282	0.662427	4.09718e-12	6.67006e-11
5890497	TSEN34	11.0123	11.0648	10.9729	10.6259	10.1983	10.2404	0.66184	5.52227e-09	5.18316e-08
7000008	APLP1	9.29672	9.39237	9.56091	8.81815	8.79797	8.64941	0.661492	1.0155e-10	1.30733e-09
6550019	SLC16A4	8.2029	8.22824	8.34573	7.56364	7.5939	7.63623	0.661032	8.47942e-16	2.77412e-14
5220315	MBNL1	8.91747	8.74011	8.76349	8.0403	8.29353	8.10417	0.661025	5.56157e-12	8.80656e-11
5870221	GOLPH4	10.4905	10.4804	10.5749	9.93159	9.78747	9.84506	0.66056	5.64275e-10	6.29824e-09
6060148	TRAPPC2	10.3924	10.4776	10.4895	9.75519	9.9098	9.71355	0.660327	1.31219e-11	1.94917e-10
3930154	H2AFY	8.38277	8.54249	8.50376	7.89925	7.82313	7.7272	0.659818	2.40145e-11	3.41553e-10
7040037	CUEDC2	11.224	11.2136	11.3757	10.6327	10.776	10.4275	0.659047	4.67764e-10	5.29316e-09
6250463	LOC653199	8.62943	8.7522	8.76042	8.20694	7.99075	7.96898	0.658458	5.33034e-11	7.17722e-10
1580035	VPS26A	12.3317	12.0817	12.2103	11.6528	11.6576	11.3387	0.658189	1.43494e-09	1.49093e-08
1820746	NPHP3	9.46447	9.56853	9.63447	8.8691	8.95264	8.87242	0.65777	1.93247e-12	3.33333e-11
6290519	STOM	9.21138	9.42574	9.39494	8.72082	8.77024	8.56835	0.657554	1.47038e-12	2.58126e-11
2650288	PLP1	10.212	9.89475	10.071	9.34304	9.42364	9.44463	0.655454	7.54521e-11	9.90679e-10
1170647	ACADVL	12.906	12.906	12.8894	12.2223	12.3495	12.1637	0.655275	1.30085e-14	3.37311e-13
3840521	STK40	11.4129	11.3067	11.3833	10.6288	10.6967	10.8123	0.655009	1.5371e-11	2.25397e-10
60324	OCRL	10.8142	11.0281	11.2207	10.5121	10.4382	10.1483	0.654809	7.76658e-10	8.45425e-09
6840129	ASAP1	11.52	11.7053	11.6282	11.0058	10.8561	11.0273	0.654804	1.44586e-12	2.54009e-11
730292	RNFT2	10.6976	10.6327	10.7227	10.0598	10.2227	9.80947	0.653675	2.02472e-07	1.40412e-06
2750187	NEXN	9.16955	9.29806	9.32501	8.58034	8.53773	8.71385	0.653569	7.45236e-12	1.1539e-10
1410653	TERF2IP	9.46868	9.87204	9.78371	9.0798	9.02963	9.05483	0.653391	9.7242e-12	1.4749e-10
5290259	KLHL22	10.3011	10.1631	10.0463	9.55912	9.42493	9.56727	0.653079	2.96397e-12	4.97176e-11
2030754	GHDC	9.11539	9.15989	9.18553	8.47058	8.55618	8.47799	0.65202	1.49339e-12	2.61972e-11
4570358	CNTNAP1	10.0148	10.1294	10.1145	9.46947	9.55782	9.27557	0.651948	4.58746e-10	5.2035e-09
2810255	CSAD	8.93765	8.88978	8.6979	8.17936	8.18402	8.20622	0.651911	7.87101e-13	1.46056e-11
670634	SP8	8.75741	8.37184	8.40859	7.87499	7.85343	7.85422	0.651736	4.56629e-11	6.20117e-10
2190241	AP1M1	11.2494	11.048	11.0497	10.3689	10.3807	10.6437	0.65127	1.28403e-11	1.90852e-10
3140603	SVIL	10.8945	10.8892	10.7663	10.0771	10.1855	10.3359	0.650546	1.79607e-11	2.61238e-10
2260349	MIR1974	12.1844	11.6895	11.7283	10.9753	10.9931	11.6847	0.649698	6.36886e-05	0.000271245
6110301	KDELC2	10.0085	9.94462	10.0343	9.46971	9.37293	9.19725	0.649161	4.49523e-13	8.73023e-12
3800671	CTNNB1	10.4143	11.1675	11.0387	10.4149	10.1036	10.1547	0.649138	1.16321e-06	7.01945e-06
2680070	EFNB3	10.9845	10.8843	10.836	10.3138	10.2699	10.174	0.649017	1.40366e-11	2.07079e-10
4200470	LOC646576	8.42416	8.46332	8.40232	7.81628	7.78107	7.74632	0.64871	5.90453e-16	1.98085e-14
5390180	ASXL1	9.73936	9.65253	9.6593	9.06801	8.93443	9.10398	0.648258	1.42599e-13	3.03225e-12
4010021	FN3KRP	12.2559	12.103	12.1886	11.6996	11.635	11.2691	0.64794	1.3298e-08	1.14981e-07
2570433	PDCD4	10.9426	10.7897	10.9553	10.3068	10.3212	10.1195	0.646704	1.19199e-10	1.51321e-09
6020653	BTBD3	11.1709	10.8527	10.8188	10.3305	10.4164	10.1584	0.645678	4.44351e-08	3.49825e-07
7320471	TFAP2B	8.25437	8.20111	8.28227	7.62219	7.61632	7.56334	0.6453	1.36305e-17	6.4621e-16
940162	ZFHX4	8.41887	8.35589	8.39454	7.73414	7.81074	7.68995	0.644827	4.5586e-12	7.32584e-11
510435	PKIA	10.3672	10.1203	10.0971	9.59181	9.68545	9.37473	0.644219	2.62908e-11	3.71481e-10
2370300	CYBRD1	8.91165	8.85259	8.86148	8.22596	8.27644	8.19142	0.643962	4.92061e-14	1.14583e-12
3850615	PRMT2	9.98896	9.76345	9.97493	9.28126	9.37837	9.13677	0.643643	1.06456e-10	1.36383e-09
3800452	EMP3	11.7975	12.1362	12.1844	11.5948	11.3403	11.2529	0.643321	3.39521e-09	3.33236e-08
5560674	LPL	8.55039	8.55044	8.34401	7.81572	7.86198	7.8377	0.643149	2.10753e-13	4.35286e-12
7400653	PFKFB4	10.9608	10.7253	10.6545	10.1298	10.058	10.2238	0.64296	2.20815e-10	2.68276e-09
290093	LOC647322	9.26448	9.06867	9.2117	8.38006	8.57245	8.66396	0.642793	1.39657e-11	2.06161e-10
1400025	PTOV1	12.4841	12.3611	12.4903	11.9442	11.8	11.6666	0.641586	1.50588e-10	1.87168e-09
3440025	AGPAT4	9.83892	9.86435	9.81512	9.02816	9.29358	9.27393	0.640904	3.50083e-12	5.77443e-11
7650047	SLC29A4	10.4221	10.4506	10.4216	9.89944	9.71997	9.75283	0.640692	2.26237e-10	2.74583e-09
380519	LOC642477	10.5869	10.7638	10.7806	9.91333	9.97011	10.3259	0.640681	8.36475e-08	6.2774e-07
1010446	C1QTNF6	9.41097	9.27669	9.31362	8.64425	8.68986	8.74535	0.640607	6.35937e-15	1.75856e-13
7400735	LUM	8.25	8.15152	8.30218	7.61025	7.58421	7.58836	0.640293	2.41851e-16	8.66434e-15
4390328	PTN	9.40276	9.0858	9.27306	8.58585	8.62791	8.62763	0.640074	6.12298e-08	4.70049e-07
110682	S100A11	10.8156	10.9234	11.0547	10.257	10.217	10.4002	0.639812	3.98486e-11	5.47101e-10
7160360	SKAP2	9.11632	9.39062	9.36249	8.65851	8.59473	8.69702	0.639721	1.51937e-08	1.29767e-07
4050128	SULF2	9.11502	9.15304	9.13241	8.39812	8.40237	8.68241	0.639191	1.20445e-10	1.52657e-09
270408	P4HA2	8.97528	9.11003	8.92436	8.35659	8.47267	8.26339	0.63901	1.14671e-11	1.72167e-10
240110	RABEP1	10.7796	11.1236	11.0422	10.5842	10.5347	9.91266	0.637901	4.25679e-06	2.30461e-05
5550592	LOC728661	12.3816	12.1933	12.1863	11.5657	11.6629	11.62	0.637535	1.64588e-11	2.40423e-10
7050612	TIAM2	9.39284	9.37261	9.33437	8.75165	8.63096	8.80495	0.637421	3.03445e-13	6.05666e-12
2680097	YPEL5	11.2322	11.1798	11.1824	10.5592	10.5361	10.5876	0.63714	1.70402e-13	3.57858e-12
1570168	PRICKLE2	9.30202	9.51643	9.58606	8.87429	8.82421	8.79501	0.637	1.87632e-11	2.72077e-10
990075	BMP4	9.52241	9.37305	9.68127	8.82338	8.93214	8.91165	0.636524	3.8449e-10	4.42676e-09
990458	SLIT3	8.46386	8.38761	8.57222	7.92863	7.8151	7.77139	0.636185	5.10534e-14	1.18305e-12
4850189	LOC387856	8.34225	8.33975	8.37024	7.78686	7.65584	7.70366	0.635292	4.99997e-14	1.16089e-12
580592	CPNE8	9.7368	9.75876	9.7495	9.24003	9.06245	9.03757	0.635005	2.17879e-11	3.12315e-10
2600537	CBFB	10.103	10.3206	10.5084	9.49957	9.68855	9.84038	0.634531	1.34846e-09	1.40971e-08
2760735	SYNM	9.24387	9.1806	9.2426	8.46626	8.49949	8.79788	0.634475	1.11954e-09	1.1887e-08
10593	REEP3	8.50715	8.56527	8.55909	7.99721	7.93249	7.80066	0.633713	6.85218e-13	1.28862e-11
6400326	SULT1A2	9.601	9.64554	9.59689	8.89911	9.05037	8.99386	0.633364	5.21912e-13	1.00214e-11
1090497	CREG1	10.484	10.5985	10.7784	9.99809	9.95196	10.0118	0.633017	3.37586e-11	4.68361e-10
2750674	ASAP2	8.88677	8.63667	8.83888	8.09861	8.1913	8.17568	0.632244	2.4543e-13	4.99096e-12
3310520	MOXD1	8.55695	8.34214	8.8888	7.92863	8.03273	7.9303	0.632072	9.17258e-11	1.18793e-09
650619	FAM125B	8.97234	9.0102	9.10481	8.28302	8.38027	8.52928	0.631586	2.01018e-11	2.90601e-10
580739	FBLN1	11.6569	11.7003	11.8219	11.1068	11.0368	11.1418	0.631192	2.36674e-10	2.85644e-09
7210450	LMO4	11.4943	10.7661	11.0648	10.4611	10.6045	10.3664	0.631046	6.85958e-07	4.31371e-06
4230128	PEG10	9.17235	9.52092	9.33187	8.78404	8.62903	8.71899	0.631029	6.10929e-08	4.69149e-07
2000209	ZSWIM7	11.5594	11.3836	11.3801	10.7357	10.8315	10.8631	0.63091	5.13241e-12	8.17058e-11
6200576	SMARCA1	12.3189	12.2517	12.2258	11.6256	11.571	11.709	0.63025	3.34988e-11	4.653e-10
7610730	DOCK11	10.466	10.417	10.4457	9.81749	9.80488	9.81719	0.629707	2.70489e-07	1.83509e-06
1690475	ARMCX6	9.85418	9.91812	9.93555	9.27848	9.26351	9.27812	0.629244	3.56814e-11	4.93884e-10
1240037	PARM1	8.6575	8.61309	8.56118	7.98535	7.95672	8.00249	0.629071	3.01409e-14	7.29773e-13
4590133	AFAP1L2	9.16849	9.2345	9.28514	8.66553	8.66097	8.48058	0.627014	2.13687e-12	3.66462e-11
6180521	MAPK10	8.41933	8.5082	8.4446	7.90839	7.87078	7.71206	0.626967	1.22361e-09	1.29285e-08
1170709	CDH2	13.6233	13.2472	13.3741	12.8409	12.7929	12.73	0.626941	3.76934e-11	5.19916e-10
4640066	VAMP3	10.7565	10.9087	10.9724	10.3289	10.3592	10.0698	0.626554	3.03597e-10	3.56629e-09
4490114	ZFP91	11.5254	11.3944	11.3101	10.714	10.7022	10.9343	0.626468	2.71349e-09	2.69669e-08
6200086	PSAP	14.179	13.9909	13.8396	13.4949	13.3357	13.3003	0.626206	6.77279e-10	7.43723e-09
1340241	C5	8.77554	8.61868	8.68714	8.11511	8.04766	8.03997	0.626205	8.51252e-15	2.28205e-13
7650209	BMF	8.80665	8.79455	8.65676	8.18981	8.07494	8.1158	0.625803	1.11268e-13	2.39823e-12
4560139	CNOT6	9.72922	9.78523	9.70805	9.15416	9.2573	8.93443	0.625538	9.25377e-11	1.19714e-09
2630601	HS.475334	9.89525	9.68934	9.59238	9.13484	9.0858	9.08348	0.62428	1.25401e-10	1.58433e-09
5910523	LMO4	11.4719	11.0887	11.3094	10.7022	10.687	10.6091	0.623901	1.01186e-09	1.08309e-08
1240739	LEPRE1	10.1784	10.0418	9.89067	9.52985	9.38753	9.32264	0.623619	3.54414e-10	4.11166e-09
6520241	FAM116B	8.5848	8.72355	8.6575	7.9573	8.10143	8.03815	0.62299	5.3756e-12	8.53484e-11
2940646	REPIN1	11.6515	11.4982	11.4125	10.9359	10.8574	10.9001	0.622954	3.70673e-11	5.12171e-10
770133	LOC100134265	8.44488	8.5764	8.40513	7.86183	7.92195	7.77397	0.622884	2.64973e-12	4.49224e-11
2510338	GGH	11.4235	11.3716	11.4639	10.7733	10.6731	10.9466	0.621997	8.23354e-08	6.18675e-07
520014	ISYNA1	9.95347	9.79424	9.86633	9.20471	9.30246	9.24126	0.621873	2.3034e-12	3.93883e-11
290128	LOC643985	8.50194	8.26815	8.4391	7.90588	7.73833	7.70052	0.621484	1.35458e-11	2.00586e-10
70487	ADAMTS19	10.0533	9.65725	9.79135	9.22464	9.3829	9.03138	0.621006	4.65272e-10	5.26747e-09
4730731	LRCH2	9.72222	9.57985	9.77163	9.18454	9.07566	8.95264	0.620289	1.52062e-12	2.66551e-11
540440	FCHSD2	9.2215	9.21235	9.24222	8.67853	8.50672	8.63496	0.618619	2.60727e-10	3.11508e-09
7100215	TSC22D2	9.79064	10.0197	10.2025	9.45304	9.31296	9.39113	0.618559	3.46201e-08	2.78273e-07
520255	TUBB6	10.4403	10.4619	10.4379	9.87841	9.7775	9.82877	0.618505	6.6252e-12	1.03528e-10
460338	PLOD2	8.56059	8.66721	8.60124	7.98343	8.12095	7.87238	0.61743	8.27236e-13	1.52788e-11
6510707	FER1L3	8.70057	9.02672	8.94839	8.23371	8.26178	8.33027	0.616644	1.83789e-11	2.66669e-10
4070296	BCORL1	8.66254	8.67737	8.76655	8.04933	8.05329	8.15488	0.616318	9.45958e-14	2.07082e-12
4900372	LOC388312	8.75297	8.5479	8.90733	8.195	8.12434	8.0409	0.615987	6.22954e-09	5.76858e-08
5490431	SAT1	12.6298	12.7141	12.5424	12.168	11.9927	11.8796	0.61535	7.95386e-10	8.64623e-09
1300192	ARL4C	8.42618	8.81013	8.59832	8.04503	8.05367	7.89424	0.613898	8.19974e-11	1.07011e-09
4010397	PLEKHG3	9.8336	9.83149	9.83422	9.17516	9.24568	9.23716	0.613772	1.41861e-11	2.09025e-10
1980521	SLC44A2	11.3036	11.2054	11.1483	10.6335	10.6709	10.5119	0.613646	4.93153e-13	9.53081e-12
6250482	IGDCC3	9.04427	8.99828	9.26244	8.27668	8.5665	8.62471	0.612362	3.12064e-09	3.0743e-08
4590619	PNMA2	10.3664	10.2683	10.3971	9.74549	9.9456	9.50666	0.611371	1.93209e-06	1.12011e-05
1850259	NFIC	9.24172	8.95387	8.90924	8.36771	8.4919	8.4112	0.61134	6.20246e-10	6.88094e-09
6180048	NEDD9	8.39187	8.26147	8.28727	7.69971	7.72329	7.68392	0.61123	2.71524e-13	5.4664e-12
5080450	ZBTB16	8.42503	8.28094	8.26555	7.68327	7.80705	7.64784	0.611121	7.61521e-13	1.41864e-11
620603	HS.107418	9.44068	9.62145	9.49679	9.02068	9.02106	8.68393	0.611083	4.52371e-09	4.32099e-08
3060450	RBM5	10.8188	11.0627	11.0412	10.1668	10.4903	10.4333	0.61076	4.33903e-10	4.93725e-09
4150300	LOC652815	8.37244	8.46062	8.51752	7.96696	7.86076	7.69361	0.609748	2.88515e-10	3.40259e-09
6200669	HIST1H2BD	9.12626	9.19272	9.25884	8.71914	8.51885	8.51157	0.609424	2.10326e-12	3.60958e-11
2470328	HOXB7	7.956	8.27116	8.31401	7.56733	7.61016	7.53541	0.609422	6.54611e-12	1.02426e-10
6620075	CDK5RAP3	11.1622	11.4868	11.3578	10.7625	10.6979	10.7185	0.609311	3.35381e-11	4.65574e-10
840392	PCYOX1	10.4161	10.4687	10.2591	9.75342	9.83118	9.73191	0.609126	2.92842e-11	4.11086e-10
6220600	LOC113386	10.2391	10.4005	10.357	9.56819	9.6705	9.93259	0.60845	1.85632e-09	1.89152e-08
5090731	CRIPT	10.2351	10.4063	10.4245	9.78183	9.72222	9.73662	0.608408	5.37895e-13	1.02867e-11
3930605	CYR61	10.9597	11.2663	11.1452	10.484	10.3221	10.7403	0.608265	8.89218e-08	6.6313e-07
4780133	GBA	10.0066	10.1547	10.1608	9.53499	9.43197	9.53085	0.608066	1.44945e-10	1.80816e-09
110424	GLI3	8.87368	8.73194	8.84291	8.26792	8.22065	8.13657	0.607796	3.73503e-12	6.11824e-11
6220438	RPS6KA5	9.37453	8.70992	8.87744	8.52446	8.32258	8.29192	0.607641	5.954e-08	4.57816e-07
5910541	CTNS	10.9112	10.8501	10.6346	10.0292	10.1979	10.3462	0.607529	2.4508e-09	2.44895e-08
5820463	PICALM	10.8501	11.1424	11.0239	10.4556	10.433	10.3053	0.607507	5.17678e-07	3.33695e-06
2030148	WDR54	12.1726	12.1323	12.167	11.5516	11.7134	11.3852	0.607254	4.18867e-10	4.78544e-09
2690735	RAI1	8.63244	8.79146	8.74564	8.15765	8.05166	8.13887	0.607116	3.29844e-12	5.49015e-11
380402	FBRS	9.11188	9.04759	9.07828	8.47428	8.36765	8.5748	0.607006	3.62801e-12	5.95937e-11
1300576	TMEM107	8.83097	8.88733	8.95522	8.16282	8.45871	8.23115	0.606949	5.70882e-12	9.02168e-11
4230132	ILK	12.7332	12.7317	12.8207	12.1944	12.2051	12.0667	0.606504	2.32437e-11	3.31782e-10
6280240	SH3BGRL3	10.6718	10.9242	11.0981	10.4662	10.2001	10.2083	0.606457	1.62851e-08	1.38441e-07
770754	TTYH3	10.1612	10.0284	10.134	9.52939	9.48686	9.48807	0.606437	1.97433e-12	3.40307e-11
6840026	ODF2L	9.0671	9.12594	9.23193	8.64249	8.48184	8.48148	0.606387	2.91765e-11	4.10303e-10
7000072	ASAP1	10.682	10.8527	10.7134	10.3226	10.1269	9.98099	0.605876	1.51539e-10	1.8825e-09
630601	2002-09-01	13.7524	13.8933	13.7524	13.2188	13.1076	13.2541	0.605818	4.23958e-12	6.87363e-11
7000368	UBE2L6	9.65453	9.80722	9.77907	9.34804	9.16091	8.91454	0.605777	5.37751e-08	4.15777e-07
1470753	PIK3R1	10.1974	9.82414	9.8525	9.29975	9.32466	9.43318	0.605498	2.41167e-08	1.98689e-07
1980730	F2RL2	8.27064	8.33803	8.27506	7.76225	7.61266	7.69294	0.605294	1.69578e-14	4.31707e-13
7000468	FBXO11	10.7287	10.5084	10.6006	9.9875	10.135	9.90022	0.605027	7.11885e-11	9.39894e-10
1230025	CYB5R1	10.1457	10.1615	10.1483	9.44244	9.52327	9.67774	0.604008	9.06698e-12	1.38228e-10
5490356	NXF1	10.2451	10.1815	10.4223	9.71632	9.58606	9.73467	0.603968	4.85978e-10	5.4862e-09
2510672	TCF4	10.1414	10.2109	10.0125	9.56661	9.41097	9.57671	0.603529	5.24916e-10	5.89215e-09
2690025	SPSB4	8.73239	8.8279	8.65352	8.12361	8.1299	8.15026	0.603343	7.6083e-11	9.97308e-10
2810615	GRB10	10.4155	10.4287	10.4593	9.7984	9.86873	9.82727	0.60302	6.4675e-10	7.14161e-09
650458	FILIP1L	8.30331	8.49431	8.42092	7.79208	7.82983	7.78804	0.602864	3.41573e-13	6.77215e-12
5900364	HS.575038	8.65524	8.68512	8.50557	8.05659	8.03195	7.94994	0.602486	1.12857e-08	9.90244e-08
6480703	AXL	10.5103	10.8192	10.7116	10.0527	10.1251	10.0612	0.60069	1.1977e-09	1.26716e-08
3830653	DNAJB2	11.0333	10.9101	10.9931	10.2729	10.347	10.5147	0.60064	2.36158e-10	2.85435e-09
1090564	TMEM175	9.33207	9.10143	9.15542	8.57692	8.75255	8.45796	0.600497	1.08954e-10	1.39283e-09
1070451	ANXA5	13.967	14.1638	14.1464	13.5749	13.5394	13.3621	0.60022	6.65697e-10	7.3202e-09
7210128	NOTCH2	8.9924	8.92949	8.85113	8.26105	8.38538	8.32747	0.599707	7.30397e-13	1.36387e-11
6200309	DNALI1	9.7778	9.59339	9.6642	9.01705	9.09509	9.12594	0.599101	3.497e-10	4.06165e-09
3140280	C9ORF6	9.91572	9.94593	10.05	9.3867	9.34966	9.37873	0.598853	1.70442e-12	2.95714e-11
70368	C21ORF34	8.53228	8.31705	8.36796	7.77077	7.77993	7.87027	0.598773	1.11644e-12	2.0074e-11
4490709	FILIP1L	8.35365	8.4577	8.47805	7.76498	7.79189	7.93743	0.598365	5.67227e-11	7.59886e-10
540156	PVRL3	10.9412	10.7918	10.5206	9.96154	10.0587	10.4385	0.598317	2.6241e-07	1.78385e-06
2810156	IGF2R	12.2172	12.1991	12.1084	11.5996	11.5135	11.6179	0.597869	2.81402e-10	3.32862e-09
6280100	GPSM1	11.2383	11.0929	10.9335	10.5742	10.4219	10.4774	0.597034	1.76508e-11	2.57047e-10
1340538	SGSH	9.78285	9.984	10.0066	9.49907	9.19969	9.28436	0.596775	3.91429e-10	4.49576e-09
5900692	GSTK1	10.9341	11.018	11.0174	10.4522	10.3664	10.361	0.596605	3.01518e-12	5.05409e-11
2450082	TSC22D2	10.2532	10.2255	10.1995	9.58701	9.52603	9.77577	0.596458	1.72477e-10	2.12373e-09
3610709	PAG1	8.58951	8.38761	8.38232	7.86835	7.74764	7.95444	0.596339	1.24821e-12	2.21414e-11
4780437	ANK2	8.7984	8.59848	8.61023	7.98271	8.00309	8.23507	0.595413	4.26195e-09	4.09168e-08
830661	DCBLD2	11.9909	11.9746	11.9298	11.3509	11.3342	11.4242	0.595346	4.36566e-07	2.85341e-06
2750128	SLC7A11	9.00183	9.01351	9.11022	8.62418	8.31837	8.39791	0.595033	7.52515e-11	9.89138e-10
4670458	2004-09-01	9.98849	9.99108	9.92563	9.4556	9.57957	9.08664	0.594461	7.85057e-07	4.87495e-06
1710091	IRS1	9.08492	9.23995	9.18441	8.61359	8.68322	8.4309	0.593854	8.3174e-10	9.00843e-09
6110291	RDX	10.738	10.516	10.7998	10.2521	10.1758	9.84473	0.593703	5.14716e-09	4.86298e-08
240736	TSPAN6	9.44564	9.29161	9.27974	8.67372	8.80125	8.76249	0.593179	1.23301e-09	1.30162e-08
3190148	DDIT4	11.5552	11.7024	11.9213	11.3923	11.4318	10.5754	0.593127	0.00143559	0.0045002
50114	DNAJC9	11.7991	11.8481	11.9309	11.1907	11.0444	11.5643	0.592927	2.12638e-08	1.76903e-07
2070575	ALCAM	10.0808	9.97245	10.1076	9.38986	9.45164	9.54116	0.592747	7.51894e-09	6.85303e-08
6520598	SLC2A10	9.60941	9.34399	9.3441	8.92686	8.78737	8.80535	0.592636	1.57218e-10	1.94391e-09
1580402	SLC35B2	10.6095	10.4842	10.5456	9.86253	9.98309	10.017	0.592228	6.10595e-12	9.57917e-11
2120450	HS.356079	8.50493	8.67858	8.56714	7.9799	8.00786	7.98658	0.5921	1.02552e-12	1.86081e-11
2710491	DAP	10.1058	9.89475	9.94146	9.24278	9.40572	9.51942	0.591377	6.8864e-10	7.55501e-09
1470386	CPNE8	10.171	9.86901	9.84998	9.34282	9.45992	9.31417	0.591041	4.27893e-11	5.84771e-10
940431	CALU	11.7187	11.6814	11.7451	11.2455	11.123	11.0039	0.590924	3.00105e-11	4.19793e-10
6180088	ATP6V0E2	11.5531	11.4449	11.3839	10.8206	10.8695	10.9213	0.590118	8.12741e-12	1.24543e-10
5690475	LAYN	8.82249	8.858	8.77833	8.24741	8.25642	8.18551	0.589826	1.32953e-12	2.34787e-11
1050279	CXXC5	13.1673	13.0897	13.0553	12.5512	12.5004	12.4926	0.58938	1.4569e-10	1.81554e-09
6400397	PXDN	11.9609	12.3177	12.3842	11.541	11.3839	11.9714	0.588846	3.37109e-05	0.000152318
5130167	C20ORF194	8.56059	8.58642	8.77932	8.10744	8.11942	7.93333	0.588718	1.045e-11	1.57893e-10
1740646	DCHS1	8.78338	8.69368	8.72966	8.04883	8.1935	8.19842	0.588658	1.74196e-13	3.65181e-12
3930736	CHST3	9.01542	9.12881	9.08316	8.48004	8.3994	8.58585	0.587367	1.22347e-11	1.82997e-10
3800402	ESAM	8.37564	8.43305	8.41106	7.80417	7.75445	7.90006	0.587027	1.81014e-13	3.78139e-12
5550500	MXRA7	8.76917	8.96869	9.13665	8.45903	8.42432	8.23057	0.586862	7.75589e-10	8.44648e-09
2640719	RN7SK	9.53259	9.63917	9.74333	9.00016	9.09539	9.05971	0.586612	6.45156e-11	8.57993e-10
6020746	CMTM3	9.35242	9.38103	9.43565	8.79891	8.65167	8.95869	0.586611	1.26697e-09	1.33332e-08
2190364	WDR13	9.90729	9.68491	10.0274	9.32682	9.28995	9.24407	0.586265	5.42031e-09	5.10076e-08
5390333	TMEM98	13.5889	13.5096	13.4565	12.7814	12.8484	13.1673	0.585921	3.55007e-10	4.11523e-09
7200427	APLN	8.43069	8.60652	8.43045	7.96082	7.83308	7.91695	0.585604	1.22208e-11	1.82905e-10
5420731	CNKSR3	10.0612	10.0432	9.84937	9.33681	9.56756	9.29288	0.585514	3.44814e-09	3.37593e-08
3390379	ACCS	9.31378	9.26142	9.2572	8.77833	8.77439	8.5235	0.585395	5.04628e-10	5.68053e-09
6180377	CARD8	9.1028	9.05327	9.0718	8.48367	8.59824	8.39035	0.585205	1.5908e-12	2.77829e-11
360731	LOC728661	10.9515	10.9845	11.081	10.4854	10.3599	10.4164	0.585076	3.6002e-09	3.51467e-08
6650746	RHBDD2	10.7514	10.769	10.9885	10.274	10.1444	10.3353	0.585062	7.71913e-11	1.01072e-09
6580626	CXORF57	10.5541	10.2687	10.4976	9.94615	9.95455	9.66556	0.584759	1.33061e-09	1.39289e-08
6580487	HSD17B11	10.0702	10.4628	10.3623	9.74747	9.72997	9.6642	0.584551	3.42948e-09	3.36044e-08
2340692	NOTCH3	10.2019	10.3383	10.4079	9.73742	9.7542	9.70379	0.584227	1.01331e-09	1.08366e-08
1450356	ERCC1	11.0322	10.881	11.0103	10.3427	10.4387	10.3896	0.584199	2.88031e-10	3.40026e-09
510373	RHBDD2	10.4687	10.5754	10.7042	9.97692	9.92939	10.0897	0.584086	1.27345e-10	1.60802e-09
4200291	TCF12	10.6592	10.6771	10.8239	10.1723	10.2217	10.0183	0.582672	8.32921e-09	7.50514e-08
2140441	DKK2	8.39835	8.28218	8.38354	7.70646	7.84094	7.76866	0.582669	3.48472e-10	4.04937e-09
3940017	LOX	8.0863	8.27574	8.17586	7.54734	7.64434	7.59856	0.582552	1.15587e-14	3.03028e-13
7040327	ALDH5A1	8.63768	8.81509	8.77518	8.11511	8.19377	8.17207	0.582334	1.85478e-08	1.55286e-07
4210470	C14ORF135	10.5189	10.2939	10.5488	9.8336	9.94358	9.8384	0.582043	1.85675e-08	1.55396e-07
6760619	ASMTL	10.568	10.4995	10.4807	10.0376	10.0197	9.74474	0.582034	8.14914e-07	5.05111e-06
4220437	UCN2	8.33043	8.27678	8.25975	7.67979	7.64542	7.79762	0.581377	3.86701e-11	5.32768e-10
5390164	FAT1	10.4732	10.9392	10.7539	10.1498	9.99915	10.2756	0.580538	1.31518e-07	9.46896e-07
6280097	PLCB4	8.43323	8.47008	8.36299	7.9078	7.8404	7.77673	0.58046	2.78081e-13	5.58324e-12
6760673	SC65	10.2195	10.3826	10.1926	9.74507	9.70314	9.60533	0.580374	2.05317e-07	1.42261e-06
4010431	RBMS3	8.41268	8.42778	8.4273	7.83796	7.78804	7.9026	0.579719	3.11064e-13	6.19665e-12
780608	RNFT1	9.53565	9.82078	9.85825	9.30193	9.14231	9.03138	0.579684	1.35503e-08	1.1695e-07
1230017	PHCA	10.2398	10.2667	10.2856	9.69514	9.8991	9.45899	0.579604	1.0652e-08	9.38797e-08
830553	NPTN	12.9011	12.5594	12.7508	12.2112	12.3141	11.9479	0.579309	1.5125e-06	8.92986e-06
2070039	INSIG2	9.32929	9.29217	9.14001	8.67618	8.74011	8.60907	0.578701	1.09331e-12	1.96878e-11
4230678	HIST2H2BE	8.94921	8.90448	8.9198	8.44978	8.36257	8.22549	0.578552	3.24008e-10	3.78546e-09
1300075	PCTP	9.4594	9.44452	9.33664	8.84469	8.7066	8.95435	0.578307	5.59069e-12	8.84677e-11
2260066	CLIP1	10.39	9.939	9.90144	9.54891	9.50622	9.44212	0.577733	1.21542e-07	8.80144e-07
5560301	ZNF37A	8.22687	8.32085	8.37296	7.66984	7.67623	7.8415	0.577706	1.6047e-12	2.79844e-11
7100561	FAM176B	9.2345	9.02359	9.1986	8.55595	8.54929	8.61912	0.577442	1.79949e-08	1.51137e-07
1430477	CTSL2	12.973	13.0683	12.973	12.4564	12.434	12.3919	0.57735	9.17498e-12	1.39605e-10
3420692	C5ORF15	12.1558	12.1142	12.0817	11.5935	11.5033	11.523	0.577339	1.38853e-10	1.74131e-09
5910500	SYT11	8.71712	8.56957	8.54324	7.97292	8.12183	8.00361	0.577187	1.06677e-12	1.92651e-11
360463	SRR	8.58893	8.47316	8.79814	8.08968	8.05669	7.98278	0.577024	1.6259e-10	2.00614e-09
5860189	HS.137078	8.52866	8.53133	8.42789	7.85537	7.97396	7.9303	0.576085	6.65397e-10	7.3202e-09
4560056	NONO	14.7456	14.5432	14.6186	14.0899	14.0722	14.0218	0.574496	2.09666e-10	2.55514e-09
1400689	JAM3	11.959	11.6876	11.8651	11.2971	11.1651	11.3293	0.57342	1.13263e-10	1.44481e-09
6900612	DSTN	12.6602	12.6762	12.6908	12.0562	12.1099	12.1413	0.57322	7.9525e-14	1.76624e-12
1980632	DNAJA1	13.9049	13.8258	13.8989	13.4083	13.315	13.1891	0.572384	7.31703e-11	9.63381e-10
6220630	SLC35B3	9.4059	9.17997	9.19114	8.73325	8.76726	8.55965	0.572281	5.77558e-11	7.72854e-10
4570398	F2R	9.7836	9.85782	9.88513	9.16538	9.37572	9.26937	0.572028	1.73717e-08	1.46666e-07
380750	LOC644422	10.2111	10.3951	10.3404	9.68067	9.46435	10.0864	0.571751	1.26064e-06	7.56703e-06
3130576	CHIC2	10.7749	10.868	10.9738	10.1742	10.1916	10.5363	0.571536	2.0988e-08	1.74792e-07
540524	NMRAL1	11.2184	11.1381	11.156	10.5807	10.5749	10.6424	0.571472	2.11243e-09	2.12965e-08
6110296	RAB9B	8.48431	8.48574	8.76042	7.98785	8.03887	7.99019	0.571184	1.16878e-10	1.48692e-09
2340170	TFDP2	8.97412	9.00406	9.05355	8.50058	8.41273	8.40548	0.570977	1.41492e-11	2.08611e-10
3460133	PAK2	10.1515	9.9994	9.96811	9.39831	9.37234	9.63546	0.570959	7.62209e-10	8.31603e-09
5810746	MATN2	9.64021	9.45391	9.33775	8.75187	9.04362	8.92367	0.570906	2.72621e-07	1.84797e-06
6370341	SPOP	11.6847	11.741	11.9319	11.1403	11.1524	11.3524	0.570866	2.60062e-10	3.11027e-09
7150433	TCTEX1D2	11.4747	11.5329	11.5679	10.8367	10.9317	11.0945	0.570838	5.00523e-11	6.75094e-10
2140156	ALS2	11.4467	11.3692	11.4647	10.8828	11.0209	10.6648	0.570671	1.85785e-08	1.55433e-07
4250736	FNDC3B	10.5095	10.6407	10.5781	10.0401	10.0211	9.95515	0.570647	2.08275e-11	2.99452e-10
6980156	CIAO1	11.1173	10.9437	10.8712	10.3461	10.4925	10.3819	0.570538	1.03733e-10	1.33233e-09
1820739	CCRK	9.0641	9.19659	9.01759	8.47698	8.43811	8.65413	0.569688	1.58712e-11	2.32269e-10
2750685	LOC392437	12.7075	13.0275	13.149	12.5276	12.2543	12.3943	0.569238	2.68515e-07	1.82222e-06
2850626	RAB5B	12.1424	12.2721	12.2818	11.8833	11.7752	11.3312	0.568875	8.86069e-08	6.6099e-07
7550181	IFNAR1	8.69025	8.63329	8.77247	8.12842	8.03061	8.23057	0.568801	3.32509e-11	4.62669e-10
6840112	ZNF25	8.71892	8.59743	8.60063	8.13195	8.07777	8.00173	0.568511	1.16869e-12	2.08943e-11
1770114	PDE4D	8.27916	8.36651	8.41387	7.72754	7.80346	7.82485	0.567892	9.9621e-13	1.81457e-11
2760131	ZNF20	9.29124	9.37915	9.32699	8.78694	8.64224	8.86813	0.566693	4.58733e-12	7.36703e-11
1230615	WFDC1	8.19861	8.21049	8.13903	7.63538	7.65998	7.55295	0.566605	2.13652e-14	5.32493e-13
3990241	LOC654191	8.96995	8.84732	8.75066	8.28412	8.33648	8.24777	0.566516	7.6679e-12	1.18069e-10
2070367	SERTAD2	10.4955	10.5024	10.2491	9.93035	9.86615	9.75318	0.565776	6.20819e-11	8.28876e-10
730544	EVI1	8.21138	8.20815	8.45604	7.75383	7.70519	7.72153	0.565007	2.65239e-12	4.49355e-11
6580603	RFXANK	10.5616	10.4477	10.5619	10.0064	10.0938	9.7775	0.564491	4.99945e-09	4.73473e-08
110196	TMEM19	8.74427	8.80475	8.76295	8.25221	8.21606	8.151	0.564231	9.21451e-13	1.69006e-11
7610097	SETMAR	10.3054	10.2143	10.3467	9.65842	9.7836	9.73286	0.563835	1.42521e-09	1.48212e-08
3450725	PCYOX1	10.5245	10.6045	10.6583	10.2322	10.043	9.82125	0.563575	5.20726e-08	4.03665e-07
1740209	MXRA8	8.35537	8.4651	8.31284	7.94061	7.73536	7.76664	0.563564	1.2496e-10	1.57959e-09
7610370	2006-09-01	10.497	10.8353	10.9012	10.4161	10.1298	9.99693	0.563541	4.7057e-06	2.52644e-05
7560037	KIAA1949	10.5103	10.7087	10.7504	10.0075	9.95128	10.3242	0.562119	6.94426e-09	6.37326e-08
870671	BBS2	9.8437	9.88307	9.78793	9.37486	9.38695	9.06674	0.56205	1.50823e-07	1.07256e-06
5700458	LOXL1	8.45596	8.28727	8.32976	7.7904	7.70292	7.89354	0.56204	2.76523e-10	3.27906e-09
2350471	ZNF343	8.89561	8.85171	8.66603	8.18981	8.29018	8.2487	0.561554	4.51033e-12	7.25809e-11
3460053	SIPA1L2	11.2249	11.2089	10.9548	10.3807	10.4076	10.9162	0.56135	2.36647e-06	1.3447e-05
6290612	TMEM107	9.55622	9.47716	9.53099	8.91454	9.12696	8.83956	0.561099	1.43866e-10	1.79564e-09
6940114	COL9A1	9.63113	9.50947	9.56553	8.99927	9.14881	8.87552	0.560842	3.41149e-09	3.34419e-08
1300239	TRIM44	10.6998	10.6622	10.6569	10.1163	10.0508	10.1693	0.560831	1.35025e-10	1.69688e-09
770746	ETV5	11.1578	11.2838	11.2008	10.7148	10.6128	10.6327	0.560736	1.01142e-10	1.30278e-09
360259	TROVE2	11.5475	11.338	11.2906	10.833	10.9784	10.6832	0.56053	3.65941e-09	3.56077e-08
360014	CDH23	9.285	9.1917	9.06999	8.64599	8.71518	8.50434	0.560394	6.33347e-07	4.00833e-06
1240551	ACADVL	10.4164	10.5283	10.4934	10.0244	9.68025	10.0535	0.56001	9.1861e-08	6.82125e-07
1470184	CLSTN1	11.5075	11.4533	11.5782	10.9874	10.9519	10.9208	0.559643	2.73643e-10	3.24816e-09
5420070	FRMD6	8.9551	8.99608	8.97711	8.3527	8.39008	8.50681	0.559563	3.37736e-10	3.93038e-09
4480224	SRPRB	10.794	10.9005	10.8666	10.1226	10.2591	10.5013	0.55933	2.78624e-09	2.76205e-08
430181	SEMA3B	8.26008	8.14827	8.26467	7.69731	7.6213	7.67678	0.559209	4.85741e-11	6.56276e-10
4290730	LGALS3BP	9.33207	9.64404	9.57166	9.0201	9.06722	8.78362	0.558946	1.45908e-07	1.04041e-06
160630	PLOD3	10.8128	10.7333	10.7974	10.2706	10.2617	10.1348	0.558807	1.66474e-09	1.71247e-08
6520561	SHRM	10.5788	10.7317	10.9392	10.1095	10.1454	10.3206	0.558057	1.30465e-08	1.13013e-07
6380563	UCRC	9.52012	9.55993	9.59764	8.9362	8.91114	9.15703	0.557775	2.02073e-09	2.04927e-08
7560471	MOBKL2C	8.96212	8.83021	8.85052	8.30197	8.33415	8.3335	0.557744	3.44389e-14	8.27929e-13
3710397	EFNA1	8.71776	8.63393	8.74318	8.20575	8.16339	8.05266	0.557694	2.62372e-10	3.13316e-09
2630546	FOXO3	10.1845	10.2473	10.3326	9.70267	9.70792	9.68127	0.557525	5.33311e-10	5.98073e-09
7380491	MRPS33	9.80516	9.97436	9.94702	9.39224	9.32366	9.33893	0.557238	1.03773e-10	1.33233e-09
7650333	PSAP	14.1215	13.7469	13.8851	13.4234	13.2842	13.376	0.556678	8.725e-09	7.84094e-08
6980750	PRKAA1	10.3485	10.0957	9.98834	9.50666	9.54709	9.70891	0.556622	2.17373e-09	2.18866e-08
6200670	LPIN1	11.5128	11.4733	11.4329	10.9138	10.9277	10.9077	0.556595	2.24722e-10	2.72883e-09
3780041	TIAF1	10.8608	10.8702	10.9261	10.5363	10.2195	10.2333	0.555995	1.98117e-09	2.01269e-08
6060646	CRYZL1	10.0812	10.3639	10.2581	9.72578	9.76367	9.54616	0.555831	6.25977e-09	5.79431e-08
1030241	ADK	11.137	11.1163	11.1163	10.6051	10.5442	10.5535	0.555588	2.32898e-11	3.3224e-10
870167	PDS5B	9.19037	8.79788	8.81969	8.32548	8.48581	8.33168	0.554992	4.91977e-09	4.66671e-08
5080020	UBE2J1	9.96957	9.63751	9.74814	9.17729	9.16226	9.35147	0.554732	1.18749e-09	1.25748e-08
4610079	SH3BGR	9.17283	9.24849	9.22988	8.84098	8.6172	8.52883	0.554728	1.28645e-09	1.35142e-08
450100	NBPF8	9.60898	9.69193	9.65158	9.18893	8.92593	9.17477	0.554289	9.56199e-06	4.8436e-05
2710524	MAP1B	11.5764	12.0182	11.882	11.1622	11.2442	11.4075	0.554224	4.43555e-07	2.89591e-06
3190750	SPRED2	10.1403	9.84286	9.72737	9.24936	9.30402	9.49528	0.553965	3.8303e-09	3.7122e-08
2370703	BBX	10.9164	11.0229	11.0218	10.5801	10.4232	10.2961	0.553881	2.15682e-08	1.7931e-07
7040717	AASDHPPT	10.9965	10.6866	10.8171	10.2709	10.3081	10.2598	0.553759	1.10115e-11	1.65744e-10
2100706	SORCS1	8.80582	8.57301	8.7158	8.06247	8.24278	8.12821	0.553725	2.62836e-11	3.71481e-10
6590735	NYNRIN	9.82414	10.0185	10.0997	9.40111	9.4302	9.45017	0.553622	1.81899e-07	1.2741e-06
610176	HECTD2	8.5108	8.49083	8.73471	7.93993	8.0826	8.05517	0.55288	3.63085e-10	4.20068e-09
2350722	PLA2G4B	9.71975	9.51749	9.47331	9.0492	9.11277	8.89007	0.552832	1.63372e-09	1.68348e-08
2690296	SLC10A7	9.03568	9.08234	9.2184	8.61006	8.6145	8.45432	0.552509	1.30841e-09	1.37207e-08
3780554	CRBN	10.6918	10.3653	10.3541	9.92253	9.99173	9.83978	0.55236	2.53399e-08	2.08332e-07
3930047	RAB23	9.71303	10.1055	10.1023	9.46531	9.47476	9.32441	0.552117	5.2292e-09	4.93558e-08
1580021	TCTEX1D2	10.177	10.1391	10.3396	9.68699	9.66878	9.64404	0.551967	4.10015e-10	4.69108e-09
610475	TP53BP1	10.14	10.5463	10.5962	9.85967	9.93085	9.83677	0.551739	1.2777e-08	1.1084e-07
4050196	RNF170	9.14089	9.1704	9.0732	8.54189	8.51752	8.66988	0.551734	2.99138e-09	2.95308e-08
2970370	PCDH17	8.66538	8.57369	8.48241	8.0925	8.02402	7.94994	0.551669	1.48709e-11	2.18708e-10
6270112	C11ORF17	10.8114	10.6908	10.8206	10.0715	10.2925	10.3065	0.550734	2.14213e-07	1.48036e-06
2260131	PLCG1	10.7082	10.4711	10.565	9.98099	10.1629	9.94939	0.550346	4.54448e-08	3.56357e-07
3060187	LOC100133923	8.73942	8.73778	8.79099	8.22641	8.21717	8.17372	0.550298	2.93868e-10	3.45884e-09
2640360	UBE2E3	10.4118	10.5375	10.6113	10.0305	10.0553	9.82431	0.550184	8.85168e-10	9.54358e-09
3710500	IGDCC4	8.85041	8.86855	8.7598	8.30862	8.27304	8.24719	0.549963	9.51701e-11	1.22986e-09
6840767	FRMD3	8.59649	8.52463	8.36713	7.98096	7.88861	7.97027	0.54947	1.44125e-11	2.12229e-10
10332	HIPK2	10.0725	10.0697	9.82575	9.40331	9.34652	9.57002	0.549362	6.36508e-08	4.87374e-07
1260139	RBM9	11.4407	11.523	11.341	10.8199	10.8068	11.0318	0.548696	2.88063e-09	2.84967e-08
5130440	BIN1	10.4963	10.3028	10.3221	9.82294	9.77816	9.87907	0.547009	4.49425e-08	3.53117e-07
2480025	ACP2	9.75152	9.75597	9.85709	9.13898	9.19296	9.39437	0.546089	3.00379e-11	4.1993e-10
3890577	LOC100132761	11.099	10.3103	10.2132	10.2331	9.44157	10.3111	0.545548	0.00459904	0.0127122
150139	ZNF706	8.97904	8.81045	8.96376	8.34938	8.39553	8.37216	0.545392	3.92737e-11	5.39831e-10
780041	LAMP2	10.8281	10.6517	10.7241	10.2138	10.2326	10.124	0.544493	4.43387e-11	6.04554e-10
6100072	DENND2A	9.49035	9.31871	9.2449	8.8276	8.87744	8.71645	0.544159	8.24848e-09	7.44651e-08
5960703	2002-09-01	13.0143	12.9898	13.1417	12.4968	12.5136	12.503	0.544146	4.29076e-11	5.85713e-10
5340129	AKR1C2	8.7334	8.74318	8.89356	8.24536	8.29353	8.19894	0.544105	3.60827e-12	5.93105e-11
240348	PPM1F	11.3546	11.0856	11.0001	10.5668	10.5714	10.6715	0.543552	1.38423e-09	1.4433e-08
580184	PHF20L1	10.034	10.0202	10.0993	9.39988	9.4852	9.63902	0.5431	9.19415e-09	8.21284e-08
2680487	SERINC1	10.0264	9.85129	9.72668	9.30822	9.38882	9.27871	0.542888	5.17711e-07	3.33695e-06
4830541	HBE1	8.0958	8.12947	8.07304	7.58237	7.576	7.51215	0.542593	6.9146e-14	1.55086e-12
2640377	PGCP	8.17969	8.19137	8.34308	7.71429	7.71914	7.65553	0.541725	2.22594e-13	4.57753e-12
4040204	C20ORF3	10.3746	10.4253	10.5271	9.77933	9.96892	9.95386	0.541653	6.39559e-11	8.51025e-10
650241	IER5	9.27988	9.29579	9.29596	8.8656	8.72653	8.65563	0.541293	6.36975e-12	9.97326e-11
2640551	CMPK1	9.73575	9.93271	9.85485	9.1879	9.22604	9.48644	0.540978	1.43195e-08	1.22875e-07
4200450	G6PD	11.4764	11.4151	11.2579	10.872	10.83	10.8266	0.540252	7.86306e-10	8.55536e-09
2120112	TRIM9	8.53401	8.53936	8.4387	7.93863	7.99218	7.9611	0.540054	7.6241e-12	1.17589e-10
1450333	AKAP11	9.984	9.62117	9.79856	9.17577	9.24321	9.36463	0.540042	1.52059e-10	1.88699e-09
1660010	TRIM5	9.73175	9.64752	9.9272	9.29648	9.18138	9.20871	0.539967	9.58931e-08	7.10434e-07
3120326	ANGPT1	8.93503	8.87054	8.94134	8.34339	8.3164	8.46828	0.539613	1.21494e-10	1.53823e-09
110279	RUFY3	9.93172	9.84586	9.8384	9.4004	9.28797	9.30911	0.539501	2.3414e-12	3.99805e-11
6580059	UCP2	8.74639	9.15057	9.39572	8.72334	8.49838	8.45286	0.539364	7.53185e-06	3.89583e-05
4260504	SNX14	10.0639	9.88222	10.0131	9.37955	9.47742	9.48577	0.538827	5.08729e-08	3.95138e-07
6370228	HS.554507	8.42568	8.56	8.45496	7.94556	7.93808	7.9408	0.538734	8.35232e-12	1.27907e-10
1660307	DCAF6	10.0031	10.2647	10.2937	9.80261	9.78474	9.35807	0.538666	1.39079e-07	9.95903e-07
2060088	CLCN7	11.8175	11.7533	11.4868	11.0954	11.0914	11.255	0.538623	1.66892e-08	1.4142e-07
5080709	DUSP22	11.4533	11.4235	11.5081	10.852	10.9927	10.9249	0.53846	3.49968e-09	3.42076e-08
2850538	RABGAP1	10.4881	10.8218	10.7064	10.2099	10.1896	10.002	0.538245	2.73301e-08	2.23843e-07
7560180	SUSD1	8.78819	8.82632	8.83167	8.28412	8.26094	8.28709	0.538011	7.35986e-12	1.14032e-10
3460670	FGFBP3	10.0553	10.0281	9.89741	9.53594	9.42855	9.40352	0.537591	3.15721e-07	2.11029e-06
7050021	PRKAR1A	11.4838	11.1408	11.3685	10.6196	10.8257	10.9353	0.537516	6.81109e-08	5.19849e-07
3360619	ZFP106	10.5781	10.8712	11.0524	10.4422	10.3295	10.1175	0.53747	7.16378e-07	4.48364e-06
770475	HS.383564	9.22009	9.27953	9.20615	8.63962	8.71731	8.73795	0.536967	1.68558e-10	2.07655e-09
450161	FAHD1	11.537	11.3975	11.4358	10.7524	10.9538	11.0535	0.536848	1.78516e-08	1.50093e-07
1400035	RCBTB2	9.45058	9.30766	9.39124	8.82832	8.82249	8.88922	0.536484	1.97115e-09	2.00509e-08
5550379	CAV1	9.74067	10.0155	9.98473	9.18652	9.1202	9.82589	0.536106	0.000139524	0.000550587
7610189	ZNF706	9.27557	8.87462	8.91114	8.5076	8.48701	8.45891	0.535933	1.26567e-09	1.33255e-08
2630746	LAMB1	10.5276	10.5271	10.7742	10.0131	10.1361	10.0722	0.535836	2.63331e-09	2.62064e-08
2630768	LMNA	9.98124	9.9472	9.95312	9.35303	9.35736	9.5649	0.535421	3.71667e-09	3.60909e-08
360743	SKA2	11.3165	11.0159	11.3	10.5891	10.7444	10.694	0.534907	3.64727e-07	2.40907e-06
6760669	SPRY1	11.6204	11.6838	11.748	11.1737	11.0593	11.2155	0.534572	2.42974e-10	2.92288e-09
6280458	BCL6	8.66494	8.73673	8.6833	8.17844	8.28518	8.01767	0.534562	6.38522e-08	4.88759e-07
3830170	CBX4	8.69498	8.99424	8.88237	8.32458	8.36221	8.28175	0.534346	9.21758e-09	8.23068e-08
1770400	COMMD8	10.6893	10.531	10.674	10.1015	10.135	10.0554	0.534099	2.78381e-06	1.55982e-05
4810445	PCOLCE2	10.1571	10.1408	10.0278	9.601	9.48907	9.63357	0.534009	1.84174e-09	1.87827e-08
2490577	PLEKHA4	9.31798	9.22243	9.15703	8.8139	8.77923	8.50434	0.533322	3.31581e-08	2.67517e-07
1430750	CRISPLD1	8.67779	8.39377	8.47805	7.80004	8.02979	8.12037	0.53314	1.08946e-09	1.15884e-08
4260731	STMN1	9.73102	9.88222	10.0487	9.3132	9.47795	9.27197	0.532951	1.37377e-09	1.43428e-08
380672	ZC3H12C	8.98506	8.84685	8.8493	8.3883	8.27781	8.41657	0.532843	1.02667e-10	1.32028e-09
4640743	CNN3	13.7414	13.6614	13.6013	13.1399	13.0297	13.2364	0.532689	5.39047e-10	6.03936e-09
580048	GBA	9.69912	9.61218	9.63138	9.05336	9.14231	9.14925	0.532584	3.32504e-09	3.26619e-08
6370500	AGRN	9.97027	10.2478	10.221	9.6021	9.55709	9.68247	0.532469	4.632e-08	3.62741e-07
940471	C5ORF13	12.4131	12.439	12.5395	11.9022	11.9022	11.9909	0.532113	4.52438e-09	4.32099e-08
1980609	LRP4	8.81628	8.89331	8.68681	8.37427	8.13229	8.29353	0.532107	2.88493e-10	3.40259e-09
3850187	FBXL2	8.98791	8.93553	8.99726	8.42118	8.51827	8.38605	0.531735	6.57236e-12	1.02769e-10
5960564	SNCA	9.84088	9.84461	9.9945	9.43783	9.39761	9.25075	0.531264	1.74335e-07	1.22727e-06
7150397	PCDH19	8.51253	8.46857	8.44955	7.96248	8.0804	7.79424	0.531175	4.64496e-11	6.3008e-10
1470500	HOXB5	8.58361	8.37795	8.58529	8.041	7.99628	7.91695	0.530875	7.53191e-11	9.8948e-10
5960678	NISCH	10.3966	10.3871	10.489	9.88204	9.9937	9.80447	0.530836	6.7715e-09	6.23156e-08
460463	SMARCD3	8.1651	8.24909	8.22884	7.65726	7.77182	7.62162	0.530777	4.17544e-12	6.78108e-11
3890681	SLC41A3	10.3867	10.3867	10.3195	9.92663	9.82996	9.74429	0.530633	5.83326e-09	5.44407e-08
3400551	DYNLL2	10.7156	10.8666	10.7998	10.2979	10.2107	10.2818	0.530534	2.14826e-09	2.16393e-08
2690228	LOC440934	8.20748	8.21547	8.16228	7.6839	7.63647	7.67343	0.530478	3.64696e-14	8.70579e-13
2970128	ULBP1	8.45217	8.58924	8.59163	8.00683	8.02849	8.0066	0.530374	1.9745e-10	2.41123e-09
3130291	C12ORF57	12.4352	12.208	12.4079	11.7991	11.8496	11.8117	0.530203	1.20621e-10	1.528e-09
2230386	GPR161	8.48499	8.56527	8.59678	8.02803	7.99577	8.03284	0.53013	1.93688e-11	2.80517e-10
2260133	RPS6KA3	8.52172	8.5297	8.71609	7.98409	7.92664	8.26723	0.529848	7.01357e-10	7.69097e-09
5050519	RHOQ	12.0247	11.7982	11.8599	11.3716	11.4028	11.32	0.529457	5.31297e-10	5.96097e-09
2070451	PAQR8	9.01075	8.96358	8.98653	8.60262	8.49115	8.27977	0.529104	5.83556e-09	5.44408e-08
6580332	RNF103	9.31712	9.31604	9.46614	8.99079	8.88943	8.63223	0.528951	2.95835e-09	2.92169e-08
6900209	ADAM19	11.901	12.0043	11.9968	11.2994	11.2759	11.7435	0.527808	5.78419e-06	3.05642e-05
730148	SILV	10.8833	10.9346	11.0381	10.4826	10.5876	10.2025	0.527743	9.06801e-05	0.000373411
5960053	SMYD2	9.5068	9.62358	9.72633	8.99321	9.02662	9.2541	0.527593	7.64893e-09	6.95549e-08
5290348	SGCE	10.83	10.9874	10.9791	10.3917	10.4283	10.3939	0.527535	2.90096e-10	3.41784e-09
1070047	CDC42EP4	11.8617	11.9235	11.975	11.482	11.4826	11.213	0.527521	5.51597e-08	4.25374e-07
4640673	B3GALTL	8.95994	8.85222	9.02388	8.34172	8.46102	8.4508	0.527498	4.83678e-11	6.53859e-10
2940687	C9ORF5	10.5632	10.6938	10.5926	10.1824	10.2019	9.88307	0.527372	9.82846e-09	8.72368e-08
4860468	ARL1	10.3076	10.2375	10.3613	9.80572	9.83246	9.68646	0.527273	4.8593e-10	5.4862e-09
650601	CDK5RAP3	11.4051	11.5444	11.5397	11.0343	11.0137	10.8598	0.527114	1.38727e-09	1.44583e-08
6560136	CAST	9.1578	8.72355	8.85171	8.40282	8.44804	8.30118	0.527006	3.65058e-07	2.41058e-06
5860519	CSPG4	8.68799	8.76447	8.50068	8.23906	8.15864	7.97513	0.52677	8.57338e-10	9.26877e-09
1660551	SLC5A3	8.54604	8.539	8.4118	7.97935	7.97115	7.96647	0.526627	3.31796e-10	3.86504e-09
6960215	PITPNM1	9.91738	10.0144	9.94593	9.35935	9.38035	9.55888	0.526364	2.00897e-10	2.4508e-09
6250053	PTTG1IP	11.2096	11.426	11.4433	10.965	10.7699	10.7663	0.525883	3.20327e-08	2.59054e-07
6980593	GAMT	10.3788	9.99173	10.2925	9.78541	9.72379	9.57671	0.525701	3.93453e-07	2.58872e-06
6290471	LOC100134424	8.24322	8.21689	8.33205	7.73226	7.73705	7.74709	0.525252	9.81699e-13	1.79226e-11
2940441	NTF3	8.44658	8.34758	8.28747	7.89245	7.88302	7.73056	0.5252	1.37885e-09	1.43832e-08
1940048	CLEC11A	10.0152	9.94839	10.2336	9.56566	9.58848	9.46815	0.524978	7.15921e-09	6.54777e-08
3780619	TMEM14A	10.2541	10.2197	10.2824	9.72597	9.70922	9.74678	0.524711	2.39106e-09	2.39833e-08
1400070	TBC1D9	8.36445	8.22705	8.2696	7.76498	7.76281	7.76125	0.524022	6.79613e-13	1.28011e-11
7550292	SELENBP1	9.20345	9.26244	9.24444	8.78641	8.70623	8.64607	0.523874	1.49022e-09	1.54365e-08
2630064	ACTR10	11.1085	11.32	11.3356	10.6331	10.7643	10.7954	0.523716	1.07974e-08	9.50319e-08
540075	NPC2	13.821	13.7828	13.9645	13.3426	13.2583	13.3966	0.523593	5.84938e-10	6.51358e-09
3130228	SIL1	9.03215	8.90733	8.9897	8.515	8.42911	8.4155	0.523194	1.89717e-10	2.32276e-09
3180445	C14ORF79	8.77646	8.66674	8.68138	8.07183	8.27173	8.2115	0.523172	4.51454e-12	7.25995e-11
7550411	TBC1D9B	9.83149	9.49679	9.32155	8.99174	9.02326	9.06827	0.52219	1.72849e-08	1.46e-07
6840056	MYL6B	13.0995	12.9773	13.0587	12.5692	12.6747	12.3259	0.521902	2.60995e-09	2.6014e-08
3940201	OR7E156P	8.98571	8.94007	9.08443	8.47961	8.50462	8.46068	0.521768	3.96076e-11	5.44106e-10
7550048	CERCAM	8.46549	8.43023	8.38772	7.90051	8.04314	7.77459	0.521735	2.90946e-09	2.877e-08
2030358	WDR26	9.41015	9.75876	9.73575	9.21744	9.0968	9.02557	0.521613	7.27959e-08	5.52764e-07
5570653	TM7SF2	11.1188	11.0976	11.049	10.5839	10.4968	10.62	0.521569	9.56817e-12	1.45309e-10
150551	FMNL3	8.29474	8.30349	8.33708	7.82411	7.81021	7.73807	0.520972	7.64963e-15	2.06941e-13
1580309	SERF2	13.6564	13.5486	13.6233	13.1239	13.1754	12.9679	0.520394	3.19988e-10	3.74033e-09
2760112	P2RY5	9.05906	8.96671	9.22253	8.50712	8.60077	8.57941	0.520333	3.89423e-10	4.47705e-09
5090408	LRIG1	10.8216	10.6877	10.7448	10.197	10.2206	10.2761	0.520158	4.45635e-06	2.40535e-05
4570075	KIAA1641	8.87724	8.62689	8.60935	8.14653	8.173	8.23365	0.520097	3.64922e-09	3.5528e-08
510341	VEZF1	11.98	12.097	12.0192	11.4671	11.4671	11.6018	0.520086	2.57109e-10	3.08116e-09
4900168	TSPAN5	9.66878	9.67587	9.62214	9.16226	9.15293	9.09193	0.519892	9.54472e-09	8.50361e-08
3140039	BRMS1L	9.19214	9.09351	9.41754	8.73735	8.82906	8.5773	0.519823	1.12245e-07	8.18812e-07
6330504	SERTAD4	9.20545	9.03757	9.19958	8.57786	8.61938	8.68681	0.519514	1.14342e-10	1.457e-09
3120743	LAMP2	10.4302	10.5049	10.5213	9.96333	9.9583	9.97647	0.519426	1.06095e-10	1.36067e-09
3940551	HARS	11.5636	11.4278	11.5643	10.9052	10.8887	11.2037	0.519392	4.8738e-09	4.6268e-08
4010367	SLC22A17	10.2859	10.1896	10.2715	9.77269	9.73958	9.67697	0.519267	1.55442e-10	1.92596e-09
3360059	CASP2	12.0143	12.1798	12.0121	11.4747	11.6617	11.5121	0.519235	2.10441e-09	2.12246e-08
6280609	TSGA14	9.47341	9.54483	9.59721	8.9897	9.02106	9.04715	0.51918	3.29035e-12	5.48054e-11
6520593	RNF182	8.75081	8.88291	8.90733	8.42855	8.3099	8.24572	0.51896	4.05539e-11	5.5582e-10
2370438	A2M	7.9721	8.0812	8.20226	7.60845	7.5399	7.55057	0.518882	1.24268e-11	1.85519e-10
940670	TRAM2	9.93372	9.74267	9.70379	9.24351	9.21138	9.36899	0.518767	1.02155e-08	9.03349e-08
830164	ZFP36L1	10.5375	10.2706	10.1466	9.73551	9.86739	9.79566	0.518702	3.91549e-05	0.000174322
3400619	CRELD1	9.48409	9.25054	9.41252	8.94734	8.8679	8.77652	0.518462	6.8699e-10	7.54039e-09
1690630	FAM43A	8.81823	8.86954	8.71721	8.20974	8.33462	8.30658	0.518009	9.50387e-11	1.22883e-09
430386	KCTD1	8.44488	8.38428	8.34128	7.84092	7.85503	7.92087	0.517875	4.70958e-12	7.54804e-11
4860152	PLA2G2A	9.09572	9.19423	8.87409	8.65983	8.8363	8.11448	0.517809	0.0021341	0.00642973
4880014	TCEA2	10.361	10.4948	10.6518	9.84461	10.1081	10.0031	0.517269	1.43085e-08	1.22867e-07
7040477	PLOD2	11.7353	11.7886	11.8362	11.3932	11.2356	11.1815	0.516608	7.58671e-09	6.9042e-08
6520139	FGFR3	11.5059	11.4764	11.3323	10.8906	10.9431	10.9314	0.516522	1.81188e-05	8.64866e-05
4590154	ZDHHC8	11.8633	11.6239	11.5878	11.2694	11.1777	11.0785	0.516482	4.24704e-10	4.84513e-09
4070133	DKK3	10.7812	10.5533	10.5683	10.0208	10.0542	10.2791	0.516242	9.78967e-09	8.69249e-08
4280133	UFM1	10.3047	10.6652	10.6133	9.97632	10.0249	10.0348	0.515761	3.90805e-08	3.10448e-07
730632	LSP1	8.4651	8.42873	8.46134	7.98205	7.9451	7.88079	0.515745	3.87492e-09	3.74896e-08
7560647	CPT1C	10.5069	10.6104	10.5409	10.0999	10.0173	9.99402	0.515657	1.47785e-09	1.53284e-08
1770364	APOLD1	8.18927	8.17964	8.11083	7.67162	7.69986	7.56184	0.515469	1.22473e-12	2.17575e-11
2070707	AFMID	9.88996	10.3008	10.1526	9.6177	9.65069	9.53045	0.514827	1.04437e-06	6.35814e-06
7400743	KIAA1618	8.82002	8.34697	8.46386	7.96366	8.03491	8.08905	0.514407	3.74946e-08	2.99251e-07
6760632	LEPREL2	9.67366	9.44068	9.57778	8.98723	9.00482	9.15703	0.514346	1.94966e-07	1.35722e-06
2600463	TNFRSF10B	10.6041	10.4756	10.4059	9.90008	9.86238	10.1813	0.513934	4.66382e-07	3.03244e-06
940373	SLC41A3	10.4076	10.3099	10.441	9.88011	9.90144	9.83518	0.513919	1.11426e-11	1.67506e-10
5900575	CD276	10.8026	10.9012	10.9105	10.3108	10.2683	10.4937	0.513862	9.64714e-09	8.58198e-08
1780619	EHD1	11.2676	11.2486	11.0159	10.5602	10.6492	10.7812	0.513847	3.12592e-08	2.53402e-07
5810767	ZNF446	8.81541	8.47961	8.60262	8.15994	8.23746	7.95871	0.513843	4.15146e-08	3.28357e-07
5270743	PTPRA	10.417	10.222	10.1858	9.61721	9.81612	9.85019	0.513751	1.04973e-08	9.25853e-08
1190673	LMAN2L	10.2625	10.4493	10.3731	9.77831	9.80164	9.96464	0.513439	5.01765e-10	5.65098e-09
5690228	CDK5RAP2	10.5993	10.6972	10.585	10.1168	10.1318	10.0933	0.513197	9.80461e-10	1.05185e-08
6180170	PFDN1	11.3469	11.4716	11.5439	11.0106	11.0039	10.8085	0.51312	1.1461e-09	1.21582e-08
5360273	SNCA	11.3483	11.4838	11.5672	10.9087	11.0375	10.9143	0.512935	7.0343e-09	6.44594e-08
5910064	TRIM5	9.1207	9.20471	9.2962	8.82906	8.68681	8.56703	0.512902	7.20309e-09	6.58536e-08
650402	SNORA11D	8.79455	8.61309	8.88299	8.21295	8.20592	8.33486	0.512295	3.82277e-09	3.70757e-08
2810114	C15ORF17	9.49907	9.48892	9.44946	8.95827	9.06304	8.87993	0.512068	1.43885e-07	1.0266e-06
2140653	TPM1	8.40214	8.48534	8.32826	7.88595	7.99689	7.79762	0.511756	2.71918e-10	3.23104e-09
2350468	SENP7	9.44721	9.12537	9.19223	8.60659	8.78567	8.83732	0.511742	3.2957e-09	3.24138e-08
6060440	FNDC3B	10.4849	10.5219	10.6244	10.0838	10.1042	9.90876	0.511488	1.5138e-11	2.22361e-10
6860753	TSPO	11.8454	11.8126	11.6835	11.317	11.2725	11.2177	0.51143	3.32094e-08	2.6775e-07
2970048	LOC100128783	8.04097	8.11577	8.17041	7.56097	7.59637	7.63672	0.511028	2.20335e-14	5.48575e-13
4040725	NCAM1	8.66163	8.86031	8.80839	8.25784	8.22289	8.31746	0.510713	1.91887e-09	1.95275e-08
4050743	LOC727882	8.46611	8.41908	8.32976	7.8729	7.83379	7.97677	0.510496	1.19388e-10	1.5148e-09
870041	SNAPIN	9.75283	9.64487	9.93997	9.26592	9.28022	9.26132	0.510072	4.34026e-10	4.93725e-09
5260215	OPTN	8.96386	8.76663	8.98255	8.27794	8.50858	8.40076	0.508587	2.32455e-08	1.92178e-07
3440014	LYRM2	11.2397	11.2646	11.2064	10.8315	10.8168	10.5368	0.508526	2.59881e-08	2.13366e-07
1660020	ARHGEF17	8.48035	8.42553	8.45426	7.8831	7.98407	7.96818	0.508264	2.49117e-12	4.24464e-11
2260196	LOC392437	13.2917	13.4377	13.4377	12.9235	12.8207	12.8982	0.508226	2.04543e-08	1.70527e-07
4010452	SLC38A6	9.35507	9.23618	9.21563	8.66689	8.7109	8.90448	0.508201	1.90281e-09	1.93723e-08
6110079	CRYAB	8.14853	8.26078	8.2363	7.68037	7.72561	7.71692	0.507568	2.07492e-12	3.56868e-11
4180554	FLJ44342	8.46659	8.41065	8.36299	7.8771	7.87534	7.96546	0.507443	2.17101e-10	2.64034e-09
6220722	MSRA	8.8679	8.78931	8.94456	8.39867	8.30653	8.37753	0.506346	2.9949e-11	4.1918e-10
3120402	SLC30A7	10.3459	10.3062	10.2776	9.70115	9.93651	9.77546	0.505511	1.304e-09	1.36866e-08
4070711	FAM129B	9.23182	9.24981	9.32028	8.68923	8.69732	8.90033	0.505013	9.35987e-10	1.00732e-08
6040008	SKAP2	8.38628	8.25103	8.45716	7.88471	7.85088	7.84522	0.504555	4.76549e-08	3.72091e-07
1980369	LOC401152	8.73422	8.95737	8.85086	8.2804	8.40772	8.34172	0.504205	5.3152e-09	5.00979e-08
6280520	TMEM45A	9.09926	9.10737	9.04725	8.5565	8.65843	8.52677	0.50406	4.83372e-07	3.13433e-06
4250008	ATM	10.4408	10.3002	10.336	9.8021	9.87817	9.88542	0.503777	5.5092e-10	6.16366e-09
2490605	POFUT2	10.3947	10.4589	10.3851	9.87137	9.94129	9.91572	0.503448	6.65627e-11	8.82746e-10
6760008	DBN1	12.1298	11.5832	11.6441	11.3629	11.4273	11.0572	0.503235	2.76914e-06	1.55271e-05
1260543	ARHGAP21	10.8783	10.5527	10.4735	10.1457	10.2234	10.0262	0.503037	1.3593e-06	8.11005e-06
4490014	TTC13	9.10386	9.27288	9.25758	8.60898	8.7742	8.74238	0.502919	1.3499e-10	1.69688e-09
540008	ZNF84	8.34321	8.53266	8.54644	7.98271	8.04882	7.88219	0.502864	1.07229e-09	1.14211e-08
7550523	ZNF618	9.89993	9.7639	9.80502	9.24511	9.30019	9.41518	0.502786	9.45932e-10	1.01664e-08
650553	BIN1	10.1987	10.2742	10.3581	9.82727	9.82563	9.66995	0.502724	6.63788e-07	4.18426e-06
240392	HS.202577	8.4388	8.46894	8.34028	7.91945	8.01046	7.8112	0.502301	6.62499e-09	6.11331e-08
2810253	ACSF2	9.01767	8.78879	9.01759	8.36844	8.41882	8.53069	0.502029	2.95342e-09	2.91804e-08
1240609	TMEM16D	8.45643	8.23464	8.42042	7.86672	7.82611	7.91298	0.501888	4.28736e-11	5.85585e-10
1400176	LOC642412	8.49097	8.57369	8.57144	8.06167	8.09279	7.97763	0.501336	1.83845e-12	3.17809e-11
6380743	STX12	9.09661	8.97528	9.24706	8.73554	8.59868	8.48148	0.501083	7.08051e-09	6.48078e-08
510288	MFSD1	10.1643	9.79002	9.84998	9.33625	9.57559	9.38962	0.500957	1.81462e-07	1.27275e-06
1230735	L1CAM	8.35178	8.44453	8.731	8.13503	7.94747	7.94213	0.500892	1.46308e-08	1.25188e-07
2450367	LRIG1	10.2476	10.0905	10.3265	9.681	9.81777	9.66366	0.500716	1.54951e-08	1.32103e-07
50435	DNM1L	10.1432	10.4124	10.2796	9.95542	9.74052	9.63751	0.500591	1.00633e-06	6.13981e-06
6250553	ITFG3	10.5568	10.3817	10.417	10.0109	9.97098	9.87301	0.500218	1.34576e-08	1.16277e-07
6280209	CAMSAP1L1	9.97137	9.76987	9.93186	9.33568	9.34282	9.49431	0.500092	8.95757e-09	8.02566e-08
6250468	DUSP6	9.37234	9.41677	9.49316	8.91735	8.78594	9.07958	0.499801	2.56291e-07	1.74575e-06
1050132	ZNF518B	11.1836	11.0993	11.1013	10.7085	10.669	10.5132	0.497814	2.63874e-09	2.6246e-08
6660546	WNT8A	8.62189	8.79188	8.58886	8.23371	8.05329	8.2226	0.497677	1.79448e-08	1.5077e-07
990735	RNF149	10.4054	10.1764	10.3122	9.75837	9.86397	9.77933	0.49745	4.1031e-10	4.69219e-09
5220632	DEGS1	11.9355	11.7082	11.6165	11.2711	11.2906	11.207	0.497166	1.34732e-08	1.16369e-07
5290465	CASP7	8.66291	8.67986	8.66413	8.15765	8.19161	8.16683	0.496937	5.56619e-11	7.46517e-10
5420343	ATF6	10.4	10.3981	10.3606	9.77462	9.93112	9.96271	0.496746	7.17241e-10	7.84342e-09
4900592	CPEB1	9.01055	8.85095	8.84803	8.49217	8.41005	8.31783	0.496494	3.40273e-09	3.33698e-08
2350524	GLCE	8.87561	9.10904	9.18963	8.71544	8.65547	8.31469	0.496226	2.01752e-07	1.39954e-06
7320291	IQCK	10.195	10.1129	10.2517	9.64372	9.84586	9.58274	0.49579	7.61801e-10	8.3154e-09
540093	WFIKKN1	8.47622	8.54983	8.33512	7.98409	7.94024	7.94994	0.495633	1.24693e-08	1.0829e-07
5820520	BCL7C	8.88955	8.81109	8.87329	8.38753	8.46153	8.23819	0.495559	3.54525e-10	4.11166e-09
5340338	E2F2	10.1837	10.2535	10.1772	9.83581	9.71966	9.57235	0.495548	3.84557e-09	3.7236e-08
870131	HSPA5	10.1379	10.0971	10.1408	9.51059	9.59939	9.77971	0.495397	1.31675e-09	1.3802e-08
4780129	CENPF	10.6908	10.811	10.7854	10.3152	10.2761	10.2098	0.495348	1.19176e-08	1.04069e-07
3360768	YAP1	11.0327	10.5787	10.6446	10.1616	10.2584	10.3503	0.495221	1.77023e-06	1.03232e-05
5390730	PIK3IP1	8.74167	8.67779	8.84871	8.30786	8.23652	8.23881	0.494996	6.8709e-09	6.31325e-08
7400050	CCM2	11.4161	11.2689	11.1788	10.7633	10.7211	10.8948	0.494854	9.77761e-09	8.68503e-08
3180408	C3ORF21	11.3337	10.8922	10.9655	10.4732	10.565	10.6688	0.494802	6.23485e-08	4.78019e-07
130020	C14ORF159	9.50122	9.68958	9.69922	9.1828	9.13084	9.09414	0.494084	4.96668e-08	3.86909e-07
1010370	ZFP106	10.6682	10.7923	10.8006	10.2006	10.3025	10.2761	0.493949	1.33841e-07	9.61293e-07
6350112	PRRT2	8.94756	8.57714	8.79968	8.25356	8.10592	8.48339	0.493839	4.41972e-06	2.38693e-05
1010048	CXXC5	11.8449	12.1343	12.0658	11.6666	11.4389	11.4598	0.493289	2.65423e-07	1.8033e-06
2490754	MAP1LC3B	10.7816	10.8624	10.9143	10.3845	10.3833	10.3115	0.492978	2.73891e-10	3.24948e-09
2190113	LAMA1	9.86183	9.95616	9.85531	9.42757	9.4656	9.30121	0.492974	6.95898e-09	6.38431e-08
1510608	HS.371609	9.71026	9.78002	9.61409	9.14828	9.24643	9.23113	0.492843	1.29789e-09	1.36284e-08
5420400	FLJ39827	10.517	10.6494	10.5127	10.0013	9.98655	10.2143	0.492329	1.0633e-08	9.37476e-08
2120280	LOC400657	8.95845	8.9233	9.02874	8.5076	8.47329	8.45286	0.492248	2.38303e-10	2.87318e-09
2190541	GATS	9.23101	9.20335	9.17128	8.725	8.76411	8.64166	0.491624	1.9251e-10	2.35574e-09
270224	MOAP1	9.98713	9.91572	9.93793	9.45116	9.58512	9.33105	0.49115	1.26402e-07	9.11996e-07
5290593	GAMT	11.0214	10.8099	10.9005	10.5869	10.3947	10.2775	0.490905	1.38637e-08	1.19351e-07
7100129	JPH4	8.92043	9.13347	8.9893	8.49097	8.58329	8.49658	0.490786	2.3871e-08	1.9687e-07
6040743	ZADH2	8.31174	8.31464	8.35981	7.84475	7.84573	7.82367	0.490678	1.08397e-10	1.38646e-09
7150152	PTPLAD1	13.4542	13.3317	13.2151	12.7548	12.9994	12.7749	0.490619	3.2877e-07	2.19044e-06
5130139	HSBP1	12.64	12.8618	12.8274	12.2494	12.346	12.2619	0.490568	2.5526e-10	3.06327e-09
4220482	LIN28B	12.2394	12.0513	12.1403	11.5538	11.6428	11.763	0.490459	7.84687e-09	7.1137e-08
5260091	HMGA2	8.62189	8.79642	8.64614	8.18981	8.1627	8.24103	0.490304	3.45194e-11	4.78358e-10
6330474	CD151	12.971	12.799	12.6845	12.3801	12.4702	12.1335	0.49027	1.22937e-08	1.07038e-07
630465	SCHIP1	8.78892	8.82449	8.9796	8.3841	8.40835	8.33027	0.490097	1.6815e-10	2.0726e-09
6420286	NDEL1	11.8371	11.7427	11.7345	11.2422	11.2579	11.3463	0.489275	4.19034e-09	4.03115e-08
6550170	KLHL9	11.291	11.0846	11.3177	10.7814	10.7274	10.7179	0.488841	1.02595e-09	1.09619e-08
450088	SOX10	8.91165	8.88373	8.9436	8.34689	8.52439	8.40153	0.488721	3.06325e-10	3.59656e-09
1580356	TMED1	11.4303	11.1928	11.2368	10.7105	10.8494	10.834	0.48866	3.12461e-08	2.53383e-07
630086	CCDC23	11.6273	11.8944	11.9725	11.4364	11.4725	11.1195	0.488603	6.86347e-08	5.23175e-07
510291	DECR1	11.3275	11.3845	11.4315	10.8572	10.9486	10.8725	0.488444	4.606e-08	3.60898e-07
6330377	ATP6V0D1	10.7762	10.7651	10.8653	10.2361	10.2922	10.4134	0.488334	7.53643e-09	6.8637e-08
5290463	NME5	8.7287	8.64224	8.66837	8.15852	8.19833	8.21771	0.488247	1.5748e-09	1.627e-08
4050427	IHPK3	8.3913	8.59184	8.40772	7.90588	8.04766	7.97268	0.488211	4.343e-08	3.42707e-07
7380047	THRA	8.55753	8.45239	8.45372	7.97935	8.02691	7.99311	0.488095	1.42717e-12	2.51283e-11
1050521	TTLL1	8.70838	8.75099	8.74434	8.27912	8.40291	8.05769	0.487996	4.03605e-09	3.89376e-08
6400711	ZNF573	8.66775	8.64621	8.74019	8.16282	8.22748	8.20037	0.487823	6.71527e-09	6.18461e-08
5050671	HS.492187	9.11285	9.0911	8.91566	8.39021	8.68941	8.57692	0.487694	1.5947e-06	9.37323e-06
4890747	PRTG	8.15478	8.17801	7.9781	7.57315	7.6718	7.60286	0.487692	2.04414e-09	2.07019e-08
1570092	TUBB6	10.5832	10.6201	10.7387	9.91949	10.1791	10.3814	0.487353	4.55399e-06	2.45275e-05
4230228	CDK5RAP3	8.78729	8.91758	8.97913	8.47639	8.45681	8.28983	0.486992	1.30188e-07	9.3789e-07
4060594	ST5	9.14089	9.19659	9.12526	8.5341	8.73932	8.72875	0.486859	3.55442e-07	2.35297e-06
4730113	LOC646044	9.62928	9.33078	9.6372	9.05516	9.02536	9.05732	0.486473	5.35944e-09	5.04949e-08
520747	HS.355933	9.16141	9.2347	9.27632	8.67294	8.76183	8.77878	0.486294	1.5128e-11	2.22351e-10
20475	TBC1D19	8.83422	8.91191	8.95322	8.50058	8.43114	8.31015	0.485823	5.55843e-11	7.45897e-10
2570500	FLJ37644	8.50332	8.30712	8.32498	7.89983	7.90547	7.87302	0.485704	6.41494e-10	7.09132e-09
6940397	RRAGB	8.99781	8.92292	9.07947	8.58278	8.5821	8.37948	0.485284	5.68511e-09	5.31495e-08
990603	SLC35E1	9.49879	9.54969	9.418	9.04851	8.89356	9.06978	0.484879	8.33332e-10	9.02156e-09
1980484	EFHD1	10.9524	10.9234	10.9037	10.5291	10.62	10.1772	0.484361	6.31408e-06	3.3143e-05
2490195	S100A10	13.8851	13.7691	13.7797	13.1692	13.4205	13.3918	0.484148	7.36617e-07	4.60303e-06
3930603	RPL23AP53	8.3608	8.52827	8.50672	7.9423	7.88663	8.11448	0.484128	4.17663e-09	4.02121e-08
6180465	SLC2A6	10.8094	10.5316	10.497	9.915	10.0159	10.4552	0.483983	8.4777e-06	4.33877e-05
1580435	TGM2	8.38938	8.49356	8.45604	7.92353	7.98861	7.97513	0.483903	9.1585e-12	1.39444e-10
2640161	PRMT2	9.36577	9.36418	9.36152	8.95759	8.96531	8.71768	0.483628	2.22085e-08	1.84182e-07
620692	SLC25A42	9.80736	9.76124	9.66352	9.342	9.28843	9.15273	0.482987	2.9592e-11	4.14672e-10
540368	GAB2	9.31264	9.49109	9.42663	9.07701	8.90894	8.7956	0.482938	8.27471e-08	6.21375e-07
6480142	LAMP2	10.2159	9.93159	9.88336	9.43126	9.48184	9.6691	0.482891	1.15666e-06	6.98345e-06
620168	ATG4A	9.35807	9.27904	9.4656	8.84766	8.95302	8.85405	0.482658	4.701e-08	3.6766e-07
2600707	HS.573062	8.17494	8.30453	8.26042	7.74634	7.73895	7.80721	0.482469	3.6062e-12	5.93105e-11
2630333	CYB5D2	9.61842	9.61918	9.70379	9.14113	9.2944	9.05884	0.482342	2.481e-10	2.98071e-09
5310286	SPA17	10.7088	10.7833	10.732	10.3706	10.3664	10.0401	0.482306	2.46655e-07	1.68495e-06
3450136	RNF144	10.119	10.1789	10.256	9.82125	9.77381	9.51386	0.481668	3.15287e-07	2.1083e-06
450075	BAZ2B	10.1533	9.94497	9.83749	9.57778	9.48868	9.4243	0.481658	1.24485e-08	1.08148e-07
240070	SCUBE3	8.1663	8.25515	8.27441	7.69154	7.84521	7.71429	0.481607	7.94586e-11	1.03869e-09
6560576	OCRL	10.1243	10.4569	10.3447	9.81863	9.87519	9.78828	0.481279	1.49703e-07	1.06523e-06
4880324	TMX1	12.4264	12.1043	12.0313	11.748	11.696	11.6744	0.481195	6.5673e-08	5.02048e-07
4890431	HS.12489	9.09289	9.38855	9.47943	8.73017	8.80641	8.98106	0.481075	1.03678e-06	6.31748e-06
7610735	CDKN2B	8.2891	8.51195	8.38325	7.87557	7.91985	7.94584	0.481017	7.38369e-11	9.7162e-10
4730086	SHCBP1	13.6861	13.4441	13.3708	12.9032	13.0652	13.0897	0.480991	1.26384e-07	9.11996e-07
4200575	VAMP2	9.00086	9.15079	9.05896	8.72334	8.54233	8.50248	0.480821	3.95953e-09	3.82149e-08
2470678	PI15	8.205	8.10037	8.24555	7.70646	7.76731	7.63508	0.480691	1.55616e-06	9.16488e-06
3370202	ANXA2P1	11.199	11.2901	11.2298	10.6343	10.8094	10.8335	0.480571	9.47062e-06	4.80141e-05
3140543	ZMAT3	9.72668	9.87273	10.0985	9.37778	9.38438	9.49528	0.480155	5.4949e-06	2.91393e-05
50537	MSL3	10.0673	10.1287	10.0155	9.44021	9.54769	9.78568	0.479323	4.30643e-08	3.39935e-07
6840435	LILRB1	13.0505	12.7897	12.8618	12.5348	12.2303	12.4988	0.479298	5.41802e-07	3.47714e-06
870056	FAM119B	9.955	9.81687	9.71489	9.35993	9.35817	9.33139	0.479089	6.2153e-09	5.75763e-08
6480110	MMP23A	8.55695	8.61783	8.5848	8.06549	8.09351	8.16355	0.479009	8.26104e-11	1.07693e-09
2750280	CDK5R1	9.98296	9.92576	9.9994	9.54063	9.38438	9.54616	0.478981	1.13761e-08	9.97431e-08
4570364	APOA1	8.76609	8.85272	8.36796	8.27007	8.27479	8.00726	0.478217	0.000972631	0.00317683
940577	CSNK1G1	9.57246	9.57778	9.44654	8.99033	9.06894	9.10289	0.478205	1.92061e-07	1.34014e-06
2370128	DIRC2	10.0767	10.0982	10.0663	9.56418	9.52241	9.72023	0.478139	3.59678e-09	3.51278e-08
1430768	PAX3	8.15243	8.20667	8.14058	7.66823	7.71369	7.6834	0.478119	5.0516e-13	9.71544e-12
3780291	CLDN15	9.17708	9.14925	9.14472	8.65669	8.69683	8.68362	0.477969	7.24919e-11	9.54979e-10
5810458	ARHGAP28	9.15252	9.26837	9.28878	8.77639	8.74336	8.75622	0.477902	4.90501e-08	3.82356e-07
130561	GSTA4	10.5842	10.7375	10.744	10.1282	10.3398	10.164	0.477881	4.50894e-08	3.53804e-07
1980553	ADAM15	8.95079	8.89598	8.95255	8.42432	8.51679	8.42473	0.47783	9.3376e-09	8.33471e-08
6760707	LOC652685	9.47571	9.3484	9.37248	8.82394	9.0125	8.92743	0.477572	4.97617e-11	6.71556e-10
540681	S100A10	14.4612	14.4883	14.5866	13.9049	14.0044	14.1955	0.477167	7.97187e-08	6.00723e-07
4570670	RRAS	10.5059	10.7337	10.7407	10.2508	10.3275	9.97117	0.476968	7.69689e-06	3.97427e-05
7550161	ADK	9.17954	9.35157	9.37927	8.83909	8.86519	8.77535	0.476917	9.2269e-10	9.9391e-09
1030053	MZF1	9.95438	9.7296	9.72578	9.32587	9.31723	9.33664	0.476677	1.28018e-09	1.34544e-08
7320646	EPB41L5	8.94477	9.18231	9.02247	8.58751	8.62292	8.5098	0.476439	1.87856e-07	1.31375e-06
2120468	C10ORF58	13.941	13.8189	13.8238	13.3357	13.3174	13.5018	0.476286	8.75652e-09	7.86035e-08
6480433	COL4A6	10.0609	10.172	10.1295	9.56711	9.63692	9.72973	0.476205	2.02701e-07	1.4053e-06
6580132	NDUFA6	10.715	10.8188	11.0516	10.2645	10.4783	10.414	0.476196	4.43171e-07	2.8942e-06
6060403	C3ORF70	8.41833	8.23887	8.34066	7.85391	7.85225	7.8634	0.476102	7.57502e-12	1.1706e-10
4830239	ITPKB	8.66624	8.72012	8.79331	8.17019	8.27644	8.30542	0.475875	1.80908e-10	2.22524e-09
1470209	TMCO1	12.5435	12.4797	12.6457	12.0121	12.0785	12.1515	0.475603	3.18983e-09	3.13987e-08
5090543	TBCD	10.5659	10.8532	10.6604	10.3424	10.1142	10.1964	0.475557	1.28815e-05	6.33592e-05
4570091	NDUFAF3	12.2918	12.3345	12.3236	11.8159	11.8326	11.8753	0.475379	2.59111e-10	3.10202e-09
3940133	FAM46A	9.51371	9.38103	9.49005	8.93732	8.9551	9.06674	0.475208	2.0392e-09	2.06634e-08
2630020	SUPT3H	8.95295	8.96719	8.99041	8.42487	8.55618	8.50434	0.475051	7.10323e-11	9.39399e-10
430168	SCMH1	9.44919	9.3833	9.33469	8.86477	8.92113	8.95678	0.474833	4.03367e-08	3.19572e-07
50075	LOC100128274	8.59649	8.55258	8.4187	7.909	8.10433	8.13062	0.474608	2.73823e-09	2.71786e-08
2650019	FAM53C	11.5977	11.6428	11.5723	11.2579	11.0589	11.0733	0.474214	1.15748e-07	8.42553e-07
4480019	HSD11B1L	8.68064	8.62579	8.62013	8.18257	8.22669	8.09485	0.47415	1.00724e-09	1.07863e-08
1190446	DLC1	8.07956	8.08176	8.20001	7.68327	7.61447	7.64382	0.473257	3.89642e-12	6.37821e-11
4900068	KIAA1715	8.47996	8.76222	8.6948	8.13797	8.35928	8.02027	0.473156	7.51445e-07	4.68829e-06
1850047	FAM189B	12.0505	11.9319	11.8724	11.4804	11.3629	11.5942	0.472447	3.2638e-08	2.635e-07
5670288	IFT88	8.67455	8.80813	8.92137	8.44751	8.42432	8.1158	0.472138	8.21581e-08	6.17733e-07
5220022	GFRA1	8.27603	8.22079	8.33674	7.74855	7.93608	7.7327	0.472077	5.73219e-09	5.35396e-08
4280661	TMUB2	10.2034	9.96607	10.039	9.59068	9.5438	9.65796	0.472029	1.17448e-08	1.02824e-07
240333	ETS1	11.1469	11.2641	11.2542	10.8245	10.8435	10.5815	0.471905	0.000278093	0.0010217
6200743	CNPY4	10.0422	10.224	10.1555	9.76276	9.80045	9.44346	0.471687	1.41098e-06	8.37003e-06
1340075	BAG3	11.191	11.0664	11.0246	10.5581	10.5053	10.8039	0.471545	7.06106e-09	6.46547e-08
3940653	PREPL	9.7458	9.53432	9.58654	9.08753	9.13254	9.23205	0.471515	7.08337e-06	3.6831e-05
4490711	ZNF286C	9.00289	9.02048	9.014	8.36377	8.55132	8.70838	0.471299	2.93065e-06	1.6367e-05
4570494	GTPBP6	12.1288	12.0493	11.9939	11.6119	11.5397	11.6077	0.470921	7.46076e-10	8.14749e-09
4010092	ZNF664	9.3153	9.2846	9.32944	8.89498	8.79878	8.82296	0.470875	4.07036e-11	5.5755e-10
60221	RFXANK	9.82152	9.84022	9.64994	9.23297	9.34172	9.32441	0.470856	3.00329e-09	2.96361e-08
6110630	HIST1H2BK	11.8686	12.0247	12.0269	11.3352	11.5704	11.6026	0.470672	1.18121e-06	7.11543e-06
6510133	POFUT2	10.0408	10.0214	10.1184	9.56187	9.47292	9.73467	0.470404	9.05946e-09	8.10167e-08
4050463	TMEM218	10.9164	10.9157	10.9187	10.4391	10.5186	10.3819	0.470363	5.73167e-10	6.39148e-09
4250328	CHSY3	8.44179	8.20622	8.45372	7.84959	7.92032	7.92087	0.470315	7.11518e-11	9.39894e-10
3290338	POLR2A	12.2983	12.3	12.2969	11.808	11.876	11.8005	0.470261	2.27993e-10	2.76431e-09
270487	SH2D3C	8.3435	8.38428	8.45757	7.9485	8.00987	7.81633	0.470215	1.83194e-10	2.24986e-09
2030520	PIGS	9.92992	9.9875	10.0807	9.68012	9.62214	9.28556	0.470089	1.3905e-06	8.26094e-06
6040494	FBLN1	10.1612	10.212	10.275	9.80174	9.77163	9.66583	0.469677	1.36866e-08	1.18084e-07
2340240	C15ORF38	8.78577	8.78351	8.67116	8.36537	8.25602	8.21066	0.46946	8.81444e-10	9.51207e-09
6580019	LOC731954	8.86486	8.88628	8.8139	8.46879	8.36566	8.32233	0.46942	4.52842e-11	6.16031e-10
6660707	PCDH9	8.45075	8.20015	8.36796	7.91028	7.86133	7.83905	0.469398	3.0914e-08	2.51033e-07
4230669	SMPDL3A	8.78938	8.62662	8.73194	8.31159	8.29284	8.13657	0.46898	7.54256e-09	6.86665e-08
1240367	MAP2	8.27603	8.26405	8.31464	7.74446	7.85824	7.84707	0.468321	1.96994e-10	2.40689e-09
6860131	HNRNPUL2	10.9246	10.7756	10.8494	10.3206	10.4498	10.3757	0.467817	5.68596e-09	5.31495e-08
3370687	CGGBP1	11.7457	11.5848	11.6502	11.2298	11.3186	11.0298	0.467535	2.51043e-06	1.41937e-05
3830743	FIBCD1	8.79814	8.66518	8.40153	8.16039	8.22366	8.07838	0.467478	6.32695e-07	4.00527e-06
6420161	STK36	10.9213	10.9402	10.9277	10.3316	10.4925	10.563	0.467365	3.94776e-09	3.81167e-08
2120754	LOC100130886	10.423	10.5508	10.5971	10.046	10.0739	10.0497	0.467109	1.34554e-10	1.69276e-09
20647	ANTXR1	10.6703	10.1749	10.1135	9.74664	9.92563	9.88513	0.467077	0.000142042	0.000559818
6420446	CMPK1	9.08443	9.21713	9.1241	8.48843	8.69683	8.84003	0.466787	1.07792e-06	6.543e-06
1410246	BBS2	9.92092	9.8928	10.2238	9.65042	9.68524	9.30193	0.46665	0.000103737	0.000421696
2480192	SESN3	8.6717	8.66263	8.68177	8.20506	8.22461	8.18687	0.466518	5.62272e-10	6.27884e-09
5700670	WASPIP	9.05207	8.75994	8.93021	8.48722	8.51573	8.34001	0.46642	5.42605e-07	3.47947e-06
6980114	IP6K1	9.80118	9.88582	9.87157	9.50219	9.38827	9.26918	0.466312	3.02129e-07	2.02774e-06
2850092	BBS7	9.55549	9.15587	9.14913	8.82338	8.97386	8.66469	0.46619	5.24207e-07	3.37242e-06
3290639	RAB7B	8.05963	8.03878	8.00231	7.60203	7.57784	7.52283	0.466005	6.7403e-12	1.04862e-10
670113	TPP1	9.96436	10.0274	10.1905	9.66789	9.70865	9.40785	0.465976	1.93756e-07	1.34966e-06
4230451	ARMCX1	10.7663	11.2311	11.216	10.7259	10.6648	10.4249	0.465945	1.3868e-05	6.78041e-05
60184	NDN	12.3393	12.1469	12.1372	11.7107	11.7522	11.7646	0.465318	6.05661e-08	4.65254e-07
3370136	ACAD11	10.1924	10.0814	9.82137	9.55577	9.78649	9.35702	0.465282	4.10555e-06	2.23044e-05
110451	SSR1	11.4147	11.3014	11.1725	10.7833	10.9134	10.799	0.464287	6.40699e-08	4.90109e-07
1110367	IMPAD1	9.24954	9.33482	9.23739	8.71151	8.73652	8.98141	0.464107	3.08099e-06	1.71421e-05
7160709	HOMER3	8.8019	8.93837	8.93883	8.55957	8.42499	8.30243	0.464043	1.47424e-05	7.16516e-05
6620437	HOXA5	8.03776	8.36796	8.11184	7.70223	7.71238	7.71135	0.463873	7.49259e-09	6.83163e-08
5290598	ABCB9	8.47996	8.35972	8.50672	7.996	7.99839	7.9611	0.463641	5.14783e-10	5.78936e-09
5720040	EYA1	8.39485	8.29078	8.56577	7.9181	8.00579	7.93941	0.4627	6.28608e-10	6.9607e-09
7100349	KLHL8	9.13806	9.29217	9.28358	8.88852	8.83539	8.6032	0.462229	3.68176e-09	3.57959e-08
6040767	PIGQ	10.4593	10.1034	10.091	9.70724	9.78747	9.77234	0.462214	4.81313e-08	3.75686e-07
7200600	VPS35	11.9051	11.5643	11.7148	11.2819	11.2542	11.2623	0.461933	3.22603e-09	3.17418e-08
990114	CCDC104	9.57052	9.5474	9.65768	9.10664	9.27788	9.0057	0.461797	2.07878e-06	1.19698e-05
10608	BTBD3	10.2924	10.3845	10.5705	10.0544	9.87893	9.92908	0.461622	1.59534e-06	9.37471e-06
7100072	PFKM	10.5089	10.4464	10.496	10.0039	9.95225	10.1105	0.461528	1.08536e-07	7.9395e-07
7040544	CCDC53	9.87248	10.0427	10.1046	9.56056	9.68764	9.3874	0.461403	1.89131e-08	1.58066e-07
3180288	C11ORF17	9.31641	9.37083	9.67587	8.83741	8.99553	9.14732	0.46095	1.73941e-06	1.01609e-05
130519	STAT2	10.8296	10.823	10.7777	10.4216	10.3961	10.2302	0.460801	6.40287e-09	5.91755e-08
10161	MOBKL2A	8.89878	8.74584	8.65125	8.36196	8.20528	8.34628	0.460788	5.3819e-08	4.15981e-07
7650703	C4ORF48	9.43503	9.1399	9.29806	8.91385	8.73652	8.84048	0.460718	7.15276e-08	5.44004e-07
7550243	TMEM38B	9.87495	9.96546	10.0442	9.50293	9.51917	9.48038	0.460714	1.37523e-07	9.85932e-07
4280021	RASL10B	8.74095	8.83775	8.59678	8.28155	8.20819	8.30363	0.460705	4.16071e-09	4.00751e-08
6040064	IP6K1	9.94975	9.8547	9.73809	9.40808	9.32623	9.42633	0.460631	4.00781e-07	2.63306e-06
4560762	ST13	12.0156	11.7955	11.9041	11.3074	11.3636	11.6636	0.460197	2.59733e-06	1.46328e-05
1770100	LOC100128892	7.95761	8.22537	8.19107	7.62879	7.68302	7.68218	0.460017	1.25407e-09	1.32209e-08
7550685	MAP1B	10.132	10.7667	10.4786	10.2023	9.85837	9.93719	0.459815	0.000216869	0.000816983
2360706	TOM1	10.9298	10.6718	10.6095	10.3461	10.2556	10.2304	0.459667	1.79314e-07	1.25896e-06
3890673	NUMA1	9.6667	9.54185	9.51672	9.19646	9.19456	8.95595	0.459431	6.19732e-09	5.74771e-08
6450278	MKNK1	9.09426	9.33264	9.19037	8.75826	8.73239	8.74842	0.459405	5.43621e-09	5.11167e-08
5890279	COL4A2	9.35746	8.99936	8.83966	8.54976	8.63294	8.63567	0.459364	1.13891e-05	5.67474e-05
4610341	TMEM45A	9.13457	9.07437	9.27134	8.55469	8.68011	8.86813	0.45912	4.44844e-08	3.50097e-07
6060477	ZFP112	9.04811	8.88852	8.86403	8.4721	8.51983	8.43159	0.459051	4.11017e-09	3.96044e-08
1740576	LMF2	9.05092	9.07566	8.98416	8.56188	8.52556	8.64676	0.458844	1.75454e-08	1.47763e-07
2470520	RBMS1	10.4526	10.6448	10.6626	10.059	10.0078	10.3168	0.45879	3.47894e-07	2.30751e-06
2360196	DOCK1	9.36627	9.4709	9.61051	9.14001	8.9151	9.01697	0.45854	9.4806e-09	8.45599e-08
5550671	CDKN2A	8.152	8.02128	8.13682	7.64509	7.68033	7.60937	0.458439	2.14095e-11	3.07076e-10
4220270	BIVM	9.43318	9.48635	9.61003	8.98884	9.03043	9.13586	0.458145	3.06354e-09	3.02056e-08
4850630	CNN1	8.7853	8.84862	8.73017	8.2994	8.32653	8.36393	0.458072	3.94803e-10	4.52794e-09
360615	LOC644128	8.61626	8.49804	8.75033	8.17613	8.20334	8.11171	0.457814	1.14448e-10	1.45757e-09
6550315	LYRM1	10.8561	10.8183	10.8281	10.5258	10.4534	10.1502	0.457674	1.00261e-07	7.39323e-07
6380431	RXRB	10.0368	9.81205	9.87737	9.54852	9.41627	9.38855	0.457622	3.30064e-10	3.84675e-09
3610487	UBQLN4	11.5629	11.3106	11.3448	10.9641	10.9714	10.9101	0.457589	3.79054e-07	2.49814e-06
5260082	CP110	9.80074	9.67278	9.53489	9.18893	9.25698	9.18974	0.457586	1.75293e-06	1.02349e-05
7160056	KRT222	8.60427	8.61158	8.53074	8.11235	8.12872	8.13282	0.457569	3.93582e-10	4.51611e-09
160445	RGS5	8.30831	8.33684	8.43781	7.85653	7.92602	7.92797	0.45748	2.81891e-10	3.33274e-09
6060358	ATG4A	9.53339	9.46062	9.58776	9.03043	8.97118	9.20782	0.457446	1.15162e-08	1.00931e-07
7610092	PAX3	7.96383	8.05401	8.09977	7.54352	7.59964	7.60362	0.456939	7.93352e-12	1.21887e-10
1410706	IKBIP	9.30506	9.29579	9.24725	8.76732	8.81197	8.89808	0.456915	2.11927e-08	1.76373e-07
5420289	OSCP1	8.55798	8.57941	8.64651	8.14107	8.21996	8.05435	0.456176	4.57177e-09	4.3645e-08
2970632	RP9	10.8156	10.9612	10.6875	10.3073	10.2371	10.5516	0.45609	9.563e-08	7.08771e-07
1430360	ABHD14A	9.22118	9.12275	9.18866	8.69822	8.85795	8.60954	0.455627	1.29589e-08	1.12336e-07
4920053	BTG3	11.1998	11.2492	11.2748	10.9096	10.7003	10.7477	0.455457	9.97873e-08	7.36071e-07
6130168	GSTM2	12.1195	11.9599	12.1568	11.6643	11.6239	11.582	0.455342	8.4835e-06	4.3408e-05
5270102	IGSF11	8.66775	8.49958	8.76368	8.22419	8.20877	8.13214	0.455306	1.1851e-08	1.03601e-07
6900424	TYK2	10.2502	10.2143	10.0938	9.67494	9.78035	9.73798	0.455007	1.55419e-07	1.1026e-06
4810390	TROVE2	11.3877	11.7575	11.6701	11.0658	11.1821	11.2026	0.454912	3.05728e-06	1.70182e-05
7160440	ARID4A	8.8415	8.69532	8.65459	8.23761	8.17526	8.41458	0.454655	4.67788e-07	3.04075e-06
1820743	HS.434957	8.39426	8.32014	8.45052	7.93139	7.90312	7.96731	0.454366	6.15033e-09	5.71097e-08
6130193	TMEM109	10.0225	9.96572	9.95347	9.43209	9.48978	9.65696	0.454282	2.10125e-09	2.12017e-08
450424	CXCR7	8.99851	8.76332	8.80889	8.29813	8.35876	8.55147	0.45412	5.13588e-06	2.73822e-05
4900050	DKK2	8.15913	8.21467	8.25861	7.72403	7.7741	7.77209	0.454067	1.27672e-09	1.3424e-08
110139	EML4	11.9278	12.0103	11.8275	11.5306	11.4196	11.4533	0.454045	1.87444e-08	1.56711e-07
2450639	TSC22D1	11.4028	11.8424	11.7582	11.3136	11.3366	10.9921	0.453686	4.50153e-05	0.000197817
2810673	HOXA9	8.05636	8.39752	8.19838	7.76446	7.73357	7.79349	0.453579	9.29425e-10	1.00071e-08
6280176	GBE1	9.33482	9.4762	9.55235	9.00371	8.89587	9.10354	0.453419	3.24353e-08	2.62042e-07
940746	DRD1IP	8.73735	8.67665	8.60707	8.24941	8.30928	8.10263	0.453249	2.04814e-08	1.70693e-07
6940520	ANKRD17	10.7389	10.9072	10.6861	10.4109	10.3392	10.2225	0.453213	1.1772e-08	1.03025e-07
6590088	LRRC41	11.1011	11.0456	11.0439	10.6061	10.5987	10.6263	0.453149	3.20247e-08	2.59054e-07
3360093	COMMD1	11.6096	11.6828	11.7646	11.1698	11.3212	11.2083	0.45261	3.42865e-10	3.98775e-09
3360646	MVP	8.35856	8.32279	8.40232	7.909	7.95295	7.86545	0.452093	4.67027e-11	6.32791e-10
2710746	BCAR1	9.42712	9.17363	9.22935	8.88988	8.80447	8.78031	0.451812	9.37886e-08	6.95928e-07
5550465	CDK5RAP3	11.4626	11.4315	11.4996	10.9791	11.0694	10.9903	0.45163	8.434e-10	9.12223e-09
1340022	PMVK	9.86092	9.85418	9.84401	9.36618	9.41715	9.42104	0.451582	5.03149e-09	4.76317e-08
1470392	PRMT2	9.65069	9.5426	9.71885	9.14975	9.26218	9.14553	0.45156	4.00857e-07	2.63306e-06
5910463	PKIA	9.46518	9.14581	9.38621	8.92125	8.91257	8.81052	0.450952	6.4769e-06	3.38928e-05
2510477	B3GALT6	9.45017	9.45194	9.4948	9.00191	9.01724	9.02496	0.450935	3.92648e-09	3.79421e-08
2510523	RBCK1	9.77933	9.59053	9.56711	9.22616	9.18855	9.16955	0.450903	9.60414e-09	8.54693e-08
5310204	PREPL	9.60421	9.76276	9.82477	9.36777	9.34473	9.12669	0.450847	8.87879e-06	4.52066e-05
110259	PARD6G	9.51817	9.56939	9.44113	9.11003	9.09426	8.97202	0.450792	7.91401e-09	7.16909e-08
4250768	COIL	10.7105	10.5691	10.7403	10.3184	10.2954	10.0544	0.450555	1.86163e-08	1.55695e-07
4670082	RGS5	8.1924	8.12779	8.16023	7.72288	7.65888	7.74709	0.450527	3.79671e-10	4.3734e-09
130731	C5ORF24	8.75892	8.7195	8.8656	8.2939	8.2734	8.42618	0.450177	8.69207e-08	6.49022e-07
6760451	DIXDC1	8.52935	8.69963	8.66931	8.29511	8.10058	8.15248	0.450042	1.01021e-08	8.94652e-08
1980121	LOC644632	8.25541	8.43763	8.45664	7.93605	7.80076	8.0637	0.449725	1.4751e-07	1.05057e-06
3830400	OSCP1	8.76358	8.76295	8.76559	8.35822	8.29192	8.29303	0.449645	1.25752e-09	1.32514e-08
460379	IFI27L1	11.104	10.9889	11.0081	10.7227	10.7884	10.2418	0.449391	2.9105e-06	1.62659e-05
5090561	ATP5EP2	13.9349	13.9475	13.8933	13.4109	13.5654	13.452	0.449128	2.43193e-09	2.43213e-08
6590224	WFS1	10.9619	10.6481	10.5845	10.2202	10.1604	10.4666	0.449119	9.3841e-07	5.76244e-06
4260598	LOC100132805	8.4103	8.51094	8.62903	8.12127	8.07711	8.00483	0.449021	3.17623e-09	3.12777e-08
6590575	SPRY2	11.6774	11.2397	11.2449	10.8276	10.9515	11.0362	0.448904	2.01778e-06	1.16552e-05
4850500	PVRL3	10.086	10.3499	10.1002	9.69395	9.57393	9.9218	0.44882	3.57304e-05	0.000160277
5130091	DICER1	10.5049	10.732	10.6617	10.1596	10.3928	9.99973	0.44882	0.000106343	0.000431474
7610121	FAM120B	11.2669	11.2922	11.2107	10.8296	10.7801	10.8139	0.44872	6.63086e-09	6.11636e-08
7320386	TTL	10.6487	10.7763	10.4167	10.2989	10.1282	10.0686	0.44866	2.43765e-07	1.66616e-06
6510553	ARID3A	11.9947	11.9191	12.0259	11.5224	11.3858	11.6864	0.448376	2.66692e-06	1.49928e-05
510575	ARHGAP28	8.82962	8.82283	8.75606	8.31189	8.37498	8.37659	0.448347	3.74108e-08	2.98889e-07
110706	EFS	9.47848	9.36812	9.46295	8.95689	8.88787	9.12103	0.447924	2.17591e-07	1.50152e-06
1340253	ZNRF3	8.96816	9.06967	9.14113	8.56188	8.56463	8.70889	0.447853	1.06445e-07	7.80818e-07
5870138	VWF	8.99665	8.81638	8.87859	8.3313	8.47363	8.54387	0.447606	2.35838e-08	1.94636e-07
6480494	MGMT	9.86843	9.7377	9.74252	9.36227	9.43878	9.20533	0.447425	1.48294e-07	1.05552e-06
270458	CRISPLD1	8.26114	8.56463	8.55909	7.9591	8.07711	8.0066	0.447345	2.00857e-07	1.39414e-06
610523	C14ORF142	9.42159	9.51877	9.52855	9.01484	9.1068	9.00551	0.447253	3.8426e-08	3.05761e-07
5420180	LOC347475	8.47193	8.46626	8.47602	8.0201	8.10465	7.94916	0.446766	4.14998e-06	2.25201e-05
4570739	WNT3A	8.96212	8.83289	8.78844	8.38753	8.54096	8.31469	0.446756	0.000599801	0.00204603
1820324	APAF1	9.74524	10.0068	9.9067	9.31744	9.51573	9.48552	0.446697	7.67778e-05	0.00032157
3440138	CLK1	9.91672	9.64314	9.9178	9.43259	9.51104	9.19402	0.446669	1.08001e-05	5.40733e-05
6450273	C1ORF41	10.8133	10.8133	10.7927	10.374	10.2111	10.4955	0.446196	5.3773e-08	4.15777e-07
3390020	MBTPS1	10.5999	10.7824	10.6682	10.3926	10.1695	10.1516	0.445614	9.10913e-08	6.77395e-07
4490524	ACSS2	11.4826	11.4303	11.3926	11.2463	11.1445	10.5793	0.445156	5.67269e-05	0.000244178
5570678	RPS27L	12.8274	12.946	12.9076	12.4147	12.3371	12.5953	0.44461	3.05047e-06	1.69842e-05
2600470	WDR60	9.44979	9.29985	9.20345	8.94175	8.8279	8.85113	0.444103	2.59537e-08	2.13157e-07
2480068	CD63	11.9298	12.0525	12.0525	11.5991	11.477	11.6264	0.44408	8.352e-06	4.28367e-05
4050593	MRC2	8.20643	8.2175	8.28094	7.82992	7.74018	7.80454	0.443411	4.42042e-11	6.03066e-10
1740433	MSL3L1	9.7465	9.88444	9.7517	9.33625	9.48552	9.23113	0.443247	3.24621e-08	2.62169e-07
4760338	CDC25B	10.5454	10.6666	10.5592	10.0416	10.0901	10.3099	0.443226	1.82502e-08	1.52957e-07
830411	PPME1	9.85983	9.99386	10.1102	9.39224	9.45116	9.79083	0.443208	4.36821e-06	2.36072e-05
4280632	GAS6	9.49274	9.22843	9.18682	8.88199	8.86608	8.83044	0.443157	7.688e-08	5.80806e-07
5810605	CCNI	14.4107	14.2803	14.2471	13.8851	13.941	13.7828	0.443039	3.02693e-09	2.9857e-08
5670458	PRR3	9.65377	9.37431	9.76942	9.09993	8.99895	9.36966	0.442987	0.000337133	0.00121567
3440386	ECM1	8.4702	8.5034	8.3575	8.02862	7.93072	8.04296	0.442935	4.79681e-10	5.42543e-09
7610296	HS.288735	8.513	8.20062	8.4909	7.94904	8.06554	7.86265	0.442431	1.37562e-07	9.85932e-07
4890093	BRP44L	10.8706	10.852	10.8201	10.3053	10.5316	10.3786	0.442393	2.56242e-07	1.74575e-06
1580093	SCYL1	11.6077	11.1893	11.2117	10.8918	10.7812	11.0092	0.442143	4.17055e-06	2.2611e-05
4610753	ENG	8.24716	8.25	8.38653	7.82286	7.84165	7.89277	0.44214	8.63417e-10	9.326e-09
2480296	SUGT1	10.0542	9.80174	9.92992	9.4229	9.48818	9.55195	0.440929	7.8521e-08	5.92261e-07
1660113	FNDC3A	9.17872	8.97763	9.08677	8.52942	8.701	8.69043	0.44076	1.61569e-06	9.48726e-06
3940059	C20ORF29	8.8415	8.76527	8.73334	8.25692	8.39407	8.36829	0.440283	9.08096e-08	6.75512e-07
6370377	C19ORF12	9.37453	9.51158	9.57985	8.98558	9.00026	9.15963	0.440164	5.06651e-08	3.93889e-07
70689	MTCH2	8.37017	8.55354	8.60338	7.94061	8.0985	8.16899	0.439665	5.13219e-09	4.85076e-08
4880168	PTTG1IP	12.6474	12.726	12.6497	12.0806	12.2314	12.3932	0.43932	3.42126e-08	2.75091e-07
60603	GLRB	8.18647	8.16506	8.15332	7.69454	7.75927	7.73341	0.439213	4.66982e-09	4.44916e-08
1690487	C3ORF70	8.51876	8.5094	8.50715	8.0022	8.09561	8.12037	0.439042	2.17399e-10	2.64261e-09
6180681	AKR7A2	12.0005	12.0776	12.0418	11.6305	11.6372	11.5354	0.438961	1.04713e-09	1.11679e-08
1260576	C1ORF198	9.53489	9.73856	9.67193	9.25593	9.13665	9.23618	0.438868	8.49392e-09	7.64775e-08
6280168	SERPINA3	8.11221	7.99718	8.14324	7.66658	7.55765	7.71206	0.438777	7.59857e-11	9.96584e-10
5260403	ST3GAL5	8.72593	8.80559	8.82083	8.33679	8.41273	8.28709	0.438579	1.3821e-08	1.1907e-07
2190753	C11ORF17	9.62085	9.74333	9.99223	9.3433	9.42025	9.27718	0.438564	0.000444093	0.00156106
5560706	STOX1	8.84607	9.06088	8.7871	8.52899	8.43392	8.4155	0.438552	3.2376e-08	2.61652e-07
620047	BNIP3L	8.83931	8.44568	8.46134	8.11804	8.14868	8.16452	0.438366	2.11583e-05	9.98516e-05
6380193	DLX3	8.78938	8.63742	8.72441	8.30028	8.30147	8.2344	0.438351	7.02577e-10	7.70078e-09
70047	ZC3H11B	10.3979	10.3052	10.33	9.96243	9.96619	9.78989	0.438205	4.87323e-07	3.15822e-06
5270601	SLITRK1	8.34452	8.39463	8.293	7.87432	8.00743	7.8377	0.437563	9.19609e-11	1.19033e-09
3800424	HS.334831	9.61121	9.18397	9.02425	8.73652	8.84541	8.92486	0.437549	1.04254e-05	5.23408e-05
940164	ASAP1	9.43096	9.19958	9.49455	8.97393	8.92916	8.9102	0.437264	3.3739e-07	2.24159e-06
2060450	NNT	9.55005	9.36752	9.38255	9.03649	8.99033	8.96265	0.436886	3.64202e-09	3.54967e-08
5900731	SFRS12	9.66789	9.5426	9.45481	9.03215	9.21513	9.10797	0.436685	5.03419e-08	3.91654e-07
1170301	SHANK3	8.95647	9.16217	9.00395	8.66069	8.64391	8.50865	0.43645	7.79585e-09	7.07555e-08
3890382	ST3GAL5	8.35265	8.27345	8.31182	7.94497	7.87351	7.8112	0.436082	1.03165e-11	1.55976e-10
4010451	TWSG1	9.41992	9.49455	9.36311	8.98423	8.96265	9.02277	0.435979	1.43134e-08	1.22867e-07
4210309	TMED5	11.0246	10.6834	10.6637	10.3527	10.4106	10.3006	0.435937	2.38005e-07	1.63007e-06
4670019	ITFG1	10.0725	10.28	10.3099	9.8565	9.87448	9.62383	0.435852	7.27581e-06	3.77437e-05
5490379	C11ORF60	8.9912	8.96508	9.05079	8.44267	8.59223	8.66469	0.435827	9.56388e-08	7.08771e-07
4640131	PQLC1	11.2979	11.2658	11.1207	10.7539	10.7088	10.9148	0.435641	1.64035e-08	1.39298e-07
6510689	HABP4	8.98791	9.12687	9.13047	8.60398	8.70308	8.63145	0.435581	2.70941e-07	1.83763e-06
1660047	SNX29	8.77037	8.56301	8.59754	8.34488	8.296	7.98359	0.435482	7.15415e-07	4.47879e-06
5900019	CRTC3	9.44802	9.20203	9.24057	8.88656	8.87061	8.82771	0.435248	9.00483e-08	6.70689e-07
4610414	SYAP1	9.81474	9.7984	9.85129	9.34713	9.33893	9.47301	0.435119	2.12309e-07	1.46805e-06
6550288	KTELC1	10.6824	10.5168	10.858	10.2067	10.2469	10.2985	0.435004	7.5901e-08	5.74324e-07
4220379	CRYZL1	8.63059	8.73636	8.74685	8.27253	8.35407	8.18223	0.434989	6.1505e-09	5.71097e-08
4730242	FAM181B	9.0099	8.80392	8.91183	8.46723	8.44075	8.51297	0.434901	6.30989e-09	5.83843e-08
130309	CDKN1B	9.61664	9.62425	9.78761	9.14001	9.34614	9.23798	0.43479	2.5213e-06	1.42483e-05
2190544	DPY19L4	9.09724	8.88505	8.96816	8.60398	8.62478	8.41761	0.434692	4.25638e-09	4.08805e-08
7510195	TGFB2	7.98482	8.08881	8.13478	7.62821	7.67457	7.60286	0.434255	3.03484e-11	4.24021e-10
6350608	PNMA1	9.50281	9.27904	9.45074	8.85854	8.8975	9.17415	0.434134	1.30654e-06	7.82869e-06
70403	C14ORF45	8.37347	8.44054	8.4273	7.994	7.95226	7.99379	0.433755	4.47936e-11	6.09706e-10
870451	ASB8	9.09572	8.8689	9.02388	8.59168	8.54053	8.55572	0.433523	4.75486e-09	4.52473e-08
7200358	FNDC3A	9.20642	8.86273	8.90587	8.52547	8.55415	8.59531	0.433361	1.29779e-06	7.7802e-06
4830253	BAT2L	9.20946	9.33169	9.34102	8.86686	8.83126	8.88419	0.433287	7.38548e-09	6.74433e-08
3450739	N6AMT2	9.19607	9.16636	9.45006	8.70546	8.92724	8.88039	0.433133	8.57863e-08	6.41763e-07
3610035	CD58	9.01291	8.86424	8.98341	8.46995	8.61339	8.47799	0.433081	7.37446e-08	5.59075e-07
