# Supplementary material for: Activin/Nodal signaling and NANOG orchestrate human embryonic stem cell fate decisions by controlling the H3K4me3 chromatin mark
Source: Genes Dev. 2015 Apr 1;29(7):702–17. doi: 10.1101/gad.255984.114 (PMC4387713; doi:10.1101/gad.255984.114)
Supplement: Supplemental Material [file supp_gad.255984.114_Table_S5.xlsx]

## Sheet: S5A-Down H3K4me3 DPY30 KD
Table S5A: H3K4me3 peaks decreased after knockdown of DPY30 (fold change < -1.5; padj<0.001)
Chromosome	Start	End	Length	Treatment	Control	Average treatment	Average control	log2FC	pval	padj	Distance to TSS (bp)	Gene Name	Gene Type	Gene Description
chr19	37094941	37097520	2580	1.05;5.72;7.98	3215.89;3538.24;3359.99	4.92	3371.38	-9.42	6.12534e-10	5.09859e-09	24	NM_001256838	ZNF382	protein-coding	zinc finger protein 382
chr9	99539161	99541680	2520	4.21;3.81;3.99	2411.14;2490.30;2522.69	4	2474.71	-9.27	3.67217e-10	3.85487e-09	-93	NM_014930	ZNF510	protein-coding	zinc finger protein 510
chrX	36981361	36982740	1380	0.00;1.91;0.00	200.41;151.93;165.70	0.64	172.68	-8.09	3.11753e-12	8.54937e-10	-44381	NM_001013736	FAM47C	protein-coding	family with sequence similarity 47, member C
chr9	114359761	114362580	2820	4.21;9.53;5.99	1571.08;1574.82;1586.36	6.57	1577.42	-7.91	1.99994e-10	3.18118e-09	540	NM_012212	PTGR1	protein-coding	prostaglandin reductase 1
chr19	23940241	23942220	1980	6.31;3.81;5.99	1172.34;1303.10;1344.19	5.37	1273.21	-7.89	9.52823e-11	2.47487e-09	462	NM_138286	ZNF681	protein-coding	zinc finger protein 681
chr4	118005601	118007520	1920	4.21;1.91;2.99	738.30;684.66;709.84	3.04	710.93	-7.87	2.58351e-11	1.65205e-09	175	NM_152402	TRAM1L1	protein-coding	translocation associated membrane protein 1-like 1
chr6	121654741	121656840	2100	3.16;5.72;3.99	982.32;999.24;997.11	4.29	992.89	-7.86	7.89046e-11	2.35608e-09	-145	NM_152730	TBC1D32	protein-coding	TBC1 domain family, member 32
chr3	25830001	25832520	2520	6.31;5.72;2.00	1014.51;1032.35;938.29	4.67	995.05	-7.73	1.00414e-10	2.55131e-09	269	NM_001145294	NGLY1	protein-coding	N-glycanase 1
chr5	114937141	114938460	1320	0.00;1.91;0.00	132.91;132.45;113.73	0.64	126.37	-7.64	7.7765e-13	6.53118e-10	-51	NR_109875	AC010226.4	ncRNA	uncharacterized LOC101927100
chr19	29283721	29285580	1860	1.05;7.62;3.99	820.33;674.92;822.60	4.22	772.62	-7.52	2.05133e-11	1.53814e-09	-171387	NR_027318	LINC00906	ncRNA	long intergenic non-protein coding RNA 906
chr7	86973241	86976060	2820	5.26;3.81;14.97	1418.44;1538.79;1450.08	8.01	1469.1	-7.52	1.9491e-10	3.18118e-09	157	NR_015381	TP53TG1	ncRNA	TP53 target 1 (non-protein coding)
chr15	100913221	100914420	1200	2.10;0.00;0.00	127.72;128.56;127.46	0.7	127.91	-7.51	2.77412e-12	8.3432e-10	-22898	NR_028139	SPATA41	ncRNA	spermatogenesis associated 41 (non-protein coding)
chr19	21182221	21184140	1920	10.52;1.91;5.99	972.97;1058.65;1057.90	6.14	1029.84	-7.39	1.17445e-10	2.7363e-09	-20245	NM_025189	ZNF430	protein-coding	zinc finger protein 430
chr6	131667601	131670120	2520	6.31;5.72;9.98	1211.80;1255.38;1205.95	7.34	1224.38	-7.38	1.27638e-10	2.7363e-09	97562	NM_004842	AKAP7	protein-coding	A kinase (PRKA) anchor protein 7
chr3	75690121	75691380	1260	0.00;0.00;2.99	178.60;151.93;148.05	1	159.53	-7.32	8.98307e-13	6.53118e-10	10837	NR_031714	MIR1324	ncRNA	microRNA 1324
chr19	58739221	58741320	2100	8.41;1.91;3.99	783.98;781.08;711.80	4.77	758.96	-7.31	6.29032e-11	2.26095e-09	201	NM_014480	ZNF544	protein-coding	zinc finger protein 544
chr17	76479901	76482240	2340	2.10;7.62;17.96	1517.09;1369.33;1411.84	9.23	1432.75	-7.28	1.48449e-10	2.80351e-09	79	NR_102401	DNAH17-AS1	ncRNA	DNAH17 antisense RNA 1
chr15	29076601	29078520	1920	2.10;0.00;5.99	419.51;401.25;431.40	2.7	417.39	-7.27	3.21915e-11	1.78547e-09	16260	NR_047567	GOLGA6L7P	pseudo	golgin A6 family-like 7, pseudogene
chrX	100804681	100807260	2580	8.41;13.34;3.99	1301.10;1334.27;1316.74	8.58	1317.37	-7.26	1.30581e-10	2.7363e-09	457	NM_016608	ARMCX1	protein-coding	armadillo repeat containing, X-linked 1
chr8	19170841	19172700	1860	4.21;2.86;2.00	482.85;461.64;421.59	3.02	455.36	-7.24	2.39894e-11	1.61868e-09	284	NM_001174159	SH2D4A	protein-coding	SH2 domain containing 4A
chr14	19686241	19686840	600	0.00;0.95;0.00	57.11;42.85;42.16	0.32	47.37	-7.22	8.29844e-12	1.20224e-09	-5525	NR_073460	BMS1P17	pseudo	BMS1 pseudogene 17
chr12	109162021	109163400	1380	2.10;0.00;2.00	214.95;178.23;218.64	1.37	203.94	-7.22	1.66191e-12	7.37805e-10	-37385	NM_014325	CORO1C	protein-coding	coronin, actin binding protein, 1C
chr9	107752981	107754660	1680	5.26;1.91;0.00	409.13;266.85;321.59	2.39	332.52	-7.12	1.26789e-09	8.19669e-09	-63294	NM_005502	ABCA1	protein-coding	ATP-binding cassette, sub-family A (ABC1), member 1
chr7	77044621	77046420	1800	2.10;5.72;0.00	363.44;329.18;379.43	2.61	357.35	-7.1	7.36423e-12	1.11561e-09	196	NM_017439	GSAP	protein-coding	gamma-secretase activating protein
chr1	149155741	149157180	1440	0.00;0.00;3.99	191.06;186.02;161.77	1.33	179.62	-7.08	9.14831e-13	6.53118e-10	-1474	NR_103751	NBPF23P	pseudo	neuroblastoma breakpoint family, member 23, pseudogene
chr2	211089121	211090980	1860	4.21;4.76;3.99	596.04;557.08;527.48	4.32	560.2	-7.02	2.45604e-11	1.62696e-09	164	NM_001608	ACADL	protein-coding	acyl-CoA dehydrogenase, long chain
chr1	36590281	36591420	1140	1.05;1.91;0.00	112.15;118.82;143.15	0.99	124.7	-6.98	7.84328e-13	6.53118e-10	24264	NR_073098	TRAPPC3	protein-coding	trafficking protein particle complex 3
chr2	171773041	171775320	2280	8.41;2.86;4.99	620.96;681.74;682.39	5.42	661.7	-6.93	4.52658e-11	2.02946e-09	-10767	NM_001201428	GORASP2	protein-coding	golgi reassembly stacking protein 2, 55kDa
chr4	174429721	174431700	1980	3.16;4.76;7.98	686.38;576.56;666.70	5.3	643.21	-6.92	1.53578e-11	1.50812e-09	20667	NM_021973	HAND2	protein-coding	heart and neural crest derivatives expressed 2
chr1	6544441	6546900	2460	16.83;8.58;8.98	1369.64;1368.35;1333.41	11.46	1357.13	-6.89	1.34225e-10	2.7363e-09	-142	NM_001265593	PLEKHG5	protein-coding	pleckstrin homology domain containing, family G (with RhoGef domain) member 5
chr16	32822221	32824080	1860	2.10;3.81;2.99	350.98;328.21;340.22	2.97	339.8	-6.84	1.63356e-11	1.50812e-09	73312	NR_003083	SLC6A10P	pseudo	solute carrier family 6 (neurotransmitter transporter), member 10, pseudogene
chr5	54179281	54180180	900	0.00;0.00;2.00	73.73;79.86;67.65	0.67	73.75	-6.79	1.16961e-13	6.03448e-10	101683	NM_007036	ESM1	protein-coding	endothelial cell-specific molecule 1
chr1	45082321	45083640	1320	2.10;0.00;2.00	167.18;145.11;142.16	1.37	151.49	-6.79	7.80831e-13	6.53118e-10	57118	NM_024587	TMEM53	protein-coding	transmembrane protein 53
chr4	169400821	169402320	1500	2.10;5.72;0.00	278.29;269.77;305.90	2.61	284.65	-6.77	6.53091e-12	1.06224e-09	67	NM_001012967	DDX60L	protein-coding	DEAD (Asp-Glu-Ala-Asp) box polypeptide 60-like
chr17	41362801	41365200	2400	7.36;7.62;23.95	1478.67;1351.80;1377.53	12.98	1402.66	-6.76	1.35864e-10	2.7363e-09	107	NM_145041	TMEM106A	protein-coding	transmembrane protein 106A
chr4	75718801	75720120	1320	2.10;1.91;0.00	131.88;145.11;147.07	1.34	141.35	-6.72	1.77987e-12	7.49818e-10	421	NM_001729	BTC	protein-coding	betacellulin
chr19	38182141	38184060	1920	6.31;2.86;13.97	727.91;865.81;843.18	7.71	812.3	-6.72	1.97672e-11	1.52082e-09	115	NM_152605	ZNF781	protein-coding	zinc finger protein 781
chr10	90966541	90968760	2220	6.31;20.96;2.00	1028.01;987.55;920.64	9.76	978.73	-6.65	8.36881e-11	2.3615e-09	-580	NM_003956	CH25H	protein-coding	cholesterol 25-hydroxylase
chr15	72476101	72477540	1440	0.00;3.81;3.99	299.06;235.69;224.52	2.6	253.09	-6.6	2.79802e-11	1.70195e-09	13315	NM_001012642	GRAMD2	protein-coding	GRAM domain containing 2
chr9	68454061	68456460	2400	15.78;10.48;15.97	1207.65;1396.60;1498.12	14.08	1367.46	-6.6	7.80523e-11	2.35608e-09	-886	NR_033907	LOC642236	pseudo	FSHD region gene 1 pseudogene
chrX	138276241	138277920	1680	4.21;5.72;3.99	475.58;407.10;444.14	4.64	442.27	-6.58	8.16818e-12	1.1932e-09	10104	NM_001139498	FGF13	protein-coding	fibroblast growth factor 13
chr13	99403861	99405660	1800	10.52;1.91;5.99	696.76;523.97;514.73	6.14	578.49	-6.56	3.09334e-10	3.82006e-09	168	NM_005073	SLC15A1	protein-coding	solute carrier family 15 (oligopeptide transporter), member 1
chr7	89747341	89750220	2880	17.88;17.15;12.97	1423.63;1409.26;1494.20	16	1442.36	-6.49	1.56144e-10	2.8696e-09	67	NR_003551	DPY19L2P4	pseudo	DPY19L2 pseudogene 4
chr22	38220181	38221740	1560	0.00;7.62;0.00	246.10;222.05;215.70	2.54	227.95	-6.49	4.29871e-12	9.53695e-10	1572	NM_003614	GALR3	protein-coding	galanin receptor 3
chr5	67583341	67585080	1740	0.00;5.72;4.99	356.17;287.31;299.04	3.57	314.17	-6.46	4.27769e-12	9.52254e-10	-41	NM_181524	PIK3R1	protein-coding	phosphoinositide-3-kinase, regulatory subunit 1 (alpha)
chr2	27345841	27347460	1620	9.47;4.76;2.99	508.81;467.48;495.13	5.74	490.47	-6.42	2.65995e-11	1.67616e-09	-6	NM_032604	ABHD1	protein-coding	abhydrolase domain containing 1
chr1	166889281	166891080	1800	2.10;5.72;7.98	466.24;418.78;447.08	5.27	444.04	-6.4	2.4174e-11	1.62281e-09	-44527	NM_053053	TADA1	protein-coding	transcriptional adaptor 1
chr17	16570201	16571280	1080	0.00;3.81;0.00	106.95;107.13;99.03	1.27	104.37	-6.36	1.41387e-12	7.05533e-10	-13574	NM_020787	ZNF624	protein-coding	zinc finger protein 624
chr12	104609101	104610600	1500	4.21;3.81;2.00	308.40;254.19;238.25	3.34	266.95	-6.32	5.25737e-12	1.0006e-09	294	NM_001093771	TXNRD1	protein-coding	thioredoxin reductase 1
chr9	124131661	124132860	1200	0.00;0.00;3.99	119.41;100.31;92.16	1.33	103.96	-6.29	6.6989e-13	6.53118e-10	321	NR_073037	STOM	protein-coding	stomatin
chrX	47929981	47931720	1740	8.41;1.91;5.99	393.55;403.20;460.81	5.44	419.19	-6.27	7.41541e-12	1.11809e-09	174	NM_001190255	ZNF630	protein-coding	zinc finger protein 630
chr14	103673161	103674600	1440	2.10;0.00;6.99	242.98;203.55;248.05	3.03	231.53	-6.26	2.06093e-12	7.64173e-10	-18516	NR_033938	LINC00605	ncRNA	long intergenic non-protein coding RNA 605
chr19	53695561	53697120	1560	3.16;0.00;11.98	293.86;390.54;458.85	5.04	381.08	-6.24	1.62425e-09	9.67725e-09	278	NM_024733	ZNF665	protein-coding	zinc finger protein 665
chr15	83348701	83350260	1560	3.16;0.00;7.98	285.56;263.93;288.25	3.71	279.25	-6.23	1.18677e-11	1.37402e-09	29179	NM_001278511	AP3B2	protein-coding	adaptor-related protein complex 3, beta 2 subunit
chr20	44746201	44748300	2100	8.41;7.62;3.99	474.54;499.62;521.60	6.68	498.59	-6.22	3.3281e-11	1.79827e-09	345	NM_152854	CD40	protein-coding	CD40 molecule, TNF receptor superfamily member 5
chrX	129304501	129306420	1920	6.31;5.72;19.96	819.29;804.46;746.12	10.66	789.96	-6.21	7.03768e-11	2.35608e-09	-312	NM_004794	RAB33A	protein-coding	RAB33A, member RAS oncogene family
chr15	78235921	78237840	1920	7.36;3.81;12.97	537.89;589.22;616.70	8.05	581.27	-6.17	1.80443e-11	1.50812e-09	-17693	NR_027024	LOC645752	pseudo	golgin A6 family, member A pseudogene
chr15	98835541	98836800	1260	0.00;2.86;3.99	160.95;171.41;158.83	2.28	163.73	-6.16	6.36914e-12	1.0588e-09	221440	NM_182562	FAM169B	protein-coding	family with sequence similarity 169, member B
chr11	76750381	76751400	1020	0.00;1.91;2.00	99.69;100.31;75.49	1.3	91.83	-6.14	4.05308e-12	9.42494e-10	5506	NM_138706	B3GNT6	protein-coding	UDP-GlcNAc:betaGal beta-1,3-N-acetylglucosaminyltransferase 6 (core 3 synthase)
chr6	106439401	106441020	1620	3.16;10.48;0.00	315.67;278.54;368.65	4.55	320.95	-6.14	8.32402e-12	1.20224e-09	-93984	NM_001198	PRDM1	protein-coding	PR domain containing 1, with ZNF domain
chrX	49086661	49087860	1200	0.00;0.00;5.99	129.80;142.19;135.30	2	135.76	-6.09	2.20833e-12	7.83579e-10	2572	NM_001256790	CACNA1F	protein-coding	calcium channel, voltage-dependent, L type, alpha 1F subunit
chr7	39453001	39454740	1740	2.10;9.53;3.99	384.20;325.29;347.08	5.21	352.19	-6.08	4.52171e-12	9.74341e-10	-7926	NR_046711	POU6F2-AS1	ncRNA	POU6F2 antisense RNA 1
chr3	197280841	197283720	2880	29.45;13.34;29.94	1562.78;1656.63;1664.80	24.24	1628.07	-6.07	1.76866e-10	3.1226e-09	577	NM_203314	BDH1	protein-coding	3-hydroxybutyrate dehydrogenase, type 1
chr9	135644041	135646380	2340	3.16;12.39;13.97	646.92;632.07;701.02	9.84	660	-6.07	4.655e-11	2.02946e-09	-99423	NM_022779	DDX31	protein-coding	DEAD (Asp-Glu-Ala-Asp) box polypeptide 31
chr19	53699941	53701380	1440	7.36;1.91;2.00	226.37;243.48;287.27	3.75	252.37	-6.07	3.29149e-12	8.69085e-10	-4042	NM_024733	ZNF665	protein-coding	zinc finger protein 665
chr17	6357901	6359400	1500	0.00;5.72;7.98	331.25;289.25;296.10	4.57	305.53	-6.06	6.15096e-12	1.05018e-09	10916	NM_019013	FAM64A	protein-coding	family with sequence similarity 64, member A
chr2	163174441	163175940	1500	6.31;3.81;2.00	252.33;261.98;261.78	4.04	258.7	-6	5.56698e-12	1.01473e-09	27	NM_022168	IFIH1	protein-coding	interferon induced with helicase C domain 1
chr19	36735481	36736920	1440	6.31;5.72;0.00	278.29;224.00;266.68	4.01	256.32	-6	2.39179e-12	7.93602e-10	-30215	NM_001042474	ZNF565	protein-coding	zinc finger protein 565
chr10	125731921	125732940	1020	4.21;0.00;0.00	91.38;88.63;83.34	1.4	87.78	-5.97	3.55074e-13	6.17618e-10	-80931	NM_198148	CPXM2	protein-coding	carboxypeptidase X (M14 family), member 2
chr9	35406121	35407440	1320	4.21;1.91;1.00	142.26;131.48;146.09	2.37	139.94	-5.88	1.75876e-12	7.46805e-10	29	NR_003581	ATP8B5P	pseudo	ATPase, class I, type 8B, member 5, pseudogene
chr16	74440441	74441760	1320	1.05;1.91;3.99	140.18;122.71;147.07	2.32	136.65	-5.88	7.49673e-13	6.53118e-10	14267	NM_001011880	CLEC18B	protein-coding	C-type lectin domain family 18, member B
chr6	27063781	27065820	2040	21.04;16.20;8.98	969.86;849.26;848.09	15.41	889.07	-5.85	3.49834e-11	1.82329e-09	35774	NM_021058	HIST1H2BJ	protein-coding	histone cluster 1, H2bj
chr4	174427321	174428700	1380	2.10;1.91;5.99	188.99;218.16;151.97	3.33	186.37	-5.81	9.82344e-11	2.51525e-09	23367	NM_021973	HAND2	protein-coding	heart and neural crest derivatives expressed 2
chr8	145240081	145241280	1200	0.00;3.81;3.99	123.57;140.24;169.62	2.6	144.48	-5.8	1.61362e-11	1.50812e-09	37133	NM_001288814	MROH1	protein-coding	maestro heat-like repeat family member 1
chr6	28504321	28505940	1620	8.41;9.53;6.99	456.89;464.56;410.81	8.31	444.09	-5.74	2.30827e-11	1.59286e-09	11342	NM_003996	GPX5	protein-coding	glutathione peroxidase 5 (epididymal androgen-related protein)
chr10	43915861	43916880	1020	2.10;0.00;2.00	82.03;73.04;55.89	1.37	70.32	-5.69	7.33412e-11	2.35608e-09	-11675	NM_001098204	HNRNPF	protein-coding	heterogeneous nuclear ribonucleoprotein F
chr4	74701621	74703360	1740	10.52;20.96;5.99	633.42;591.17;685.33	12.49	636.64	-5.67	2.95814e-11	1.73842e-09	218	NM_002993	CXCL6	protein-coding	chemokine (C-X-C motif) ligand 6
chr19	46502761	46504920	2160	19.98;15.25;15.97	834.87;836.59;910.84	17.07	860.77	-5.66	5.28432e-11	2.08049e-09	5122	NM_001267723	CCDC61	protein-coding	coiled-coil domain containing 61
chr9	35675341	35676360	1020	2.10;0.00;3.99	125.65;84.73;88.24	2.03	99.54	-5.61	8.42795e-10	6.30277e-09	1936	NM_001216	CA9	protein-coding	carbonic anhydrase IX
chr16	5037121	5038440	1320	2.10;1.91;5.99	152.64;133.43;189.23	3.33	158.43	-5.57	1.02383e-10	2.58074e-09	29463	NM_014692	SEC14L5	protein-coding	SEC14-like 5 (S. cerevisiae)
chr16	55794061	55795440	1380	4.21;2.86;7.98	241.94;237.64;230.41	5.02	236.66	-5.56	1.00083e-11	1.30597e-09	240	NR_003276	CES1P1	pseudo	carboxylesterase 1 pseudogene 1
chr11	57243361	57244980	1620	6.31;7.62;3.99	295.94;261.01;281.39	5.98	279.45	-5.55	5.97194e-12	1.03822e-09	16161	NM_178570	RTN4RL2	protein-coding	reticulon 4 receptor-like 2
chr8	144659521	144661260	1740	6.31;3.81;5.99	305.29;216.21;227.46	5.37	249.65	-5.54	4.80428e-10	4.61714e-09	130	NM_001286829	NAPRT1	protein-coding	nicotinate phosphoribosyltransferase domain containing 1
chr4	46125601	46126920	1320	6.31;1.91;2.00	143.30;139.27;190.21	3.4	157.59	-5.53	1.06581e-10	2.64459e-09	-179	NM_173536	GABRG1	protein-coding	gamma-aminobutyric acid (GABA) A receptor, gamma 1
chr1	147825721	147827280	1560	5.26;3.81;2.00	200.41;138.30;172.56	3.69	170.42	-5.53	1.59917e-10	2.91393e-09	-19823	NR_049810	MIR5087	ncRNA	microRNA 5087
chr5	78407161	78408840	1680	0.00;11.43;10.98	317.75;341.84;353.94	7.47	337.84	-5.5	2.08426e-11	1.54237e-09	397	NM_001713	BHMT	protein-coding	betaine--homocysteine S-methyltransferase
chr5	140206501	140208660	2160	17.88;12.39;12.97	638.61;633.05;690.23	14.41	653.96	-5.5	5.32854e-11	2.08135e-09	74	NM_031849	PCDHA6	protein-coding	protocadherin alpha 6
chr13	97645801	97647180	1380	2.10;7.62;2.00	174.45;188.94;160.79	3.91	174.73	-5.48	1.52661e-12	7.30268e-10	113	NM_080818	OXGR1	protein-coding	oxoglutarate (alpha-ketoglutarate) receptor 1
chr2	187713001	187714680	1680	6.31;7.62;3.99	288.67;270.75;221.58	5.98	260.33	-5.45	4.64307e-12	9.82134e-10	56	NM_182521	ZSWIM2	protein-coding	zinc finger, SWIM-type containing 2
chr12	124245721	124247580	1860	8.41;16.20;3.99	381.09;415.86;429.44	9.54	408.8	-5.42	1.28106e-11	1.42387e-09	-391	NM_207437	DNAH10	protein-coding	dynein, axonemal, heavy chain 10
chr16	9766441	9771840	5400	71.52;66.70;76.85	3111.02;2970.45;3050.17	71.69	3043.88	-5.41	3.98471e-10	4.00767e-09	-110893	NR_106988	MIR7641-2	ncRNA	microRNA mir-7641-2
chr22	21386041	21387480	1440	4.21;7.62;3.99	231.56;201.60;196.09	5.27	209.75	-5.31	1.86011e-12	7.64173e-10	86	NM_004173	SLC7A4	protein-coding	solute carrier family 7, member 4
chr19	12250021	12251520	1500	6.31;11.43;1.00	235.71;235.69;254.92	6.25	242.11	-5.28	1.03179e-11	1.31665e-09	451	NM_001203250	ZNF20	protein-coding	zinc finger protein 20
chrX	113818981	113819640	660	2.10;3.81;0.00	64.38;71.10;92.16	1.97	75.88	-5.27	1.03972e-10	2.60349e-09	760	NM_001256760	HTR2C	protein-coding	5-hydroxytryptamine (serotonin) receptor 2C, G protein-coupled
chr7	100875541	100876200	660	3.16;0.00;2.00	58.15;66.23;72.55	1.72	65.64	-5.26	1.48638e-13	6.03448e-10	5356	NM_014343	CLDN15	protein-coding	claudin 15
chr17	48585121	48586740	1620	2.10;11.43;8.98	292.83;303.86;265.70	7.51	287.46	-5.26	8.77295e-12	1.23527e-09	186	NM_032133	MYCBPAP	protein-coding	MYCBP associated protein
chr2	87088381	87089700	1320	1.05;7.62;3.99	160.95;158.75;160.79	4.22	160.16	-5.25	6.29719e-12	1.0588e-09	6	NM_172102	CD8B	protein-coding	CD8b molecule
chr9	86755081	86756580	1500	4.21;3.81;11.98	249.21;280.49;230.41	6.67	253.37	-5.25	3.31843e-12	8.70069e-10	160194	NM_024945	RMI1	protein-coding	RecQ mediated genome instability 1
chr13	19202101	19203900	1800	10.52;11.43;12.97	423.66;401.25;480.42	11.64	435.11	-5.22	8.14827e-12	1.19184e-09	111238	NR_047508	LINC00417	ncRNA	long intergenic non-protein coding RNA 417
chr12	57868861	57870120	1260	2.10;3.81;5.99	148.49;158.75;122.56	3.97	143.26	-5.17	1.20655e-12	6.81981e-10	2237	NM_001080156	ARHGAP9	protein-coding	Rho GTPase activating protein 9
chr11	122426761	122428260	1500	11.57;2.86;2.00	200.41;185.04;202.95	5.47	196.14	-5.16	5.54032e-12	1.01473e-09	-98887	NM_032873	UBASH3B	protein-coding	ubiquitin associated and SH3 domain containing B
chr7	27290641	27292320	1680	7.36;3.81;6.99	234.68;210.37;198.05	6.05	214.36	-5.15	2.06531e-12	7.64173e-10	9317	NM_001989	EVX1	protein-coding	even-skipped homeobox 1
chr18	14640421	14641980	1560	12.62;17.15;16.97	522.31;548.32;588.27	15.58	552.96	-5.15	2.63028e-11	1.66418e-09	-97602	NM_001137671	POTEC	protein-coding	POTE ankyrin domain family, member C
chr1	38200261	38201820	1560	16.83;9.53;13.97	440.28;423.65;442.18	13.44	435.37	-5.02	3.27581e-11	1.79477e-09	29783	NM_001099439	EPHA10	protein-coding	EPH receptor A10
chrX	101379781	101381700	1920	16.83;13.34;14.97	477.66;455.79;463.75	15.05	465.73	-4.95	1.38575e-11	1.48874e-09	81	NM_080390	TCEAL2	protein-coding	transcription elongation factor A (SII)-like 2
chr9	127215121	127216500	1380	4.21;11.43;7.98	268.94;217.18;230.41	7.88	238.84	-4.92	2.87412e-12	8.4162e-10	-38059	NM_002799	PSMB7	protein-coding	proteasome (prosome, macropain) subunit, beta type, 7
chr19	55666861	55668960	2100	18.93;20.01;15.97	562.81;486.96;610.82	18.3	553.53	-4.92	1.76114e-11	1.50812e-09	1189	NM_000363	TNNI3	protein-coding	troponin I type 3 (cardiac)
chr19	2252821	2254380	1560	11.57;5.72;13.97	304.25;341.84;287.27	10.42	311.12	-4.9	4.28347e-12	9.52254e-10	2821	NM_144616	JSRP1	protein-coding	junctional sarcoplasmic reticulum protein 1
chr7	104623741	104625420	1680	0.00;5.72;11.98	168.22;199.65;155.89	5.9	174.59	-4.89	1.6021e-12	7.35491e-10	7031	NR_039981	LINC01004	ncRNA	long intergenic non-protein coding RNA 1004
chr16	33777541	33778620	1080	3.16;1.91;4.99	94.49;87.65;108.83	3.35	96.99	-4.86	3.93031e-13	6.21105e-10	184422	NR_038368	LINC00273	ncRNA	long intergenic non-protein coding RNA 273
chr3	195999661	196001340	1680	12.62;7.62;5.99	254.41;229.84;275.51	8.74	253.25	-4.86	3.41701e-12	8.80736e-10	14083	NM_005017	PCYT1A	protein-coding	phosphate cytidylyltransferase 1, choline, alpha
chr11	75690061	75693960	3900	64.16;51.46;70.86	1723.73;1829.02;1780.49	62.16	1777.75	-4.84	2.37624e-10	3.23106e-09	165799	NM_003369	UVRAG	protein-coding	UV radiation resistance associated
chr6	42878461	42880560	2100	25.24;26.68;31.94	726.87;760.63;829.46	27.95	772.32	-4.79	5.83679e-11	2.16519e-09	-4216	NM_138296	PTCRA	protein-coding	pre T-cell antigen receptor alpha
chr1	10698241	10699680	1440	4.21;11.43;5.99	224.29;195.76;170.60	7.21	196.88	-4.77	3.45307e-12	8.80736e-10	157772	NM_001079843	CASZ1	protein-coding	castor zinc finger 1
chr16	34760101	34760940	840	1.05;1.91;3.99	80.99;49.67;58.83	2.32	63.16	-4.77	1.90081e-09	1.07711e-08	-19681	NR_034018	RP11-80F22.15	ncRNA	uncharacterized LOC100130700
chr11	76032421	76033860	1440	5.26;9.53;9.98	256.48;190.89;223.54	8.26	223.64	-4.76	1.20245e-11	1.37732e-09	58739	NM_004705	PRKRIR	protein-coding	protein-kinase, interferon-inducible double stranded RNA dependent inhibitor, repressor of (P58 repressor)
chr1	32826781	32828520	1740	6.31;17.15;18.96	466.24;326.26;351.00	14.14	381.17	-4.75	1.17349e-09	7.82215e-09	193	NM_001167676	FAM229A	protein-coding	family with sequence similarity 229, member A
chr11	6607441	6608700	1260	4.21;7.62;3.99	123.57;149.01;151.97	5.27	141.52	-4.75	8.80485e-13	6.53118e-10	16809	NM_015324	RRP8	protein-coding	ribosomal RNA processing 8, methyltransferase, homolog (yeast)
chr5	58233121	58234020	900	0.00;0.00;8.98	82.03;73.04;82.36	2.99	79.14	-4.72	2.31284e-13	6.03448e-10	62188	NM_001197223	PDE4D	protein-coding	phosphodiesterase 4D, cAMP-specific
chr9	88137181	88138320	1140	8.41;3.81;2.00	122.53;107.13;121.58	4.74	117.08	-4.63	1.3542e-12	7.05533e-10	219193	NM_001286715	AGTPBP1	protein-coding	ATP/GTP binding protein 1
chr17	37182661	37184460	1800	28.40;28.59;30.94	743.49;633.05;776.51	29.31	717.68	-4.61	2.232e-11	1.57132e-09	-2598	NR_033753	LRRC37A11P	pseudo	leucine rich repeat containing 37, member A11, pseudogene
chr1	205399441	205400520	1080	5.26;3.81;3.99	99.69;94.47;121.58	4.35	105.24	-4.6	1.06815e-12	6.53118e-10	-8767	NM_001199051	LEMD1	protein-coding	LEM domain containing 1
chr17	8217721	8219940	2220	31.55;38.12;29.94	882.63;709.01;747.10	33.2	779.58	-4.55	3.4359e-11	1.81292e-09	4691	NM_025014	ARHGEF15	protein-coding	Rho guanine nucleotide exchange factor (GEF) 15
chr16	46823401	46825020	1620	46.28;24.78;19.96	633.42;665.19;675.53	30.34	658.04	-4.44	5.40759e-11	2.09352e-09	40863	NM_001001436	C16orf87	protein-coding	chromosome 16 open reading frame 87
chr1	228246481	228249480	3000	58.90;60.03;53.89	1331.22;1169.67;1202.03	57.61	1234.31	-4.42	1.36995e-10	2.7363e-09	-22380	NM_001658	ARF1	protein-coding	ADP-ribosylation factor 1
chr6	79619761	79621260	1500	6.31;15.25;24.95	347.86;284.38;330.41	15.5	320.89	-4.37	4.86996e-12	9.82134e-10	43250	NM_001010844	IRAK1BP1	protein-coding	interleukin-1 receptor-associated kinase 1 binding protein 1
chr6	34170181	34171140	960	6.31;3.81;2.00	75.80;96.42;71.57	4.04	81.26	-4.33	2.06089e-11	1.53814e-09	-33916	NM_145903	HMGA1	protein-coding	high mobility group AT-hook 1
chr14	48723241	48730860	7620	129.37;85.76;62.88	2041.48;1724.81;1810.89	92.67	1859.06	-4.33	1.92656e-10	3.18118e-09	-462834	NR_039996	LINC00648	ncRNA	long intergenic non-protein coding RNA 648
chr13	96204001	96206760	2760	93.61;117.21;77.85	2024.86;1869.92;1863.83	96.22	1919.54	-4.32	2.03541e-10	3.18118e-09	434	NM_006984	CLDN10	protein-coding	claudin 10
chr21	15095641	15096600	960	2.10;5.72;5.99	82.03;101.29;83.34	4.6	88.89	-4.27	4.24045e-13	6.24752e-10	-389	NR_107036	MIR8069	ncRNA	microRNA mir-8069
chr5	131991661	131992440	780	4.21;5.72;0.00	80.99;54.54;53.92	3.31	63.15	-4.25	1.81802e-09	1.0461e-08	-1814	NM_002188	IL13	protein-coding	interleukin 13
chr10	69038341	69040680	2340	42.07;24.78;11.98	555.54;442.16;477.48	26.27	491.72	-4.23	1.56113e-11	1.50812e-09	353719	NM_178011	LRRTM3	protein-coding	leucine rich repeat transmembrane neuronal 3
chr6	29854801	29856660	1860	13.67;32.40;13.97	385.24;324.31;374.53	20.01	361.36	-4.17	8.22827e-12	1.19887e-09	194	NR_001434	HLA-H	pseudo	major histocompatibility complex, class I, H (pseudogene)
chr6	27646741	27649800	3060	43.12;36.21;34.93	705.07;709.99;610.82	38.09	675.29	-4.15	2.65147e-11	1.67175e-09	-13543	NR_038293	LINC01012	ncRNA	long intergenic non-protein coding RNA 1012
chr19	47982421	47984340	1920	26.29;17.15;39.92	452.74;493.78;523.56	27.79	490.02	-4.14	2.02403e-11	1.53103e-09	4140	NM_007059	KPTN	protein-coding	kaptin (actin binding protein)
chr22	48892441	48893520	1080	4.21;1.91;8.98	105.92;80.84;76.47	5.03	87.74	-4.12	1.25174e-10	2.7363e-09	7709	NM_001082967	FAM19A5	protein-coding	family with sequence similarity 19 (chemokine (C-C motif)-like), member A5
chr5	174486601	174487380	780	7.36;0.00;3.99	74.76;49.67;68.63	3.78	64.36	-4.09	3.48134e-10	3.83962e-09	-64257	NR_046113	FLJ16171	ncRNA	FLJ16171 protein
chr10	21241861	21243660	1800	9.47;6.67;17.96	206.64;203.55;169.62	11.37	193.27	-4.09	1.99613e-12	7.64173e-10	-56230	NM_006393	NEBL	protein-coding	nebulette
chr16	2042041	2043960	1920	28.40;54.32;27.95	646.92;564.87;666.70	36.89	626.16	-4.09	2.45163e-11	1.62595e-09	3055	NM_004209	SYNGR3	protein-coding	synaptogyrin 3
chr10	130008061	130009680	1620	42.07;39.07;51.90	740.37;718.75;719.65	44.35	726.26	-4.03	7.66619e-11	2.35608e-09	-84403	NM_001145966	MKI67	protein-coding	marker of proliferation Ki-67
chr20	62673181	62674560	1380	14.72;12.39;16.97	277.25;226.92;204.91	14.69	236.36	-4.01	5.88177e-11	2.1727e-09	7108	NM_018419	SOX18	protein-coding	SRY (sex determining region Y)-box 18
chrX	102808861	102810720	1860	52.59;35.26;49.90	663.53;725.57;760.83	45.92	716.64	-3.96	4.61993e-11	2.02946e-09	-30628	NM_024863	TCEAL4	protein-coding	transcription elongation factor A (SII)-like 4
chr1	187609741	187612920	3180	56.79;95.29;111.78	1428.83;1218.37;1335.37	87.96	1327.52	-3.92	7.87174e-11	2.35608e-09	813299	NM_024420	PLA2G4A	protein-coding	phospholipase A2, group IVA (cytosolic, calcium-dependent)
chr8	72916561	72918360	1800	21.04;51.46;60.88	728.95;667.13;620.62	44.46	672.24	-3.92	3.6302e-11	1.85099e-09	31333	NR_046948	RNU6-83P	snRNA	RNA, U6 small nuclear 83, pseudogene
chr1	116370241	116371980	1740	14.72;28.59;27.95	375.90;322.37;364.73	23.75	354.33	-3.9	7.07576e-12	1.10576e-09	12222	NM_001111061	NHLH2	protein-coding	nescient helix loop helix 2
chr12	10305541	10307340	1800	31.55;34.30;51.90	659.38;533.71;562.78	39.25	585.29	-3.9	2.136e-11	1.55984e-09	-16757	NM_001079815	TMEM52B	protein-coding	transmembrane protein 52B
chr19	6463681	6465360	1680	35.76;30.49;36.93	554.50;534.68;443.16	34.39	510.78	-3.89	1.93739e-11	1.51172e-09	261	NM_139161	CRB3	protein-coding	crumbs homolog 3 (Drosophila)
chr2	160653541	160655460	1920	54.69;81.95;70.86	997.89;1000.21;971.62	69.17	989.91	-3.84	1.25616e-10	2.7363e-09	265	NM_001198764	CD302	protein-coding	CD302 molecule
chrX	74407981	74409420	1440	18.93;20.96;17.96	264.79;279.51;271.58	19.29	271.96	-3.82	1.81949e-11	1.50812e-09	-32526	NM_001271699	ABCB7	protein-coding	ATP-binding cassette, sub-family B (MDR/TAP), member 7
chr22	43546861	43548300	1440	9.47;20.01;9.98	204.56;187.97;164.72	13.15	185.75	-3.82	2.03877e-12	7.64173e-10	61	NM_000714	TSPO	protein-coding	translocator protein (18kDa)
chr3	49458601	49460880	2280	110.43;106.73;141.72	1699.84;1732.60;1601.07	119.63	1677.84	-3.81	1.52447e-10	2.83588e-09	370	NM_001164711	AMT	protein-coding	aminomethyltransferase
chr2	27664921	27665880	960	6.31;3.81;5.99	97.61;59.41;66.67	5.37	74.56	-3.8	5.67584e-09	2.68426e-08	168	NM_173853	KRTCAP3	protein-coding	keratinocyte associated protein 3
chr9	99976321	99980160	3840	88.35;84.81;78.85	1184.80;1116.11;1202.03	84	1167.65	-3.8	1.59174e-10	2.90461e-09	-22467	NR_036527	LOC100499484-C9ORF174	ncRNA	LOC100499484-C9orf174 readthrough
chr12	62828341	62830380	2040	65.21;55.27;59.88	885.75;753.81;847.11	60.12	828.89	-3.79	3.44178e-11	1.81292e-09	-31236	NM_001278471	MON2	protein-coding	MON2 homolog (S. cerevisiae)
chr11	14994961	14997540	2580	25.24;36.21;25.95	450.66;373.01;368.65	29.13	397.44	-3.77	1.0504e-11	1.32456e-09	-2419	NM_001033952	CALCA	protein-coding	calcitonin-related polypeptide alpha
chr4	169798261	169800120	1860	29.45;41.93;51.90	612.65;548.32;521.60	41.09	560.85	-3.77	2.19065e-11	1.56904e-09	46035	NM_001166110	PALLD	protein-coding	palladin, cytoskeletal associated protein
chr15	97526821	97528380	1560	15.78;17.15;31.94	307.36;285.36;271.58	21.62	288.1	-3.74	1.14001e-11	1.36154e-09	200922	NM_173499	SPATA8	protein-coding	spermatogenesis associated 8
chr20	3757741	3759660	1920	35.76;36.21;47.91	524.39;524.94;504.93	39.96	518.09	-3.7	4.63743e-11	2.02946e-09	3401	NM_015417	SPEF1	protein-coding	sperm flagellar 1
chr1	1141081	1142700	1620	16.83;14.29;27.95	287.63;231.79;248.05	19.69	255.83	-3.7	4.53109e-12	9.74497e-10	198	NM_004195	TNFRSF18	protein-coding	tumor necrosis factor receptor superfamily, member 18
chr5	147101101	147101820	720	8.41;1.91;7.98	62.30;91.55;82.36	6.1	78.74	-3.69	2.16369e-10	3.18118e-09	60950	NM_014790	JAKMIP2	protein-coding	janus kinase and microtubule interacting protein 2
chr20	3724921	3726540	1620	6.31;36.21;13.97	263.75;216.21;240.21	18.83	240.06	-3.67	3.92258e-12	9.23047e-10	12414	NM_001197327	HSPA12B	protein-coding	heat shock 70kD protein 12B
chr9	34380541	34381560	1020	6.31;2.86;9.98	97.61;59.41;82.36	6.38	79.79	-3.64	2.74187e-09	1.42881e-08	547	NM_147168	C9orf24	protein-coding	chromosome 9 open reading frame 24
chr6	103246021	103247280	1260	16.83;19.06;7.98	164.07;173.36;209.82	14.62	182.41	-3.64	3.83615e-12	9.15571e-10	1399790	NM_021956	GRIK2	protein-coding	glutamate receptor, ionotropic, kainate 2
chr11	89784721	89786220	1500	9.47;20.01;29.94	269.98;232.77;238.25	19.81	247	-3.64	3.43236e-12	8.80736e-10	21197	NM_001195234	TRIM49C	protein-coding	tripartite motif containing 49C
chr7	54955741	54956880	1140	11.57;7.62;7.98	155.76;81.81;100.01	9.06	112.52	-3.63	3.0476e-08	1.34125e-07	129305	NR_110040	RP11-745C15.2	ncRNA	uncharacterized LOC100996654
chr1	173637841	173639700	1860	64.16;62.89;51.90	770.49;693.43;730.43	59.65	731.45	-3.62	6.96371e-11	2.35608e-09	230	NM_198493	ANKRD45	protein-coding	ankyrin repeat domain 45
chr11	17565001	17566560	1560	28.40;28.59;41.92	452.74;341.84;411.79	32.97	402.12	-3.61	2.77864e-11	1.70004e-09	182	NM_153676	USH1C	protein-coding	Usher syndrome 1C (autosomal recessive, severe)
chr10	118428901	118430460	1560	18.93;20.96;46.91	326.05;357.43;365.71	28.93	349.73	-3.6	2.21621e-11	1.56904e-09	-200	NM_144661	C10orf82	protein-coding	chromosome 10 open reading frame 82
chr11	64066381	64069080	2700	35.76;50.50;45.91	595.00;455.79;554.93	44.06	535.24	-3.6	2.49392e-11	1.63196e-09	-132	NM_001039496	TEX40	protein-coding	testis expressed 40
chr4	48907201	48909600	2400	172.49;184.86;201.61	2286.54;2164.04;2229.54	186.32	2226.71	-3.58	3.84028e-10	3.9244e-09	444	NM_001286773	OCIAD2	protein-coding	OCIA domain containing 2
chr15	35530201	35533260	3060	85.19;69.56;65.87	873.29;835.62;903.97	73.54	870.96	-3.57	9.7245e-11	2.50131e-09	2204	NR_003144	ANP32AP1	pseudo	acidic (leucine-rich) nuclear phosphoprotein 32 family, member A pseudogene 1
chr19	24096721	24099060	2340	117.80;102.91;91.82	1225.30;1301.15;1196.15	104.18	1240.87	-3.57	1.78493e-10	3.14276e-09	207	NM_001244038	ZNF726	protein-coding	zinc finger protein 726
chr1	67217281	67218900	1620	38.91;31.45;18.96	400.82;324.31;321.59	29.77	348.91	-3.55	9.70508e-12	1.29957e-09	-49	NM_152665	TCTEX1D1	protein-coding	Tctex1 domain containing 1
chr11	93062941	93064560	1620	29.45;29.54;27.95	348.90;325.29;340.22	28.98	338.13	-3.54	1.05706e-11	1.32585e-09	-132	NM_181645	CCDC67	protein-coding	coiled-coil domain containing 67
chr6	28702741	28704420	1680	70.47;43.83;41.92	644.84;534.68;623.56	52.07	601.03	-3.53	2.14929e-11	1.56492e-09	127873	NR_033379	LOC401242	ncRNA	uncharacterized LOC401242
chr6	113200741	113203020	2280	68.36;82.90;78.85	880.56;869.71;905.93	76.7	885.4	-3.53	8.47289e-11	2.36662e-09	533349	NM_001013734	RFPL4B	protein-coding	ret finger protein-like 4B
chr16	725041	726060	1020	6.31;4.76;11.98	96.57;74.99;95.10	7.68	88.89	-3.53	1.64929e-12	7.37805e-10	-115	NM_001278720	RHBDL1	protein-coding	rhomboid, veinlet-like 1 (Drosophila)
chrX	49022041	49023960	1920	21.04;20.01;18.96	253.37;208.42;226.48	20	229.42	-3.52	3.64864e-12	9.01984e-10	3820	NM_001099681	MAGIX	protein-coding	MAGI family member, X-linked
chr11	64404901	64406400	1500	21.04;6.67;29.94	231.56;206.47;221.58	19.22	219.87	-3.52	1.2146e-11	1.38278e-09	5136	NM_138734	NRXN2	protein-coding	neurexin 2
chr14	104338141	104339040	900	4.21;9.53;7.98	79.96;69.15;99.03	7.24	82.71	-3.51	1.86823e-10	3.18118e-09	24533	NR_038436	LINC00637	ncRNA	long intergenic non-protein coding RNA 637
chr13	79848061	79851300	3240	68.36;88.62;90.82	1042.54;896.98;887.30	82.6	942.28	-3.51	4.93639e-11	2.05687e-09	130675	NM_001286632	RBM26	protein-coding	RNA binding motif protein 26
chr1	15910201	15912240	2040	56.79;76.23;95.81	771.52;747.97;932.41	76.28	817.3	-3.42	5.09462e-11	2.05857e-09	384	NM_024758	AGMAT	protein-coding	agmatine ureohydrolase (agmatinase)
chr6	31648321	31649940	1620	21.04;53.36;36.93	400.82;371.06;422.57	37.11	398.15	-3.42	2.5922e-11	1.65495e-09	-981	NM_025262	LY6G5C	protein-coding	lymphocyte antigen 6 complex, locus G5C
chr21	38352361	38353740	1380	18.93;24.78;21.96	247.14;223.03;227.46	21.89	232.54	-3.41	1.19892e-11	1.37468e-09	213	NM_001242785	HLCS	protein-coding	holocarboxylase synthetase (biotin-(proprionyl-CoA-carboxylase (ATP-hydrolysing)) ligase)
chr4	52942441	52943760	1320	24.19;15.25;13.97	197.29;189.91;179.42	17.8	188.88	-3.41	4.25179e-12	9.52254e-10	25508	NM_145263	SPATA18	protein-coding	spermatogenesis associated 18
chr6	41206801	41208060	1260	12.62;9.53;22.96	185.87;118.82;174.52	15.04	159.74	-3.41	3.8957e-09	1.90859e-08	-9684	NR_002794	TREML5P	pseudo	triggering receptor expressed on myeloid cells-like 5, pseudogene
chr4	76373341	76374000	660	6.31;0.00;7.98	60.23;46.75;44.12	4.76	50.36	-3.4	3.35347e-11	1.79827e-09	60835	NR_103725	RCHY1	protein-coding	ring finger and CHY zinc finger domain containing 1, E3 ubiquitin protein ligase
chr4	48987241	48989100	1860	52.59;51.46;87.83	724.80;585.32;692.20	63.96	667.44	-3.38	2.6938e-11	1.68331e-09	-94	NM_025087	CWH43	protein-coding	cell wall biogenesis 43 C-terminal homolog (S. cerevisiae)
chr6	10881781	10884540	2760	54.69;60.99;21.96	521.27;446.05;443.16	45.88	470.16	-3.36	1.64968e-11	1.50812e-09	-1063	NM_004752	GCM2	protein-coding	glial cells missing homolog 2 (Drosophila)
chr16	324781	326640	1860	63.11;95.29;77.85	840.06;793.74;787.30	78.75	807.03	-3.36	8.67013e-11	2.38092e-09	232	NM_183337	RGS11	protein-coding	regulator of G-protein signaling 11
chr8	91012681	91015140	2460	222.97;259.19;265.48	2522.25;2629.57;2495.24	249.21	2549.02	-3.35	4.08434e-10	4.0725e-09	331	NM_001359	DECR1	protein-coding	2,4-dienoyl CoA reductase 1, mitochondrial
chrX	115651081	115652160	1080	16.83;3.81;8.98	98.65;104.21;95.10	9.87	99.32	-3.33	9.55223e-13	6.53118e-10	-57427	NM_001017978	CT83	protein-coding	cancer/testis antigen 83
chr6	139116421	139118100	1680	31.55;40.98;33.93	350.98;336.98;362.77	35.49	350.24	-3.3	2.79451e-11	1.70194e-09	13	NM_001195037	ECT2L	protein-coding	epithelial cell transforming sequence 2 oncogene-like
chr19	46179661	46182180	2520	117.80;160.09;138.73	1481.78;1211.55;1340.27	138.87	1344.54	-3.28	1.07597e-10	2.6605e-09	-2655	NR_037512	MIR642B	ncRNA	microRNA 642b
chr9	33510181	33511920	1740	46.28;69.56;50.90	535.81;518.12;557.87	55.58	537.27	-3.27	5.25028e-11	2.07869e-09	113	NR_003667	SUGT1P1	pseudo	SUGT1 pseudogene 1
chr18	21198361	21200280	1920	63.11;81.95;46.91	627.19;592.14;604.94	63.99	608.09	-3.25	5.1272e-11	2.06337e-09	-32740	NM_000271	NPC1	protein-coding	Niemann-Pick disease, type C1
chr12	14719681	14721660	1980	50.48;76.23;51.90	583.58;537.60;572.58	59.54	564.59	-3.25	5.6271e-11	2.13399e-09	120	NM_024829	PLBD1	protein-coding	phospholipase B domain containing 1
chr11	67182241	67183920	1680	37.86;57.17;25.95	434.05;391.51;320.61	40.33	382.06	-3.24	1.18515e-10	2.7363e-09	-68	NM_020811	CARNS1	protein-coding	carnosine synthase 1
chrX	13587001	13588800	1800	52.59;85.76;78.85	715.45;689.53;641.21	72.4	682.07	-3.24	6.74854e-11	2.35608e-09	207	NM_015507	EGFL6	protein-coding	EGF-like-domain, multiple 6
chr19	39535861	39537300	1440	14.72;31.45;37.93	316.71;197.71;269.62	28.03	261.35	-3.22	9.50041e-09	4.3699e-08	-13383	NM_178820	FBXO27	protein-coding	F-box protein 27
chr11	76858501	76859820	1320	21.04;9.53;17.96	153.68;145.11;154.91	16.18	151.24	-3.22	6.40383e-12	1.0588e-09	19845	NM_001127180	MYO7A	protein-coding	myosin VIIA
chr11	26305861	26307120	1260	6.31;11.43;25.95	155.76;111.03;134.32	14.56	133.7	-3.2	1.44877e-10	2.77235e-09	-47187	NM_031418	ANO3	protein-coding	anoctamin 3
chr7	158499841	158500920	1080	8.41;18.11;3.99	98.65;80.84;99.03	10.17	92.84	-3.19	6.41564e-13	6.53118e-10	-2859	NM_001281932	NCAPG2	protein-coding	non-SMC condensin II complex, subunit G2
chr3	132573541	132575100	1560	22.09;28.59;37.93	308.40;236.66;258.84	29.53	267.97	-3.18	1.84338e-11	1.50812e-09	-133018	NR_037804	NPHP3-ACAD11	ncRNA	NPHP3-ACAD11 readthrough (NMD candidate)
chr1	222138421	222144120	5700	208.25;190.58;300.41	2355.07;1887.45;2058.94	233.08	2100.49	-3.17	2.33615e-10	3.21047e-09	-225755	NM_144729	DUSP10	protein-coding	dual specificity phosphatase 10
chr16	67211521	67213080	1560	51.54;55.27;42.92	485.97;424.63;436.30	49.91	448.96	-3.17	2.02137e-11	1.53086e-09	4545	NM_003946	NOL3	protein-coding	nucleolar protein 3 (apoptosis repressor with CARD domain)
chrX	154751161	154752180	1020	6.31;7.62;9.98	79.96;67.20;64.71	7.97	70.62	-3.15	4.03096e-13	6.21105e-10	55470	NR_109985	RP13-228J13.1	ncRNA	uncharacterized LOC101927830
chr19	36498721	36500160	1440	28.40;30.49;21.96	231.56;229.84;257.86	26.95	239.75	-3.15	6.37732e-12	1.0588e-09	231	NM_001039876	SYNE4	protein-coding	spectrin repeat containing, nuclear envelope family member 4
chr19	42827461	42829740	2280	89.40;104.82;91.82	873.29;784.00;863.77	95.35	840.35	-3.14	7.74566e-11	2.35608e-09	-1160	NM_001410	MEGF8	protein-coding	multiple EGF-like-domains 8
chr10	16477921	16480020	2100	46.28;70.52;59.88	549.31;500.59;508.85	58.89	519.58	-3.14	3.8977e-11	1.9134e-09	29	NM_030664	PTER	protein-coding	phosphotriesterase related
chr6	27533101	27534960	1860	69.42;75.28;72.86	668.72;596.04;649.06	72.52	637.94	-3.14	3.59793e-11	1.84373e-09	-93134	NM_007149	ZNF184	protein-coding	zinc finger protein 184
chr16	29887321	29889300	1980	75.73;100.06;94.81	751.79;744.07;879.46	90.2	791.78	-3.13	4.83636e-11	2.04973e-09	13156	NR_015396	CDIPT-AS1	ncRNA	CDIPT antisense RNA 1 (head to head)
chr6	121943101	121947600	4500	141.99;117.21;161.68	1272.03;1204.73;1197.13	140.29	1224.63	-3.13	1.48436e-10	2.80351e-09	188606	NM_000165	GJA1	protein-coding	gap junction protein, alpha 1, 43kDa
chr6	42144961	42146880	1920	50.48;46.69;64.87	484.93;478.19;442.18	54.02	468.43	-3.12	3.7639e-11	1.88415e-09	16773	NM_002098	GUCA1B	protein-coding	guanylate cyclase activator 1B (retina)
chr12	47219041	47220300	1260	19.98;15.25;17.96	155.76;152.90;150.99	17.73	153.22	-3.11	5.1653e-12	9.9414e-10	109	NM_001143824	SLC38A4	protein-coding	solute carrier family 38, member 4
chr15	34780081	34782120	2040	97.81;118.16;103.80	827.60;982.68;932.41	106.59	914.23	-3.1	7.20991e-11	2.35608e-09	39471	NR_036050	MIR1233-1	ncRNA	microRNA 1233-1
chr9	131970481	131972100	1620	29.45;17.15;36.93	255.44;211.34;245.11	27.84	237.3	-3.09	4.41227e-12	9.63683e-10	-30751	NM_203434	IER5L	protein-coding	immediate early response 5-like
chr19	58950361	58952760	2400	168.28;155.32;157.69	1327.06;1404.39;1352.04	160.43	1361.16	-3.08	1.46299e-10	2.78195e-09	28	NM_003433	ZNF132	protein-coding	zinc finger protein 132
chr1	204159121	204160200	1080	21.04;12.39;5.99	110.07;105.18;116.67	13.14	110.64	-3.07	1.06099e-12	6.53118e-10	5958	NM_002256	KISS1	protein-coding	KiSS-1 metastasis-suppressor
chr6	28714381	28716420	2040	73.62;111.49;84.83	824.48;791.79;627.49	89.98	747.92	-3.06	1.47094e-10	2.78821e-09	116053	NR_033379	LOC401242	ncRNA	uncharacterized LOC401242
chr7	27283741	27286620	2880	87.30;67.66;83.84	642.76;637.92;696.12	79.6	658.93	-3.05	5.37303e-11	2.08763e-09	3017	NM_001989	EVX1	protein-coding	even-skipped homeobox 1
chr1	89883361	89884620	1260	17.88;17.15;9.98	133.95;112.00;122.56	15	122.84	-3.03	1.28089e-12	6.9267e-10	10753	NR_003133	GBP1P1	pseudo	guanylate binding protein 1, interferon-inducible pseudogene 1
chr19	37825021	37826760	1740	126.21;140.08;142.72	1129.77;1092.73;1123.59	136.34	1115.37	-3.03	1.3402e-10	2.7363e-09	311	NM_181786	HKR1	protein-coding	HKR1, GLI-Kruppel zinc finger family member
chr7	128577301	128579460	2160	75.73;129.60;106.79	891.98;768.42;893.19	104.04	851.19	-3.03	4.8859e-11	2.05121e-09	110	NM_032643	IRF5	protein-coding	interferon regulatory factor 5
chr17	76127341	76128960	1620	37.86;38.12;63.88	416.39;323.34;383.35	46.62	374.36	-3.01	1.36639e-11	1.48067e-09	337	NM_007267	TMC6	protein-coding	transmembrane channel-like 6
chr6	28414081	28415880	1800	88.35;115.30;111.78	927.28;864.84;748.08	105.14	846.73	-3.01	5.1231e-11	2.06246e-09	-3702	NM_001012455	ZSCAN23	protein-coding	zinc finger and SCAN domain containing 23
chr2	133061461	133063440	1980	72.57;101.96;86.83	660.42;682.72;748.08	87.12	697.07	-3	6.57526e-11	2.32833e-09	-46909	NR_027020	ANKRD30BL	pseudo	ankyrin repeat domain 30B-like
chr7	65878201	65879520	1320	17.88;19.06;17.96	165.10;135.37;140.20	18.3	146.89	-3	1.94351e-12	7.64173e-10	-13466	NR_026873	LINC00174	ncRNA	long intergenic non-protein coding RNA 174
chr11	57193741	57195180	1440	25.24;22.87;46.91	271.02;246.40;244.13	31.67	253.85	-3	1.14688e-11	1.36306e-09	99	NM_014096	SLC43A3	protein-coding	solute carrier family 43, member 3
chr15	53081461	53084100	2640	103.07;144.84;127.75	958.43;984.63;1031.43	125.22	991.5	-2.99	9.76529e-11	2.50664e-09	-572	NM_004498	ONECUT1	protein-coding	one cut homeobox 1
chr16	11586601	11588160	1560	69.42;61.94;44.91	467.28;470.40;437.28	58.76	458.32	-2.96	3.51678e-11	1.82329e-09	92848	NM_004862	LITAF	protein-coding	lipopolysaccharide-induced TNF factor
chr15	53075401	53080560	5160	120.95;128.64;88.83	906.51;904.77;815.73	112.81	875.67	-2.96	8.28639e-11	2.35608e-09	4228	NM_004498	ONECUT1	protein-coding	one cut homeobox 1
chr19	15694861	15696060	1200	23.14;14.29;25.95	168.22;162.64;150.99	21.13	160.62	-2.93	3.68382e-12	9.02555e-10	-30568	NM_007253	CYP4F8	protein-coding	cytochrome P450, family 4, subfamily F, polypeptide 8
chr18	1521241	1522740	1500	37.86;68.61;52.90	369.67;432.42;399.04	53.12	400.38	-2.91	1.25621e-11	1.40737e-09	-162361	NR_023926	LINC00470	ncRNA	long intergenic non-protein coding RNA 470
chr7	93268201	93276300	8100	550.07;603.19;600.83	4924.05;3922.94;4277.69	584.69	4374.89	-2.9	1.44143e-09	8.93051e-09	-68209	NM_001164737	CALCR	protein-coding	calcitonin receptor
chr18	44012641	44014140	1500	27.35;44.79;43.91	279.33;288.28;290.21	38.68	285.94	-2.89	9.37516e-12	1.27667e-09	85658	NM_001173129	LOXHD1	protein-coding	lipoxygenase homology domains 1
chr6	43242301	43244340	2040	94.66;95.29;101.80	770.49;697.32;698.08	97.25	721.96	-2.89	7.09925e-11	2.35608e-09	-22677	NM_006672	SLC22A7	protein-coding	solute carrier family 22 (organic anion transporter), member 7
chr7	83044621	83047380	2760	78.88;78.14;83.84	706.11;513.25;555.91	80.29	591.76	-2.88	2.19325e-09	1.19833e-08	200736	NR_107016	MIR7976	ncRNA	microRNA mir-7976
chr7	127259641	127261740	2100	74.67;81.00;66.87	581.50;516.18;535.32	74.18	544.33	-2.88	3.7766e-11	1.88714e-09	-4911	NM_006193	PAX4	protein-coding	paired box 4
chr4	168269881	168270960	1080	21.04;17.15;10.98	100.72;114.92;143.15	16.39	119.6	-2.87	4.68319e-10	4.53175e-09	-114680	NM_001204355	SPOCK3	protein-coding	sparc/osteonectin, cwcv and kazal-like domains proteoglycan (testican) 3
chrX	44809141	44814660	5520	358.65;370.68;430.16	3000.95;2692.88;2658.97	386.5	2784.27	-2.85	5.66247e-10	4.89903e-09	79478	NM_021140	KDM6A	protein-coding	lysine (K)-specific demethylase 6A
chr10	129947881	129949080	1200	11.57;25.73;13.97	125.65;111.03;133.34	17.09	123.34	-2.85	1.57868e-12	7.33769e-10	-24013	NM_001145966	MKI67	protein-coding	marker of proliferation Ki-67
chr14	71590561	71594400	3840	275.56;263.00;241.53	2323.92;1610.86;1679.51	260.03	1871.43	-2.85	5.49257e-08	2.36139e-07	218359	NM_014982	PCNX	protein-coding	pecanex homolog (Drosophila)
chr19	44083561	44085420	1860	131.47;124.83;139.73	879.52;1009.95;966.72	132.01	952.06	-2.85	7.68197e-11	2.35608e-09	-205	NM_001193622	PINLYP	protein-coding	phospholipase A2 inhibitor and LY6/PLAUR domain containing
chr6	78175201	78177360	2160	215.61;170.57;201.61	1470.36;1364.46;1343.21	195.93	1392.68	-2.83	1.14286e-10	2.7363e-09	-3161	NM_000863	HTR1B	protein-coding	5-hydroxytryptamine (serotonin) receptor 1B, G protein-coupled
chr17	36874921	36877020	2100	37.86;41.93;79.84	416.39;361.32;354.92	53.21	377.55	-2.83	1.2987e-11	1.43215e-09	27	NR_039879	MIR4726	ncRNA	microRNA 4726
chr7	124369321	124371240	1920	23.14;30.49;33.93	251.29;169.46;193.15	29.19	204.63	-2.81	3.96863e-09	1.93992e-08	35798	NM_005302	GPR37	protein-coding	G protein-coupled receptor 37 (endothelin receptor type B-like)
chr2	102089821	102091500	1680	46.28;87.67;72.86	549.31;457.74;442.18	68.93	483.08	-2.81	2.32629e-11	1.60176e-09	504	NM_001145664	RFX8	protein-coding	RFX family member 8, lacking RFX DNA binding domain
chr13	44946901	44949060	2160	153.56;178.19;163.68	1130.81;1189.15;1164.77	165.14	1161.58	-2.81	1.32158e-10	2.7363e-09	3	NM_001010897	SERP2	protein-coding	stress-associated endoplasmic reticulum protein family member 2
chr4	168202501	168203520	1020	19.98;9.53;9.98	96.57;85.70;92.16	13.16	91.48	-2.8	4.76886e-13	6.24752e-10	-47270	NM_001204355	SPOCK3	protein-coding	sparc/osteonectin, cwcv and kazal-like domains proteoglycan (testican) 3
chr3	40948921	40950600	1680	75.73;100.06;83.84	608.50;617.46;564.74	86.54	596.9	-2.79	5.79072e-11	2.16307e-09	-291181	NM_001904	CTNNB1	protein-coding	catenin (cadherin-associated protein), beta 1, 88kDa
chrX	154870681	154872240	1560	31.55;35.26;21.96	215.99;183.10;212.76	29.59	203.95	-2.79	5.28151e-12	1.0018e-09	-28839	NM_001184797	TMLHE	protein-coding	trimethyllysine hydroxylase, epsilon
chr1	149870761	149871960	1200	17.88;9.53;31.94	127.72;135.37;144.13	19.78	135.74	-2.78	2.16154e-12	7.73331e-10	206	NM_016074	BOLA1	protein-coding	bolA family member 1
chr8	2262721	2263620	900	7.36;15.25;11.98	84.11;62.33;91.18	11.53	79.21	-2.78	5.93914e-10	5.01268e-09	238502	NR_106983	MIR7160	ncRNA	microRNA mir-7160
chr5	180589981	180591540	1560	61.00;40.02;47.91	332.28;327.24;361.79	49.64	340.44	-2.78	1.34534e-11	1.46633e-09	8818	NM_206880	OR2V2	protein-coding	olfactory receptor, family 2, subfamily V, member 2
chr12	114917101	114919260	2160	71.52;79.09;48.90	533.73;412.94;428.46	66.51	458.38	-2.78	1.54173e-10	2.84939e-09	-71934	NM_000192	TBX5	protein-coding	T-box 5
chr8	144797881	144799860	1980	168.28;175.34;199.61	1233.61;1204.73;1268.70	181.08	1235.68	-2.77	1.3817e-10	2.74168e-09	364	NM_139021	MAPK15	protein-coding	mitogen-activated protein kinase 15
chr8	73162921	73164900	1980	128.31;160.09;145.72	1024.89;937.88;984.37	144.71	982.38	-2.76	1.072e-10	2.65476e-09	-42	NR_033867	LOC392232	pseudo	transient receptor potential cation channel, subfamily A, member 1 pseudogene
chr14	102246541	102248820	2280	272.40;233.46;267.48	1797.45;1653.71;1730.49	257.78	1727.22	-2.74	2.96357e-10	3.75812e-09	19546	NM_001161725	PPP2R5C	protein-coding	protein phosphatase 2, regulatory subunit B', gamma
chr6	164760181	164766480	6300	544.81;567.94;595.84	3754.82;3861.58;3807.08	569.53	3807.83	-2.74	5.15262e-10	4.7112e-09	927656	NM_006775	QKI	protein-coding	QKI, KH domain containing, RNA binding
chr3	21009901	21014880	4980	232.44;275.39;245.52	1950.10;1510.54;1554.01	251.12	1671.55	-2.73	8.57967e-10	6.37628e-09	-434827	NR_002311	VENTXP7	pseudo	VENT homeobox pseudogene 7
chr12	127210621	127212120	1500	33.66;42.88;49.90	246.10;305.81;279.43	42.15	277.11	-2.72	8.25949e-12	1.20186e-09	-10182	NR_038256	LINC00943	ncRNA	long intergenic non-protein coding RNA 943
chr1	7129801	7130820	1020	8.41;20.96;10.98	85.15;88.63;91.18	13.45	88.32	-2.71	7.98264e-13	6.53118e-10	284927	NR_038934	CAMTA1	protein-coding	calmodulin binding transcription activator 1
chr14	41990701	41991540	840	2.10;3.81;23.95	72.69;66.23;55.89	9.96	64.93	-2.71	1.23775e-12	6.85832e-10	-85643	NM_152447	LRFN5	protein-coding	leucine rich repeat and fibronectin type III domain containing 5
chrX	62309101	62309760	660	10.52;10.48;3.99	67.50;42.85;52.94	8.33	54.43	-2.71	2.04122e-09	1.13505e-08	261787	NM_001012968	SPIN4	protein-coding	spindlin family, member 4
chr8	72753841	72755520	1680	97.81;42.88;56.89	397.70;425.60;459.83	65.86	427.71	-2.7	1.51208e-11	1.50812e-09	-677	NR_033652	LOC100132891	ncRNA	uncharacterized LOC100132891
chr9	2274841	2282400	7560	1103.29;983.41;1082.88	7393.34;6512.58;6680.77	1056.52	6862.23	-2.7	2.19291e-09	1.1982e-08	120165	NM_001289400	SMARCA2	protein-coding	SWI/SNF related, matrix associated, actin dependent regulator of chromatin, subfamily a, member 2
chr10	6673141	6674100	960	12.62;6.67;16.97	86.19;77.91;69.61	12.09	77.9	-2.69	5.88465e-13	6.53118e-10	51234	NR_036503	PRKCQ-AS1	ncRNA	PRKCQ antisense RNA 1
chr3	191385301	191390880	5580	303.96;302.07;365.29	2426.72;1834.86;2010.90	323.77	2090.82	-2.69	1.28121e-09	8.25471e-09	209139	NM_001083308	PYDC2	protein-coding	pyrin domain containing 2
chr16	1813501	1814640	1140	14.72;15.25;19.96	137.07;85.70;97.06	16.64	106.61	-2.68	1.14458e-08	5.22312e-08	7639	NM_002513	NME3	protein-coding	NME/NM23 nucleoside diphosphate kinase 3
chr22	42315001	42316440	1440	56.79;45.74;50.90	284.52;348.66;348.06	51.14	327.08	-2.68	1.0585e-11	1.32585e-09	-5050	NM_001207020	SHISA8	protein-coding	shisa family member 8
chr4	1512361	1516380	4020	332.35;462.16;351.31	2443.33;2408.50;2416.80	381.94	2422.88	-2.67	4.03255e-10	4.03725e-09	129031	NM_175918	CRIPAK	protein-coding	cysteine-rich PAK1 inhibitor
chr14	21269101	21271500	2400	57.85;44.79;35.93	321.90;244.45;306.88	46.19	291.08	-2.66	7.55949e-11	2.35608e-09	257	NM_198232	RNASE1	protein-coding	ribonuclease, RNase A family, 1 (pancreatic)
chr2	130970521	130971900	1380	36.81;19.06;21.96	179.64;146.09;167.66	25.94	164.46	-2.66	2.72759e-12	8.31562e-10	-15177	NM_207312	TUBA3E	protein-coding	tubulin, alpha 3e
chr14	91769581	91770960	1380	39.97;24.78;43.91	253.37;227.90;197.07	36.22	226.11	-2.64	6.5214e-12	1.06224e-09	-50047	NM_003485	GPR68	protein-coding	G protein-coupled receptor 68
chr14	26673541	26675400	1860	86.24;101.01;80.84	564.88;513.25;596.11	89.36	558.08	-2.64	2.98903e-11	1.74382e-09	392489	NM_006491	NOVA1	protein-coding	neuro-oncological ventral antigen 1
chr8	37822321	37823880	1560	33.66;39.07;35.93	271.02;192.84;208.84	36.22	224.23	-2.63	2.09752e-09	1.15886e-08	1083	NM_000025	ADRB3	protein-coding	adrenoceptor beta 3
chr9	130980421	130981320	900	6.31;13.34;11.98	74.76;61.36;57.85	10.54	64.66	-2.62	4.70318e-12	9.82134e-10	-14209	NM_001131015	CIZ1	protein-coding	CDKN1A interacting zinc finger protein 1
chr6	710161	711840	1680	75.73;60.99;44.91	379.01;397.36;343.16	60.54	373.18	-2.62	1.40863e-11	1.49602e-09	-17860	NM_018303	EXOC2	protein-coding	exocyst complex component 2
chr4	188425141	188427780	2640	219.82;258.24;229.55	1407.02;1431.66;1510.87	235.87	1449.85	-2.62	1.68957e-10	3.02427e-09	306	NR_038931	RP11-138B4.1	ncRNA	uncharacterized LOC339975
chr2	132430021	132432180	2160	132.52;172.48;149.71	924.17;879.45;970.64	151.57	924.75	-2.61	6.58889e-11	2.33131e-09	36503	NR_108087	LINC01087	ncRNA	long intergenic non-protein coding RNA 1087
chr12	133126141	133127820	1680	47.33;75.28;62.88	364.48;319.44;450.03	61.83	377.98	-2.61	1.80709e-09	1.04142e-08	-31602	NR_106821	MIR6763	ncRNA	microRNA mir-6763
chr4	123924721	123925860	1140	18.93;13.34;12.97	97.61;87.65;90.20	15.08	91.82	-2.61	1.19238e-12	6.81981e-10	81066	NM_145207	SPATA5	protein-coding	spermatogenesis associated 5
chr15	34782181	34783980	1800	94.66;96.24;86.83	625.11;539.55;520.62	92.58	561.76	-2.6	2.63988e-11	1.66818e-09	37491	NR_036050	MIR1233-1	ncRNA	microRNA 1233-1
chr19	17984221	17985600	1380	39.97;40.02;29.94	230.52;191.86;246.09	36.64	222.83	-2.6	6.57775e-12	1.06248e-09	2129	NM_000453	SLC5A5	protein-coding	solute carrier family 5 (sodium/iodide cotransporter), member 5
chr8	115648681	115650000	1320	30.50;25.73;33.93	188.99;166.54;192.17	30.05	182.56	-2.6	4.28375e-12	9.52254e-10	1030898	NM_001282902	TRPS1	protein-coding	trichorhinophalangeal syndrome I
chr2	157578601	157579380	780	5.26;21.92;10.98	91.38;47.72;91.18	12.72	76.76	-2.59	3.05334e-08	1.34362e-07	286091	NM_000408	GPD2	protein-coding	glycerol-3-phosphate dehydrogenase 2 (mitochondrial)
chr3	136687861	136689240	1380	35.76;42.88;42.92	207.68;256.14;265.70	40.52	243.17	-2.59	1.372e-11	1.48245e-09	11844	NM_144717	IL20RB	protein-coding	interleukin 20 receptor beta
chr10	1280401	1281660	1260	21.04;20.96;24.95	150.57;136.35;115.69	22.32	134.2	-2.59	7.99845e-12	1.17298e-09	75323	NR_015376	LINC00200	ncRNA	long intergenic non-protein coding RNA 200
chr2	195937381	195938520	1140	23.14;24.78;13.97	168.22;102.26;100.01	20.63	123.5	-2.58	4.59668e-08	1.98968e-07	342632	NR_110223	AC006196.1	ncRNA	uncharacterized LOC101927431
chr2	194768341	194769360	1020	14.72;20.01;15.97	94.49;91.55;115.69	16.9	100.58	-2.57	3.84198e-12	9.15571e-10	-440142	NR_110222	AC018799.1	ncRNA	uncharacterized LOC101927406
chr3	32943541	32945040	1500	22.09;55.27;43.91	279.33;221.08;220.60	40.42	240.34	-2.57	5.77615e-11	2.16307e-09	-48775	NM_005508	CCR4	protein-coding	chemokine (C-C motif) receptor 4
chr7	149389321	149390400	1080	23.14;17.15;17.96	133.95;85.70;125.50	19.42	115.05	-2.57	5.63119e-09	2.66516e-08	-22287	NM_032534	KRBA1	protein-coding	KRAB-A domain containing 1
chr10	42971161	42972300	1140	22.09;15.25;45.91	103.84;189.91;200.99	27.75	164.91	-2.57	6.22944e-08	2.66403e-07	792	NR_026827	LINC00839	ncRNA	long intergenic non-protein coding RNA 839
chr3	36984841	36987120	2280	170.38;210.59;202.60	1274.10;1058.65;1142.22	194.53	1158.32	-2.57	1.2204e-10	2.7363e-09	567	NM_014831	TRANK1	protein-coding	tetratricopeptide repeat and ankyrin repeat containing 1
chr3	162429841	162435060	5220	269.25;307.79;284.44	1984.36;1500.81;1609.89	287.16	1698.35	-2.56	1.52479e-09	9.27583e-09	588638	NR_033945	LINC01192	ncRNA	long intergenic non-protein coding RNA 1192
chr13	98293801	98300040	6240	382.84;469.79;490.04	3058.06;2284.81;2553.08	447.55	2631.98	-2.56	2.26198e-09	1.22657e-08	210446	NM_021033	RAP2A	protein-coding	RAP2A, member of RAS oncogene family
chrX	71210941	71211600	660	8.41;11.43;9.98	67.50;49.67;58.83	9.94	58.66	-2.56	2.33689e-11	1.60176e-09	-52988	NR_002309	RPS26P11	pseudo	ribosomal protein S26 pseudogene 11
chr2	219156361	219157740	1380	42.07;43.83;40.92	241.94;241.53;263.74	42.27	249.07	-2.56	1.91602e-11	1.50812e-09	229	NM_022152	TMBIM1	protein-coding	transmembrane BAX inhibitor motif containing 1
chr6	28350241	28352280	2040	94.66;86.72;91.82	543.08;510.33;561.80	91.06	538.4	-2.56	5.74888e-11	2.16123e-09	16283	NR_028077	ZSCAN12	protein-coding	zinc finger and SCAN domain containing 12
chr1	151042141	151044360	2220	190.37;198.21;182.64	1050.85;1168.70;1116.73	190.41	1112.09	-2.55	1.27814e-10	2.7363e-09	171	NM_144618	GABPB2	protein-coding	GA binding protein transcription factor, beta subunit 2
chr7	97839361	97841520	2160	77.83;102.91;107.79	537.89;521.05;608.86	96.18	555.93	-2.53	3.46541e-11	1.81721e-09	-1125	NM_177455	BHLHA15	protein-coding	basic helix-loop-helix family, member a15
chr1	27357661	27358620	960	6.31;15.25;19.96	100.72;59.41;79.42	13.84	79.85	-2.53	1.05961e-08	4.85264e-08	-18808	NM_052943	FAM46B	protein-coding	family with sequence similarity 46, member B
chr4	24324061	24327780	3720	231.39;211.55;232.55	1218.03;1317.71;1331.45	225.16	1289.06	-2.52	1.90929e-10	3.18118e-09	195992	NR_030299	MIR573	ncRNA	microRNA 573
chr1	67772521	67774380	1860	159.87;156.28;117.77	855.63;819.06;799.06	144.64	824.59	-2.51	8.74278e-11	2.3892e-09	404	NM_001258215	IL12RB2	protein-coding	interleukin 12 receptor, beta 2
chr9	26722981	26723940	960	13.67;13.34;15.97	98.65;55.51;88.24	14.33	80.8	-2.5	1.72413e-08	7.74517e-08	169365	NM_024828	CAAP1	protein-coding	caspase activity and apoptosis inhibitor 1
chr10	102995521	102997800	2280	156.71;156.28;122.76	922.09;717.78;832.40	145.25	824.09	-2.5	9.31149e-11	2.44826e-09	7310	NR_029380	LBX1-AS1	ncRNA	LBX1 antisense RNA 1 (head to head)
chr12	121570321	121571700	1380	30.50;27.63;25.95	155.76;144.14;176.48	28.03	158.79	-2.5	3.05351e-12	8.54937e-10	380	NR_033955	P2RX7	protein-coding	purinergic receptor P2X, ligand-gated ion channel, 7
chr20	48625921	48627300	1380	27.35;36.21;21.96	181.72;152.90;148.05	28.5	160.89	-2.5	3.18301e-12	8.57022e-10	27098	NM_005985	SNAI1	protein-coding	snail family zinc finger 1
chr2	92108821	92110020	1200	17.88;26.68;30.94	149.53;132.45;141.18	25.17	141.06	-2.49	6.36392e-12	1.0588e-09	-19738	NR_027714	ACTR3BP2	pseudo	ACTR3B pseudogene 2
chr16	49498381	49499820	1440	72.57;81.00;49.90	397.70;359.38;385.32	67.82	380.8	-2.49	3.19814e-11	1.78068e-09	91293	NM_144602	C16orf78	protein-coding	chromosome 16 open reading frame 78
chr20	110041	111480	1440	48.38;78.14;63.88	363.44;346.71;351.98	63.46	354.04	-2.48	3.14628e-11	1.77565e-09	-12433	NM_030931	DEFB126	protein-coding	defensin, beta 126
chr19	40008781	40010460	1680	45.23;68.61;56.89	357.21;291.20;302.96	56.91	317.12	-2.48	1.06981e-11	1.32965e-09	3868	NM_182704	SELV	protein-coding	selenoprotein V
chr16	89777641	89779980	2340	473.29;473.60;563.90	2850.38;2775.66;2808.98	503.59	2811.68	-2.48	5.08852e-10	4.68247e-09	547	NR_036480	VPS9D1-AS1	ncRNA	VPS9D1 antisense RNA 1
chr19	36274801	36276840	2040	86.24;118.16;99.80	596.04;550.26;535.32	101.4	560.54	-2.47	5.30961e-11	2.08094e-09	9404	NM_052948	ARHGAP33	protein-coding	Rho GTPase activating protein 33
chr20	23015521	23016660	1140	14.72;19.06;24.95	110.07;96.42;118.63	19.58	108.37	-2.47	1.38776e-12	7.05533e-10	34	NM_001052	SSTR4	protein-coding	somatostatin receptor 4
chr15	30213301	30214080	780	11.57;12.39;11.98	84.11;61.36;53.92	11.98	66.46	-2.47	5.07502e-09	2.42036e-08	-98985	NM_003257	TJP1	protein-coding	tight junction protein 1
chr8	71129161	71130180	1020	14.72;11.43;20.96	94.49;94.47;70.59	15.71	86.52	-2.46	1.28407e-10	2.7363e-09	-146109	NM_024504	PRDM14	protein-coding	PR domain containing 14
chr7	120969541	120971400	1860	131.47;173.43;152.70	880.56;832.70;804.95	152.53	839.4	-2.46	9.88636e-11	2.52875e-09	1381	NM_057168	WNT16	protein-coding	wingless-type MMTV integration site family, member 16
chr11	61722361	61723620	1260	26.29;31.45;22.96	144.34;146.09;150.01	26.9	146.81	-2.45	3.44417e-12	8.80736e-10	5635	NM_001139443	BEST1	protein-coding	bestrophin 1
chr4	131686261	131691480	5220	280.82;323.99;298.42	1745.53;1604.04;1585.38	301.07	1644.99	-2.45	2.29952e-10	3.18904e-09	1671589	NM_001099783	C4orf33	protein-coding	chromosome 4 open reading frame 33
chr12	94783081	94784220	1140	15.78;26.68;22.96	122.53;112.00;122.56	21.8	119.03	-2.45	1.77466e-12	7.49818e-10	70113	NM_016122	CCDC41	protein-coding	coiled-coil domain containing 41
chr6	42927421	42929340	1920	131.47;136.27;157.69	819.29;740.18;752.00	141.81	770.49	-2.44	6.13143e-11	2.22116e-09	-119	NM_018960	GNMT	protein-coding	glycine N-methyltransferase
chr2	3583261	3585000	1740	83.09;64.80;77.85	411.20;401.25;411.79	75.24	408.08	-2.44	1.55279e-11	1.50812e-09	21830	NM_001286834	RNASEH1	protein-coding	ribonuclease H1
chr17	6949021	6951120	2100	107.28;98.15;67.87	534.77;498.65;453.95	91.1	495.79	-2.44	2.48483e-11	1.63167e-09	-2829	NM_153357	SLC16A11	protein-coding	solute carrier family 16, member 11
chr19	49713061	49715100	2040	84.14;86.72;100.80	502.58;463.58;503.95	90.55	490.04	-2.44	4.30319e-11	2.00525e-09	53065	NM_017636	TRPM4	protein-coding	transient receptor potential cation channel, subfamily M, member 4
chr5	92548561	92549460	900	31.55;7.62;9.98	80.99;85.70;99.03	16.39	88.57	-2.43	3.51149e-13	6.17618e-10	357488	NR_015369	NR2F1-AS1	ncRNA	NR2F1 antisense RNA 1
chr3	170537101	170541120	4020	83.09;161.04;102.80	836.94;476.25;551.01	115.64	621.4	-2.43	2.44602e-07	9.86699e-07	48934	NM_001099645	RPL22L1	protein-coding	ribosomal protein L22-like 1
chr8	70623001	70623960	960	14.72;1.91;26.95	83.07;79.86;72.55	14.53	78.5	-2.43	2.77555e-13	6.10678e-10	121923	NM_001146009	SLCO5A1	protein-coding	solute carrier organic anion transporter family, member 5A1
chr8	144161401	144162960	1560	37.86;40.98;51.90	272.06;190.89;234.33	43.58	232.42	-2.42	1.4967e-09	9.15845e-09	41502	NM_173687	C8orf31	protein-coding	chromosome 8 open reading frame 31
chr21	38628961	38631660	2700	207.19;203.92;178.65	1064.35;1087.86;1011.82	196.59	1054.68	-2.42	1.45943e-10	2.77957e-09	9522	NM_006052	DSCR3	protein-coding	Down syndrome critical region gene 3
chr5	76475401	76477260	1860	227.18;239.18;191.63	1193.11;1151.17;1171.63	219.33	1171.97	-2.42	1.25793e-10	2.7363e-09	-30375	NM_001029853	PDE8B	protein-coding	phosphodiesterase 8B
chr18	20864881	20866500	1620	35.76;27.63;28.94	223.25;122.71;144.13	30.78	163.36	-2.41	8.02892e-08	3.39793e-07	129902	NM_138375	CABLES1	protein-coding	Cdk5 and Abl enzyme substrate 1
chr1	74662981	74665140	2160	147.25;104.82;148.71	709.22;750.89;671.61	133.59	710.57	-2.41	6.31392e-11	2.26683e-09	165	NM_001199329	FPGT	protein-coding	fucose-1-phosphate guanylyltransferase
chrX	153283681	153286440	2760	282.92;299.21;323.37	1606.39;1608.91;1597.15	301.83	1604.15	-2.41	2.0966e-10	3.18118e-09	281	NM_001025242	IRAK1	protein-coding	interleukin-1 receptor-associated kinase 1
chr10	135267061	135269520	2460	75.73;84.81;111.78	463.12;478.19;510.81	90.77	484.04	-2.41	3.75534e-11	1.88083e-09	859	NR_002934	SCART1	pseudo	scavenger receptor protein family member
chr7	5335081	5337360	2280	98.86;114.35;101.80	565.92;525.91;587.29	105	559.71	-2.41	5.24415e-11	2.07773e-09	13660	NM_001040661	SLC29A4	protein-coding	solute carrier family 29 (equilibrative nucleoside transporter), member 4
chr12	111284101	111285600	1500	63.11;61.94;63.88	295.94;332.11;367.67	62.97	331.9	-2.4	1.18262e-11	1.37402e-09	87	NM_152591	CCDC63	protein-coding	coiled-coil domain containing 63
chr4	119770441	119773860	3420	216.66;214.41;222.56	1184.80;1095.66;1167.71	217.88	1149.39	-2.4	1.6107e-10	2.92781e-09	308	NM_001286754	SYNPO2	protein-coding	synaptopodin 2
chr19	15618601	15620220	1620	119.90;120.07;91.82	578.38;566.82;595.13	110.6	580.11	-2.39	5.2671e-11	2.0795e-09	75	NM_173483	CYP4F22	protein-coding	cytochrome P450, family 4, subfamily F, polypeptide 22
chr2	119066881	119068980	2100	151.45;143.89;109.79	777.75;685.64;660.82	135.04	708.07	-2.39	5.37307e-11	2.08763e-09	221881	NM_016133	INSIG2	protein-coding	insulin induced gene 2
chr16	34807981	34809420	1440	32.60;54.32;44.91	256.48;216.21;217.66	43.94	230.12	-2.39	5.65549e-12	1.02437e-09	-67861	NR_034018	RP11-80F22.15	ncRNA	uncharacterized LOC100130700
chr7	155164141	155165640	1500	32.60;35.26;27.95	215.99;132.45;151.97	31.94	166.8	-2.38	3.00332e-08	1.32238e-07	-4263	NR_103545	BLACE	ncRNA	B-cell acute lymphoblastic leukemia expressed
chr11	33850021	33851640	1620	54.69;77.19;56.89	354.09;265.88;361.79	62.92	327.25	-2.38	1.28761e-09	8.28319e-09	40540	NM_001142316	LMO2	protein-coding	LIM domain only 2 (rhombotin-like 1)
chr11	89828401	89829000	600	14.72;9.53;2.99	56.07;42.85;43.14	9.08	47.36	-2.38	3.87581e-11	1.90957e-09	9583	NM_001143975	UBTFL1	protein-coding	upstream binding transcription factor, RNA polymerase I-like 1
chr7	22011541	22012620	1080	16.83;15.25;28.94	95.53;120.77;98.04	20.34	104.78	-2.37	8.92851e-12	1.24601e-09	-26539	NM_001127370	CDCA7L	protein-coding	cell division cycle associated 7-like
chr2	225090301	225091740	1440	28.40;29.54;23.95	184.83;103.24;132.36	27.3	140.14	-2.36	4.66691e-08	2.01915e-07	175690	NM_024785	FAM124B	protein-coding	family with sequence similarity 124B
chr7	14774221	14775180	960	16.83;9.53;19.96	82.03;74.02;79.42	15.44	78.49	-2.35	7.13191e-13	6.53118e-10	106374	NM_145695	DGKB	protein-coding	diacylglycerol kinase, beta 90kDa
chr4	126483241	126487680	4440	444.89;446.92;481.06	2521.21;2124.11;2272.68	457.62	2306	-2.33	5.4866e-10	4.83852e-09	57047	NR_031746	MIR2054	ncRNA	microRNA 2054
chr11	2019361	2023440	4080	217.71;200.11;298.42	1100.69;1217.40;1248.11	238.75	1188.73	-2.32	1.08797e-10	2.6783e-09	-2336	NR_002196	H19	ncRNA	H19, imprinted maternally expressed transcript (non-protein coding)
chr8	29086861	29087880	1020	21.04;14.29;12.97	86.19;80.84;74.51	16.1	80.51	-2.32	7.26073e-13	6.53118e-10	33239	NM_015254	KIF13B	protein-coding	kinesin family member 13B
chr16	12168901	12170640	1740	73.62;64.80;88.83	425.74;355.48;351.98	75.75	377.73	-2.32	1.85984e-11	1.50812e-09	99169	NM_032167	SNX29	protein-coding	sorting nexin 29
chr2	72946321	72947220	900	16.83;20.01;10.98	88.26;64.28;84.32	15.94	78.95	-2.31	2.30687e-10	3.1924e-09	106406	NM_015189	EXOC6B	protein-coding	exocyst complex component 6B
chrX	118160821	118161840	1020	24.19;7.62;22.96	92.42;74.02;105.89	18.26	90.77	-2.31	4.59597e-10	4.46155e-09	51036	NM_001289109	LONRF3	protein-coding	LON peptidase N-terminal domain and ring finger 3
chr3	120096601	120097800	1200	29.45;13.34;20.96	123.57;101.29;90.20	21.25	105.02	-2.31	3.36298e-10	3.8379e-09	17375	NR_029584	MIR198	ncRNA	microRNA 198
chr6	127914121	127915260	1140	21.04;19.06;21.96	110.07;91.55;103.93	20.68	101.85	-2.3	1.34383e-12	7.05533e-10	16372	NM_001010905	C6orf58	protein-coding	chromosome 6 open reading frame 58
chr15	79501621	79502820	1200	16.83;26.68;28.94	142.26;101.29;112.75	24.15	118.77	-2.3	1.00575e-09	7.01697e-09	91	NR_029705	MIR184	ncRNA	microRNA 184
chr8	91803121	91804980	1860	193.52;169.62;142.72	810.98;784.00;898.09	168.62	831.03	-2.3	8.52155e-11	2.36999e-09	130	NM_022351	NECAB1	protein-coding	N-terminal EF-hand calcium binding protein 1
chr1	214152541	214153980	1440	44.17;30.49;56.89	245.06;200.63;202.95	43.85	216.21	-2.3	5.74382e-12	1.02737e-09	-8017	NM_001270616	PROX1	protein-coding	prospero homeobox 1
chr1	163170001	163173660	3660	169.33;191.54;191.63	988.55;853.15;873.58	184.16	905.09	-2.3	1.07265e-10	2.65504e-09	1132	NM_003617	RGS5	protein-coding	regulator of G-protein signaling 5
chr1	221066641	221068500	1860	110.43;127.69;111.78	604.34;553.18;558.85	116.64	572.13	-2.29	6.092e-11	2.214e-09	-14089	NR_046901	HLX-AS1	ncRNA	HLX antisense RNA 1
chr1	18806821	18808980	2160	115.69;96.24;101.80	582.54;472.35;480.42	104.58	511.77	-2.29	4.59048e-11	2.02946e-09	477	NM_152375	KLHDC7A	protein-coding	kelch domain containing 7A
chr6	166421341	166422840	1500	61.00;50.50;67.87	313.59;267.83;294.13	59.79	291.85	-2.29	1.99291e-11	1.52286e-09	-20564	NR_026860	LINC00473	ncRNA	long intergenic non-protein coding RNA 473
chr3	106645501	106646940	1440	30.50;28.59;29.94	186.91;122.71;125.50	29.68	145.04	-2.29	2.15804e-08	9.61951e-08	313264	NR_028303	LINC00882	ncRNA	long intergenic non-protein coding RNA 882
chr21	24754441	24757620	3180	275.56;211.55;245.52	1222.19;1202.79;1134.38	244.21	1186.45	-2.28	1.53817e-10	2.84611e-09	1125	NR_040254	D21S2088E	ncRNA	D21S2088E
chr9	141111601	141112680	1080	21.04;21.92;16.97	90.34;111.03;90.20	19.97	97.19	-2.28	1.67518e-12	7.37805e-10	5504	NM_001145249	FAM157B	protein-coding	family with sequence similarity 157, member B
chr1	32739061	32740440	1380	36.81;28.59;35.93	212.87;109.08;169.62	33.78	163.86	-2.28	8.1166e-08	3.43284e-07	39	NM_001042771	LCK	protein-coding	lymphocyte-specific protein tyrosine kinase
chr4	134933101	134938740	5640	344.97;360.20;291.43	1888.83;1336.21;1631.46	332.2	1618.84	-2.28	1.36723e-08	6.19685e-08	186982	NM_001114734	PABPC4L	protein-coding	poly(A) binding protein, cytoplasmic 4-like
chr8	101661061	101662560	1500	64.16;48.60;69.86	312.56;244.45;332.37	60.87	296.46	-2.28	7.66081e-10	5.9421e-09	82	NM_152628	SNX31	protein-coding	sorting nexin 31
chr5	166728541	166730940	2400	68.36;90.53;96.81	496.35;340.87;405.91	85.23	414.38	-2.28	9.73633e-09	4.47348e-08	17898	NM_001122679	TENM2	protein-coding	teneurin transmembrane protein 2
chr9	136778881	136781100	2220	82.04;66.70;61.88	375.90;340.87;306.88	70.21	341.22	-2.28	1.29807e-11	1.43215e-09	77455	NM_003371	VAV2	protein-coding	vav 2 guanine nucleotide exchange factor
chr19	12862021	12863280	1260	37.86;32.40;30.94	157.84;170.44;158.83	33.73	162.37	-2.27	7.32869e-12	1.11247e-09	-756	NM_017682	BEST2	protein-coding	bestrophin 2
chr1	85085701	85087260	1560	75.73;107.68;75.85	443.39;417.81;393.16	86.42	418.12	-2.27	3.04744e-11	1.76055e-09	14222	NR_027379	C1orf180	ncRNA	chromosome 1 open reading frame 180
chr12	56074861	56076780	1920	122.00;108.63;104.80	539.96;520.07;554.93	111.81	538.32	-2.27	4.9565e-11	2.05687e-09	491	NM_152637	METTL7B	protein-coding	methyltransferase like 7B
chr16	935761	937740	1980	91.50;73.37;76.85	478.70;301.91;389.24	80.58	389.95	-2.27	3.39393e-08	1.48727e-07	81308	NM_001013638	PRR25	protein-coding	proline rich 25
chr17	58404361	58405680	1320	32.60;41.93;23.95	163.03;166.54;144.13	32.83	157.9	-2.27	2.83821e-12	8.35764e-10	64565	NM_032582	USP32	protein-coding	ubiquitin specific peptidase 32
chr14	94360441	94361160	720	9.47;9.53;25.95	62.30;75.97;77.46	14.98	71.91	-2.26	5.16051e-13	6.30935e-10	-24439	NM_138344	FAM181A	protein-coding	family with sequence similarity 181, member A
chr9	102906121	102909300	3180	185.11;219.17;227.56	1240.88;826.86;967.70	210.61	1011.81	-2.26	5.32515e-08	2.29335e-07	46209	NR_051962	INVS	protein-coding	inversin
chr1	202182721	202184340	1620	59.95;77.19;68.87	328.13;334.05;323.55	68.67	328.58	-2.26	2.90877e-11	1.73247e-09	248	NM_001017404	LGR6	protein-coding	leucine-rich repeat containing G protein-coupled receptor 6
chr18	40316401	40324140	7740	354.44;345.91;346.32	1827.57;1573.85;1600.09	348.89	1667.17	-2.26	3.15133e-10	3.82006e-09	375386	NM_001272077	RIT2	protein-coding	Ras-like without CAAX 2
chr16	3086341	3087420	1080	12.62;28.59;15.97	107.99;86.68;76.47	19.06	90.38	-2.25	8.80188e-10	6.47524e-09	-1339	NM_001103175	CCDC64B	protein-coding	coiled-coil domain containing 64B
chr10	106034221	106035420	1200	38.91;19.06;15.97	139.14;108.10;103.93	24.65	117.06	-2.25	2.51447e-10	3.33841e-09	-66	NM_001191014	GSTO2	protein-coding	glutathione S-transferase omega 2
chr6	27568861	27571440	2580	225.07;208.69;270.47	1123.54;1082.02;1145.16	234.74	1116.91	-2.25	1.33841e-10	2.7363e-09	-91663	NR_038293	LINC01012	ncRNA	long intergenic non-protein coding RNA 1012
chr19	7605841	7607100	1260	19.98;36.21;37.93	152.64;134.40;161.77	31.37	149.61	-2.25	3.36313e-12	8.77698e-10	5882	NM_001166114	PNPLA6	protein-coding	patatin-like phospholipase domain containing 6
chr7	5394181	5394900	720	13.67;11.43;10.98	70.61;52.59;49.02	12.03	57.41	-2.25	1.43216e-09	8.89512e-09	68636	NM_001080495	TNRC18	protein-coding	trinucleotide repeat containing 18
chr6	28710301	28712100	1800	215.61;163.90;173.66	863.94;796.66;944.17	184.39	868.26	-2.24	1.06923e-10	2.65083e-09	120253	NR_033379	LOC401242	ncRNA	uncharacterized LOC401242
chr9	68408881	68409840	960	14.72;11.43;16.97	88.26;48.70;66.67	14.38	67.88	-2.24	2.27475e-08	1.01133e-07	45014	NR_033907	LOC642236	pseudo	FSHD region gene 1 pseudogene
chr22	44286601	44288820	2220	245.06;224.89;239.53	1194.15;1062.54;1096.14	236.49	1117.61	-2.24	1.16454e-10	2.7363e-09	182	NM_138814	PNPLA5	protein-coding	patatin-like phospholipase domain containing 5
chr10	95360161	95361960	1800	109.38;163.90;154.70	705.07;638.89;684.35	142.66	676.1	-2.24	4.5516e-11	2.02946e-09	-68	NM_006744	RBP4	protein-coding	retinol binding protein 4, plasma
chr7	99296581	99297300	720	14.72;6.67;15.97	70.61;50.64;53.92	12.45	58.39	-2.23	6.32676e-10	5.19554e-09	-19320	NR_033810	CYP3A5	protein-coding	cytochrome P450, family 3, subfamily A, polypeptide 5
chr5	41509861	41511660	1800	107.28;88.62;111.78	518.16;451.90;470.61	102.56	480.22	-2.23	3.42149e-11	1.81087e-09	-31	NM_001005473	PLCXD3	protein-coding	phosphatidylinositol-specific phospholipase C, X domain containing 3
chr1	35350501	35352300	1800	137.78;112.44;109.79	607.46;551.24;518.66	120	559.12	-2.22	6.46585e-11	2.30154e-09	19583	NM_001080418	DLGAP3	protein-coding	discs, large (Drosophila) homolog-associated protein 3
chr2	201066061	201066840	780	2.10;34.30;13.97	97.61;59.41;77.46	16.79	78.16	-2.22	1.84854e-06	6.98603e-06	-104153	NM_015535	SPATS2L	protein-coding	spermatogenesis associated, serine-rich 2-like
chr13	82447981	82449600	1620	44.17;34.30;34.93	202.49;143.17;182.36	37.8	176.01	-2.22	1.41842e-09	8.83908e-09	-1533705	NM_005842	SPRY2	protein-coding	sprouty homolog 2 (Drosophila)
chr9	102825301	102826320	1020	10.52;22.87;23.95	110.07;76.94;78.44	19.11	88.48	-2.21	4.17281e-09	2.02687e-08	35519	NM_015051	ERP44	protein-coding	endoplasmic reticulum protein 44
chr6	28770181	28772280	2100	228.23;165.81;129.75	835.90;806.40;783.38	174.59	808.56	-2.21	7.56053e-11	2.35608e-09	60223	NR_033379	LOC401242	ncRNA	uncharacterized LOC401242
chr11	64139701	64141920	2220	232.44;202.02;179.65	937.67;974.89;922.60	204.7	945.05	-2.21	1.28969e-10	2.7363e-09	4737	NR_031602	MIR1237	ncRNA	microRNA 1237
chr10	89385061	89386260	1200	21.04;34.30;21.96	113.18;125.64;119.61	25.77	119.48	-2.21	1.9983e-12	7.64173e-10	-33815	NM_004670	PAPSS2	protein-coding	3'-phosphoadenosine 5'-phosphosulfate synthase 2
chr1	19029241	19030380	1140	18.93;23.82;35.93	116.30;127.58;119.61	26.23	121.17	-2.21	2.28923e-12	7.8373e-10	72311	NM_002584	PAX7	protein-coding	paired box 7
chr5	16335181	16336260	1080	23.14;13.34;21.96	92.42;100.31;77.46	19.48	90.06	-2.21	6.97586e-12	1.09741e-09	105490	NR_104625	RP1-167G20.1	ncRNA	uncharacterized LOC101929505
chr1	36643321	36645120	1800	69.42;80.04;67.87	334.36;331.13;339.23	72.44	334.91	-2.21	2.97987e-11	1.74382e-09	-22567	NM_001270895	TRAPPC3	protein-coding	trafficking protein particle complex 3
chr21	27599581	27606660	7080	904.51;880.49;1049.95	5067.34;3837.23;4099.25	944.98	4334.61	-2.2	7.59193e-09	3.52929e-08	-59675	NM_001136131	APP	protein-coding	amyloid beta (A4) precursor protein
chr2	223342381	223343640	1260	31.55;49.55;20.96	196.26;113.95;159.81	34.02	156.67	-2.2	3.33059e-08	1.46054e-07	53689	NM_152386	SGPP2	protein-coding	sphingosine-1-phosphate phosphatase 2
chr17	16318381	16319700	1320	24.19;35.26;56.89	206.64;147.06;179.42	38.78	177.71	-2.2	8.68903e-10	6.42402e-09	185	NM_016113	TRPV2	protein-coding	transient receptor potential cation channel, subfamily V, member 2
chr4	48694861	48695880	1020	12.62;20.96;23.95	101.76;94.47;66.67	19.18	87.63	-2.19	4.09077e-09	1.99158e-08	86945	NM_015030	FRYL	protein-coding	FRY-like
chr15	69135601	69137100	1500	130.42;142.94;135.73	605.38;603.83;656.90	136.36	622.04	-2.19	5.84077e-11	2.16519e-09	20048	NR_031680	MIR548H4	ncRNA	microRNA 548h-4
chr7	24465721	24466920	1200	29.45;20.96;34.93	156.80;122.71;109.81	28.45	129.77	-2.19	2.68952e-09	1.40589e-08	142514	NM_000905	NPY	protein-coding	neuropeptide Y
chrX	70142041	70143180	1140	18.93;17.15;30.94	117.34;101.29;88.24	22.34	102.29	-2.19	5.76434e-11	2.16223e-09	8364	NM_001048164	SLC7A3	protein-coding	solute carrier family 7 (cationic amino acid transporter, y+ system), member 3
chr7	149916541	149918700	2160	93.61;116.26;106.79	484.93;498.65;450.03	105.55	477.87	-2.18	2.61192e-11	1.66105e-09	82448	NM_001164459	ACTR3C	protein-coding	ARP3 actin-related protein 3 homolog C (yeast)
chr12	65383741	65387160	3420	273.46;313.51;328.36	1521.24;1291.41;1332.43	305.11	1381.69	-2.18	2.67919e-10	3.48875e-09	107897	NR_033988	FLJ41278	ncRNA	uncharacterized LOC400046
chr11	26544421	26545440	1020	33.66;17.15;20.96	121.49;94.47;108.83	23.92	108.26	-2.18	6.71381e-12	1.07453e-09	48884	NM_145650	MUC15	protein-coding	mucin 15, cell surface associated
chr21	42791581	42793320	1740	97.81;106.73;128.75	490.12;526.89;496.11	111.1	504.37	-2.18	5.2977e-11	2.08049e-09	-34	NM_001144925	MX1	protein-coding	myxovirus (influenza virus) resistance 1, interferon-inducible protein p78 (mouse)
chrX	91844941	91845600	660	10.52;12.39;15.97	64.38;65.25;47.06	12.96	58.9	-2.18	4.34161e-10	4.26543e-09	754811	NM_001168362	PCDH11X	protein-coding	protocadherin 11 X-linked
chr14	95827801	95828760	960	12.62;9.53;24.95	79.96;64.28;68.63	15.7	70.96	-2.18	5.47611e-13	6.4674e-10	32360	NR_110127	RP11-725G5.2	ncRNA	uncharacterized LOC101929080
chr1	225031381	225033900	2520	89.40;120.07;68.87	551.39;320.42;384.34	92.78	418.71	-2.17	1.48221e-07	6.10696e-07	-84715	NM_001145154	DNAH14	protein-coding	dynein, axonemal, heavy chain 14
chr2	74775181	74777280	2100	189.32;190.58;208.59	901.32;860.94;889.27	196.16	883.84	-2.17	1.27585e-10	2.7363e-09	84	NM_001197260	DOK1	protein-coding	docking protein 1, 62kDa (downstream of tyrosine kinase 1)
chr20	821221	823620	2400	253.47;335.43;285.44	1391.44;1226.16;1305.96	291.45	1307.85	-2.17	1.32664e-10	2.7363e-09	503	NM_001289147	FAM110A	protein-coding	family with sequence similarity 110, member A
chr5	74178481	74179740	1260	39.97;26.68;26.95	173.41;117.84;129.42	31.2	140.22	-2.17	7.12871e-09	3.32481e-08	-16448	NM_015566	FAM169A	protein-coding	family with sequence similarity 169, member A
chr7	19233721	19235040	1320	48.38;38.12;19.96	165.10;164.59;150.01	35.49	159.9	-2.17	3.26093e-12	8.65482e-10	-49337	NM_152898	FERD3L	protein-coding	Fer3-like bHLH transcription factor
chr2	189142801	189144120	1320	33.66;36.21;23.95	159.91;114.92;147.07	31.27	140.63	-2.17	8.66181e-10	6.41164e-09	-12935	NM_001252669	GULP1	protein-coding	GULP, engulfment adaptor PTB domain containing 1
chr11	86540881	86541900	1020	12.62;17.15;20.96	93.46;66.23;68.63	16.91	76.1	-2.17	2.03515e-09	1.13222e-08	27605	NR_045004	OR7E2P	pseudo	olfactory receptor, family 7, subfamily E, member 2 pseudogene
chr3	191616841	191619060	2220	99.92;101.01;107.79	542.04;429.50;420.61	102.9	464.05	-2.17	6.32719e-10	5.19554e-09	438999	NM_001083308	PYDC2	protein-coding	pyrin domain containing 2
chr18	12419281	12421860	2580	330.25;374.49;434.15	1778.76;1524.18;1833.44	379.63	1712.13	-2.17	2.36122e-10	3.22438e-09	12676	NM_006553	SLMO1	protein-coding	slowmo homolog 1 (Drosophila)
chr11	65320321	65322180	1860	83.09;110.54;89.82	426.78;444.11;393.16	94.48	421.35	-2.16	3.88851e-11	1.91312e-09	4448	NM_001130144	LTBP3	protein-coding	latent transforming growth factor beta binding protein 3
chr7	45196441	45198180	1740	92.55;133.41;157.69	590.84;520.07;601.99	127.88	570.97	-2.16	5.30745e-11	2.08082e-09	-56	NM_005856	RAMP3	protein-coding	receptor (G protein-coupled) activity modifying protein 3
chr15	70667941	70670400	2460	157.76;179.15;151.70	822.41;687.59;680.43	162.87	730.14	-2.16	7.07217e-11	2.35608e-09	-278915	NM_001105192	TLE3	protein-coding	transducin-like enhancer of split 3 (E(sp1) homolog, Drosophila)
chr17	62970301	62972820	2520	364.96;372.59;427.16	1732.04;1672.21;1779.51	388.24	1727.92	-2.15	2.39119e-10	3.2413e-09	142	NR_026903	AMZ2P1	pseudo	archaelysin family metallopeptidase 2 pseudogene 1
chr19	7852801	7854960	2160	79.93;109.58;67.87	375.90;363.27;401.00	85.8	380.06	-2.15	2.84906e-11	1.71655e-09	1511	NR_002931	CLEC4GP1	pseudo	C-type lectin domain family 4, member G pseudogene 1
chr15	84975841	84976980	1140	24.19;20.96;18.96	90.34;94.47;99.03	21.37	94.61	-2.15	1.16752e-12	6.76926e-10	-69395	NR_033787	DNM1P41	pseudo	DNM1 pseudogene 41
chr2	238514941	238519740	4800	356.54;502.18;423.17	2361.30;1537.81;1797.16	427.3	1898.76	-2.15	1.64741e-07	6.75742e-07	-17572	NR_033308	RAB17	protein-coding	RAB17, member RAS oncogene family
chr11	63655741	63656700	960	22.09;26.68;20.96	86.19;119.79;100.99	23.24	102.32	-2.14	4.84417e-10	4.63087e-09	234	NM_017490	MARK2	protein-coding	MAP/microtubule affinity-regulating kinase 2
chr12	113591761	113593200	1440	53.64;40.02;58.88	211.83;226.92;231.39	50.85	223.38	-2.14	1.13541e-11	1.36154e-09	4501	NR_106956	MIR7106	ncRNA	microRNA mir-7106
chr20	21693961	21696060	2100	108.33;122.93;95.81	497.39;453.85;490.22	109.02	480.49	-2.14	5.3159e-11	2.08123e-09	8714	NM_006192	PAX1	protein-coding	paired box 1
chr18	47875801	47876880	1080	22.09;17.15;24.95	84.11;111.03;88.24	21.4	94.46	-2.14	1.76391e-10	3.11671e-09	-25051	NM_145060	SKA1	protein-coding	spindle and kinetochore associated complex subunit 1
chr8	103448641	103449900	1260	28.40;28.59;21.96	121.49;130.50;95.10	26.31	115.7	-2.14	3.62624e-10	3.84865e-09	-24354	NM_015902	UBR5	protein-coding	ubiquitin protein ligase E3 component n-recognin 5
chr8	131216221	131217660	1440	25.24;40.02;28.94	146.41;147.06;117.65	31.4	137.04	-2.13	4.12334e-12	9.42494e-10	91838	NR_002765	ASAP1-IT1	ncRNA	ASAP1 intronic transcript 1 (non-protein coding)
chr14	38723821	38725680	1860	89.40;70.52;81.84	372.78;364.24;323.55	80.58	353.52	-2.13	2.12227e-11	1.5537e-09	824	NM_175060	CLEC14A	protein-coding	C-type lectin domain family 14, member A
chr5	159593281	159594180	900	22.09;14.29;14.97	93.46;52.59;78.44	17.12	74.83	-2.13	2.13716e-08	9.52906e-08	-20643	NM_001130958	FABP6	protein-coding	fatty acid binding protein 6, ileal
chr2	128421241	128422680	1440	58.90;49.55;51.90	283.48;206.47;210.80	53.45	233.58	-2.13	4.70411e-09	2.25706e-08	206	NM_017980	LIMS2	protein-coding	LIM and senescent cell antigen-like domains 2
chr10	134232181	134232960	780	10.52;22.87;13.97	85.15;68.17;53.92	15.79	69.08	-2.13	5.62442e-09	2.6624e-08	21869	NM_001098637	PWWP2B	protein-coding	PWWP domain containing 2B
chr9	90928021	90928860	840	9.47;19.06;19.96	76.84;61.36;73.53	16.16	70.58	-2.13	9.10466e-13	6.53118e-10	-74856	NM_006717	SPIN1	protein-coding	spindlin 1
chr9	136149901	136152060	2160	289.23;317.32;243.52	1192.07;1245.64;1255.95	283.36	1231.22	-2.12	1.40107e-10	2.74952e-09	-351	NM_020469	ABO	protein-coding	ABO blood group (transferase A, alpha 1-3-N-acetylgalactosaminyltransferase; transferase B, alpha 1-3-galactosyltransferase)
chr12	54069901	54072180	2280	227.18;202.02;235.54	998.93;896.98;991.23	221.58	962.38	-2.12	1.267e-10	2.7363e-09	-529	NM_001002031	ATP5G2	protein-coding	ATP synthase, H+ transporting, mitochondrial Fo complex, subunit C2 (subunit 9)
chr1	201367861	201369480	1620	83.09;101.01;60.88	436.12;311.65;318.65	81.66	355.47	-2.12	1.30138e-08	5.90936e-08	-2	NM_005558	LAD1	protein-coding	ladinin 1
chr3	106639741	106642080	2340	61.00;113.40;68.87	496.35;275.62;284.33	81.09	352.1	-2.12	3.19028e-07	1.27246e-06	318574	NR_028303	LINC00882	ncRNA	long intergenic non-protein coding RNA 882
chr6	36097321	36099000	1680	87.30;121.02;106.79	496.35;421.71;448.06	105.04	455.37	-2.12	4.40832e-11	2.0251e-09	-100	NR_072996	MAPK13	protein-coding	mitogen-activated protein kinase 13
chrX	114070381	114072000	1620	74.67;98.15;101.80	416.39;435.34;344.14	91.54	398.62	-2.12	4.21418e-11	1.9825e-09	13174	NR_029955	MIR448	ncRNA	microRNA 448
chr2	160970581	160971960	1380	56.79;61.94;46.91	272.06;214.26;232.37	55.21	239.56	-2.12	2.43458e-11	1.62444e-09	-52145	NM_001007267	PLA2R1	protein-coding	phospholipase A2 receptor 1, 180kDa
chr11	65600101	65602620	2520	480.65;492.66;514.00	2000.98;2128.98;2336.41	495.77	2155.46	-2.12	4.57462e-10	4.44427e-09	-49	NM_152760	SNX32	protein-coding	sorting nexin 32
chr9	84164581	84165420	840	21.04;17.15;11.98	91.38;57.46;68.63	16.72	72.49	-2.12	8.91138e-09	4.11057e-08	138595	NM_005077	TLE1	protein-coding	transducin-like enhancer of split 1 (E(sp1) homolog, Drosophila)
chr8	123256081	123257580	1500	92.55;76.23;89.82	350.98;380.80;390.22	86.2	374	-2.12	3.42434e-11	1.81087e-09	-537070	NM_014943	ZHX2	protein-coding	zinc fingers and homeoboxes 2
chr19	14886781	14888340	1560	73.62;66.70;65.87	295.94;307.76;285.31	68.73	296.34	-2.11	9.35496e-12	1.27667e-09	178	NM_001271052	EMR2	protein-coding	egf-like module containing, mucin-like, hormone receptor-like 2
chr9	102590221	102591840	1620	78.88;76.23;89.82	345.78;328.21;380.41	81.65	351.47	-2.11	2.11279e-11	1.55054e-09	6894	NM_173200	NR4A3	protein-coding	nuclear receptor subfamily 4, group A, member 3
chr16	46665901	46667760	1860	127.26;117.21;142.72	623.03;498.65;550.03	129.06	557.24	-2.11	4.78422e-11	2.04536e-09	-11520	NM_024745	SHCBP1	protein-coding	SHC SH2-domain binding protein 1
chr1	50031841	50033580	1740	78.88;84.81;69.86	348.90;346.71;305.90	77.85	333.84	-2.1	1.85176e-11	1.50812e-09	-94954	NR_046839	AGBL4-IT1	ncRNA	AGBL4 intronic transcript 1 (non-protein coding)
chr13	111138181	111139260	1080	8.41;34.30;24.95	106.95;83.76;99.03	22.56	96.58	-2.1	2.8047e-12	8.3503e-10	21805	NR_046583	COL4A2-AS1	ncRNA	COL4A2 antisense RNA 1
chr5	54780241	54781860	1620	51.54;31.45;33.93	186.91;149.98;163.73	38.97	166.88	-2.1	5.76165e-12	1.02755e-09	23703	NR_049869	MIR5687	ncRNA	microRNA 5687
chr17	7975201	7977840	2640	246.11;219.17;192.62	997.89;858.99;948.09	219.3	934.99	-2.09	1.19066e-10	2.7363e-09	14500	NM_001139	ALOX12B	protein-coding	arachidonate 12-lipoxygenase, 12R type
chr19	45280321	45282000	1680	77.83;78.14;85.83	338.52;336.00;351.98	80.6	342.17	-2.09	3.08925e-11	1.76565e-09	35	NM_012116	CBLC	protein-coding	Cbl proto-oncogene C, E3 ubiquitin protein ligase
chr17	7358461	7359840	1380	59.95;38.12;61.88	195.22;253.22;231.39	53.32	226.61	-2.09	4.67049e-11	2.03108e-09	10745	NM_000747	CHRNB1	protein-coding	cholinergic receptor, nicotinic, beta 1 (muscle)
chr8	11554621	11556120	1500	51.54;68.61;67.87	283.48;245.43;272.56	62.67	267.16	-2.09	1.26233e-11	1.41001e-09	-6346	NM_002052	GATA4	protein-coding	GATA binding protein 4
chr22	42699301	42700980	1680	33.66;60.99;70.86	248.18;196.73;257.86	55.17	234.25	-2.09	2.01832e-10	3.18118e-09	34382	NR_036498	LOC388906	pseudo	opioid growth factor receptor pseudogene
chr13	32983621	32984820	1200	16.83;48.60;37.93	168.22;122.71;150.01	34.45	146.98	-2.09	2.19824e-10	3.18118e-09	18094	NM_001286460	N4BP2L1	protein-coding	NEDD4 binding protein 2-like 1
chr5	32712541	32715000	2460	139.88;141.98;127.75	680.15;508.38;560.82	136.54	583.12	-2.09	1.80186e-09	1.03952e-08	2333	NM_001204375	NPR3	protein-coding	natriuretic peptide receptor C/guanylate cyclase C (atrionatriuretic peptide receptor C)
chr13	36431521	36432180	660	15.78;14.29;13.97	68.53;50.64;66.67	14.68	61.95	-2.08	1.69589e-10	3.03122e-09	-1853	NM_001195430	DCLK1	protein-coding	doublecortin-like kinase 1
chr19	48835321	48838200	2880	150.40;226.79;187.63	846.29;787.90;759.85	188.28	798.01	-2.08	9.80785e-11	2.5124e-09	8132	NM_001425	EMP3	protein-coding	epithelial membrane protein 3
chr22	35230081	35234580	4500	340.77;474.55;505.01	2262.65;1534.89;1798.14	440.11	1865.23	-2.08	6.60742e-08	2.81754e-07	-229799	NM_001008494	ISX	protein-coding	intestine-specific homeobox
chr11	111325201	111326400	1200	35.76;26.68;33.93	143.30;111.03;151.97	32.12	135.43	-2.08	6.38882e-10	5.22216e-09	-36890	NR_046085	RP11-794P6.1	ncRNA	uncharacterized LOC100132078
chr1	53897821	53901540	3720	272.40;373.54;417.18	1606.39;1456.98;1446.16	354.38	1503.18	-2.08	1.70996e-10	3.05008e-09	6012	NR_002314	SLC25A3P1	pseudo	solute carrier family 25 (mitochondrial carrier; phosphate carrier), member 3 pseudogene 1
chr11	89476981	89478120	1140	23.14;14.29;32.94	95.53;88.63;112.75	23.46	98.97	-2.08	7.13691e-12	1.10879e-09	34084	NM_001146162	TRIM77	protein-coding	tripartite motif containing 77
chr13	19790101	19791480	1380	71.52;46.69;47.91	227.41;261.98;214.72	55.37	234.7	-2.08	8.77861e-12	1.23527e-09	-34799	NM_006001	TUBA3C	protein-coding	tubulin, alpha 3c
chr19	51411841	51413760	1920	100.97;120.07;101.80	490.12;408.07;452.97	107.61	450.39	-2.07	3.00377e-11	1.74822e-09	1193	NM_004917	KLK4	protein-coding	kallikrein-related peptidase 4
chr8	128835121	128835840	720	19.98;7.62;17.96	68.53;58.43;64.71	15.19	63.89	-2.07	4.15559e-13	6.24752e-10	27273	NR_031609	MIR1204	ncRNA	microRNA 1204
chr8	47930221	47931120	900	18.93;16.20;17.96	104.88;53.57;64.71	17.7	74.38	-2.07	7.35895e-08	3.12532e-07	-170259	NR_037168	RP11-1134I14.8	pseudo	patched 1 pseudogene
chr4	183458221	183459120	900	15.78;18.11;20.96	85.15;74.99;70.59	18.28	76.91	-2.07	8.70192e-13	6.53118e-10	213534	NM_001080477	TENM3	protein-coding	teneurin transmembrane protein 3
chr12	120030901	120033720	2820	360.75;365.92;343.33	1584.58;1424.84;1473.61	356.67	1494.35	-2.07	2.17689e-10	3.18118e-09	1047	NM_001136534	TMEM233	protein-coding	transmembrane protein 233
chr7	138867301	138868020	720	10.52;18.11;14.97	68.53;48.70;65.69	14.53	60.97	-2.07	6.43509e-10	5.24648e-09	-48570	NM_173569	UBN2	protein-coding	ubinuclein 2
chr9	109639861	109640880	1020	16.83;16.20;32.94	86.19;112.00;78.44	21.99	92.21	-2.07	1.82892e-09	1.05028e-08	14993	NM_021224	ZNF462	protein-coding	zinc finger protein 462
chr10	6778921	6780480	1560	54.69;49.55;48.90	320.86;167.51;150.01	51.05	212.79	-2.06	3.58928e-07	1.42378e-06	41441	NR_108074	LINC00706	ncRNA	long intergenic non-protein coding RNA 706
chr6	96205981	96207000	1020	23.14;16.20;23.95	100.72;92.52;71.57	21.1	88.27	-2.06	7.05357e-10	5.60622e-09	181118	NM_024641	MANEA	protein-coding	mannosidase, endo-alpha
chr3	75146401	75147480	1080	33.66;20.01;23.95	107.99;113.95;101.97	25.87	107.97	-2.06	3.26246e-12	8.65482e-10	-116686	NR_049831	MIR4444-2	ncRNA	microRNA 4444-2
chr16	56676781	56678040	1260	44.17;30.49;30.94	153.68;144.14;141.18	35.2	146.34	-2.06	3.61202e-12	9.00852e-10	-188	NR_027781	MT1DP	pseudo	metallothionein 1D, pseudogene
chr10	112427101	112428660	1560	44.17;40.02;42.92	225.33;136.35;166.68	42.37	176.12	-2.06	4.08018e-08	1.77493e-07	23726	NM_001134363	RBM20	protein-coding	RNA binding motif protein 20
chr4	26789221	26790300	1080	16.83;25.73;29.94	138.11;89.60;74.51	24.17	100.74	-2.06	7.12418e-08	3.02905e-07	-72552	NM_001169117	STIM2	protein-coding	stromal interaction molecule 2
chr9	95820361	95821800	1440	64.16;60.99;67.87	299.06;224.00;282.37	64.34	268.48	-2.06	5.45233e-10	4.83319e-09	111	NM_145006	SUSD3	protein-coding	sushi domain containing 3
chr15	52079341	52080120	780	16.83;17.15;8.98	76.84;50.64;51.96	14.32	59.82	-2.06	9.01383e-09	4.15509e-08	35973	NM_001142885	TMOD2	protein-coding	tropomodulin 2 (neuronal)
chr8	126458521	126459600	1080	19.98;24.78;17.96	100.72;76.94;83.34	20.91	87	-2.06	7.0243e-11	2.35608e-09	14610	NM_001282985	TRIB1	protein-coding	tribbles pseudokinase 1
chr17	16289221	16291920	2700	646.83;603.19;622.78	2462.02;2662.69;2676.62	624.27	2600.44	-2.06	5.71021e-10	4.92064e-09	5792	NM_001281717	UBB	protein-coding	ubiquitin B
chrX	97778281	97779540	1260	33.66;50.50;27.95	214.95;127.58;125.50	37.37	156.01	-2.06	1.07307e-07	4.48437e-07	1415930	NR_024608	XRCC6P5	pseudo	X-ray repair complementing defective repair in Chinese hamster cells 6 pseudogene 5
chr1	40973281	40975740	2460	637.36;511.71;572.88	2448.52;2351.03;2337.39	573.98	2378.98	-2.05	3.51004e-10	3.83962e-09	78	NM_022774	EXO5	protein-coding	exonuclease 5
chr17	18149581	18151260	1680	96.76;90.53;71.86	399.78;335.03;336.29	86.38	357.03	-2.05	2.06702e-11	1.53814e-09	11449	NM_001256264	FLII	protein-coding	flightless I homolog (Drosophila)
chr16	4356121	4358820	2700	219.82;241.09;196.62	907.55;911.59;911.82	219.17	910.32	-2.05	1.21382e-10	2.7363e-09	-24754	NM_032575	GLIS2	protein-coding	GLIS family zinc finger 2
chr1	156856801	156857460	660	21.04;16.20;21.96	64.38;69.15;110.79	19.73	81.44	-2.05	4.31127e-08	1.87104e-07	-6392	NM_001080471	PEAR1	protein-coding	platelet endothelial aggregation receptor 1
chrX	96564901	96567840	2940	580.57;564.12;631.76	2467.22;2401.68;2483.47	592.15	2450.79	-2.05	3.26207e-10	3.82337e-09	427464	NM_013347	RPA4	protein-coding	replication protein A4, 30kDa
chrX	595921	596820	900	21.04;20.01;12.97	88.26;59.41;75.49	18.01	74.39	-2.05	2.25688e-09	1.2247e-08	11292	NM_000451	SHOX	protein-coding	short stature homeobox
chr1	34731481	34732740	1260	34.71;32.40;24.95	128.76;125.64;124.52	30.69	126.3	-2.04	3.68142e-12	9.02555e-10	89558	NM_001134734	C1orf94	protein-coding	chromosome 1 open reading frame 94
chr19	17687401	17688960	1560	63.11;57.17;68.87	272.06;267.83;238.25	63.05	259.38	-2.04	7.58809e-12	1.13499e-09	21670	NM_024656	COLGALT1	protein-coding	collagen beta(1-O)galactosyltransferase 1
chr6	6319921	6321600	1680	53.64;51.46;57.89	257.52;214.26;199.03	54.33	223.6	-2.04	1.58873e-10	2.90147e-09	163	NM_000129	F13A1	protein-coding	coagulation factor XIII, A1 polypeptide
chr4	3974521	3975540	1020	28.40;23.82;13.97	86.19;93.50;93.14	22.06	90.94	-2.04	1.48397e-12	7.22592e-10	-17883	NR_024253	FAM86EP	pseudo	family with sequence similarity 86, member A pseudogene
chr12	55877341	55878720	1380	30.50;52.41;50.90	194.18;182.12;173.54	44.6	183.28	-2.04	7.98654e-12	1.17298e-09	-8131	NM_001005519	OR6C68	protein-coding	olfactory receptor, family 6, subfamily C, member 68
chr10	102472861	102474480	1620	107.28;108.63;119.77	453.78;430.47;493.17	111.89	459.14	-2.04	4.18196e-11	1.97477e-09	-31797	NM_003988	PAX2	protein-coding	paired box 2
chr22	42948901	42950880	1980	209.30;231.56;209.59	934.55;859.97;873.58	216.82	889.37	-2.04	9.8433e-11	2.51919e-09	23	NM_014509	SERHL2	protein-coding	serine hydrolase-like 2
chr2	196477261	196478640	1380	44.17;48.60;54.89	241.94;208.42;155.89	49.22	202.08	-2.04	1.56905e-08	7.0748e-08	-43581	NM_001127257	SLC39A10	protein-coding	solute carrier family 39 (zinc transporter), member 10
chrX	21756541	21757620	1080	18.93;31.45;29.94	116.30;108.10;106.87	26.77	110.42	-2.04	2.43967e-12	8.00048e-10	19197	NM_014332	SMPX	protein-coding	small muscle protein, X-linked
chr15	65186041	65187360	1320	37.86;51.46;26.95	192.10;148.04;136.28	38.76	158.81	-2.03	3.53768e-09	1.75629e-08	-17400	NM_182703	ANKDD1A	protein-coding	ankyrin repeat and death domain containing 1A
chr14	103020901	103022820	1920	158.81;230.60;191.63	807.87;765.50;795.14	193.68	789.5	-2.03	9.62295e-11	2.48573e-09	15880	NR_036192	MIR4309	ncRNA	microRNA 4309
chr16	1122001	1123500	1500	41.02;80.04;71.86	325.02;236.66;223.54	64.31	261.74	-2.03	1.89501e-08	8.48806e-08	-5	NM_001172560	SSTR5	protein-coding	somatostatin receptor 5
chr1	55462021	55463100	1080	32.60;24.78;12.97	117.34;80.84;87.26	23.45	95.14	-2.02	4.43474e-09	2.14106e-08	-2056	NM_057176	BSND	protein-coding	Bartter syndrome, infantile, with sensorineural deafness (Barttin)
chr7	85969201	85970340	1140	31.55;24.78;19.96	110.07;89.60;108.83	25.43	102.83	-2.02	2.1081e-12	7.69211e-10	-303459	NM_000840	GRM3	protein-coding	glutamate receptor, metabotropic 3
chr10	91770421	91771740	1320	48.38;39.07;53.89	185.87;213.29;173.54	47.11	190.9	-2.02	5.22352e-12	9.99229e-10	181831	NR_038382	LINC00865	ncRNA	long intergenic non-protein coding RNA 865
chr3	162441301	162446220	4920	397.56;443.10;442.14	2077.82;1430.68;1685.39	427.6	1731.3	-2.02	6.53564e-08	2.7883e-07	577328	NR_033945	LINC01192	ncRNA	long intergenic non-protein coding RNA 1192
chr19	6765481	6768720	3240	407.03;433.58;429.16	2051.86;1570.93;1522.63	423.25	1715.14	-2.02	2.35153e-08	1.04435e-07	422	NM_005490	SH2D3A	protein-coding	SH2 domain containing 3A
chr2	162480541	162483060	2520	186.16;246.80;231.55	889.90;916.46;891.23	221.5	899.19	-2.02	1.35628e-10	2.7363e-09	956	NM_022058	SLC4A10	protein-coding	solute carrier family 4, sodium bicarbonate transporter, member 10
chr17	7283521	7285500	1980	313.42;304.93;296.42	1308.37;1138.51;1253.99	304.92	1233.62	-2.02	2.04366e-10	3.18118e-09	218	NM_003985	TNK1	protein-coding	tyrosine kinase, non-receptor, 1
chr1	193082341	193083600	1260	28.40;30.49;32.94	155.76;112.00;101.97	30.61	123.24	-2.01	1.63741e-08	7.36946e-08	-7727	NM_016066	GLRX2	protein-coding	glutaredoxin 2
chr6	32920081	32921280	1200	25.24;42.88;30.94	124.61;126.61;147.07	33.02	132.76	-2.01	2.84579e-12	8.35764e-10	218	NM_006120	HLA-DMA	protein-coding	major histocompatibility complex, class II, DM alpha
chr5	180599521	180602220	2700	221.92;272.53;305.40	1090.31;1033.33;1096.14	266.62	1073.26	-2.01	1.4616e-10	2.77987e-09	18037	NR_108031	LOC102577426	ncRNA	uncharacterized LOC102577426
chr8	85201741	85202820	1080	21.04;18.11;29.94	113.18;81.81;82.36	23.03	92.45	-2.01	2.97067e-09	1.52403e-08	105181	NM_001100391	RALYL	protein-coding	RALY RNA binding protein-like
chr8	30397861	30398760	900	18.93;19.06;26.95	86.19;88.63;86.28	21.65	87.03	-2.01	1.22761e-12	6.8358e-10	-97806	NM_001206847	SMIM18	protein-coding	small integral membrane protein 18
chr17	41797261	41799240	1980	351.28;319.23;310.39	1195.19;1376.14;1381.45	326.97	1317.59	-2.01	2.26468e-10	3.18118e-09	37905	NM_025237	SOST	protein-coding	sclerostin
chr12	114851521	114852780	1260	43.12;28.59;40.92	204.56;134.40;115.69	37.54	151.55	-2.01	8.70544e-08	3.67373e-07	-5904	NM_000192	TBX5	protein-coding	T-box 5
chr3	55514581	55516980	2400	178.80;210.59;226.56	842.13;815.17;827.50	205.32	828.27	-2.01	1.08898e-10	2.67924e-09	-355	NM_001256105	WNT5A	protein-coding	wingless-type MMTV integration site family, member 5A
chr15	35545381	35546760	1380	37.86;46.69;24.95	179.64;130.50;127.46	36.5	145.87	-2	7.72596e-09	3.58775e-08	16544	NR_003144	ANP32AP1	pseudo	acidic (leucine-rich) nuclear phosphoprotein 32 family, member A pseudogene 1
chr1	50895661	50896920	1260	44.17;60.03;34.93	226.37;191.86;137.26	46.38	185.16	-2	3.37141e-08	1.47775e-07	-7172	NM_032110	DMRTA2	protein-coding	DMRT-like family A2
chr16	2286001	2287740	1740	88.35;89.57;73.86	386.28;306.78;315.70	83.93	336.26	-2	1.34228e-10	2.7363e-09	403	NM_001374	DNASE1L2	protein-coding	deoxyribonuclease I-like 2
chr6	26233081	26236260	3180	459.62;406.89;424.17	1633.39;1841.68;1683.43	430.23	1719.5	-2	2.64525e-10	3.45851e-09	545	NM_005320	HIST1H1D	protein-coding	histone cluster 1, H1d
chr6	19246741	19248180	1440	49.43;61.94;49.90	229.48;189.91;227.46	53.76	215.62	-2	6.18064e-12	1.05018e-09	-590140	NM_001546	ID4	protein-coding	inhibitor of DNA binding 4, dominant negative helix-loop-helix protein
chr7	127840681	127842300	1620	73.62;89.57;96.81	360.32;345.74;334.33	86.67	346.8	-2	3.16565e-11	1.77682e-09	-6434	NR_029596	MIR129-1	ncRNA	microRNA 129-1
chr1	19019821	19020840	1020	23.14;19.06;17.96	92.42;68.17;79.42	20.05	80	-2	2.37307e-10	3.22991e-09	62831	NM_002584	PAX7	protein-coding	paired box 7
chrX	114817981	114818580	600	5.26;11.43;19.96	57.11;40.90;49.02	12.22	49.01	-2	9.72743e-10	6.87108e-09	-9538	NM_001136025	PLS3	protein-coding	plastin 3
chr3	158449141	158451120	1980	208.25;191.54;162.68	783.98;739.20;725.53	187.49	749.57	-2	9.19329e-11	2.4322e-09	144	NM_002888	RARRES1	protein-coding	retinoic acid receptor responder (tazarotene induced) 1
chr11	62524261	62526180	1920	124.11;179.15;114.78	627.19;549.29;493.17	139.34	556.55	-2	1.002e-10	2.54926e-09	-3565	NM_024784	ZBTB3	protein-coding	zinc finger and BTB domain containing 3
chr9	124980721	124984320	3600	330.25;322.08;282.45	1342.64;1148.25;1224.58	311.59	1238.49	-1.99	2.22184e-10	3.18118e-09	1498	NM_001242335	LHX6	protein-coding	LIM homeobox 6
chr20	36226081	36227340	1260	31.55;41.93;27.95	143.30;114.92;145.11	33.81	134.44	-1.99	2.27033e-11	1.58214e-09	24810	NR_047461	LINC00489	ncRNA	long intergenic non-protein coding RNA 489
chr10	6835981	6839460	3480	93.61;107.68;116.77	456.89;398.33;410.81	106.02	422.01	-1.99	3.4496e-11	1.81312e-09	16161	NR_038291	LINC00707	ncRNA	long intergenic non-protein coding RNA 707
chr9	66486361	66487500	1140	24.19;28.59;27.95	120.45;96.42;103.93	26.91	106.93	-1.99	1.92108e-12	7.64173e-10	-7338	NR_024496	PTGER4P2-CDK2AP2P2	pseudo	PTGER4P2-CDK2AP2P2 readthrough transcribed pseudogene
chr4	54194761	54195660	900	12.62;11.43;28.94	79.96;50.64;80.40	17.67	70.33	-1.99	1.02953e-08	4.71895e-08	37031	NM_152540	SCFD2	protein-coding	sec1 family domain containing 2
chr5	122620681	122622420	1740	75.73;78.14;52.90	305.29;242.51;265.70	68.92	271.16	-1.98	1.28771e-11	1.42477e-09	137735	NM_001166226	CEP120	protein-coding	centrosomal protein 120kDa
chr8	142085101	142085700	600	4.21;19.06;13.97	57.11;40.90;49.02	12.41	49.01	-1.98	1.91643e-09	1.08336e-08	-53319	NM_014957	DENND3	protein-coding	DENN/MADD domain containing 3
chr3	51015781	51016920	1140	18.93;15.25;41.92	106.95;94.47;99.03	25.37	100.15	-1.98	9.14808e-13	6.53118e-10	303679	NM_004947	DOCK3	protein-coding	dedicator of cytokinesis 3
chr16	68268301	68271540	3240	805.64;769.00;757.52	3278.20;2953.89;2976.64	777.39	3069.58	-1.98	7.66355e-10	5.94239e-09	215	NM_024939	ESRP2	protein-coding	epithelial splicing regulatory protein 2
chr11	2164681	2166120	1440	44.17;47.65;47.91	209.75;158.75;183.34	46.58	183.95	-1.98	1.77606e-10	3.13047e-09	-3060	NM_001127598	IGF2	protein-coding	insulin-like growth factor 2 (somatomedin A)
chr6	56658541	56660220	1680	38.91;47.65;24.95	164.07;141.22;134.32	37.17	146.53	-1.98	3.43879e-12	8.80736e-10	-44243	NR_046940	RNU6-71P	snRNA	RNA, U6 small nuclear 71, pseudogene
chr17	58226461	58228260	1800	148.30;152.47;140.72	619.92;536.63;569.64	147.16	575.4	-1.97	4.24244e-11	1.99025e-09	59	NM_000717	CA4	protein-coding	carbonic anhydrase IV
chr2	158371261	158372460	1200	27.35;40.02;41.92	165.10;107.13;156.87	36.43	143.04	-1.97	1.38246e-08	6.26135e-08	-71257	NM_004288	CYTIP	protein-coding	cytohesin 1 interacting protein
chr11	58690381	58691580	1200	30.50;40.98;21.96	145.37;110.05;111.77	31.14	122.4	-1.97	7.9133e-10	6.04685e-09	-4121	NM_001220494	GLYATL1	protein-coding	glycine-N-acyltransferase-like 1
chr1	228361081	228362940	1860	48.38;53.36;35.93	214.95;145.11;180.40	45.89	180.15	-1.97	6.70812e-09	3.14194e-08	8582	NM_001010867	IBA57	protein-coding	IBA57, iron-sulfur cluster assembly homolog (S. cerevisiae)
chr12	111373681	111376200	2520	118.85;144.84;130.74	581.50;459.69;507.87	131.48	516.35	-1.97	4.40136e-11	2.02482e-09	535	NR_036513	LOC100131138	ncRNA	uncharacterized LOC100131138
chr5	180485761	180487320	1560	75.73;125.78;85.83	390.43;355.48;383.35	95.78	376.42	-1.97	1.62522e-11	1.50812e-09	-16057	NR_107056	MIR8089	ncRNA	microRNA mir-8089
chr6	3053161	3054960	1800	105.18;79.09;75.85	344.75;327.24;345.12	86.71	339.03	-1.97	3.0833e-11	1.76359e-09	-22997	NM_003804	RIPK1	protein-coding	receptor (TNFRSF)-interacting serine-threonine kinase 1
chr6	124733341	124734900	1560	94.66;57.17;79.84	366.55;296.07;246.09	77.23	302.9	-1.97	1.71106e-08	7.69016e-08	-549570	NM_001286398	RNF217	protein-coding	ring finger protein 217
chr19	12936061	12937680	1620	97.81;131.50;108.79	468.31;380.80;472.58	112.7	440.56	-1.97	5.08075e-11	2.05857e-09	4359	NM_001080997	RTBDN	protein-coding	retbindin
chr16	51214321	51215280	960	8.41;20.01;36.93	103.84;75.97;75.49	21.78	85.1	-1.97	3.16809e-08	1.3921e-07	-29618	NM_002968	SALL1	protein-coding	spalt-like transcription factor 1
chrX	47675341	47676300	960	22.09;20.01;22.96	86.19;67.20;101.97	21.68	85.12	-1.97	4.33899e-09	2.09844e-08	-20480	NM_007137	ZNF81	protein-coding	zinc finger protein 81
chr16	5107861	5109060	1200	29.45;33.35;30.94	122.53;136.35;105.89	31.25	121.59	-1.96	2.06732e-11	1.53814e-09	7685	NM_001098514	C16orf89	protein-coding	chromosome 16 open reading frame 89
chr1	156264301	156266280	1980	357.60;398.32;364.29	1396.64;1465.74;1485.38	373.4	1449.25	-1.96	2.06219e-10	3.18118e-09	189	NM_001256608	C1orf85	protein-coding	chromosome 1 open reading frame 85
chr10	33239461	33240720	1260	54.69;19.06;31.94	159.91;135.37;115.69	35.23	136.99	-1.96	4.49205e-10	4.37842e-09	6731	NM_133376	ITGB1	protein-coding	integrin, beta 1 (fibronectin receptor, beta polypeptide, antigen CD29 includes MDF2, MSK12)
chr8	66186541	66187800	1260	27.35;33.35;36.93	150.57;125.64;102.95	32.54	126.38	-1.96	4.19604e-09	2.03692e-08	-94596	NR_038901	LINC00251	ncRNA	long intergenic non-protein coding RNA 251
chr6	70224121	70226100	1980	267.14;231.56;238.53	949.09;977.81;943.19	245.75	956.7	-1.96	7.65237e-11	2.35608e-09	281938	NM_018368	LMBRD1	protein-coding	LMBR1 domain containing 1
chr10	57389281	57392040	2760	485.91;578.42;515.99	2022.78;2044.25;2094.24	526.77	2053.76	-1.96	3.36458e-10	3.8379e-09	31911	NM_001190478	MTRNR2L5	protein-coding	MT-RNR2-like 5
chr9	127244281	127245420	1140	22.09;31.45;39.92	139.14;108.10;116.67	31.15	121.31	-1.96	4.96618e-11	2.05687e-09	24848	NM_004959	NR5A1	protein-coding	nuclear receptor subfamily 5, group A, member 1
chr17	28565161	28566300	1140	30.50;36.21;36.93	158.87;108.10;135.30	34.55	134.09	-1.96	4.6452e-09	2.23108e-08	-2745	NM_001045	SLC6A4	protein-coding	solute carrier family 6 (neurotransmitter transporter), member 4
chr1	246487441	246489240	1800	95.71;73.37;77.85	284.52;327.24;351.00	82.31	320.92	-1.96	1.3919e-11	1.49107e-09	92373	NM_022743	SMYD3	protein-coding	SET and MYND domain containing 3
chr1	16068541	16069620	1080	25.24;17.15;31.94	105.92;107.13;76.47	24.78	96.51	-1.96	1.70742e-09	1.00058e-08	94	NM_001013641	TMEM82	protein-coding	transmembrane protein 82
chr3	41689021	41690160	1140	21.04;34.30;28.94	115.26;96.42;116.67	28.09	109.45	-1.96	2.38727e-12	7.93602e-10	314069	NM_017886	ULK4	protein-coding	unc-51 like kinase 4
chr17	7163941	7167360	3420	278.71;256.33;289.43	1035.28;1047.93;1093.20	274.83	1058.8	-1.95	1.32047e-10	2.7363e-09	613	NM_001307	CLDN7	protein-coding	claudin 7
chr17	64861	66060	1200	26.29;33.35;39.92	120.45;113.95;149.03	33.19	127.81	-1.95	2.39323e-10	3.24149e-09	-28419	NR_104420	LOC100506371	ncRNA	uncharacterized LOC100506371
chr15	59646241	59647200	960	23.14;21.92;19.96	89.30;67.20;95.10	21.67	83.87	-1.95	1.20567e-09	7.93721e-09	18350	NM_004998	MYO1E	protein-coding	myosin IE
chr11	14361541	14364120	2580	173.54;175.34;165.68	742.45;653.50;593.17	171.52	663.04	-1.95	7.7365e-11	2.35608e-09	17200	NM_001177315	RRAS2	protein-coding	related RAS viral (r-ras) oncogene homolog 2
chr3	137314441	137316180	1740	66.26;80.04;87.83	381.09;234.71;288.25	78.04	301.35	-1.95	6.47338e-08	2.76289e-07	-167823	NM_004189	SOX14	protein-coding	SRY (sex determining region Y)-box 14
chrX	47432761	47434800	2040	167.23;161.04;156.69	656.26;566.82;649.06	161.65	624.05	-1.95	6.84136e-11	2.35608e-09	-7909	NM_003254	TIMP1	protein-coding	TIMP metallopeptidase inhibitor 1
chr10	71904481	71907720	3240	783.55;675.61;719.59	2943.84;2760.08;2726.62	726.25	2810.18	-1.95	4.74996e-10	4.5861e-09	395	NR_073581	TYSND1	protein-coding	trypsin domain containing 1
chr1	116106241	116107680	1440	55.74;55.27;62.88	278.29;185.04;208.84	57.96	224.06	-1.95	2.08403e-08	9.29992e-08	-77613	NM_001172411	VANGL1	protein-coding	VANGL planar cell polarity protein 1
chr11	72451741	72453180	1440	38.91;45.74;40.92	160.95;160.70;159.81	41.86	160.49	-1.94	5.56214e-12	1.01473e-09	10973	NM_001040118	ARAP1	protein-coding	ArfGAP with RhoGAP domain, ankyrin repeat and PH domain 1
chr8	144176101	144177120	1020	24.19;40.02;20.96	113.18;109.08;104.91	28.39	109.06	-1.94	1.42385e-12	7.05533e-10	55932	NM_173687	C8orf31	protein-coding	chromosome 8 open reading frame 31
chr11	118185661	118187880	2220	71.52;104.82;92.82	428.86;271.72;331.39	89.72	343.99	-1.94	5.24465e-08	2.26059e-07	11476	NM_000733	CD3E	protein-coding	CD3e molecule, epsilon (CD3-TCR complex)
chr1	43204681	43206960	2280	134.62;126.74;185.64	547.23;599.93;567.68	149	571.61	-1.94	3.99068e-11	1.92899e-09	104	NM_148960	CLDN19	protein-coding	claudin 19
chr9	130615981	130617360	1380	37.86;47.65;59.88	215.99;160.70;182.36	48.46	186.35	-1.94	6.37298e-10	5.21565e-09	381	NM_000118	ENG	protein-coding	endoglin
chr2	62020261	62021340	1080	27.35;24.78;17.96	92.42;79.86;96.08	23.36	89.45	-1.94	1.45983e-12	7.14833e-10	60477	NR_037710	FAM161A	protein-coding	family with sequence similarity 161, member A
chr16	22645381	22647720	2340	62.05;63.85;70.86	268.94;225.95;260.80	65.59	251.9	-1.94	1.40424e-11	1.49602e-09	-83052	NR_030385	MIR548D2	ncRNA	microRNA 548d-2
chr19	54484141	54486840	2700	221.92;226.79;216.58	843.17;831.72;881.42	221.76	852.11	-1.94	1.2951e-10	2.7363e-09	-70	NR_030632	MIR935	ncRNA	microRNA 935
chr2	242556181	242557500	1320	33.66;28.59;54.89	169.26;136.35;144.13	39.05	149.91	-1.94	5.67277e-12	1.02476e-09	75	NM_001164356	THAP4	protein-coding	THAP domain containing 4
chr4	85789801	85792080	2280	143.04;126.74;173.66	592.92;555.13;557.87	147.81	568.64	-1.94	2.54644e-11	1.64309e-09	96603	NM_014991	WDFY3	protein-coding	WD repeat and FYVE domain containing 3
chr15	93052681	93060780	8100	1739.60;1981.10;2138.82	8071.41;6999.54;7259.23	1953.17	7443.39	-1.93	2.55116e-09	1.34759e-08	41824	NM_153040	C15orf32	protein-coding	chromosome 15 open reading frame 32
chr3	185503441	185505420	1980	54.69;68.61;53.89	268.94;178.23;229.42	59.07	225.53	-1.93	1.42309e-08	6.43731e-08	38396	NM_006548	IGF2BP2	protein-coding	insulin-like growth factor 2 mRNA binding protein 2
chr22	45348661	45349860	1200	36.81;25.73;29.94	140.18;94.47;116.67	30.83	117.11	-1.93	4.94749e-09	2.36385e-08	55613	NM_001284296	PHF21B	protein-coding	PHD finger protein 21B
chr1	152487301	152488740	1440	52.59;55.27;71.86	237.79;230.82;212.76	59.91	227.12	-1.92	1.60561e-11	1.50812e-09	1043	NM_019060	CRCT1	protein-coding	cysteine-rich C-terminal 1
chr15	60285841	60289560	3720	401.77;401.18;340.33	1640.66;1299.20;1391.25	381.09	1443.71	-1.92	2.88838e-10	3.68186e-09	-8720	NM_012182	FOXB1	protein-coding	forkhead box B1
chr2	88742701	88743780	1080	28.40;26.68;14.97	89.30;84.73;91.18	23.35	88.4	-1.92	1.41545e-12	7.05533e-10	8812	NM_001135649	FOXI3	protein-coding	forkhead box I3
chr14	89906641	89907900	1260	34.71;32.40;28.94	133.95;120.77;108.83	32.02	121.18	-1.92	2.60487e-12	8.28597e-10	23573	NR_036500	FOXN3-AS1	ncRNA	FOXN3 antisense RNA 1
chr12	122500561	122504040	3480	520.62;467.88;514.99	1855.60;1981.92;1866.77	501.16	1901.43	-1.92	2.3285e-10	3.20617e-09	-14351	NM_014938	MLXIP	protein-coding	MLX interacting protein
chr1	29651281	29652540	1260	65.21;40.02;58.88	234.68;224.00;160.79	54.71	206.49	-1.92	9.14364e-09	4.21114e-08	88883	NM_001195001	PTPRU	protein-coding	protein tyrosine phosphatase, receptor type, U
chr19	15567181	15569040	1860	94.66;138.17;115.77	503.62;357.43;459.83	116.2	440.29	-1.92	8.01921e-09	3.71717e-08	7271	NM_022904	RASAL3	protein-coding	RAS protein activator like 3
chr6	28661581	28662960	1380	52.59;44.79;51.90	220.14;190.89;152.95	49.76	187.99	-1.92	4.29368e-09	2.07902e-08	-107159	NM_052923	SCAND3	protein-coding	SCAN domain containing 3
chr5	138882781	138884580	1800	94.66;82.90;83.84	309.44;363.27;314.72	87.13	329.14	-1.92	2.43491e-11	1.62444e-09	-21338	NM_198282	TMEM173	protein-coding	transmembrane protein 173
chr16	31540021	31541880	1860	87.30;108.63;122.76	444.43;376.91;380.41	106.23	400.58	-1.91	2.7685e-11	1.70004e-09	1748	NM_016633	AHSP	protein-coding	alpha hemoglobin stabilizing protein
chr7	33391741	33393540	1800	35.76;57.17;57.89	218.06;188.94;157.85	50.27	188.28	-1.91	1.67302e-09	9.86852e-09	223489	NM_014451	BBS9	protein-coding	Bardet-Biedl syndrome 9
chr13	49449001	49450200	1200	33.66;20.01;37.93	114.22;115.90;114.71	30.53	114.94	-1.91	2.02495e-12	7.64173e-10	-100447	NM_001079673	FNDC3A	protein-coding	fibronectin type III domain containing 3A
chr12	211741	212880	1140	33.66;26.68;14.97	105.92;82.78;95.10	25.1	94.6	-1.91	6.29878e-12	1.0588e-09	25769	NM_015232	IQSEC3	protein-coding	IQ motif and Sec7 domain 3
chr3	177111661	177113040	1380	52.59;78.14;30.94	190.03;183.10;233.35	53.89	202.16	-1.91	4.93013e-11	2.05687e-09	-47358	NR_047568	LINC00578	ncRNA	long intergenic non-protein coding RNA 578
chr6	30070621	30072000	1380	39.97;78.14;47.91	194.18;184.07;244.13	55.34	207.46	-1.91	7.32276e-10	5.78137e-09	9556	NM_007028	TRIM31	protein-coding	tripartite motif containing 31
chr8	63712861	63714120	1260	35.76;31.45;41.92	143.30;110.05;156.87	36.37	136.74	-1.91	2.32467e-09	1.25255e-08	-176929	NR_027378	UG0898H09	ncRNA	uncharacterized LOC643763
chrX	100739341	100741740	2400	322.89;316.37;335.34	1182.73;1176.49;1266.74	324.87	1208.65	-1.9	1.63918e-10	2.96235e-09	300	NR_045863	ARMCX4	protein-coding	armadillo repeat containing, X-linked 4
chr2	232485781	232486860	1080	12.62;36.21;24.95	100.72;89.60;85.30	24.59	91.87	-1.9	8.85676e-13	6.53118e-10	28746	NM_152614	C2orf57	protein-coding	chromosome 2 open reading frame 57
chr6	26549701	26551920	2220	231.39;341.14;234.54	1024.89;975.86;1013.78	269.02	1004.85	-1.9	1.32517e-10	2.7363e-09	12239	NM_006353	HMGN4	protein-coding	high mobility group nucleosomal binding domain 4
chrX	148264981	148266180	1200	44.17;17.15;49.90	136.03;144.14;135.30	37.08	138.49	-1.9	1.6669e-12	7.37805e-10	321303	NM_000202	IDS	protein-coding	iduronate 2-sulfatase
chr9	12947521	12953520	6000	803.54;890.02;800.44	3189.94;2928.57;3165.86	831.33	3094.79	-1.9	5.77823e-10	4.95032e-09	175509	NM_203403	LURAP1L	protein-coding	leucine rich adaptor protein 1-like
chr18	2247001	2247720	720	14.72;15.25;19.96	63.34;59.41;63.73	16.64	62.16	-1.9	6.29772e-13	6.53118e-10	324128	NM_022840	METTL4	protein-coding	methyltransferase like 4
chr22	37639381	37640820	1440	42.07;76.23;48.90	241.94;165.57;215.70	55.74	207.74	-1.9	6.66701e-09	3.1245e-08	238	NM_002872	RAC2	protein-coding	ras-related C3 botulinum toxin substrate 2 (rho family, small GTP binding protein Rac2)
chr12	114501001	114503280	2280	445.94;481.22;547.93	1914.79;1786.16;1817.75	491.7	1839.57	-1.9	2.39239e-10	3.24137e-09	-97965	NM_001146699	RBM19	protein-coding	RNA binding motif protein 19
chr6	4334041	4335360	1320	45.23;53.36;43.91	191.06;160.70;180.40	47.5	177.39	-1.9	9.20872e-12	1.27007e-09	198395	NR_103764	RP3-400B16.1	ncRNA	uncharacterized LOC100507506
chr19	3163081	3164340	1260	27.35;53.36;49.90	175.49;159.72;152.95	43.54	162.72	-1.9	4.56399e-12	9.79698e-10	-15025	NM_003775	S1PR4	protein-coding	sphingosine-1-phosphate receptor 4
chr2	27392641	27393600	960	18.93;17.15;21.96	83.07;67.20;66.67	19.35	72.31	-1.9	2.01742e-11	1.52912e-09	21176	NM_175769	TCF23	protein-coding	transcription factor 23
chr6	27519241	27522420	3180	529.03;478.36;640.75	2027.98;2057.89;2046.19	549.38	2044.02	-1.9	3.80879e-10	3.91176e-09	-79934	NM_007149	ZNF184	protein-coding	zinc finger protein 184
chr16	23797741	23798640	900	17.88;14.29;21.96	80.99;62.33;56.87	18.04	66.73	-1.89	2.17078e-09	1.18896e-08	32243	NM_022097	CHP2	protein-coding	calcineurin-like EF-hand protein 2
chr20	23848741	23850000	1260	29.45;34.30;33.93	157.84;104.21;100.99	32.56	121.01	-1.89	3.91181e-08	1.70531e-07	11009	NM_001900	CST5	protein-coding	cystatin D
chr19	46104241	46106220	1980	190.37;173.43;205.60	724.80;648.63;739.26	189.8	704.23	-1.89	5.28097e-11	2.08049e-09	235	NM_005282	GPR4	protein-coding	G protein-coupled receptor 4
chr8	120176761	120177960	1200	39.97;49.55;19.96	131.88;121.74;152.95	36.49	135.52	-1.89	4.32919e-12	9.58565e-10	-43249	NM_052886	MAL2	protein-coding	mal, T-cell differentiation protein 2 (gene/pseudogene)
chr18	74813341	74814540	1200	22.09;38.12;29.94	112.15;89.60;133.34	30.05	111.7	-1.89	4.88775e-09	2.33789e-08	30833	NM_001025100	MBP	protein-coding	myelin basic protein
chr7	44184781	44186280	1500	89.40;88.62;104.80	390.43;342.82;312.76	94.27	348.67	-1.89	2.9342e-11	1.73605e-09	-4615	NM_021223	MYL7	protein-coding	myosin, light chain 7, regulatory
chr13	35473501	35475000	1500	39.97;44.79;37.93	194.18;133.43;127.46	40.89	151.69	-1.89	3.14031e-08	1.38043e-07	-42173	NM_015678	NBEA	protein-coding	neurobeachin
chr22	45467521	45468780	1260	33.66;42.88;41.92	164.07;111.03;164.72	39.49	146.6	-1.89	1.1339e-08	5.17706e-08	-62342	NM_001135862	PHF21B	protein-coding	PHD finger protein 21B
chr1	208304821	208306200	1380	38.91;38.12;36.93	176.53;125.64;120.60	37.99	140.92	-1.89	1.58848e-08	7.15928e-08	112154	NM_025179	PLXNA2	protein-coding	plexin A2
chr16	29117881	29119620	1740	117.80;106.73;119.77	456.89;379.83;438.26	114.76	424.99	-1.89	3.18807e-11	1.78068e-09	32588	NR_003369	RRN3P2	pseudo	RNA polymerase I transcription factor homolog (S. cerevisiae) pseudogene 2
chr2	162225241	162226260	1020	17.88;33.35;21.96	106.95;87.65;77.46	24.4	90.69	-1.89	1.0011e-09	6.99432e-09	-46869	NM_006593	TBR1	protein-coding	T-box, brain, 1
chr7	101512561	101513700	1140	30.50;30.49;26.95	148.49;75.97;99.03	29.31	107.83	-1.88	1.03798e-07	4.34593e-07	52249	NM_181552	CUX1	protein-coding	cut-like homeobox 1
chr2	188987701	188988840	1140	30.50;28.59;41.92	104.88;135.37;131.38	33.67	123.88	-1.88	6.20456e-11	2.23971e-09	-168125	NM_001252669	GULP1	protein-coding	GULP, engulfment adaptor PTB domain containing 1
chr16	69105661	69108060	2400	99.92;85.76;123.76	415.36;371.06;351.00	103.15	379.14	-1.88	2.45329e-11	1.6261e-09	-32606	NM_001199280	HAS3	protein-coding	hyaluronan synthase 3
chr5	18668101	18669600	1500	31.55;54.32;44.91	201.45;135.37;143.15	43.59	159.99	-1.88	2.2113e-08	9.84442e-08	-1281432	NR_033975	LOC401177	ncRNA	uncharacterized LOC401177
chr19	10076581	10078020	1440	50.48;69.56;64.87	235.71;214.26;230.41	61.64	226.79	-1.88	1.79963e-11	1.50812e-09	-30231	NM_058164	OLFM2	protein-coding	olfactomedin 2
chr10	54067741	54069060	1320	47.33;62.89;37.93	205.60;167.51;171.58	49.38	181.56	-1.88	6.68611e-12	1.07437e-09	5487	NR_038277	PRKG1-AS1	ncRNA	PRKG1 antisense RNA 1
chr7	127365961	127366680	720	23.14;6.67;15.97	64.38;44.80;59.81	15.26	56.33	-1.88	2.59646e-09	1.36607e-08	74119	NM_014390	SND1	protein-coding	staphylococcal nuclease and tudor domain containing 1
chr19	50921341	50924220	2880	306.06;343.05;364.29	1322.91;1151.17;1251.05	337.8	1241.71	-1.88	1.60019e-10	2.91483e-09	586	NM_001243998	SPIB	protein-coding	Spi-B transcription factor (Spi-1/PU.1 related)
chr4	98824201	98825580	1380	56.79;43.83;62.88	205.60;177.25;217.66	54.5	200.17	-1.88	7.96563e-12	1.17275e-09	239500	NM_174952	STPG2	protein-coding	sperm-tail PG-rich repeat containing 2
chr18	53086741	53087880	1140	29.45;17.15;34.93	110.07;95.44;94.12	27.18	99.88	-1.88	1.39558e-12	7.05533e-10	2412	NM_001243233	TCF4	protein-coding	transcription factor 4
chrX	127916341	127917540	1200	39.97;32.40;27.95	132.91;118.82;115.69	33.44	122.47	-1.87	5.50676e-12	1.01473e-09	-730559	NM_138289	ACTRT1	protein-coding	actin-related protein T1
chr4	165162421	165163680	1260	35.76;38.12;50.90	182.76;129.53;145.11	41.59	152.46	-1.87	4.44057e-09	2.14369e-08	-44188	NM_012403	ANP32C	protein-coding	acidic (leucine-rich) nuclear phosphoprotein 32 family, member C
chr1	207205501	207206400	900	25.24;13.34;22.96	84.11;65.25;75.49	20.51	74.95	-1.87	1.48065e-11	1.50812e-09	150	NM_023938	C1orf116	protein-coding	chromosome 1 open reading frame 116
chr8	25457161	25458180	1020	27.35;27.63;18.96	118.38;79.86;71.57	24.65	89.94	-1.87	3.70484e-08	1.61816e-07	141158	NM_152562	CDCA2	protein-coding	cell division cycle associated 2
chr11	99292321	99295140	2820	127.26;146.75;120.76	523.35;470.40;446.10	131.59	479.95	-1.87	6.35532e-11	2.27561e-09	-133145	NM_175566	CNTN5	protein-coding	contactin 5
chr7	51243121	51244200	1080	21.04;25.73;25.95	109.03;83.76;73.53	24.24	88.77	-1.87	5.90676e-09	2.78632e-08	140854	NM_015198	COBL	protein-coding	cordon-bleu WH2 repeat protein
chr1	228336961	228337980	1020	17.88;35.26;25.95	91.38;99.34;98.04	26.36	96.25	-1.87	1.79805e-12	7.5465e-10	56	NM_020435	GJC2	protein-coding	gap junction protein, gamma 2, 47kDa
chr15	30277261	30278040	780	16.83;35.26;9.98	77.88;79.86;68.63	20.69	75.46	-1.87	1.43287e-11	1.50486e-09	-97507	NM_001282472	GOLGA8J	protein-coding	golgin A8 family, member J
chr16	71263741	71265300	1560	122.00;114.35;145.72	427.82;472.35;494.15	127.36	464.77	-1.87	2.63207e-11	1.66418e-09	104	NM_001270974	HYDIN	protein-coding	HYDIN, axonemal central pair apparatus protein
chr6	27744721	27746100	1380	33.66;69.56;56.89	204.56;192.84;189.23	53.37	195.54	-1.87	7.46834e-12	1.12306e-09	15888	NR_038929	LOC100131289	ncRNA	uncharacterized LOC100131289
chr1	23945461	23946960	1500	80.98;120.07;90.82	393.55;335.03;337.27	97.29	355.28	-1.87	2.55378e-11	1.64536e-09	-7613	NR_027042	MDS2	ncRNA	myelodysplastic syndrome 2 translocation associated
chr22	30309481	30310620	1140	29.45;32.40;42.92	128.76;135.37;117.65	34.92	127.26	-1.87	6.18026e-12	1.05018e-09	30893	NM_153051	MTMR3	protein-coding	myotubularin related protein 3
chr8	21881041	21883500	2460	313.42;337.33;286.44	1224.26;1068.39;1128.49	312.4	1140.38	-1.87	1.92391e-10	3.18118e-09	-83	NM_001286681	NPM2	protein-coding	nucleophosmin/nucleoplasmin 2
chr19	1744501	1746300	1800	132.52;162.00;89.82	476.62;438.26;489.24	128.11	468.04	-1.87	2.44558e-11	1.62507e-09	-8261	NM_001080488	ONECUT3	protein-coding	one cut homeobox 3
chr12	113572381	113574480	2100	179.85;196.30;178.65	735.18;604.80;687.29	184.93	675.76	-1.87	7.47483e-11	2.35608e-09	128	NM_001193521	RASAL1	protein-coding	RAS protein activator like 1 (GAP1 like)
chr12	47224441	47226120	1680	98.86;99.10;104.80	334.36;376.91;393.16	100.92	368.14	-1.87	2.35623e-11	1.60537e-09	-5501	NM_018018	SLC38A4	protein-coding	solute carrier family 38, member 4
chr7	141284761	141285720	960	21.04;25.73;14.97	97.61;66.23;59.81	20.58	74.55	-1.86	2.63287e-08	1.16479e-07	34163	NM_018238	AGK	protein-coding	acylglycerol kinase
chr5	74937541	74938620	1080	23.14;38.12;23.95	109.03;76.94;122.56	28.4	102.84	-1.86	1.45034e-08	6.55559e-08	30780	NM_001276713	ANKDD1B	protein-coding	ankyrin repeat and death domain containing 1B
chr1	161801761	161803020	1260	35.76;36.21;40.92	152.64;118.82;139.22	37.63	136.89	-1.86	2.98594e-11	1.74382e-09	66357	NM_007348	ATF6	protein-coding	activating transcription factor 6
chr17	6678721	6680340	1620	94.66;102.91;127.75	397.70;408.07;378.45	108.44	394.74	-1.86	3.21556e-11	1.785e-09	-21	NM_153230	FBXO39	protein-coding	F-box protein 39
chr1	90376441	90377520	1080	29.45;19.06;27.95	97.61;85.70;94.12	25.48	92.48	-1.86	1.98708e-12	7.64173e-10	83544	NR_002830	GEMIN8P4	pseudo	gem (nuclear organelle) associated protein 8 pseudogene 4
chr19	52221961	52223760	1800	224.02;179.15;188.63	754.91;599.93;791.22	197.27	715.35	-1.86	1.68947e-09	9.93751e-09	4360	NM_001523	HAS1	protein-coding	hyaluronan synthase 1
chr19	50834761	50838060	3300	379.68;434.53;477.07	1470.36;1502.75;1703.04	430.43	1558.72	-1.86	2.34239e-10	3.21349e-09	-3777	NM_004977	KCNC3	protein-coding	potassium voltage-gated channel, Shaw-related subfamily, member 3
chr2	209676061	209676960	900	13.67;20.01;19.96	75.80;64.28;54.91	17.88	65	-1.86	4.99136e-10	4.65014e-09	404956	NM_005048	PTH2R	protein-coding	parathyroid hormone 2 receptor
chr15	55183021	55183860	840	15.78;17.15;18.96	70.61;62.33;55.89	17.3	62.94	-1.86	2.11657e-12	7.69211e-10	305790	NM_016304	RSL24D1	protein-coding	ribosomal L24 domain containing 1
chr1	66998161	67000560	2400	335.51;411.66;329.36	1235.68;1293.36;1368.70	358.84	1299.25	-1.86	1.45054e-10	2.77275e-09	-464	NM_032291	SGIP1	protein-coding	SH3-domain GRB2-like (endophilin) interacting protein 1
chr2	31804861	31806300	1440	49.43;43.83;58.88	213.91;168.49;171.58	50.72	184.66	-1.86	2.26679e-10	3.18118e-09	459	NM_000348	SRD5A2	protein-coding	steroid-5-alpha-reductase, alpha polypeptide 2 (3-oxo-5 alpha-steroid delta 4-dehydrogenase alpha 2)
chr20	2538661	2540400	1740	149.35;164.85;173.66	631.34;569.74;565.72	162.62	588.93	-1.86	6.44377e-11	2.29513e-09	22278	NM_080751	TMC2	protein-coding	transmembrane channel-like 2
chr9	117942241	117944580	2340	105.18;143.89;170.67	659.38;408.07;448.06	139.91	505.17	-1.85	1.91633e-07	7.81008e-07	39314	NM_017418	DEC1	protein-coding	deleted in esophageal cancer 1
chr7	31026001	31027440	1440	63.11;53.36;43.91	196.26;188.94;193.15	53.46	192.78	-1.85	1.01933e-11	1.31448e-09	23085	NM_000823	GHRHR	protein-coding	growth hormone releasing hormone receptor
chr19	46118101	46120800	2700	504.84;423.09;459.10	1696.73;1584.56;1707.94	462.35	1663.08	-1.85	2.56412e-10	3.38277e-09	-13985	NM_005282	GPR4	protein-coding	G protein-coupled receptor 4
chr13	51999241	52000320	1080	34.71;12.39;28.94	105.92;91.55;76.47	25.35	91.31	-1.85	3.61975e-10	3.84865e-09	27494	NM_012141	INTS6	protein-coding	integrator complex subunit 6
chr1	39623941	39626040	2100	104.12;96.24;128.75	463.12;376.91;345.12	109.71	395.05	-1.85	3.0868e-09	1.571e-08	75152	NM_012090	MACF1	protein-coding	microtubule-actin crosslinking factor 1
chr6	161351341	161353140	1800	254.52;293.50;299.41	948.05;1044.04;1053.00	282.48	1015.03	-1.85	1.25838e-10	2.7363e-09	-60581	NM_005922	MAP3K4	protein-coding	mitogen-activated protein kinase kinase kinase 4
chr6	98225101	98231700	6600	836.14;890.97;990.06	3547.14;3082.45;3176.65	905.73	3268.75	-1.85	7.2753e-10	5.74885e-09	-244006	NR_031579	MIR2113	ncRNA	microRNA 2113
chr1	156326221	156327360	1140	23.14;36.21;32.94	109.03;106.16;117.65	30.76	110.95	-1.85	1.75765e-12	7.46805e-10	-12189	NM_020407	RHBG	protein-coding	Rh family, B glycoprotein (gene/pseudogene)
chr6	3163621	3172140	8520	2167.66;2173.59;2450.21	8183.55;7996.83;8267.13	2263.82	8149.17	-1.85	2.19922e-09	1.20071e-08	-10098	NM_001069	TUBB2A	protein-coding	tubulin, beta 2A class IIa
chr16	90112981	90114600	1620	72.57;83.86;78.85	283.48;274.64;288.25	78.42	282.13	-1.85	1.02138e-11	1.31448e-09	242	NR_027335	URAHP	pseudo	urate (hydroxyiso-) hydrolase, pseudogene
chr2	167844481	167845440	960	25.24;17.15;19.96	86.19;55.51;83.34	20.79	75.01	-1.85	9.1505e-09	4.21395e-08	99964	NM_152381	XIRP2	protein-coding	xin actin-binding repeat containing 2
chr21	34017181	34018500	1320	42.07;49.55;61.88	231.56;147.06;170.60	51.17	183.07	-1.84	3.71659e-08	1.62304e-07	-32923	NM_021254	C21orf59	protein-coding	chromosome 21 open reading frame 59
chr13	96055321	96057180	1860	156.71;176.29;116.77	536.85;531.76;542.19	149.92	536.93	-1.84	6.22749e-11	2.24583e-09	-29602	NM_182848	CLDN10	protein-coding	claudin 10
chr8	115301641	115303440	1800	51.54;55.27;34.93	235.71;137.32;135.30	47.25	169.45	-1.84	1.60109e-07	6.57695e-07	-853299	NM_198123	CSMD3	protein-coding	CUB and Sushi multiple domains 3
chr16	86528041	86528940	900	18.93;20.01;24.95	96.57;62.33;69.61	21.3	76.17	-1.84	1.26145e-08	5.73496e-08	13975	NR_036444	FENDRR	ncRNA	FOXF1 adjacent non-coding developmental regulatory RNA
chr16	31007281	31009440	2160	167.23;197.25;207.59	750.76;645.71;656.90	190.69	684.45	-1.84	6.50548e-11	2.30615e-09	11842	NM_001142778	HSD3B7	protein-coding	hydroxy-delta-5-steroid dehydrogenase, 3 beta- and steroid delta-isomerase 7
chr16	14144101	14145180	1080	25.24;32.40;30.94	134.99;69.15;113.73	29.53	105.96	-1.84	7.85396e-08	3.32714e-07	-20555	NM_014048	MKL2	protein-coding	MKL/myocardin-like 2
chr22	25090981	25092480	1500	71.52;58.13;66.87	245.06;202.57;253.94	65.51	233.86	-1.84	3.24995e-11	1.79117e-09	-36617	NR_024593	POM121L10P	pseudo	POM121 transmembrane nucleoporin-like 10, pseudogene
chr18	77670901	77672460	1560	95.71;56.22;73.86	299.06;250.30;259.82	75.26	269.72	-1.84	1.42985e-11	1.50396e-09	39972	NM_025078	PQLC1	protein-coding	PQ loop repeat containing 1
chr7	96755281	96756420	1140	24.19;29.54;34.93	106.95;86.68;120.60	29.55	104.74	-1.83	9.98003e-10	6.97938e-09	9946	NM_020186	ACN9	protein-coding	ACN9 homolog (S. cerevisiae)
chr18	56312041	56314080	2040	73.62;88.62;124.76	394.59;295.10;327.47	95.67	339.05	-1.83	1.95684e-09	1.10037e-08	-16872	NM_052947	ALPK2	protein-coding	alpha-kinase 2
chr20	23728981	23730420	1440	23.14;73.37;51.90	234.68;145.11;146.09	49.47	175.29	-1.83	1.05886e-07	4.42921e-07	1873	NM_001898	CST1	protein-coding	cystatin SN
chrX	54505261	54506460	1200	30.50;33.35;29.94	127.72;105.18;100.99	31.26	111.3	-1.83	3.35945e-11	1.79879e-09	16738	NM_004463	FGD1	protein-coding	FYVE, RhoGEF and PH domain containing 1
chr2	157580461	157583160	2700	87.30;194.39;187.63	680.15;512.28;481.40	156.44	557.94	-1.83	1.75564e-08	7.88078e-08	288911	NM_000408	GPD2	protein-coding	glycerol-3-phosphate dehydrogenase 2 (mitochondrial)
chr6	15020941	15023100	2160	175.64;171.52;221.57	765.29;618.44;631.41	189.58	671.71	-1.83	1.43004e-10	2.75952e-09	-224185	NM_004973	JARID2	protein-coding	jumonji, AT rich interactive domain 2
chr7	132299221	132299940	720	18.93;20.01;18.96	84.11;61.36;60.79	19.3	68.75	-1.83	2.96938e-09	1.52358e-08	33866	NM_181775	PLXNA4	protein-coding	plexin A4
chr2	55968721	55969860	1140	28.40;20.96;44.91	120.45;97.39;117.65	31.42	111.83	-1.83	2.52584e-12	8.14067e-10	-48246	NM_033109	PNPT1	protein-coding	polyribonucleotide nucleotidyltransferase 1
chr10	11978161	11979420	1260	32.60;33.35;42.92	141.22;125.64;120.60	36.29	129.15	-1.83	3.1009e-12	8.54937e-10	-42082	NR_038222	PROSER2-AS1	ncRNA	PROSER2 antisense RNA 1
chr4	97958821	97959480	660	12.62;25.73;10.98	67.50;53.57;53.92	16.44	58.33	-1.83	6.70633e-11	2.35608e-09	-328926	NR_102713	STPG2-AS1	ncRNA	STPG2 antisense RNA 1
chr11	119928661	119929680	1020	31.55;24.78;38.92	112.15;101.29;125.50	31.75	112.98	-1.83	2.47357e-12	8.02852e-10	79692	NM_012101	TRIM29	protein-coding	tripartite motif containing 29
chr19	1512481	1514160	1680	122.00;116.26;95.81	477.66;331.13;369.63	111.36	392.81	-1.82	2.64802e-08	1.17126e-07	-133	NM_213604	ADAMTSL5	protein-coding	ADAMTS-like 5
chr12	54131761	54134100	2340	110.43;121.02;121.76	398.74;388.59;455.91	117.74	414.41	-1.82	2.71916e-11	1.68687e-09	-11624	NM_001143682	CALCOCO1	protein-coding	calcium binding and coiled-coil domain 1
chr15	57679741	57681240	1500	51.54;67.66;47.91	225.33;194.78;171.58	55.7	197.23	-1.82	2.27761e-10	3.18323e-09	11788	NM_001252335	CGNL1	protein-coding	cingulin-like 1
chr7	109285201	109287720	2520	117.80;171.52;142.72	595.00;467.48;457.87	144.01	506.78	-1.82	3.43713e-09	1.71378e-08	313809	NR_003024	EIF3IP1	pseudo	eukaryotic translation initiation factor 3, subunit I pseudogene 1
chr4	145689421	145690620	1200	27.35;55.27;51.90	196.26;160.70;116.67	44.84	157.88	-1.82	3.99778e-08	1.7409e-07	-122850	NR_037595	HHIP-AS1	ncRNA	HHIP antisense RNA 1
chr1	153718021	153719040	1020	33.66;22.87;18.96	90.34;80.84;95.10	25.16	88.76	-1.82	1.53783e-12	7.30268e-10	17964	NM_023015	INTS3	protein-coding	integrator complex subunit 3
chr5	154091881	154093320	1440	47.33;59.08;52.90	234.68;138.30;190.21	53.1	187.73	-1.82	5.70037e-08	2.44717e-07	139	NM_015315	LARP1	protein-coding	La ribonucleoprotein domain family, member 1
chrX	91527181	91534800	7620	1863.70;1693.32;2033.03	6483.71;6559.33;6759.20	1863.35	6600.75	-1.82	1.81344e-09	1.04406e-08	440531	NM_001168362	PCDH11X	protein-coding	protocadherin 11 X-linked
chr8	22773361	22774860	1500	43.12;39.07;51.90	168.22;130.50;175.50	44.7	158.07	-1.82	1.07536e-09	7.33341e-09	11310	NM_144962	PEBP4	protein-coding	phosphatidylethanolamine-binding protein 4
chr9	98314561	98316420	1860	85.19;96.24;120.76	304.25;361.32;398.06	100.73	354.54	-1.82	3.2307e-10	3.82006e-09	-36244	NM_001083603	PTCH1	protein-coding	patched 1
chr1	113363161	113368860	5700	393.35;547.92;446.13	1867.03;1385.88;1644.21	462.47	1632.37	-1.82	5.24473e-09	2.49475e-08	27254	NR_103746	RP11-426L16.8	ncRNA	uncharacterized LOC100996702
chr6	107382361	107383620	1260	35.76;31.45;39.92	144.34;105.18;126.48	35.71	125.33	-1.81	1.0212e-09	7.08084e-09	33615	NM_001142468	C6orf203	protein-coding	chromosome 6 open reading frame 203
chr3	27721981	27723360	1380	49.43;47.65;52.90	195.22;162.64;166.68	49.99	174.85	-1.81	6.2387e-12	1.05842e-09	41535	NM_001278182	EOMES	protein-coding	eomesodermin
chr11	61671361	61672680	1320	48.38;58.13;46.91	163.03;186.02;190.21	51.14	179.75	-1.81	1.19369e-11	1.37402e-09	-13004	NM_021727	FADS3	protein-coding	fatty acid desaturase 3
chr4	84311101	84312300	1200	39.97;21.92;33.93	113.18;107.13;114.71	31.94	111.68	-1.81	1.86983e-12	7.64173e-10	-55395	NM_006665	HPSE	protein-coding	heparanase
chr7	123331261	123333000	1740	80.98;61.94;85.83	284.52;243.48;275.51	76.25	267.83	-1.81	2.33479e-11	1.60176e-09	36270	NM_207163	LMOD2	protein-coding	leiomodin 2 (cardiac)
chr1	203487781	203489040	1260	42.07;46.69;41.92	150.57;142.19;164.72	43.56	152.49	-1.81	7.52993e-12	1.12813e-09	25140	NM_014359	OPTC	protein-coding	opticin
chr14	22538161	22539360	1200	43.12;45.74;30.94	167.18;114.92;137.26	39.93	139.79	-1.81	5.82582e-09	2.74975e-08	405464	NM_001001912	OR4E2	protein-coding	olfactory receptor, family 4, subfamily E, member 2
chr7	100520101	100521420	1320	43.12;40.02;20.96	145.37;101.29;115.69	34.7	120.78	-1.8	4.76498e-09	2.28441e-08	-27169	NM_001282449	ACHE	protein-coding	acetylcholinesterase (Yt blood group)
chr4	113281561	113283180	1620	71.52;59.08;69.86	286.60;163.62;250.01	66.82	233.41	-1.8	9.80571e-08	4.11612e-07	63872	NM_025144	ALPK1	protein-coding	alpha-kinase 1
chr17	3847141	3849120	1980	234.54;257.29;232.55	900.28;815.17;809.85	241.46	841.77	-1.8	9.29358e-11	2.44698e-09	19627	NM_174957	ATP2A3	protein-coding	ATPase, Ca++ transporting, ubiquitous
chr19	10686601	10688880	2280	267.14;263.00;299.41	1028.01;899.90;963.78	276.52	963.9	-1.8	1.38109e-10	2.74124e-09	-8086	NM_079421	CDKN2D	protein-coding	cyclin-dependent kinase inhibitor 2D (p19, inhibits CDK4)
chr9	100931101	100932120	1020	15.78;37.16;32.94	130.84;88.63;80.40	28.63	99.95	-1.8	3.31864e-08	1.45564e-07	3563	NM_003389	CORO2A	protein-coding	coronin, actin binding protein, 2A
chr18	20031661	20032860	1200	33.66;24.78;32.94	126.68;105.18;87.26	30.46	106.38	-1.8	4.38765e-09	2.12024e-08	-34383	NM_172241	CTAGE1	protein-coding	cutaneous T-cell lymphoma-associated antigen 1
chr13	93868261	93870900	2640	171.44;207.73;200.61	924.17;555.13;546.11	193.26	675.14	-1.8	5.64549e-07	2.20245e-06	-9497	NM_005708	GPC6	protein-coding	glypican 6
chr6	146348581	146349900	1320	44.17;36.21;46.91	156.80;135.37;151.97	42.43	148.05	-1.8	6.47622e-12	1.06224e-09	323	NM_001278065	GRM1	protein-coding	glutamate receptor, metabotropic 1
chr19	35531641	35533260	1620	61.00;64.80;75.85	281.40;203.55;215.70	67.22	233.55	-1.8	8.35977e-09	3.86818e-08	1041	NM_182983	HPN	protein-coding	hepsin
chr20	22547881	22550580	2700	332.35;452.63;313.39	1525.40;1131.69;1180.46	366.12	1279.18	-1.8	2.29299e-08	1.01891e-07	10049	NR_001558	LINC00261	ncRNA	long intergenic non-protein coding RNA 261
chr12	108236521	108239220	2700	428.06;472.64;393.23	1616.77;1395.62;1498.12	431.31	1503.51	-1.8	2.33262e-10	3.20811e-09	59677	NR_037629	LOC728739	pseudo	programmed cell death 2 pseudogene
chr16	56658721	56660760	2040	96.76;106.73;78.85	359.28;298.99;321.59	94.11	326.62	-1.8	2.16152e-11	1.56772e-09	156	NM_175617	MT1E	protein-coding	metallothionein 1E
chr4	134187421	134190720	3300	193.52;205.83;187.63	853.56;584.35;608.86	195.66	682.25	-1.8	9.79891e-08	4.11358e-07	118601	NM_020815	PCDH10	protein-coding	protocadherin 10
chr8	145577581	145579020	1440	47.33;71.47;43.91	202.49;190.89;172.56	54.24	188.64	-1.8	9.0946e-12	1.26157e-09	290	NM_001252404	TMEM249	protein-coding	transmembrane protein 249
chr16	30553081	30553740	660	16.83;19.06;14.97	60.23;51.62;65.69	16.95	59.18	-1.8	2.64114e-12	8.28597e-10	-7217	NM_023931	ZNF747	protein-coding	zinc finger protein 747
chr11	1456921	1458240	1320	35.76;35.26;30.94	137.07;95.44;120.60	33.99	117.7	-1.79	3.27383e-09	1.64666e-08	25199	NM_001256630	BRSK2	protein-coding	BR serine/threonine kinase 2
chr8	68657401	68658480	1080	27.35;28.59;30.94	106.95;107.13;87.26	28.96	100.45	-1.79	2.47677e-12	8.02852e-10	679	NM_020361	CPA6	protein-coding	carboxypeptidase A6
chr16	84875341	84876060	720	11.57;16.20;25.95	75.80;52.59;56.87	17.91	61.75	-1.79	2.69398e-09	1.40767e-08	22114	NM_031476	CRISPLD2	protein-coding	cysteine-rich secretory protein LCCL domain containing 2
chr19	48351421	48353820	2400	102.02;151.51;140.72	493.24;389.57;476.50	131.42	453.1	-1.79	1.23684e-10	2.7363e-09	27522	NM_000554	CRX	protein-coding	cone-rod homeobox
chr6	105184861	105186060	1200	36.81;40.02;26.95	151.60;97.39;109.81	34.59	119.6	-1.79	2.52949e-08	1.1202e-07	122333	NR_104424	HACE1	protein-coding	HECT domain and ankyrin repeat containing E3 ubiquitin protein ligase 1
chrX	80998381	80999940	1560	78.88;81.95;55.89	273.10;224.00;252.96	72.24	250.02	-1.79	1.49453e-11	1.50812e-09	-541720	NM_030763	HMGN5	protein-coding	high mobility group nucleosome binding domain 5
chr17	46831741	46833120	1380	59.95;45.74;53.89	231.56;170.44;149.03	53.19	183.67	-1.79	3.48062e-08	1.52395e-07	-26320	NM_006361	HOXB13	protein-coding	homeobox B13
chr10	26005141	26006940	1800	50.48;63.85;59.88	283.48;159.72;160.79	58.07	201.33	-1.79	2.30185e-07	9.31043e-07	65400	NR_108067	LINC00836	ncRNA	long intergenic non-protein coding RNA 836
chr16	60556201	60557400	1200	42.07;47.65;23.95	134.99;131.48;127.46	37.89	131.31	-1.79	3.63832e-12	9.01984e-10	-163134	NM_001282301	LOC729159	protein-coding	UPF0607 protein ENSP00000381418-like
chr11	39867901	39869040	1140	14.72;44.79;27.95	123.57;105.18;74.51	29.15	101.09	-1.79	8.04458e-08	3.40391e-07	446209	NR_047674	LRRC4C	protein-coding	leucine rich repeat containing 4C
chr19	50059141	50060520	1380	59.95;57.17;76.85	248.18;225.95;195.11	64.66	223.08	-1.79	4.41816e-11	2.0251e-09	23998	NM_001270960	NOSIP	protein-coding	nitric oxide synthase interacting protein
chr14	21125221	21126720	1500	55.74;52.41;78.85	222.22;211.34;212.76	62.33	215.44	-1.79	1.22952e-11	1.38817e-09	-16121	NM_001001968	OR6S1	protein-coding	olfactory receptor, family 6, subfamily S, member 1
chr1	32396461	32398260	1800	70.47;39.07;44.91	218.06;149.98;165.70	51.48	177.91	-1.79	1.12849e-08	5.15382e-08	6627	NM_080391	PTP4A2	protein-coding	protein tyrosine phosphatase type IVA, member 2
chr11	129685201	129686820	1620	72.57;107.68;120.76	353.05;319.44;371.59	100.34	348.03	-1.79	2.48183e-11	1.63167e-09	270	NM_138788	TMEM45B	protein-coding	transmembrane protein 45B
chr6	28955581	28957440	1860	187.21;206.78;178.65	647.96;687.59;648.08	190.88	661.21	-1.79	8.31297e-11	2.35608e-09	16526	NM_001010877	ZNF311	protein-coding	zinc finger protein 311
chr19	42416281	42418320	2040	232.44;219.17;211.59	792.29;704.14;776.51	221.06	757.65	-1.78	9.66154e-11	2.49024e-09	28855	NM_199002	ARHGEF1	protein-coding	Rho guanine nucleotide exchange factor (GEF) 1
chr5	126015721	126016980	1260	45.23;55.27;28.94	188.99;142.19;114.71	43.15	148.63	-1.78	4.15251e-08	1.80521e-07	48937	NM_207408	C5orf48	protein-coding	chromosome 5 open reading frame 48
chr8	121059841	121060980	1140	23.14;40.02;28.94	120.45;87.65;107.85	30.7	105.32	-1.78	7.81403e-10	5.99993e-09	-76936	NM_021110	COL14A1	protein-coding	collagen, type XIV, alpha 1
chr3	158351761	158353080	1320	76.78;55.27;64.87	263.75;194.78;218.64	65.64	225.72	-1.78	2.43695e-09	1.30028e-08	-9896	NM_024996	GFM1	protein-coding	G elongation factor, mitochondrial 1
chr5	118815361	118816440	1080	41.02;23.82;30.94	142.26;76.94;110.79	31.93	110	-1.78	6.76871e-08	2.8838e-07	27699	NM_001199291	HSD17B4	protein-coding	hydroxysteroid (17-beta) dehydrogenase 4
chr13	74598901	74602380	3480	199.83;225.84;255.50	886.79;687.59;772.59	227.06	782.32	-1.78	4.97459e-10	4.64894e-09	107425	NM_007249	KLF12	protein-coding	Kruppel-like factor 12
chr7	44078401	44079360	960	22.09;15.25;18.96	82.03;51.62;59.81	18.77	64.49	-1.78	1.33933e-08	6.07481e-08	233	NR_072982	LINC00957	ncRNA	long intergenic non-protein coding RNA 957
chr2	35664001	35667660	3660	194.57;163.90;191.63	677.03;604.80;601.99	183.37	627.94	-1.78	7.4412e-11	2.35608e-09	916882	NR_037631	LOC100288911	ncRNA	uncharacterized LOC100288911
chr5	176046121	176048040	1920	72.57;121.97;96.81	350.98;298.02;350.02	97.12	333	-1.78	2.1477e-11	1.56492e-09	9420	NR_036239	MIR4281	ncRNA	microRNA 4281
chr1	83728141	83730240	2100	192.47;117.21;156.69	554.50;510.33;535.32	155.46	533.39	-1.78	4.44019e-11	2.02946e-09	649868	NR_049805	MIR548AP	ncRNA	microRNA 548ap
chr1	77470561	77471520	960	18.93;21.92;37.93	103.84;73.04;94.12	26.26	90.34	-1.78	1.1555e-09	7.72549e-09	-54787	NR_106978	MIR7156	ncRNA	microRNA mir-7156
chr12	117196921	117199680	2760	591.08;569.84;619.79	2007.21;2020.88;2069.72	593.57	2032.6	-1.78	3.15607e-10	3.82006e-09	22205	NM_001109903	RNFT2	protein-coding	ring finger protein, transmembrane 2
chr1	38460901	38462580	1680	73.62;97.20;78.85	276.21;281.46;300.02	83.22	285.9	-1.78	1.23767e-11	1.39493e-09	-5980	NM_006802	SF3A3	protein-coding	splicing factor 3a, subunit 3, 60kDa
chrX	80282101	80283300	1200	35.76;33.35;47.91	154.72;118.82;129.42	39.01	134.32	-1.78	2.0033e-10	3.18118e-09	-174602	NM_003022	SH3BGRL	protein-coding	SH3 domain binding glutamic acid-rich protein like
chr14	105232081	105233280	1200	25.24;47.65;36.93	140.18;106.16;131.38	36.61	125.91	-1.78	2.3977e-10	3.24544e-09	13211	NM_021709	SIVA1	protein-coding	SIVA1, apoptosis-inducing factor
chr19	3605701	3608340	2640	380.73;449.77;443.13	1537.86;1381.01;1459.89	424.55	1459.59	-1.78	1.88975e-10	3.18118e-09	-190	NM_201636	TBXA2R	protein-coding	thromboxane A2 receptor
chr4	113667541	113668560	1020	37.86;19.06;45.91	146.41;119.79;83.34	34.28	116.51	-1.77	3.88248e-08	1.69292e-07	-71188	NM_001127493	ANK2	protein-coding	ankyrin 2, neuronal
chr11	116313961	116317560	3600	382.84;323.04;354.31	1242.95;1211.55;1153.99	353.39	1202.83	-1.77	1.54062e-10	2.84923e-09	327953	NM_032725	BUD13	protein-coding	BUD13 homolog (S. cerevisiae)
chr1	79728601	79729560	960	30.50;13.34;33.93	112.15;77.91;74.51	25.93	88.19	-1.77	1.36716e-08	6.19685e-08	-256586	NM_022159	ELTD1	protein-coding	EGF, latrophilin and seven transmembrane domain containing 1
chr17	6398461	6400440	1980	137.78;128.64;149.71	481.81;490.85;446.10	138.71	472.92	-1.77	5.48361e-11	2.10011e-09	51716	NM_019013	FAM64A	protein-coding	family with sequence similarity 64, member A
chr15	33360481	33361260	780	23.14;20.01;10.98	83.07;48.70;52.94	18.04	61.57	-1.77	3.63792e-08	1.58978e-07	-638	NM_001103184	FMN1	protein-coding	formin 1
chr14	95241421	95242500	1080	33.66;33.35;41.92	142.26;133.43;95.10	36.31	123.6	-1.77	9.30016e-09	4.28042e-08	-5462	NM_173849	GSC	protein-coding	goosecoid homeobox
chr5	153852361	153853920	1560	67.31;59.08;53.89	275.17;166.54;174.52	60.1	205.41	-1.77	1.26499e-07	5.25085e-07	4683	NM_004821	HAND1	protein-coding	heart and neural crest derivatives expressed 1
chr16	26062081	26063340	1260	33.66;34.30;38.92	161.99;116.87;86.28	35.63	121.71	-1.77	9.41597e-08	3.95917e-07	359364	NM_006040	HS3ST4	protein-coding	heparan sulfate (glucosamine) 3-O-sulfotransferase 4
chr9	6776581	6777780	1200	36.81;32.40;21.96	125.65;96.42;89.22	30.39	103.76	-1.77	3.87132e-09	1.89863e-08	19540	NM_015061	KDM4C	protein-coding	lysine (K)-specific demethylase 4C
chr22	50117281	50119260	1980	187.21;212.50;216.58	820.33;659.34;629.45	205.43	703.04	-1.77	3.39129e-09	1.69423e-08	55687	NR_026993	LOC90834	ncRNA	uncharacterized protein BC001742
chr20	41816641	41819520	2880	456.46;530.77;541.94	1725.80;1717.99;1754.02	509.72	1732.6	-1.77	2.81081e-10	3.60895e-09	476	NM_007050	PTPRT	protein-coding	protein tyrosine phosphatase, receptor type, T
chr16	84717421	84718260	840	24.19;17.15;24.95	100.72;72.07;53.92	22.1	75.57	-1.77	5.39605e-08	2.32211e-07	-15714	NR_073577	USP10	protein-coding	ubiquitin specific peptidase 10
chr2	82230361	82233300	2940	255.58;331.61;309.40	1200.38;952.49;893.19	298.86	1015.35	-1.76	1.2939e-08	5.8768e-08	-537761	NR_110161	AC012075.2	ncRNA	uncharacterized LOC100507201
chr10	71891221	71893680	2460	462.77;526.01;420.18	1709.19;1485.22;1587.34	469.65	1593.92	-1.76	2.40253e-10	3.24884e-09	239	NM_001198696	AIFM2	protein-coding	apoptosis-inducing factor, mitochondrion-associated, 2
chr8	54521581	54523080	1500	95.71;81.95;94.81	310.48;290.23;322.57	90.82	307.76	-1.76	2.52789e-11	1.63979e-09	233271	NM_213620	ATP6V1H	protein-coding	ATPase, H+ transporting, lysosomal 50/57kDa, V1 subunit H
chr2	48433981	48435420	1440	61.00;58.13;38.92	174.45;155.83;205.89	52.68	178.72	-1.76	4.41786e-10	4.32184e-09	-107094	NM_002158	FOXN2	protein-coding	forkhead box N2
chr10	43818121	43819260	1140	41.02;32.40;39.92	131.88;122.71;128.44	37.78	127.68	-1.76	6.32223e-12	1.0588e-09	-48401	NM_001184963	FXYD4	protein-coding	FXYD domain containing ion transport regulator 4
chr17	37893661	37897740	4080	538.50;506.95;575.87	1921.02;1746.23;1806.96	540.44	1824.74	-1.76	2.2887e-10	3.18608e-09	-519	NM_001242443	GRB7	protein-coding	growth factor receptor-bound protein 7
chr16	27815221	27816480	1260	44.17;35.26;35.93	144.34;122.71;122.56	38.45	129.87	-1.76	3.22405e-12	8.63439e-10	83627	NM_144675	GSG1L	protein-coding	GSG1-like
chr20	30639481	30641340	1860	271.35;342.10;313.39	1121.46;940.80;1077.51	308.94	1046.59	-1.76	1.78974e-10	3.14796e-09	420	NM_001172133	HCK	protein-coding	hemopoietic cell kinase
chr1	40075021	40076340	1320	50.48;49.55;83.84	234.68;235.69;152.95	61.29	207.77	-1.76	3.31789e-08	1.45537e-07	29667	NM_014571	HEYL	protein-coding	hes-related family bHLH transcription factor with YRPW motif-like
chr1	24476341	24479220	2880	288.18;235.37;270.47	931.44;885.29;869.66	264.67	895.46	-1.76	1.34854e-10	2.7363e-09	-8006	NM_021258	IL22RA1	protein-coding	interleukin 22 receptor, alpha 1
chr6	27634441	27639960	5520	1144.30;1153.02;1151.75	3944.84;3771.01;3965.91	1149.69	3893.92	-1.76	8.6998e-10	6.43029e-09	-24613	NR_038293	LINC01012	ncRNA	long intergenic non-protein coding RNA 1012
chr10	102401881	102403080	1200	39.97;38.12;31.94	163.03;105.18;104.91	36.67	124.37	-1.76	5.22331e-08	2.25174e-07	-102987	NM_003988	PAX2	protein-coding	paired box 2
chr5	158530681	158534160	3480	283.97;317.32;333.35	1119.38;965.15;1070.65	311.55	1051.73	-1.76	1.75814e-10	3.11037e-09	4930	NR_109890	RP11-175K6.1	ncRNA	uncharacterized LOC101927740
chr3	170404981	170407020	2040	77.83;97.20;83.84	436.12;210.37;230.41	86.29	292.3	-1.76	5.84362e-07	2.2769e-06	-102138	NM_020949	SLC7A14	protein-coding	solute carrier family 7, member 14
chr7	35287681	35289780	2100	154.61;173.43;136.73	588.77;517.15;468.65	154.92	524.86	-1.76	1.05904e-10	2.63311e-09	4980	NM_001166220	TBX20	protein-coding	T-box 20
chr7	100547041	100548120	1080	16.83;40.02;29.94	93.46;96.42;102.95	28.93	97.61	-1.75	9.4813e-13	6.53118e-10	-53989	NM_001282449	ACHE	protein-coding	acetylcholinesterase (Yt blood group)
chr7	138482641	138483360	720	17.88;22.87;23.95	97.61;51.62;68.63	21.57	72.62	-1.75	5.90436e-08	2.53088e-07	-60	NM_130840	ATP6V0A4	protein-coding	ATPase, H+ transporting, lysosomal V0 subunit a4
chr10	43311361	43312980	1620	58.90;73.37;52.90	249.21;191.86;182.36	61.72	207.81	-1.75	6.56287e-09	3.07826e-08	34217	NM_014753	BMS1	protein-coding	BMS1 ribosome biogenesis factor
chr1	161396401	161399100	2700	323.94;363.06;348.32	1267.87;1065.46;1139.28	345.11	1157.54	-1.75	2.64714e-10	3.46023e-09	-60078	NM_001013625	C1orf192	protein-coding	chromosome 1 open reading frame 192
chr7	51393961	51396000	2040	57.85;63.85;81.84	237.79;219.13;225.50	67.84	227.48	-1.75	1.88938e-11	1.50812e-09	-10466	NM_001287436	COBL	protein-coding	cordon-bleu WH2 repeat protein
chr1	230736241	230740920	4680	1035.97;1163.51;1224.61	4149.41;3523.63;3809.04	1141.36	3827.36	-1.75	1.03994e-09	7.16265e-09	-39621	NM_007357	COG2	protein-coding	component of oligomeric golgi complex 2
chr20	23730481	23731920	1440	55.74;80.04;105.79	328.13;225.95;258.84	80.53	270.97	-1.75	1.63385e-08	7.35434e-08	373	NM_001898	CST1	protein-coding	cystatin SN
chr6	31430461	31431660	1200	35.76;38.12;51.90	144.34;139.27;140.20	41.92	141.27	-1.75	4.1094e-12	9.42494e-10	104	NR_040662	HCP5	ncRNA	HLA complex P5 (non-protein coding)
chr3	148802461	148804920	2460	753.05;698.48;725.58	2350.92;2440.63;2512.89	725.71	2434.81	-1.75	4.29917e-10	4.2326e-09	-428	NR_046648	HLTF-AS1	ncRNA	HLTF antisense RNA 1
chr9	649501	650940	1440	41.02;61.94;31.94	194.18;120.77;137.26	44.97	150.74	-1.75	4.40098e-08	1.90872e-07	-56585	NM_153186	KANK1	protein-coding	KN motif and ankyrin repeat domains 1
chr1	6040261	6041520	1260	41.02;40.02;44.91	141.22;125.64;157.85	41.98	141.57	-1.75	1.20437e-11	1.37764e-09	-11467	NM_001199861	KCNAB2	protein-coding	potassium voltage-gated channel, shaker-related subfamily, beta member 2
chr10	103020061	103021440	1380	59.95;50.50;32.94	185.87;139.27;155.89	47.8	160.34	-1.75	8.88912e-10	6.51475e-09	31400	NR_029380	LBX1-AS1	ncRNA	LBX1 antisense RNA 1 (head to head)
chr8	20210521	20211660	1140	36.81;33.35;24.95	124.61;94.47;100.01	31.7	106.36	-1.75	7.61912e-10	5.93485e-09	77807	NR_047509	LZTS1-AS1	ncRNA	LZTS1 antisense RNA 1
chr6	137321701	137323560	1860	90.45;95.29;125.75	429.89;319.44;300.02	103.83	349.79	-1.75	2.86123e-08	1.26214e-07	-8263	NR_027994	NHEG1	ncRNA	neuroblastoma highly expressed 1
chr4	13446901	13448940	2040	197.73;174.38;249.51	738.30;660.32;691.22	207.21	696.61	-1.75	4.67137e-11	2.03108e-09	38068	NM_004249	RAB28	protein-coding	RAB28, member RAS oncogene family
chr17	29296741	29299500	2760	725.71;845.23;790.45	2653.09;2697.75;2589.36	787.13	2646.73	-1.75	5.22041e-10	4.7389e-09	165	NM_197939	RNF135	protein-coding	ring finger protein 135
chr5	79479301	79480440	1140	30.50;33.35;26.95	109.03;93.50;102.95	30.27	101.82	-1.75	3.14584e-12	8.54937e-10	72027	NM_001174072	SERINC5	protein-coding	serine incorporator 5
chr19	55951321	55955220	3900	329.20;327.80;303.41	1180.65;1017.74;1039.27	320.14	1079.22	-1.75	1.86742e-10	3.18118e-09	959	NM_001145176	SHISA7	protein-coding	shisa family member 7
chr17	37819441	37821060	1620	83.09;70.52;82.84	293.86;250.30;250.01	78.81	264.73	-1.75	1.617e-11	1.50812e-09	-1348	NM_003673	TCAP	protein-coding	titin-cap
chr10	81163081	81164640	1560	73.62;72.42;99.80	319.82;234.71;273.54	81.95	276.03	-1.75	2.58294e-09	1.3603e-08	41522	NM_153367	ZCCHC24	protein-coding	zinc finger, CCHC domain containing 24
chr19	43857541	43859220	1680	122.00;184.86;171.66	531.66;571.69;498.07	159.51	533.8	-1.74	5.18907e-11	2.07089e-09	556	NM_020406	CD177	protein-coding	CD177 molecule
chr17	77188501	77189820	1320	52.59;34.30;44.91	180.68;137.32;123.54	43.93	147.18	-1.74	1.30507e-08	5.92537e-08	118142	NM_001042573	ENGASE	protein-coding	endo-beta-N-acetylglucosaminidase
chrX	130347001	130348320	1320	41.02;42.88;49.90	205.60;123.69;118.63	44.6	149.31	-1.74	1.40846e-07	5.81826e-07	75374	NM_001170963	IGSF1	protein-coding	immunoglobulin superfamily, member 1
chrX	48827281	48829320	2040	117.80;124.83;152.70	457.93;425.60;434.34	131.78	439.29	-1.74	4.72178e-11	2.03647e-09	-50	NM_004979	KCND1	protein-coding	potassium voltage-gated channel, Shal-related subfamily, member 1
chr4	62628961	62630580	1620	63.11;42.88;44.91	195.22;183.10;126.48	50.3	168.26	-1.74	2.40076e-08	1.06537e-07	266932	NM_015236	LPHN3	protein-coding	latrophilin 3
chr7	1407901	1409820	1920	95.71;142.94;127.75	435.09;392.49;394.14	122.13	407.24	-1.74	3.64505e-11	1.85416e-09	90248	NM_182924	MICALL2	protein-coding	MICAL-like 2
chr1	17025781	17028540	2760	130.42;198.21;162.68	495.31;554.16;594.15	163.77	547.87	-1.74	5.41537e-11	2.09352e-09	19411	NR_037446	MIR3675	ncRNA	microRNA 3675
chrX	102694381	102694980	600	18.93;10.48;15.97	63.34;41.88;46.08	15.13	50.43	-1.74	7.03738e-09	3.28616e-08	62572	NM_014380	NGFRAP1	protein-coding	nerve growth factor receptor (TNFRSF16) associated protein 1
chr2	52564681	52567860	3180	381.79;432.62;574.88	1793.30;1337.19;1496.16	463.09	1542.22	-1.74	1.05315e-08	4.82446e-08	-1306597	NM_001135659	NRXN1	protein-coding	neurexin 1
chr11	87775141	87778860	3720	201.94;276.34;286.44	1095.50;692.45;767.69	254.91	851.88	-1.74	2.78553e-07	1.11756e-06	131634	NM_022337	RAB38	protein-coding	RAB38, member RAS oncogene family
chr1	39023821	39026160	2340	146.19;120.07;144.72	545.15;413.91;416.69	136.99	458.59	-1.74	8.59343e-09	3.96977e-08	300504	NM_022157	RRAGC	protein-coding	Ras-related GTP binding C
chr16	23193181	23193780	600	17.88;27.63;11.98	94.49;47.72;50.00	19.16	64.07	-1.74	1.11828e-07	4.66458e-07	-559	NM_001039	SCNN1G	protein-coding	sodium channel, non-voltage-gated 1, gamma subunit
chr10	102906001	102907260	1260	44.17;47.65;37.93	147.45;137.32;150.01	43.25	144.93	-1.74	5.70585e-12	1.0258e-09	15570	NM_005521	TLX1	protein-coding	T-cell leukemia homeobox 1
chr16	19499281	19500180	900	27.35;17.15;24.95	75.80;71.10;85.30	23.15	77.4	-1.74	1.20334e-12	6.81981e-10	31959	NM_024780	TMC5	protein-coding	transmembrane channel-like 5
chr17	7754101	7755720	1620	155.66;171.52;184.64	671.84;482.09;558.85	170.61	570.93	-1.74	1.48817e-08	6.71956e-08	-3473	NM_203411	TMEM88	protein-coding	transmembrane protein 88
chr15	63892081	63894720	2640	499.58;525.05;559.91	1719.57;1792.01;1771.67	528.18	1761.08	-1.74	3.19466e-10	3.82006e-09	-375	NR_034080	USP3-AS1	ncRNA	USP3 antisense RNA 1
chr5	74906521	74908440	1920	145.14;175.34;131.74	559.69;468.45;474.54	150.74	500.89	-1.73	5.15368e-11	2.06516e-09	180	NM_001276713	ANKDD1B	protein-coding	ankyrin repeat and death domain containing 1B
chr4	165021721	165022620	900	14.72;34.30;16.97	73.73;64.28;81.38	22	73.13	-1.73	5.0393e-11	2.05687e-09	96692	NM_012403	ANP32C	protein-coding	acidic (leucine-rich) nuclear phosphoprotein 32 family, member C
chr2	232054801	232056180	1380	35.76;49.55;41.92	154.72;141.22;125.50	42.41	140.48	-1.73	6.09194e-12	1.04775e-09	-7803	NM_025139	ARMC9	protein-coding	armadillo repeat containing 9
chrX	39714541	39715320	780	16.83;22.87;14.97	69.57;50.64;60.79	18.22	60.33	-1.73	5.22443e-10	4.73951e-09	241788	NM_017745	BCOR	protein-coding	BCL6 corepressor
chr7	7248841	7251480	2640	98.86;103.87;141.72	413.28;331.13;396.10	114.82	380.17	-1.73	2.94612e-11	1.73605e-09	27915	NM_020156	C1GALT1	protein-coding	core 1 synthase, glycoprotein-N-acetylgalactosamine 3-beta-galactosyltransferase, 1
chr3	38114941	38118960	4020	800.38;807.12;912.22	3157.75;2566.27;2616.81	839.91	2780.28	-1.73	9.71395e-10	6.8663e-09	36255	NM_007337	DLEC1	protein-coding	deleted in lung and esophageal cancer 1
chr1	21661081	21661920	840	25.24;19.06;29.94	92.42;58.43;95.10	24.75	81.99	-1.73	2.13475e-08	9.51872e-08	10533	NM_001113348	ECE1	protein-coding	endothelin converting enzyme 1
chr6	24934861	24936600	1740	56.79;101.96;93.82	261.67;272.70;305.90	84.19	280.09	-1.73	1.92671e-11	1.50812e-09	549	NM_001286445	FAM65B	protein-coding	family with sequence similarity 65, member B
chr3	192462421	192463560	1140	43.12;40.02;33.93	137.07;123.69;126.48	39.03	129.08	-1.73	6.43044e-12	1.05901e-09	-17603	NM_004113	FGF12	protein-coding	fibroblast growth factor 12
chr19	7932901	7935540	2640	310.27;387.84;312.39	1296.95;1015.80;1043.20	336.83	1118.65	-1.73	2.97376e-09	1.52534e-08	5105	NM_001190467	FLJ22184	protein-coding	putative uncharacterized protein FLJ22184
chr1	185921521	185922840	1320	36.81;62.89;87.83	281.40;183.10;157.85	62.51	207.45	-1.73	1.42249e-07	5.87254e-07	218498	NM_031935	HMCN1	protein-coding	hemicentin 1
chr2	8394781	8395920	1140	28.40;56.22;26.95	166.14;112.00;93.14	37.19	123.76	-1.73	8.72429e-08	3.68086e-07	73198	NR_034135	LINC00299	ncRNA	long intergenic non-protein coding RNA 299
chr2	130691041	130692720	1680	123.05;174.38;130.74	506.73;436.31;477.48	142.73	473.51	-1.73	3.82104e-11	1.89838e-09	9	NR_026740	LOC389033	pseudo	placenta-specific 9 pseudogene
chr6	32222341	32224020	1680	79.93;67.66;71.86	261.67;262.96;203.93	73.15	242.85	-1.73	6.29789e-10	5.18212e-09	-31337	NM_004557	NOTCH4	protein-coding	notch 4
chr10	102474721	102476400	1680	152.50;162.00;145.72	573.19;419.76;529.44	153.4	507.46	-1.73	6.62453e-09	3.10563e-08	-29907	NM_003988	PAX2	protein-coding	paired box 2
chr13	26759821	26761680	1860	153.56;147.70;143.72	491.16;488.91;496.11	148.33	492.06	-1.73	4.88473e-11	2.05121e-09	35143	NM_183044	RNF6	protein-coding	ring finger protein (C3H2C3 type) 6
chr12	6481141	6486180	5040	359.70;419.28;453.11	1575.24;1189.15;1308.90	410.7	1357.76	-1.73	6.07221e-09	2.85909e-08	729	NM_001159576	SCNN1A	protein-coding	sodium channel, non-voltage-gated 1 alpha subunit
chr16	743461	746340	2880	301.85;363.06;343.33	1155.73;1087.86;1103.98	336.08	1115.86	-1.73	1.40428e-10	2.74952e-09	-4501	NM_032259	WDR24	protein-coding	WD repeat domain 24
chr5	167755321	167757180	1860	67.31;68.61;89.82	271.02;219.13;260.80	75.25	250.32	-1.73	1.24427e-11	1.39816e-09	37186	NM_015238	WWC1	protein-coding	WW and C2 domain containing 1
chrX	97779601	97785300	5700	583.72;567.94;601.82	1958.40;1985.82;1881.48	584.49	1941.9	-1.73	3.58343e-10	3.84658e-09	1412390	NR_024608	XRCC6P5	pseudo	X-ray repair complementing defective repair in Chinese hamster cells 6 pseudogene 5
chr19	17436841	17440500	3660	736.23;846.19;814.41	2620.90;2685.09;2574.65	798.94	2626.88	-1.72	5.2139e-10	4.73501e-09	6967	NM_020959	ANO8	protein-coding	anoctamin 8
chr3	187607401	187608960	1560	79.93;124.83;123.76	396.67;300.94;386.30	109.51	361.3	-1.72	1.85758e-09	1.06057e-08	-144668	NM_001706	BCL6	protein-coding	B-cell CLL/lymphoma 6
chr12	40062781	40064280	1500	57.85;54.32;45.91	169.26;175.30;177.46	52.69	174.01	-1.72	8.50498e-12	1.21454e-09	43559	NM_001031748	C12orf40	protein-coding	chromosome 12 open reading frame 40
chr19	7570141	7571940	1800	67.31;156.28;91.82	363.44;301.91;372.57	105.14	345.97	-1.72	2.25581e-11	1.57502e-09	8596	NM_198534	C19orf45	protein-coding	chromosome 19 open reading frame 45
chr6	158614921	158616240	1320	37.86;42.88;50.90	147.45;155.83;131.38	43.88	144.89	-1.72	4.37291e-12	9.62561e-10	26202	NM_207118	GTF2H5	protein-coding	general transcription factor IIH, polypeptide 5
chr16	25866301	25867500	1200	32.60;36.21;37.93	115.26;118.82;118.63	35.58	117.57	-1.72	4.93435e-12	9.82134e-10	163554	NM_006040	HS3ST4	protein-coding	heparan sulfate (glucosamine) 3-O-sulfotransferase 4
chr5	133762741	133766220	3480	253.47;212.50;237.54	882.63;711.93;721.61	234.5	772.06	-1.72	5.12366e-10	4.69958e-09	6257	NR_105044	LOC102546229	ncRNA	uncharacterized LOC102546229
chr12	95840041	95841300	1260	35.76;64.80;33.93	165.10;123.69;153.93	44.83	147.57	-1.72	2.31418e-10	3.19741e-09	-27151	NM_006838	METAP2	protein-coding	methionyl aminopeptidase 2
chr16	88534801	88535880	1080	38.91;30.49;26.95	115.26;79.86;122.56	32.12	105.89	-1.72	1.40039e-08	6.33922e-08	15	NR_049821	MIR5189	ncRNA	microRNA 5189
chrX	119133181	119134620	1440	41.02;49.55;57.89	175.49;154.85;158.83	49.49	163.06	-1.72	4.95079e-12	9.82134e-10	-56166	NM_024528	NKAP	protein-coding	NFKB activating protein
chrX	51004621	51005880	1260	47.33;41.93;49.90	184.83;141.22;131.38	46.39	152.48	-1.72	8.9554e-09	4.12985e-08	-69832	NM_153183	NUDT10	protein-coding	nudix (nucleoside diphosphate linked moiety X)-type motif 10
chr17	46755121	46756440	1320	62.05;41.93;69.86	201.45;177.25;192.17	57.95	190.29	-1.72	1.03592e-11	1.31665e-09	44101	NM_032391	PRAC1	protein-coding	prostate cancer susceptibility candidate 1
chr3	120437581	120439020	1440	143.04;81.00;120.76	403.93;348.66;384.34	114.93	378.98	-1.72	1.76992e-11	1.50812e-09	23083	NM_173825	RABL3	protein-coding	RAB, member of RAS oncogene family-like 3
chr7	100765201	100766340	1140	37.86;28.59;46.91	175.49;83.76;113.73	37.79	124.33	-1.72	1.86122e-07	7.59622e-07	-4599	NM_000602	SERPINE1	protein-coding	serpin peptidase inhibitor, clade E (nexin, plasminogen activator inhibitor type 1), member 1
chr22	20725261	20725980	720	14.72;26.68;23.95	78.92;54.54;81.38	21.79	71.61	-1.72	6.46025e-09	3.03228e-08	-22784	NM_003426	ZNF74	protein-coding	zinc finger protein 74
chr5	34147381	34148580	1200	64.16;40.98;47.91	185.87;141.22;172.56	51.01	166.55	-1.71	3.9226e-10	3.971e-09	-23348	NR_037951	C1QTNF3-AMACR	ncRNA	C1QTNF3-AMACR readthrough (NMD candidate)
chr2	241854961	241856820	1860	77.83;112.44;83.84	315.67;274.64;306.88	91.37	299.07	-1.71	1.72804e-11	1.50812e-09	-20318	NM_001085437	C2orf54	protein-coding	chromosome 2 open reading frame 54
chr4	9498781	9500820	2040	324.99;353.53;404.21	1200.38;1163.83;1188.30	360.91	1184.17	-1.71	1.49216e-10	2.80997e-09	53541	NM_001040448	DEFB131	protein-coding	defensin, beta 131
chr7	35132041	35133420	1380	55.74;74.33;65.87	244.02;202.57;195.11	65.31	213.9	-1.71	1.03324e-10	2.5937e-09	-55078	NM_015283	DPY19L1	protein-coding	dpy-19-like 1 (C. elegans)
chr19	50311741	50313300	1560	98.86;94.34;94.81	312.56;295.10;332.37	96.01	313.34	-1.71	1.54923e-11	1.50812e-09	4046	NR_033269	FUZ	protein-coding	fuzzy planar cell polarity protein
chr16	59016481	59017860	1380	54.69;60.03;70.86	225.33;188.94;194.13	61.86	202.8	-1.71	1.08437e-11	1.33106e-09	-248910	NM_001286220	GOT2	protein-coding	glutamic-oxaloacetic transaminase 2, mitochondrial
chr19	3573781	3575280	1500	267.14;296.36;263.48	867.06;896.98;943.19	275.66	902.41	-1.71	9.1794e-11	2.43057e-09	1588	NM_006339	HMG20B	protein-coding	high mobility group 20B
chrX	130517461	130518840	1380	67.31;40.02;71.86	217.02;171.41;196.09	59.73	194.84	-1.71	2.95101e-11	1.73605e-09	-94748	NM_001555	IGSF1	protein-coding	immunoglobulin superfamily, member 1
chr7	149387881	149389080	1200	43.12;40.98;31.94	126.68;117.84;134.32	38.68	126.28	-1.71	6.3072e-12	1.0588e-09	-23667	NM_032534	KRBA1	protein-coding	KRAB-A domain containing 1
chr11	86382001	86384160	2160	412.29;493.61;410.20	1468.28;1471.59;1377.53	438.7	1439.13	-1.71	2.21033e-10	3.18118e-09	159	NM_001014811	ME3	protein-coding	malic enzyme 3, NADP(+)-dependent, mitochondrial
chr4	41752501	41754660	2160	199.83;247.76;189.63	793.33;586.30;704.94	212.41	694.86	-1.71	4.94874e-09	2.36435e-08	-2594	NM_003924	PHOX2B	protein-coding	paired-like homeobox 2b
chr7	131338261	131338980	720	23.14;11.43;24.95	68.53;66.23;59.81	19.84	64.86	-1.71	6.15117e-13	6.53118e-10	-97245	NM_001018111	PODXL	protein-coding	podocalyxin-like
chr19	54392161	54393960	1800	151.45;168.67;179.65	550.35;553.18;528.46	166.59	544	-1.71	5.41819e-11	2.09359e-09	7594	NM_002739	PRKCG	protein-coding	protein kinase C, gamma
chr4	152205841	152206680	840	15.78;20.96;37.93	86.19;81.81;76.47	24.89	81.49	-1.71	1.84232e-12	7.64173e-10	7936	NM_183375	PRSS48	protein-coding	protease, serine, 48
chrX	71272981	71273940	960	45.23;37.16;16.97	125.65;108.10;92.16	33.12	108.64	-1.71	5.44162e-10	4.82859e-09	9202	NR_002309	RPS26P11	pseudo	ribosomal protein S26 pseudogene 11
chr1	67924141	67925400	1260	37.86;51.46;40.92	175.49;107.13;144.13	43.41	142.25	-1.71	3.82389e-08	1.66815e-07	-28648	NM_001018068	SERBP1	protein-coding	SERPINE1 mRNA binding protein 1
chr2	174917521	174919260	1740	112.54;92.43;112.78	354.09;344.77;340.22	105.92	346.36	-1.71	3.2968e-11	1.79827e-09	-87961	NM_003111	SP3	protein-coding	Sp3 transcription factor
chr5	166732981	166733760	780	14.72;18.11;38.92	85.15;81.81;67.65	23.92	78.2	-1.71	1.03761e-09	7.15317e-09	21528	NM_001122679	TENM2	protein-coding	teneurin transmembrane protein 2
chr1	32041501	32042760	1260	31.55;47.65;51.90	168.22;118.82;141.18	43.7	142.74	-1.71	4.40164e-09	2.12636e-08	45	NM_022164	TINAGL1	protein-coding	tubulointerstitial nephritis antigen-like 1
chr2	123418081	123419580	1500	75.73;86.72;71.86	318.79;229.84;216.68	78.1	255.1	-1.71	4.10947e-08	1.78718e-07	905710	NR_048557	TSN	protein-coding	translin
chr12	109506901	109508640	1740	79.93;63.85;69.86	207.68;233.74;258.84	71.21	233.42	-1.71	1.11095e-11	1.3444e-09	-16001	NR_038996	USP30-AS1	ncRNA	USP30 antisense RNA 1
chr3	112118641	112120980	2340	69.42;94.34;102.80	346.82;202.57;315.70	88.85	288.37	-1.7	1.23825e-07	5.14403e-07	67895	NM_005944	CD200	protein-coding	CD200 molecule
chr6	43275601	43277520	1920	180.90;156.28;163.68	536.85;533.71;551.99	166.95	540.85	-1.7	5.38828e-11	2.09137e-09	-31	NM_206922	CRIP3	protein-coding	cysteine-rich protein 3
chr8	124491841	124492680	840	17.88;27.63;13.97	73.73;64.28;54.91	19.83	64.3	-1.7	1.76484e-10	3.11758e-09	52122	NM_148177	FBXO32	protein-coding	F-box protein 32
chr10	129534001	129536760	2760	277.66;355.44;253.50	1077.85;965.15;832.40	295.53	958.47	-1.7	1.0207e-09	7.0791e-09	-157	NM_207426	FOXI2	protein-coding	forkhead box I2
chr1	110106181	110107500	1320	54.69;42.88;40.92	144.34;148.04;156.87	46.16	149.75	-1.7	7.29357e-12	1.11247e-09	15655	NM_006496	GNAI3	protein-coding	guanine nucleotide binding protein (G protein), alpha inhibiting activity polypeptide 3
chr8	137630881	137633640	2760	296.59;478.36;485.05	1512.93;1306.02;1273.60	420	1364.19	-1.7	1.96392e-10	3.18118e-09	1162545	NM_006558	KHDRBS3	protein-coding	KH domain containing, RNA binding, signal transduction associated 3
chr14	102196381	102199200	2820	137.78;194.39;168.67	695.72;415.86;517.68	166.95	543.09	-1.7	2.34249e-07	9.46804e-07	1017	NR_026774	LINC00239	ncRNA	long intergenic non-protein coding RNA 239
chr13	74962861	74964480	1620	67.31;88.62;95.81	344.75;224.97;250.99	83.92	273.57	-1.7	6.19075e-08	2.64799e-07	-29639	NR_047005	LINC00381	ncRNA	long intergenic non-protein coding RNA 381
chr6	27711061	27712740	1680	92.55;101.01;85.83	342.67;266.85;299.04	93.13	302.85	-1.7	1.84435e-10	3.18118e-09	-17622	NR_038929	LOC100131289	ncRNA	uncharacterized LOC100131289
chr3	66622561	66624240	1680	48.38;55.27;67.87	217.02;175.30;165.70	57.17	186.01	-1.7	1.01557e-09	7.05963e-09	-72556	NM_015541	LRIG1	protein-coding	leucine-rich repeats and immunoglobulin-like domains 1
chr19	496501	498540	2040	198.78;216.31;231.55	675.99;674.92;754.94	215.55	701.95	-1.7	8.75654e-11	2.38955e-09	1031	NM_130762	MADCAM1	protein-coding	mucosal vascular addressin cell adhesion molecule 1
chr2	75283561	75284220	660	19.98;20.96;15.97	78.92;60.38;46.08	18.97	61.79	-1.7	2.19645e-08	9.78258e-08	-34048	NR_049796	MIR5000	ncRNA	microRNA 5000
chr12	122101501	122103180	1680	171.44;204.88;231.55	636.53;645.71;691.22	202.62	657.82	-1.7	9.09673e-11	2.42307e-09	5219	NM_173855	MORN3	protein-coding	MORN repeat containing 3
chr11	20048641	20050680	2040	127.26;184.86;165.68	615.77;482.09;453.95	159.27	517.27	-1.7	1.12572e-08	5.14224e-08	5559	NM_001111019	NAV2	protein-coding	neuron navigator 2
chr9	36415081	36417060	1980	139.88;106.73;116.77	407.05;425.60;347.08	121.13	393.24	-1.7	2.93622e-11	1.73605e-09	-14876	NM_194330	RNF38	protein-coding	ring finger protein 38
chr16	51166801	51167760	960	51.54;67.66;29.94	219.10;115.90;150.99	49.71	162	-1.7	1.30346e-07	5.40313e-07	17227	NM_001127892	SALL1	protein-coding	spalt-like transcription factor 1
chr21	43733221	43734540	1320	29.45;28.59;44.91	146.41;95.44;92.16	34.32	111.34	-1.7	5.25379e-08	2.26418e-07	1825	NM_003226	TFF3	protein-coding	trefoil factor 3 (intestinal)
chr3	184617721	184618800	1080	36.81;29.54;24.95	105.92;88.63;101.97	30.43	98.84	-1.7	2.68142e-12	8.28597e-10	88330	NM_015303	VPS8	protein-coding	vacuolar protein sorting 8 homolog (S. cerevisiae)
chr16	67522321	67523640	1320	37.86;46.69;55.89	163.03;153.88;137.26	46.82	151.39	-1.69	6.86969e-12	1.08832e-09	-5265	NM_001138	AGRP	protein-coding	agouti related protein homolog (mouse)
chr3	132100981	132102180	1200	31.55;33.35;43.91	137.07;105.18;107.85	36.27	116.7	-1.69	1.01216e-09	7.04643e-09	-34972	NM_015268	DNAJC13	protein-coding	DnaJ (Hsp40) homolog, subfamily C, member 13
chr1	65744041	65745900	1860	84.14;73.37;89.82	282.44;268.80;249.03	82.45	266.76	-1.69	2.12064e-11	1.5537e-09	14594	NM_014787	DNAJC6	protein-coding	DnaJ (Hsp40) homolog, subfamily C, member 6
chr4	3928981	3931560	2580	208.25;210.59;224.56	932.47;563.90;580.42	214.47	692.27	-1.69	5.54819e-07	2.16614e-06	26877	NR_024253	FAM86EP	pseudo	family with sequence similarity 86, member A pseudogene
chr5	180100081	180101940	1860	271.35;246.80;235.54	806.83;791.79;837.30	251.23	811.98	-1.69	1.26439e-10	2.7363e-09	-24387	NM_002020	FLT4	protein-coding	fms-related tyrosine kinase 4
chrX	113232721	113235720	3000	395.46;401.18;370.28	1367.56;1249.53;1159.87	388.97	1258.99	-1.69	2.57443e-10	3.39278e-09	-584330	NM_001256761	HTR2C	protein-coding	5-hydroxytryptamine (serotonin) receptor 2C, G protein-coupled
chr5	66199741	66200880	1140	32.60;32.40;36.93	123.57;89.60;116.67	33.98	109.95	-1.69	1.58818e-09	9.52952e-09	75707	NM_015183	MAST4	protein-coding	microtubule associated serine/threonine kinase family member 4
chr2	75282721	75283320	600	8.41;30.49;23.95	72.69;55.51;74.51	20.95	67.57	-1.69	7.8083e-08	3.30829e-07	-34918	NR_049796	MIR5000	ncRNA	microRNA 5000
chr17	34988941	34990800	1860	122.00;106.73;102.80	361.36;339.90;365.71	110.51	355.65	-1.69	1.4032e-11	1.49602e-09	31846	NM_024864	MRM1	protein-coding	mitochondrial rRNA methyltransferase 1 homolog (S. cerevisiae)
chr2	73428901	73431060	2160	217.71;198.21;225.56	775.68;637.92;658.86	213.83	690.82	-1.69	1.11616e-10	2.72749e-09	595	NM_001134462	NOTO	protein-coding	notochord homeobox
chr19	46000981	46003740	2760	265.04;313.51;241.53	934.55;830.75;879.46	273.36	881.59	-1.69	1.02128e-10	2.57595e-09	630	NM_001080401	PPM1N	protein-coding	protein phosphatase, Mg2+/Mn2+ dependent, 1N (putative)
chr6	27242161	27244080	1920	100.97;112.44;143.72	435.09;359.38;355.90	119.04	383.45	-1.69	3.81997e-11	1.89838e-09	27619	NM_005865	PRSS16	protein-coding	protease, serine, 16 (thymus)
chr3	128439241	128440320	1080	35.76;28.59;39.92	103.84;96.42;135.30	34.76	111.85	-1.69	5.14287e-09	2.44992e-08	-5198	NM_004637	RAB7A	protein-coding	RAB7A, member RAS oncogene family
chr9	92981341	92982780	1440	77.83;76.23;49.90	251.29;211.34;197.07	67.99	219.9	-1.69	2.08446e-10	3.18118e-09	-178280	NR_038882	RP11-406A20.4	ncRNA	uncharacterized LOC286370
chr19	38422081	38424060	1980	129.37;133.41;90.82	430.93;306.78;400.02	117.87	379.25	-1.69	1.30057e-08	5.90592e-08	25203	NM_015073	SIPA1L3	protein-coding	signal-induced proliferation-associated 1 like 3
chr15	25195561	25196760	1200	43.12;73.37;42.92	174.45;167.51;173.54	53.14	171.83	-1.69	5.15135e-12	9.9414e-10	-3909	NM_022804	SNURF	protein-coding	SNRPN upstream reading frame
chr16	12183001	12184620	1620	68.36;102.91;83.84	296.98;241.53;287.27	85.04	275.26	-1.69	2.44021e-11	1.62507e-09	113209	NM_032167	SNX29	protein-coding	sorting nexin 29
chr1	33389821	33392160	2340	277.66;272.53;311.39	971.93;879.45;926.52	287.2	925.97	-1.69	8.57911e-11	2.37367e-09	-24038	NM_033504	TMEM54	protein-coding	transmembrane protein 54
chr1	216181261	216186780	5520	1037.03;1067.26;1257.54	3999.88;3318.13;3508.04	1120.61	3608.68	-1.69	1.16279e-09	7.76717e-09	412717	NM_206933	USH2A	protein-coding	Usher syndrome 2A (autosomal recessive, mild)
chr9	136822441	136823100	660	12.62;20.01;13.97	58.15;48.70;43.14	15.53	50	-1.69	1.94493e-10	3.18118e-09	34675	NM_003371	VAV2	protein-coding	vav 2 guanine nucleotide exchange factor
chr9	131397721	131398680	960	14.72;44.79;37.93	142.26;107.13;65.69	32.48	105.03	-1.69	8.91204e-07	3.41755e-06	20928	NM_052844	WDR34	protein-coding	WD repeat domain 34
chr1	16542421	16544880	2460	171.44;151.51;143.72	535.81;470.40;488.26	155.56	498.16	-1.68	5.33656e-11	2.08135e-09	-4547	NM_153213	ARHGEF19	protein-coding	Rho guanine nucleotide exchange factor (GEF) 19
chr16	57508921	57510240	1320	36.81;41.93;45.91	153.68;117.84;127.46	41.55	132.99	-1.68	3.88567e-10	3.95187e-09	10804	NM_018110	DOK4	protein-coding	docking protein 4
chr3	115516501	115517460	960	13.67;17.15;18.96	68.53;42.85;48.04	16.6	53.14	-1.68	1.60501e-08	7.23056e-08	174830	NM_001130064	GAP43	protein-coding	growth associated protein 43
chr5	37679281	37680600	1320	43.12;32.40;37.93	130.84;131.48;100.99	37.82	121.1	-1.68	4.8453e-10	4.63087e-09	154983	NM_001278098	GDNF	protein-coding	glial cell derived neurotrophic factor
chr12	66891421	66892860	1440	52.59;61.94;48.90	233.64;133.43;156.87	54.48	174.65	-1.68	1.30544e-07	5.41094e-07	180784	NM_001178074	GRIP1	protein-coding	glutamate receptor interacting protein 1
chr4	57471181	57472800	1620	93.61;74.33;81.84	346.82;237.64;218.64	83.26	267.7	-1.68	1.10162e-07	4.59934e-07	50697	NM_001145459	HOPX	protein-coding	HOP homeobox
chr17	46723321	46725480	2160	176.69;148.65;171.66	619.92;470.40;497.09	165.67	529.14	-1.68	5.51422e-09	2.61365e-08	-14480	NR_029582	MIR196A1	ncRNA	microRNA 196a-1
chr12	124886281	124887540	1260	51.54;39.07;35.93	168.22;102.26;135.30	42.18	135.26	-1.68	3.829e-08	1.67024e-07	-65123	NR_106940	MIR6880	ncRNA	microRNA mir-6880
chr10	111930181	111931140	960	33.66;32.40;15.97	87.22;74.02;101.97	27.34	87.74	-1.68	5.48732e-10	4.83852e-09	-36702	NM_130439	MXI1	protein-coding	MAX interactor 1, dimerization protein
chr11	71953741	71956560	2820	869.80;879.54;858.32	2636.47;2879.87;2861.93	869.22	2792.76	-1.68	6.04671e-10	5.06321e-09	69	NM_005169	PHOX2A	protein-coding	paired-like homeobox 2a
chr9	92954341	92955300	960	30.50;19.06;20.96	78.92;74.99;71.57	23.51	75.16	-1.68	1.07144e-12	6.53118e-10	-151040	NR_038882	RP11-406A20.4	ncRNA	uncharacterized LOC286370
chrX	99848221	99849660	1440	79.93;47.65;20.96	167.18;139.27;168.64	49.51	158.36	-1.68	7.10038e-10	5.63785e-09	9151	NM_022144	TNMD	protein-coding	tenomodulin
chr7	5446201	5447580	1380	49.43;55.27;61.88	250.25;143.17;142.16	55.53	178.53	-1.68	2.16562e-07	8.78124e-07	16286	NM_001080495	TNRC18	protein-coding	trinucleotide repeat containing 18
chr7	87093961	87095220	1260	36.81;45.74;74.85	184.83;154.85;159.81	52.47	166.5	-1.67	3.76039e-12	9.04016e-10	10428	NM_000443	ABCB4	protein-coding	ATP-binding cassette, sub-family B (MDR/TAP), member 4
chr2	82239421	82241160	1740	130.42;129.60;144.72	582.54;348.66;355.90	134.91	429.03	-1.67	3.75078e-07	1.48517e-06	-546221	NR_110161	AC012075.2	ncRNA	uncharacterized LOC100507201
chr17	7239421	7240860	1440	53.64;59.08;60.88	178.60;197.71;175.50	57.87	183.94	-1.67	1.0962e-11	1.33878e-09	293	NM_014716	ACAP1	protein-coding	ArfGAP with coiled-coil, ankyrin repeat and PH domains 1
chr16	46488241	46489920	1680	207.19;256.33;297.42	866.02;715.83;840.24	253.65	807.36	-1.67	9.35032e-11	2.45445e-09	113928	NR_026556	ANKRD26P1	pseudo	ankyrin repeat domain 26 pseudogene 1
chr2	38670001	38670840	840	19.98;20.96;28.94	83.07;58.43;81.38	23.3	74.29	-1.67	3.5621e-09	1.76607e-08	-65989	NR_024191	ATL2	protein-coding	atlastin GTPase 2
chr3	128326741	128327760	1020	21.04;24.78;30.94	77.88;74.02;93.14	25.58	81.68	-1.67	2.4592e-11	1.62711e-09	-32322	NM_007354	C3orf27	protein-coding	chromosome 3 open reading frame 27
chr16	70221781	70223100	1320	84.14;62.89;82.84	224.29;261.01;245.11	76.62	243.47	-1.67	1.15992e-11	1.36723e-09	14513	NM_173619	CLEC18C	protein-coding	C-type lectin domain family 18, member C
chr12	108731461	108733800	2340	168.28;171.52;198.61	632.38;492.80;590.23	179.47	571.8	-1.67	1.42008e-10	2.75591e-09	463	NM_001142344	CMKLR1	protein-coding	chemokine-like receptor 1
chr1	86107261	86108520	1260	46.28;58.13;35.93	167.18;131.48;148.05	46.78	148.9	-1.67	3.88109e-11	1.91133e-09	61447	NM_001554	CYR61	protein-coding	cysteine-rich, angiogenic inducer, 61
chr1	50513161	50514480	1320	50.48;67.66;35.93	164.07;135.37;192.17	51.36	163.87	-1.67	4.45658e-09	2.15031e-08	135	NM_001144777	ELAVL4	protein-coding	ELAV like neuron-specific RNA binding protein 4
chrX	138306961	138307860	900	28.40;26.68;15.97	84.11;68.17;74.51	23.68	75.6	-1.67	1.6792e-12	7.37805e-10	-20226	NM_001139500	FGF13	protein-coding	fibroblast growth factor 13
chrX	15786781	15787980	1200	18.93;58.13;30.94	118.38;114.92;110.79	36	114.7	-1.67	1.09936e-10	2.69583e-09	18331	NR_002725	INE2	ncRNA	inactivation escape 2 (non-protein coding)
chr2	176623861	176625240	1380	56.79;50.50;59.88	198.33;147.06;187.27	55.73	177.55	-1.67	1.71055e-09	1.00174e-08	242467	NM_030650	KIAA1715	protein-coding	KIAA1715
chr2	30627241	30628080	840	18.93;17.15;25.95	75.80;61.36;59.81	20.68	65.66	-1.67	7.03272e-11	2.35608e-09	-42462	NM_182551	LCLAT1	protein-coding	lysocardiolipin acyltransferase 1
chr4	682081	683940	1860	99.92;102.91;146.71	370.71;385.67;355.90	116.51	370.76	-1.67	2.16173e-11	1.56772e-09	-38	NM_032219	MFSD7	protein-coding	major facilitator superfamily domain containing 7
chr3	49722961	49725240	2280	235.59;243.95;226.56	763.22;753.81;726.51	235.36	747.85	-1.67	8.62836e-11	2.37725e-09	2095	NM_020998	MST1	protein-coding	macrophage stimulating 1 (hepatocyte growth factor-like)
chr16	11409361	11411700	2340	194.57;201.06;180.65	694.68;567.79;570.62	192.1	611.03	-1.67	2.5575e-10	3.37562e-09	-28780	NM_152308	RMI2	protein-coding	RecQ mediated genome instability 2
chr10	29921161	29925480	4320	608.96;713.73;789.46	2604.28;1973.16;2158.95	704.05	2245.46	-1.67	1.1214e-08	5.12351e-08	580	NM_021738	SVIL	protein-coding	supervillin
chr9	71704321	71706240	1920	73.62;78.14;88.83	295.94;231.79;238.25	80.2	255.33	-1.67	7.39195e-10	5.82618e-09	-30899	NM_001170414	TJP2	protein-coding	tight junction protein 2
chr2	120456301	120459960	3660	204.04;168.67;223.56	635.49;657.39;602.98	198.76	631.95	-1.67	6.79468e-11	2.35608e-09	21388	NM_001105199	TMEM177	protein-coding	transmembrane protein 177
chr15	63806881	63807900	1020	28.40;27.63;37.93	102.80;79.86;116.67	31.32	99.78	-1.67	4.50269e-09	2.16986e-08	10681	NR_046342	USP3	protein-coding	ubiquitin specific peptidase 3
chr19	17888761	17890920	2160	363.91;418.33;392.23	1340.56;1137.53;1224.58	391.49	1234.23	-1.66	2.27958e-10	3.18323e-09	-16078	NM_014256	B3GNT3	protein-coding	UDP-GlcNAc:betaGal beta-1,3-N-acetylglucosaminyltransferase 3
chr20	3731881	3733260	1380	54.69;57.17;59.88	168.22;175.30;200.99	57.25	181.51	-1.66	7.11099e-12	1.10783e-09	15881	NM_001039140	C20orf27	protein-coding	chromosome 20 open reading frame 27
chr4	139772641	139773780	1140	32.60;30.49;37.93	130.84;82.78;104.91	33.67	106.18	-1.66	2.04965e-08	9.15193e-08	-163702	NM_012118	CCRN4L	protein-coding	CCR4 carbon catabolite repression 4-like (S. cerevisiae)
chr8	115299721	115300740	1020	29.45;32.40;37.93	127.72;89.60;97.06	33.26	104.8	-1.66	6.87382e-09	3.21393e-08	-850989	NM_198123	CSMD3	protein-coding	CUB and Sushi multiple domains 3
chr2	233019481	233020440	960	31.55;28.59;19.96	73.73;72.07;107.85	26.7	84.55	-1.66	1.87652e-08	8.40827e-08	193668	NR_046476	DIS3L2	protein-coding	DIS3 mitotic control homolog (S. cerevisiae)-like 2
chr4	5753581	5755020	1440	34.71;47.65;54.89	173.41;135.37;125.50	45.75	144.76	-1.66	5.43628e-09	2.57899e-08	41377	NM_153717	EVC	protein-coding	Ellis van Creveld syndrome
chrX	93953161	93961380	8220	1916.29;1754.31;2104.88	5983.21;6086.00;6167.01	1925.16	6078.74	-1.66	1.80263e-09	1.0397e-08	1028259	NM_001171111	FAM133A	protein-coding	family with sequence similarity 133, member A
chr2	191725021	191725920	900	32.60;26.68;15.97	111.11;70.12;55.89	25.08	79.04	-1.66	9.92629e-08	4.1641e-07	-20076	NM_001256310	GLS	protein-coding	glutaminase
chrX	94338481	94339080	600	24.19;11.43;13.97	56.07;40.90;59.81	16.53	52.26	-1.66	4.29934e-09	2.08123e-08	1254120	NR_003539	LOC643486	pseudo	bromodomain, testis-specific pseudogene
chr17	74835181	74838780	3600	440.68;456.44;485.05	1594.97;1243.69;1532.44	460.73	1457.03	-1.66	1.69496e-09	9.9572e-09	-27817	NM_001199172	MGAT5B	protein-coding	mannosyl (alpha-1,6-)-glycoprotein beta-1,6-N-acetyl-glucosaminyltransferase, isozyme B
chr17	62769181	62771160	1980	353.39;380.21;437.15	1331.22;1085.92;1279.48	390.25	1232.21	-1.66	2.31262e-10	3.19683e-09	-6706	NR_106728	MIR6080	ncRNA	microRNA mir-6080
chr1	149910241	149911620	1380	41.02;69.56;61.88	226.37;155.83;163.73	57.49	181.98	-1.66	2.42398e-08	1.07521e-07	-2140	NM_001145862	MTMR11	protein-coding	myotubularin related protein 11
chr15	73806121	73807260	1140	42.07;34.30;41.92	117.34;125.64;131.38	39.43	124.78	-1.66	6.27844e-12	1.0588e-09	55193	NR_103844	NPTN-IT1	ncRNA	NPTN intronic transcript 1 (non-protein coding)
chr4	133044781	133046400	1620	48.38;48.60;45.91	157.84;130.50;161.77	47.63	150.04	-1.66	2.20382e-11	1.56904e-09	-1024879	NM_032961	PCDH10	protein-coding	protocadherin 10
chr17	72732061	72735120	3060	632.10;756.61;681.67	2318.73;2030.62;2178.55	690.13	2175.97	-1.66	3.46608e-10	3.83962e-09	235	NM_001163990	RAB37	protein-coding	RAB37, member RAS oncogene family
chr19	46317661	46320780	3120	748.85;726.12;661.71	2400.76;2115.35;2237.38	712.22	2251.16	-1.66	3.73986e-10	3.88005e-09	-616	NM_030785	RSPH6A	protein-coding	radial spoke head 6 homolog A (Chlamydomonas)
chr2	235889401	235891140	1740	59.95;48.60;78.85	235.71;180.17;174.52	62.46	196.8	-1.66	6.79161e-09	3.178e-08	29643	NM_014521	SH3BP4	protein-coding	SH3-domain binding protein 4
chr15	92666701	92667360	660	21.04;21.92;18.96	106.95;43.83;45.10	20.64	65.29	-1.66	2.23454e-07	9.04797e-07	270093	NM_013272	SLCO3A1	protein-coding	solute carrier organic anion transporter family, member 3A1
chr6	86766541	86768100	1560	84.14;59.08;103.80	278.29;233.74;270.60	82.34	260.88	-1.66	1.51837e-11	1.50812e-09	-378870	NR_003038	SNHG5	ncRNA	small nucleolar RNA host gene 5 (non-protein coding)
chr1	151565821	151567260	1440	91.50;97.20;90.82	336.44;269.77;277.47	93.17	294.56	-1.66	1.56246e-10	2.87061e-09	-18121	NM_030918	SNX27	protein-coding	sorting nexin family member 27
chr2	85636681	85637880	1200	31.55;27.63;40.92	123.57;90.57;99.03	33.37	104.39	-1.65	1.92151e-09	1.08555e-08	539	NM_001256140	CAPG	protein-coding	capping protein (actin filament), gelsolin-like
chr9	15627601	15629280	1680	116.74;151.51;98.81	392.51;347.69;408.85	122.35	383.02	-1.65	3.07791e-11	1.76359e-09	75344	NM_173550	CCDC171	protein-coding	coiled-coil domain containing 171
chr10	53670061	53671140	1080	44.17;19.06;25.95	103.84;95.44;81.38	29.73	93.55	-1.65	5.79996e-11	2.16307e-09	-211246	NM_015235	CSTF2T	protein-coding	cleavage stimulation factor, 3' pre-RNA, subunit 2, 64kDa, tau variant
chr13	95023981	95025000	1020	44.17;26.68;28.94	93.46;117.84;101.97	33.27	104.42	-1.65	1.68676e-11	1.50812e-09	107445	NM_001922	DCT	protein-coding	dopachrome tautomerase
chr3	19896301	19897260	960	37.86;56.22;21.96	136.03;107.13;121.58	38.68	121.58	-1.65	9.38205e-11	2.45776e-09	78925	NM_144715	EFHB	protein-coding	EF-hand domain family, member B
chr6	5439001	5440200	1200	37.86;47.65;33.93	120.45;118.82;134.32	39.81	124.53	-1.65	6.29866e-12	1.0588e-09	178017	NM_006567	FARS2	protein-coding	phenylalanyl-tRNA synthetase 2, mitochondrial
chr19	49198681	49201020	2340	404.92;512.67;500.02	1640.66;1362.51;1449.10	472.54	1484.09	-1.65	3.10177e-10	3.82006e-09	623	NM_001097638	FUT2	protein-coding	fucosyltransferase 2 (secretor status included)
chr10	101151961	101153340	1380	86.24;74.33;80.84	328.13;170.44;258.84	80.47	252.47	-1.65	2.25152e-07	9.1144e-07	37879	NM_002079	GOT1	protein-coding	glutamic-oxaloacetic transaminase 1, soluble
chr6	167576641	167577960	1320	38.91;53.36;36.93	166.14;115.90;122.56	43.07	134.86	-1.65	1.49961e-08	6.76931e-08	-5982	NM_005299	GPR31	protein-coding	G protein-coupled receptor 31
chr12	54366841	54368820	1980	94.66;67.66;59.88	257.52;216.21;225.50	74.07	233.08	-1.65	1.70142e-11	1.50812e-09	909	NR_047517	HOTAIR	ncRNA	HOX transcript antisense RNA
chr4	70884541	70885680	1140	31.55;28.59;33.93	118.38;77.91;98.04	31.36	98.11	-1.65	1.13289e-08	5.17264e-08	-9019	NM_000200	HTN3	protein-coding	histatin 3
chr9	126784381	126785700	1320	52.59;74.33;73.86	231.56;196.73;202.95	66.92	210.41	-1.65	1.20824e-11	1.37833e-09	11152	NM_004789	LHX2	protein-coding	LIM homeobox 2
chr5	166170421	166171260	840	34.71;34.30;18.96	122.53;88.63;64.71	29.33	91.96	-1.65	7.53198e-08	3.19483e-07	182534	NR_108020	LOC102557615	ncRNA	uncharacterized LOC102557615
chr3	192712621	192716640	4020	979.18;1135.87;1236.58	3920.96;3183.73;3410.98	1117.21	3505.22	-1.65	1.39698e-09	8.74376e-09	-78681	NM_178496	MB21D2	protein-coding	Mab-21 domain containing 2
chr19	47895181	47900220	5040	1092.77;1503.70;1494.08	5028.92;3754.45;4057.09	1363.51	4280.15	-1.65	4.23662e-08	1.84028e-07	25084	NM_001009813	MEIS3	protein-coding	Meis homeobox 3
chr10	111927721	111929160	1440	65.21;34.30;59.88	173.41;168.49;157.85	53.13	166.58	-1.65	4.07586e-12	9.42494e-10	-38922	NM_130439	MXI1	protein-coding	MAX interactor 1, dimerization protein
chr15	72099181	72100380	1200	44.17;35.26;41.92	155.76;109.08;114.71	40.45	126.52	-1.65	1.38021e-08	6.25193e-08	-3107	NM_014249	NR2E3	protein-coding	nuclear receptor subfamily 2, group E, member 3
chr15	28339561	28341240	1680	150.40;181.05;150.71	571.11;442.16;497.09	160.72	503.45	-1.65	5.4793e-10	4.83852e-09	4057	NM_000275	OCA2	protein-coding	oculocutaneous albinism II
chr16	23705281	23707380	2100	229.28;224.89;200.61	637.57;729.46;691.22	218.26	686.08	-1.65	7.38249e-11	2.35608e-09	16130	NM_005030	PLK1	protein-coding	polo-like kinase 1
chr8	48011701	48013080	1380	42.07;76.23;71.86	223.25;180.17;194.13	63.39	199.19	-1.65	1.48936e-11	1.50812e-09	-88539	NR_037168	RP11-1134I14.8	pseudo	patched 1 pseudogene
chrX	96599221	96600960	1740	83.09;52.41;65.87	256.48;178.23;196.09	67.12	210.27	-1.65	1.72935e-08	7.7677e-08	461184	NM_013347	RPA4	protein-coding	replication protein A4, 30kDa
chr1	156119401	156120720	1320	68.36;20.96;51.90	160.95;137.32;144.13	47.08	147.47	-1.65	2.53217e-11	1.64162e-09	326	NM_001193301	SEMA4A	protein-coding	sema domain, immunoglobulin domain (Ig), transmembrane domain (TM) and short cytoplasmic domain, (semaphorin) 4A
chr4	88856401	88857540	1140	29.45;22.87;65.87	139.14;105.18;125.50	39.4	123.27	-1.65	1.11755e-07	4.66187e-07	-39831	NM_001040060	SPP1	protein-coding	secreted phosphoprotein 1
chr19	1671421	1672980	1560	110.43;112.44;123.76	388.36;381.78;319.63	115.55	363.25	-1.65	3.21672e-11	1.785e-09	-19873	NM_003200	TCF3	protein-coding	transcription factor 3
chr2	85464301	85466160	1860	89.40;87.67;99.80	340.59;266.85;260.80	92.29	289.41	-1.65	3.46874e-09	1.72625e-08	90188	NM_001206840	TGOLN2	protein-coding	trans-golgi network protein 2
chr3	149049781	149051760	1980	89.40;108.63;117.77	383.17;334.05;276.49	105.27	331.24	-1.65	8.11269e-09	3.7588e-08	488	NM_001184723	TM4SF18	protein-coding	transmembrane 4 L six family member 18
chr12	3192421	3194160	1740	61.00;60.99;72.86	230.52;193.81;186.28	64.95	203.54	-1.65	4.58769e-11	2.02946e-09	6770	NM_006675	TSPAN9	protein-coding	tetraspanin 9
chr2	162100141	162102780	2640	391.25;438.34;488.05	1565.89;1212.53;1342.23	439.21	1373.55	-1.64	2.16825e-09	1.18807e-08	211	NR_110164	AC009299.3	ncRNA	uncharacterized LOC100996579
chr2	150363121	150364140	1020	31.55;24.78;29.94	107.99;90.57;70.59	28.76	89.72	-1.64	9.64749e-09	4.43447e-08	-80241	NR_110240	AC144449.1	ncRNA	uncharacterized LOC101929231
chr12	12211681	12212880	1200	51.54;61.94;21.96	167.18;110.05;145.11	45.14	140.78	-1.64	7.23594e-08	3.07517e-07	-11597	NM_138723	BCL2L14	protein-coding	BCL2-like 14 (apoptosis facilitator)
chr15	74060281	74060940	660	37.86;25.73;27.95	63.34;120.77;101.97	30.51	95.36	-1.64	6.88437e-08	2.93174e-07	-16795	NM_001039614	C15orf59	protein-coding	chromosome 15 open reading frame 59
chr14	24994741	24996120	1380	84.14;70.52;70.86	232.60;231.79;238.25	75.17	234.21	-1.64	1.36445e-11	1.47999e-09	-17960	NM_001836	CMA1	protein-coding	chymase 1, mast cell
chr11	66339721	66344280	4560	1173.75;1316.92;1371.32	4376.82;3754.45;3869.83	1287.33	4000.36	-1.64	1.22961e-09	8.03038e-09	-5954	NM_003793	CTSF	protein-coding	cathepsin F
chr1	206831281	206832420	1140	26.29;41.93;48.90	143.30;103.24;118.63	39.04	121.72	-1.64	3.1996e-09	1.61576e-08	22970	NM_001004023	DYRK3	protein-coding	dual-specificity tyrosine-(Y)-phosphorylation regulated kinase 3
chr8	59034961	59036280	1320	42.07;55.27;38.92	151.60;134.40;139.22	45.42	141.74	-1.64	5.38348e-12	1.0143e-09	128508	NM_147189	FAM110B	protein-coding	family with sequence similarity 110, member B
chr2	225349561	225351000	1440	38.91;46.69;39.92	163.03;96.42;131.38	41.84	130.27	-1.64	5.16902e-08	2.2291e-07	-83570	NM_001122779	FAM124B	protein-coding	family with sequence similarity 124B
chr17	47286841	47289180	2340	308.16;334.47;357.30	1171.30;918.40;1032.41	333.31	1040.71	-1.64	6.84568e-10	5.48361e-09	-75	NM_001198754	GNGT2	protein-coding	guanine nucleotide binding protein (G protein), gamma transducing activity polypeptide 2
chr13	28394281	28395840	1560	75.73;68.61;42.92	171.33;204.52;205.89	62.42	193.92	-1.64	9.95269e-12	1.30531e-09	28281	NM_145657	GSX1	protein-coding	GS homeobox 1
chr6	26170981	26174100	3120	961.30;979.59;961.12	2923.07;3113.61;3033.50	967.34	3023.39	-1.64	5.01164e-10	4.65376e-09	-11483	NM_003523	HIST1H2BE	protein-coding	histone cluster 1, H2be
chr20	22556461	22560900	4440	472.24;539.35;598.83	2057.05;1397.57;1560.87	536.8	1671.83	-1.64	1.9522e-07	7.9488e-07	599	NR_001558	LINC00261	ncRNA	long intergenic non-protein coding RNA 261
chr4	190082581	190083720	1140	27.35;31.45;43.91	141.22;76.94;102.95	34.24	107.04	-1.64	8.35469e-08	3.53035e-07	706419	NR_033869	LINC01060	ncRNA	long intergenic non-protein coding RNA 1060
chr11	78394141	78395520	1380	83.09;117.21;64.87	284.52;297.04;245.11	88.39	275.56	-1.64	1.46037e-11	1.50812e-09	-108922	NM_024678	NARS2	protein-coding	asparaginyl-tRNA synthetase 2, mitochondrial (putative)
chr1	199834561	199836240	1680	78.88;51.46;74.85	249.21;183.10;208.84	68.4	213.72	-1.64	3.81988e-09	1.87692e-08	-161329	NM_003822	NR5A2	protein-coding	nuclear receptor subfamily 5, group A, member 2
chr9	87691621	87693060	1440	100.97;73.37;96.81	313.59;245.43;283.35	90.38	280.79	-1.64	1.62362e-10	2.94463e-09	407715	NM_001007097	NTRK2	protein-coding	neurotrophic tyrosine kinase, receptor, type 2
chr17	47300521	47302980	2460	282.92;354.48;341.33	1079.93;973.92;998.10	326.25	1017.31	-1.64	1.0147e-10	2.5671e-09	6377	NM_001143804	PHOSPHO1	protein-coding	phosphatase, orphan 1
chr11	114348301	114349860	1560	51.54;70.52;54.89	223.25;161.67;165.70	58.98	183.54	-1.64	1.24049e-08	5.64245e-08	38973	NM_015523	REXO2	protein-coding	RNA exonuclease 2
chr11	70956481	70959060	2580	108.33;111.49;137.73	413.28;380.80;322.57	119.18	372.22	-1.64	7.47303e-11	2.35608e-09	-21963	NM_012309	SHANK2	protein-coding	SH3 and multiple ankyrin repeat domains 2
chr19	51924421	51925800	1380	98.86;64.80;60.88	261.67;204.52;233.35	74.85	233.18	-1.64	1.24699e-10	2.7363e-09	-4054	NM_001171157	SIGLEC10	protein-coding	sialic acid binding Ig-like lectin 10
chr2	188538121	188541180	3060	340.77;425.95;377.26	1364.44;1065.46;1135.36	381.33	1188.42	-1.64	2.64674e-09	1.38726e-08	-120432	NM_006287	TFPI	protein-coding	tissue factor pathway inhibitor (lipoprotein-associated coagulation inhibitor)
chr10	57945541	57946920	1380	61.00;79.09;67.87	235.71;192.84;221.58	69.32	216.71	-1.64	1.1472e-11	1.36306e-09	174803	NM_007057	ZWINT	protein-coding	ZW10 interacting kinetochore protein
chr2	8011681	8021880	10200	2476.87;2486.15;2870.39	8351.77;7993.91;7915.15	2611.14	8086.94	-1.63	2.50825e-09	1.33055e-08	23005	NR_110256	AC007463.2	ncRNA	uncharacterized LOC101929551
chr19	17905141	17907060	1920	246.11;316.37;360.30	1031.12;888.21;945.15	307.59	954.83	-1.63	9.74654e-11	2.50411e-09	182	NM_014256	B3GNT3	protein-coding	UDP-GlcNAc:betaGal beta-1,3-N-acetylglucosaminyltransferase 3
chr11	93970441	93972060	1620	96.76;116.26;111.78	392.51;270.75;342.18	108.27	335.15	-1.63	2.19888e-08	9.79224e-08	-67552	NM_001199206	FOLR4	protein-coding	folate receptor 4, delta (putative)
chr17	10080541	10082400	1860	62.05;85.76;99.80	312.56;209.39;245.11	82.54	255.69	-1.63	3.48258e-08	1.52469e-07	20397	NM_201433	GAS7	protein-coding	growth arrest-specific 7
chr8	97128481	97129800	1320	46.28;51.46;49.90	170.30;143.17;143.15	49.21	152.2	-1.63	5.64187e-12	1.02355e-09	43879	NM_001001557	GDF6	protein-coding	growth differentiation factor 6
chr17	46662241	46662960	720	19.98;23.82;31.94	99.69;58.43;76.47	25.25	78.2	-1.63	3.23904e-08	1.42194e-07	-5181	NR_033201	HOXB-AS3	ncRNA	HOXB cluster antisense RNA 3
chr10	1351861	1353180	1320	39.97;48.60;31.94	137.07;114.92;121.58	40.17	124.52	-1.63	3.28025e-12	8.68155e-10	146813	NR_015376	LINC00200	ncRNA	long intergenic non-protein coding RNA 200
chr9	35908201	35908920	720	25.24;29.54;12.97	80.99;57.46;71.57	22.59	70.01	-1.63	1.25252e-09	8.13022e-09	-919	NR_024283	LINC00961	ncRNA	long intergenic non-protein coding RNA 961
chr4	80479981	80480580	600	10.52;30.49;13.97	59.19;52.59;57.85	18.33	56.54	-1.63	2.15417e-09	1.18208e-08	66534	NR_038826	LINC00989	ncRNA	long intergenic non-protein coding RNA 989
chr4	54430501	54431640	1140	42.07;30.49;51.90	134.99;127.58;123.54	41.49	128.7	-1.63	4.92625e-12	9.82134e-10	-6635	NM_032622	LNX1	protein-coding	ligand of numb-protein X 1, E3 ubiquitin protein ligase
chr12	2955001	2956200	1200	41.02;39.07;33.93	153.68;100.31;99.03	38.01	117.67	-1.63	5.45925e-08	2.34798e-07	9619	NR_038933	LOC100507424	ncRNA	uncharacterized LOC100507424
chr5	50682601	50684340	1740	105.18;150.56;138.73	511.93;352.56;352.96	131.49	405.82	-1.63	9.39361e-08	3.95051e-07	-4305	NR_046243	LOC642366	ncRNA	uncharacterized LOC642366
chr11	31840981	31842840	1860	104.12;110.54;88.83	360.32;293.15;288.25	101.16	313.91	-1.63	4.44197e-10	4.33939e-09	-2402	NM_001258462	PAX6	protein-coding	paired box 6
chr1	10589161	10591140	1980	64.16;80.04;77.85	256.48;197.71;234.33	74.02	229.5	-1.63	3.06516e-10	3.82006e-09	55148	NM_004565	PEX14	protein-coding	peroxisomal biogenesis factor 14
chr16	88835941	88838160	2220	93.61;113.40;91.82	386.28;257.11;279.43	99.61	307.61	-1.63	6.60307e-08	2.816e-07	14321	NM_001142864	PIEZO1	protein-coding	piezo-type mechanosensitive ion channel component 1
chr1	1978321	1979400	1080	25.24;24.78;38.92	93.46;93.50;88.24	29.65	91.73	-1.63	2.47108e-12	8.02852e-10	-3048	NM_002744	PRKCZ	protein-coding	protein kinase C, zeta
chr19	15089461	15091620	2160	402.82;437.39;484.05	1338.49;1333.29;1439.30	441.42	1370.36	-1.63	1.68658e-10	3.02118e-09	6	NM_001272088	SLC1A6	protein-coding	solute carrier family 1 (high affinity aspartate/glutamate transporter), member 6
chr10	50897101	50899380	2280	69.42;108.63;82.84	311.52;247.37;243.15	86.96	267.35	-1.62	1.50956e-09	9.21409e-09	10557	NM_001042427	C10orf53	protein-coding	chromosome 10 open reading frame 53
chr1	223936201	223937460	1260	56.79;56.22;86.83	177.56;222.05;214.72	66.62	204.78	-1.62	4.73404e-11	2.03785e-09	36712	NM_001748	CAPN2	protein-coding	calpain 2, (m/II) large subunit
chr11	62692441	62694540	2100	201.94;206.78;217.57	786.06;587.27;556.89	208.76	643.41	-1.62	6.41007e-08	2.73711e-07	-4479	NM_000738	CHRM1	protein-coding	cholinergic receptor, muscarinic 1
chr15	34029661	34031040	1380	57.85;62.89;56.89	173.41;172.38;201.97	59.21	182.59	-1.62	7.44383e-12	1.12087e-09	-230738	NM_012125	CHRM5	protein-coding	cholinergic receptor, muscarinic 5
chr22	37729861	37732020	2160	233.49;263.00;293.43	883.67;768.42;773.57	263.31	808.55	-1.62	9.27306e-11	2.44387e-09	52446	NM_013385	CYTH4	protein-coding	cytohesin 4
chr7	107573221	107574240	1020	31.55;20.01;33.93	101.76;74.02;87.26	28.5	87.68	-1.62	1.28359e-09	8.26445e-09	42145	NM_000108	DLD	protein-coding	dihydrolipoamide dehydrogenase
chr7	121924381	121925460	1080	37.86;20.96;32.94	94.49;83.76;103.93	30.59	94.06	-1.62	4.24451e-12	9.52254e-10	-18791	NR_036484	FEZF1-AS1	ncRNA	FEZF1 antisense RNA 1
chr19	51002701	51004380	1680	104.12;102.91;123.76	396.67;294.12;328.45	110.27	339.75	-1.62	5.38201e-09	2.55562e-08	10875	NM_138334	JOSD2	protein-coding	Josephin domain containing 2
chr14	48733201	48738060	4860	767.78;929.09;918.20	3318.70;2178.65;2545.24	871.69	2680.86	-1.62	4.37728e-07	1.72281e-06	-471414	NR_039996	LINC00648	ncRNA	long intergenic non-protein coding RNA 648
chr10	6841561	6846180	4620	1063.32;1039.63;1185.68	3526.37;3233.40;3333.52	1096.21	3364.43	-1.62	7.41709e-10	5.84272e-09	22311	NR_038291	LINC00707	ncRNA	long intergenic non-protein coding RNA 707
chr10	26058781	26059800	1020	25.24;24.78;21.96	75.80;67.20;78.44	23.99	73.81	-1.62	1.0345e-12	6.53118e-10	118650	NR_108067	LINC00836	ncRNA	long intergenic non-protein coding RNA 836
chr1	200332681	200333820	1140	25.24;36.21;47.91	142.26;80.84;112.75	36.45	111.95	-1.62	5.38906e-08	2.31937e-07	9669	NR_040064	LINC00862	ncRNA	long intergenic non-protein coding RNA 862
chr3	65887141	65889000	1860	126.21;131.50;118.77	410.16;355.48;395.12	125.49	386.92	-1.62	3.91664e-11	1.91505e-09	8580	NR_046575	MAGI1-AS1	ncRNA	MAGI1 antisense RNA 1
chr8	70944661	70946040	1380	54.69;65.75;53.89	193.14;164.59;179.42	58.11	179.05	-1.62	1.26461e-11	1.41115e-09	38211	NM_024504	PRDM14	protein-coding	PR domain containing 14
chr2	232537141	232539000	1860	144.09;141.03;122.76	504.66;333.08;416.69	135.96	418.14	-1.62	6.36402e-08	2.71838e-07	-35164	NM_002823	PTMA	protein-coding	prothymosin, alpha
chr18	56940361	56942100	1740	174.59;193.44;213.58	636.53;520.07;635.33	193.87	597.31	-1.62	1.34664e-10	2.7363e-09	-606	NM_013435	RAX	protein-coding	retina and anterior neural fold homeobox
chr9	92049841	92051340	1500	50.48;62.89;76.85	206.64;162.64;215.70	63.41	194.99	-1.62	1.20908e-09	7.94756e-09	44020	NM_006378	SEMA4D	protein-coding	sema domain, immunoglobulin domain (Ig), transmembrane domain (TM) and short cytoplasmic domain, (semaphorin) 4D
chr1	48678541	48680460	1920	108.33;118.16;87.83	457.93;237.64;272.56	104.77	322.71	-1.62	4.95429e-07	1.94229e-06	-8856	NM_001135181	SLC5A9	protein-coding	solute carrier family 5 (sodium/sugar cotransporter), member 9
chr15	66766801	66767400	600	7.36;37.16;22.96	77.88;68.17;60.79	22.49	68.95	-1.62	1.6949e-07	6.94488e-07	23045	NM_006049	SNAPC5	protein-coding	small nuclear RNA activating complex, polypeptide 5, 19kDa
chr1	169082281	169083420	1140	35.76;24.78;38.92	114.22;81.81;107.85	33.15	101.29	-1.61	2.82834e-09	1.46538e-08	6904	NM_001677	ATP1B1	protein-coding	ATPase, Na+/K+ transporting, beta 1 polypeptide
chr18	54788281	54790020	1740	137.78;114.35;139.73	471.43;358.40;366.69	130.62	398.84	-1.61	8.09242e-09	3.74956e-08	-25142	NM_001257964	BOD1L2	protein-coding	biorientation of chromosomes in cell division 1-like 2
chr3	112136461	112138800	2340	156.71;136.27;149.71	497.39;393.46;456.89	147.56	449.25	-1.61	1.5688e-10	2.87682e-09	80777	NM_001085357	BTLA	protein-coding	B and T lymphocyte associated
chr8	25471741	25473300	1560	84.14;93.39;93.82	304.25;264.91;257.86	90.45	275.67	-1.61	1.82235e-11	1.50812e-09	156008	NM_152562	CDCA2	protein-coding	cell division cycle associated 2
chr5	176370841	176371920	1080	28.40;30.49;32.94	99.69;92.52;87.26	30.61	93.16	-1.61	2.171e-12	7.73331e-10	-45048	NM_002115	HK3	protein-coding	hexokinase 3 (white cell)
chr1	180892081	180893280	1200	54.69;41.93;63.88	199.37;149.01;140.20	53.5	162.86	-1.61	1.74289e-08	7.82574e-08	10368	NM_020950	KIAA1614	protein-coding	KIAA1614
chr3	106630681	106632960	2280	144.09;164.85;161.68	448.58;517.15;472.58	156.88	479.44	-1.61	5.39401e-11	2.09287e-09	327664	NR_028303	LINC00882	ncRNA	long intergenic non-protein coding RNA 882
chr5	132587041	132588480	1440	83.09;59.08;80.84	232.60;225.95;222.56	74.34	227.04	-1.61	1.77609e-11	1.50812e-09	175637	NR_031621	MIR1289-2	ncRNA	microRNA 1289-2
chr3	99646321	99647700	1380	63.11;38.12;50.90	157.84;153.88;151.97	50.71	154.56	-1.61	8.60619e-12	1.22381e-09	36231	NR_037486	MIR3921	ncRNA	microRNA 3921
chr1	201655201	201656580	1380	49.43;45.74;45.91	156.80;114.92;159.81	47.03	143.84	-1.61	5.80374e-09	2.74037e-08	-32745	NR_049823	MIR5191	ncRNA	microRNA 5191
chr12	56235721	56237400	1680	146.19;177.24;150.71	487.01;477.22;480.42	158.05	481.55	-1.61	4.88821e-11	2.05121e-09	206	NM_002429	MMP19	protein-coding	matrix metallopeptidase 19
chr5	152038741	152039760	1020	37.86;21.92;35.93	95.53;91.55;105.89	31.9	97.66	-1.61	2.49127e-12	8.05231e-10	-254411	NM_020167	NMUR2	protein-coding	neuromedin U receptor 2
chr9	136113121	136115160	2040	154.61;231.56;181.64	615.77;548.32;574.54	189.27	579.54	-1.61	5.92742e-11	2.18526e-09	-29504	NR_110243	OBP2B	protein-coding	odorant binding protein 2B
chr5	180529981	180531780	1800	95.71;141.98;90.82	331.25;322.37;351.00	109.51	334.87	-1.61	2.19078e-11	1.56904e-09	21423	NM_001258283	OR2V1	protein-coding	olfactory receptor, family 2, subfamily V, member 1
chr11	59116801	59118060	1260	42.07;41.93;31.94	120.45;113.95;119.61	38.65	118.01	-1.61	5.53464e-12	1.01473e-09	-14501	NM_001004729	OR5AN1	protein-coding	olfactory receptor, family 5, subfamily AN, member 1
chr17	74127901	74129640	1740	69.42;80.04;72.86	296.98;187.97;192.17	74.11	225.7	-1.61	1.31134e-07	5.4346e-07	-7866	NR_040017	RNF157-AS1	ncRNA	RNF157 antisense RNA 1
chr3	155043061	155044320	1260	41.02;40.02;48.90	168.22;102.26;127.46	43.31	132.65	-1.61	4.91608e-08	2.12336e-07	-32202	NR_037902	RP11-451G4.2	ncRNA	uncharacterized LOC100507537
chr18	29405641	29407140	1500	62.05;74.33;70.86	220.14;213.29;199.03	69.08	210.82	-1.61	1.74567e-11	1.50812e-09	-65548	NM_001034172	SLC25A52	protein-coding	solute carrier family 25, member 52
chr19	49132861	49134900	2040	163.02;168.67;168.67	578.38;459.69;488.26	166.79	508.78	-1.61	4.12222e-10	4.09993e-09	5672	NM_001204160	SPHK2	protein-coding	sphingosine kinase 2
chrX	57189601	57190500	900	18.93;25.73;27.95	71.65;72.07;78.44	24.2	74.05	-1.61	1.39819e-12	7.05533e-10	-25993	NM_019003	SPIN2A	protein-coding	spindlin family, member 2A
chr7	1329361	1330800	1440	82.04;128.64;99.80	350.98;287.31;308.84	103.49	315.71	-1.61	2.68448e-11	1.68032e-09	57427	NM_001080461	UNCX	protein-coding	UNC homeobox
chr1	216658681	216659760	1080	22.09;36.21;46.91	109.03;107.13;104.91	35.07	107.02	-1.61	1.51822e-12	7.30268e-10	-62483	NM_007123	USH2A	protein-coding	Usher syndrome 2A (autosomal recessive, mild)
chr8	131539981	131541060	1080	21.04;38.12;31.94	105.92;75.97;95.10	30.36	92.33	-1.6	2.04868e-09	1.13807e-08	-84615	NM_018482	ASAP1	protein-coding	ArfGAP with SH3 domain, ankyrin repeat and PH domain 1
chr1	32179621	32182140	2520	227.18;232.51;241.53	767.37;676.87;677.49	233.74	707.24	-1.6	1.03774e-10	2.60143e-09	-11113	NM_001856	COL16A1	protein-coding	collagen, type XVI, alpha 1
chr11	88040641	88042200	1560	64.16;50.50;49.90	183.80;159.72;153.93	54.85	165.82	-1.6	6.94214e-12	1.09671e-09	29520	NM_001114173	CTSC	protein-coding	cathepsin C
chr4	157023241	157032060	8820	1215.82;1387.44;1576.92	4902.24;3748.60;4012.97	1393.39	4221.27	-1.6	2.74021e-08	1.21042e-07	-152603	NM_001334	CTSO	protein-coding	cathepsin O
chr7	73552441	73554480	2040	122.00;107.68;133.74	408.09;341.84;354.92	121.14	368.28	-1.6	2.96322e-11	1.7405e-09	-35245	NM_031992	EIF4H	protein-coding	eukaryotic translation initiation factor 4H
chr4	140074321	140075460	1140	33.66;27.63;34.93	110.07;91.55;90.20	32.07	97.27	-1.6	1.79213e-11	1.50812e-09	-14261	NM_201999	ELF2	protein-coding	E74-like factor 2 (ets domain transcription factor)
chr10	123339961	123341460	1500	75.73;73.37;58.88	261.67;159.72;209.82	69.33	210.4	-1.6	7.17507e-08	3.05023e-07	12770	NM_023029	FGFR2	protein-coding	fibroblast growth factor receptor 2
chr12	50091781	50093880	2100	100.97;89.57;104.80	357.21;275.62;263.74	98.45	298.85	-1.6	1.23151e-08	5.60317e-08	8366	NM_198900	FMNL3	protein-coding	formin-like 3
chr8	145709581	145710720	1140	37.86;36.21;28.94	136.03;79.86;97.06	34.34	104.32	-1.6	5.8818e-08	2.52169e-07	-8433	NM_003923	FOXH1	protein-coding	forkhead box H1
chr10	8144941	8146020	1080	31.55;34.30;30.94	116.30;78.89;99.03	32.27	98.07	-1.6	6.76232e-09	3.16548e-08	48814	NM_001002295	GATA3	protein-coding	GATA binding protein 3
chr1	147244021	147246120	2100	176.69;168.67;182.64	512.96;537.60;547.09	176	532.55	-1.6	5.40378e-11	2.09332e-09	395	NM_005266	GJA5	protein-coding	gap junction protein, alpha 5, 40kDa
chr6	26298781	26300400	1620	218.76;177.24;177.65	644.84;552.21;540.23	191.22	579.09	-1.6	7.19874e-11	2.35608e-09	-13864	NM_003543	HIST1H4H	protein-coding	histone cluster 1, H4h
chr2	47889181	47890620	1440	54.69;67.66;23.95	173.41;121.74;149.03	48.77	148.06	-1.6	6.07159e-08	2.599e-07	-92431	NM_022055	KCNK12	protein-coding	potassium channel, subfamily K, member 12
chr2	20063161	20064060	900	15.78;15.25;31.94	70.61;59.41;60.79	20.99	63.6	-1.6	1.59739e-11	1.50812e-09	-5004	NR_033875	LINC00954	ncRNA	long intergenic non-protein coding RNA 954
chr1	173399401	173400420	1020	46.28;29.54;28.94	127.72;85.70;104.91	34.92	106.11	-1.6	9.03195e-09	4.1626e-08	46383	NR_037845	LOC100506023	ncRNA	uncharacterized LOC100506023
chr5	43025341	43026120	780	19.98;29.54;16.97	79.96;57.46;64.71	22.16	67.38	-1.6	1.9606e-09	1.10166e-08	-5986	NR_104650	LOC648987	ncRNA	uncharacterized LOC648987
chr11	25302061	25303200	1140	34.71;32.40;29.94	114.22;87.65;92.16	32.35	98.01	-1.6	7.38128e-10	5.82022e-09	784115	NM_001252008	LUZP2	protein-coding	leucine zipper protein 2
chr8	2074621	2076540	1920	133.57;86.72;103.80	321.90;344.77;315.70	108.03	327.46	-1.6	2.44902e-11	1.62583e-09	50912	NR_106983	MIR7160	ncRNA	microRNA mir-7160
chr10	21570121	21571200	1080	31.55;34.30;27.95	114.22;75.97;94.12	31.27	94.77	-1.6	1.02022e-08	4.67818e-08	107430	NR_046284	NEBL-AS1	ncRNA	NEBL antisense RNA 1
chr16	16686541	16687860	1320	43.12;46.69;50.90	177.56;122.71;126.48	46.9	142.25	-1.6	2.6408e-08	1.16816e-07	214099	NM_001282511	NPIPA8	protein-coding	nuclear pore complex interacting protein family, member A8
chr22	50737381	50739240	1860	153.56;232.51;227.56	720.64;545.39;596.11	204.54	620.72	-1.6	5.46016e-09	2.58966e-08	7690	NM_012401	PLXNB2	protein-coding	plexin B2
chr17	65317501	65318820	1320	75.73;57.17;56.89	224.29;172.38;178.44	63.26	191.71	-1.6	2.39977e-09	1.28397e-08	44560	NM_174871	PSMD12	protein-coding	proteasome (prosome, macropain) 26S subunit, non-ATPase, 12
chr2	238767421	238769340	1920	254.52;248.71;241.53	863.94;670.05;727.49	248.25	753.83	-1.6	1.45368e-09	8.97721e-09	194	NM_005855	RAMP1	protein-coding	receptor (G protein-coupled) activity modifying protein 1
chr7	100937701	100938780	1080	25.24;35.26;25.95	113.18;68.17;81.38	28.82	87.58	-1.6	3.88183e-08	1.6927e-07	-13380	NR_110115	RP11-132A1.4	ncRNA	uncharacterized LOC101927746
chrX	604621	606240	1620	88.35;90.53;106.79	285.56;260.04;320.61	95.22	288.73	-1.6	3.63428e-11	1.85181e-09	20352	NM_000451	SHOX	protein-coding	short stature homeobox
chr4	119198641	119202180	3540	1443.00;1310.25;1599.87	4343.59;4439.11;4398.29	1451.04	4393.66	-1.6	1.2608e-09	8.16533e-09	66	NR_002963	SNORA24	snoRNA	small nucleolar RNA, H/ACA box 24
chr20	44001961	44003100	1140	33.66;43.83;43.91	154.72;98.37;113.73	40.47	122.27	-1.6	3.54279e-08	1.54991e-07	4426	NM_014477	TP53TG5	protein-coding	TP53 target 5
chr21	46124881	46133040	8160	516.41;577.46;576.87	1900.25;1562.16;1602.05	556.92	1688.16	-1.6	4.72369e-10	4.56701e-09	2534	NM_144991	TSPEAR	protein-coding	thrombospondin-type laminin G domain and EAR repeats
chr17	76136401	76137540	1140	25.24;43.83;40.92	121.49;105.18;104.91	36.67	110.53	-1.59	2.75637e-12	8.33439e-10	-5463	NM_001163075	C17orf99	protein-coding	chromosome 17 open reading frame 99
chr22	40057681	40058880	1200	41.02;45.74;38.92	146.41;124.66;107.85	41.89	126.31	-1.59	1.54379e-09	9.35647e-09	91523	NM_001003406	CACNA1I	protein-coding	calcium channel, voltage-dependent, T type, alpha 1I subunit
chr22	17741221	17742960	1740	93.61;106.73;85.83	286.60;263.93;313.74	95.39	288.09	-1.59	2.21212e-11	1.56904e-09	5532	NR_038398	CECR3	ncRNA	cat eye syndrome chromosome region, candidate 3 (non-protein coding)
chr6	75911041	75912900	1860	247.16;317.32;244.52	822.41;786.92;820.63	269.67	809.99	-1.59	6.69749e-11	2.35608e-09	3652	NM_080645	COL12A1	protein-coding	collagen, type XII, alpha 1
chr1	32168881	32170500	1620	108.33;95.29;117.77	349.94;298.99;315.70	107.13	321.54	-1.59	3.11089e-11	1.77023e-09	77	NM_001856	COL16A1	protein-coding	collagen, type XVI, alpha 1
chr7	96621661	96623040	1380	70.47;42.88;44.91	170.30;136.35;170.60	52.75	159.08	-1.59	7.89534e-11	2.35608e-09	-12939	NM_005222	DLX6	protein-coding	distal-less homeobox 6
chr3	9956401	9958560	2160	190.37;228.70;214.58	680.15;647.65;573.56	211.22	633.79	-1.59	8.22811e-11	2.35608e-09	-1277	NR_037807	IL17RC	protein-coding	interleukin 17 receptor C
chr5	50261281	50263860	2580	111.49;118.16;91.82	366.55;293.15;306.88	107.16	322.19	-1.59	2.00573e-10	3.18118e-09	3450	NR_104653	LOC100287592	ncRNA	uncharacterized LOC100287592
chr14	41871901	41874660	2760	326.04;282.06;346.32	1067.47;876.52;930.44	318.14	958.14	-1.59	2.03595e-10	3.18118e-09	-203483	NM_152447	LRFN5	protein-coding	leucine rich repeat and fibronectin type III domain containing 5
chr17	46799821	46802040	2220	148.30;189.63;173.66	580.46;432.42;522.58	170.53	511.82	-1.59	4.81099e-09	2.30392e-08	-123	NM_001282276	PRAC2	protein-coding	prostate cancer susceptibility candidate 2
chr1	44030581	44032080	1500	69.42;60.99;41.92	188.99;160.70;167.66	57.44	172.45	-1.59	9.91765e-12	1.30531e-09	34784	NM_130440	PTPRF	protein-coding	protein tyrosine phosphatase, receptor type, F
chr7	26896381	26898300	1920	126.21;119.11;182.64	497.39;360.35;426.49	142.66	428.08	-1.59	8.96236e-09	4.13271e-08	7000	NM_003930	SKAP2	protein-coding	src kinase associated phosphoprotein 2
chr15	42911221	42912000	780	26.29;24.78;20.96	68.53;62.33;86.28	24.01	72.38	-1.59	1.99568e-09	1.11557e-08	43754	NM_020759	STARD9	protein-coding	StAR-related lipid transfer (START) domain containing 9
chr6	17101501	17103300	1800	333.40;253.47;237.54	875.36;752.84;861.81	274.81	830	-1.59	8.94196e-11	2.41199e-09	-88	NM_001190766	STMND1	protein-coding	stathmin domain containing 1
chrX	24390001	24391080	1080	47.33;41.93;18.96	103.84;97.39;123.54	36.07	108.26	-1.59	2.47264e-10	3.30668e-09	9663	NM_001136234	SUPT20HL1	protein-coding	suppressor of Ty 20 homolog (S. cerevisiae)-like 1
chr5	150019441	150021540	2100	113.59;117.21;141.72	489.08;326.26;309.82	124.17	375.06	-1.59	2.03271e-07	8.26432e-07	284	NM_007286	SYNPO	protein-coding	synaptopodin
chrX	106974421	106975560	1140	27.35;37.16;35.93	120.45;77.91;104.91	33.48	101.09	-1.59	1.58931e-08	7.16274e-08	-14700	NM_004089	TSC22D3	protein-coding	TSC22 domain family, member 3
chr15	76115941	76117140	1200	42.07;50.50;25.95	125.65;105.18;125.50	39.51	118.78	-1.59	3.08389e-12	8.54937e-10	-19086	NM_173469	UBE2Q2	protein-coding	ubiquitin-conjugating enzyme E2Q family member 2
chr17	67000381	67001520	1140	64.16;43.83;36.93	160.95;136.35;135.30	48.31	144.2	-1.58	4.74294e-12	9.82134e-10	-49418	NM_001288985	ABCA8	protein-coding	ATP-binding cassette, sub-family A (ABC1), member 8
chr17	48745141	48746820	1680	93.61;111.49;101.80	323.98;260.04;333.35	102.3	305.79	-1.58	6.53533e-10	5.30035e-09	33763	NM_003786	ABCC3	protein-coding	ATP-binding cassette, sub-family C (CFTR/MRP), member 3
chr7	97932901	97933740	840	21.04;20.01;30.94	79.96;73.04;62.75	24	71.92	-1.58	1.63725e-11	1.50812e-09	22342	NM_001159491	BRI3	protein-coding	brain protein I3
chr5	134366041	134368020	1980	136.73;204.88;191.63	559.69;503.51;530.42	177.74	531.21	-1.58	3.88981e-11	1.91312e-09	-1939	NM_001277348	C5orf66	protein-coding	chromosome 5 open reading frame 66
chr19	10119601	10121880	2280	180.90;181.05;239.53	644.84;545.39;604.94	200.5	598.39	-1.58	6.85753e-11	2.35608e-09	406	NM_015719	COL5A3	protein-coding	collagen, type V, alpha 3
chr4	1399741	1402140	2400	148.30;143.89;133.74	467.28;403.20;401.98	141.98	424.15	-1.58	4.06959e-11	1.95084e-09	15601	NM_175918	CRIPAK	protein-coding	cysteine-rich PAK1 inhibitor
chr5	64235161	64236480	1320	44.17;45.74;45.91	159.91;132.45;112.75	45.27	135.04	-1.58	6.75045e-09	3.16032e-08	171066	NM_005869	CWC27	protein-coding	CWC27 spliceosome-associated protein homolog (S. cerevisiae)
chr2	149335141	149335920	780	13.67;20.96;22.96	61.27;62.33;48.04	19.2	57.21	-1.58	1.30015e-10	2.7363e-09	-67029	NM_015630	EPC2	protein-coding	enhancer of polycomb homolog 2 (Drosophila)
chr6	32976541	32978220	1680	108.33;121.02;135.73	313.59;379.83;397.08	121.69	363.5	-1.58	6.57774e-11	2.32833e-09	8	NM_002119	HLA-DOA	protein-coding	major histocompatibility complex, class II, DO alpha
chr12	26983261	26984880	1620	115.69;101.01;101.80	382.13;260.04;309.82	106.17	317.33	-1.58	3.93984e-08	1.71673e-07	2060	NM_002223	ITPR2	protein-coding	inositol 1,4,5-trisphosphate receptor, type 2
chrX	53268121	53269200	1080	25.24;30.49;29.94	97.61;83.76;74.51	28.56	85.29	-1.58	2.24178e-10	3.18118e-09	-14057	NM_001146702	KDM5C	protein-coding	lysine (K)-specific demethylase 5C
chr16	3221101	3223200	2100	98.86;141.98;118.77	382.13;345.74;346.10	119.87	357.99	-1.58	2.10008e-11	1.54695e-09	-32096	NM_012360	OR1F1	protein-coding	olfactory receptor, family 1, subfamily F, member 1
chr13	42001621	42003180	1560	105.18;93.39;69.86	289.71;259.06;255.90	89.47	268.22	-1.58	2.23514e-11	1.57132e-09	-14299	NR_002163	OR7E37P	pseudo	olfactory receptor, family 7, subfamily E, member 37 pseudogene
chr1	204275881	204277320	1440	66.26;50.50;51.90	186.91;143.17;173.54	56.22	167.87	-1.58	6.15183e-10	5.1075e-09	52456	NM_014935	PLEKHA6	protein-coding	pleckstrin homology domain containing, family A member 6
chr4	89197501	89198640	1140	34.71;48.60;65.87	205.60;110.05;131.38	49.73	149.01	-1.58	1.62999e-07	6.69011e-07	7912	NM_152542	PPM1K	protein-coding	protein phosphatase, Mg2+/Mn2+ dependent, 1K
chr12	71313661	71314320	660	31.55;31.45;18.96	98.65;75.97;70.59	27.32	81.73	-1.58	4.19889e-09	2.03795e-08	593	NM_002849	PTPRR	protein-coding	protein tyrosine phosphatase, receptor type, R
chr7	125549161	125567160	18000	2759.79;2925.44;3257.63	10183.49;8121.49;8393.61	2980.96	8899.53	-1.58	1.25355e-08	5.69974e-08	-653816	NR_110183	RP11-3B12.3	ncRNA	uncharacterized LOC101928254
chrX	16646881	16647900	1020	28.40;39.07;28.94	107.99;80.84;99.03	32.14	95.95	-1.58	7.20213e-10	5.70495e-09	-20890	NM_004057	S100G	protein-coding	S100 calcium binding protein G
chr19	16935361	16936980	1620	114.64;83.86;76.85	277.25;251.27;292.17	91.78	273.56	-1.58	1.8145e-11	1.50812e-09	-4038	NM_015260	SIN3B	protein-coding	SIN3 transcription regulator family member B
chr16	68002501	68004360	1860	471.18;548.88;522.98	1429.86;1584.56;1603.03	514.35	1539.15	-1.58	2.04624e-10	3.18118e-09	-834	NM_001145961	SLC12A4	protein-coding	solute carrier family 12 (potassium/chloride transporter), member 4
chr3	27573901	27575460	1560	67.31;52.41;69.86	208.72;167.51;190.21	63.2	188.81	-1.58	2.41239e-11	1.62281e-09	-48770	NM_001258379	SLC4A7	protein-coding	solute carrier family 4, sodium bicarbonate cotransporter, member 7
chr3	11102101	11103900	1800	165.12;197.25;187.63	624.07;483.06;535.32	183.34	547.49	-1.58	1.50573e-09	9.19769e-09	-42091	NR_046647	SLC6A1-AS1	ncRNA	SLC6A1 antisense RNA 1
chr15	70743961	70745040	1080	45.23;68.61;28.94	147.45;111.03;167.66	47.59	142.04	-1.58	5.49577e-08	2.36258e-07	250119	NM_001008224	UACA	protein-coding	uveal autoantigen with coiled-coil domains and ankyrin repeats
chr16	34465201	34466580	1380	73.62;68.61;57.89	260.64;172.38;166.68	66.71	199.9	-1.58	1.01215e-07	4.2428e-07	-61129	NR_002837	UBE2MP1	pseudo	ubiquitin-conjugating enzyme E2M pseudogene 1
chr9	79743661	79744320	660	12.62;19.06;20.96	58.15;42.85;55.89	17.55	52.3	-1.58	7.27303e-10	5.74856e-09	-48370	NM_001018038	VPS13A	protein-coding	vacuolar protein sorting 13 homolog A (S. cerevisiae)
chr16	68796721	68797860	1140	35.76;30.49;37.93	126.68;87.65;95.10	34.73	103.15	-1.57	1.11872e-08	5.11189e-08	26096	NM_004360	CDH1	protein-coding	cadherin 1, type 1, E-cadherin (epithelial)
chr2	116933461	116937180	3720	440.68;548.88;532.96	1885.72;1254.40;1379.49	507.51	1506.54	-1.57	3.54603e-07	1.40736e-06	1015637	NM_001004360	DPP10	protein-coding	dipeptidyl-peptidase 10 (non-functional)
chr19	3584881	3586620	1740	174.59;160.09;181.64	511.93;499.62;524.54	172.11	512.03	-1.57	5.21103e-11	2.07262e-09	182	NM_133261	GIPC3	protein-coding	GIPC PDZ domain containing family, member 3
chr9	139236481	139238100	1620	103.07;123.88;109.79	328.13;352.56;321.59	112.25	334.09	-1.57	2.93546e-11	1.73605e-09	-10218	NM_001145639	GPSM1	protein-coding	G-protein signaling modulator 1
chr18	11994841	11995980	1140	38.91;40.98;28.94	118.38;93.50;110.79	36.28	107.55	-1.57	1.20654e-11	1.3778e-09	13984	NM_014214	IMPA2	protein-coding	inositol(myo)-1(or 4)-monophosphatase 2
chr10	134330281	134333220	2940	246.11;271.58;269.47	836.94;722.65;774.55	262.39	778.05	-1.57	1.31419e-10	2.7363e-09	-19602	NM_005539	INPP5A	protein-coding	inositol polyphosphate-5-phosphatase, 40kDa
chr2	233915461	233917500	2040	124.11;132.45;163.68	449.62;394.44;407.87	140.08	417.31	-1.57	3.98309e-11	1.92864e-09	-8555	NM_001017915	INPP5D	protein-coding	inositol polyphosphate-5-phosphatase, 145kDa
chrX	51545521	51547800	2280	370.22;375.45;461.10	1178.57;1220.32;1176.54	402.25	1191.81	-1.57	9.47858e-11	2.47006e-09	506	NM_001005332	MAGED1	protein-coding	melanoma antigen family D, 1
chr2	232234381	232235700	1320	38.91;50.50;52.90	151.60;130.50;139.22	47.44	140.44	-1.57	5.68497e-12	1.02476e-09	7622	NR_039937	MIR4777	ncRNA	microRNA 4777
chr3	195537961	195539160	1200	34.71;48.60;37.93	116.30;103.24;141.18	40.41	120.24	-1.57	2.48845e-09	1.32298e-08	283	NM_004532	MUC4	protein-coding	mucin 4, cell surface associated
chr15	44974921	44976420	1500	55.74;57.17;50.90	198.33;132.45;153.93	54.61	161.57	-1.57	2.42235e-08	1.07457e-07	-6585	NM_001145112	PATL2	protein-coding	protein associated with topoisomerase II homolog 2 (yeast)
chr4	134181841	134184480	2640	118.85;138.17;103.80	482.85;272.70;313.74	120.27	356.43	-1.57	3.64448e-07	1.44479e-06	112691	NM_020815	PCDH10	protein-coding	protocadherin 10
chr11	14737021	14738160	1140	47.33;31.45;29.94	105.92;109.08;106.87	36.24	107.29	-1.57	2.3795e-12	7.93602e-10	72322	NM_000922	PDE3B	protein-coding	phosphodiesterase 3B, cGMP-inhibited
chr4	157520641	157526760	6120	829.83;974.83;992.06	2959.41;2662.69;2706.03	932.24	2776.05	-1.57	4.78379e-10	4.60625e-09	368845	NM_016205	PDGFC	protein-coding	platelet derived growth factor C
chr15	65099101	65103780	4680	317.63;314.46;365.29	1213.88;874.58;870.64	332.46	986.36	-1.57	1.35925e-07	5.62448e-07	16426	NM_025049	PIF1	protein-coding	PIF1 5'-to-3' DNA helicase
chr8	82339141	82340100	960	33.66;24.78;25.95	87.22;76.94;86.28	28.13	83.48	-1.57	1.40674e-12	7.05533e-10	20098	NM_002677	PMP2	protein-coding	peripheral myelin protein 2
chr8	70889581	70890660	1080	35.76;43.83;20.96	101.76;109.08;88.24	33.52	99.69	-1.57	2.73287e-12	8.31562e-10	93441	NM_024504	PRDM14	protein-coding	PR domain containing 14
chr12	114210481	114211920	1440	118.85;89.57;97.81	241.94;347.69;316.68	102.08	302.11	-1.57	1.82536e-08	8.18587e-08	287	NR_110026	RP11-438N16.1	ncRNA	uncharacterized LOC100506465
chr3	170601541	170602740	1200	37.86;43.83;43.91	142.26;100.31;129.42	41.87	124	-1.57	6.01604e-09	2.83418e-08	-14096	NM_001099645	RPL22L1	protein-coding	ribosomal protein L22-like 1
chr19	56047741	56048940	1200	39.97;45.74;44.91	128.76;119.79;139.22	43.54	129.26	-1.57	3.9414e-12	9.25539e-10	94	NM_001101401	SBK2	protein-coding	SH3 domain binding kinase family, member 2
chr21	38081401	38083620	2220	123.05;156.28;171.66	505.70;403.20;433.36	150.33	447.42	-1.57	2.15974e-10	3.18118e-09	10520	NM_009586	SIM2	protein-coding	single-minded family bHLH transcription factor 2
chr1	1890961	1892100	1140	26.29;37.16;45.91	103.84;119.79;100.01	36.46	107.88	-1.57	2.71588e-12	8.31562e-10	-40791	NM_178545	TMEM52	protein-coding	transmembrane protein 52
chr17	48340981	48342600	1620	72.57;102.91;126.75	341.63;264.91;291.19	100.75	299.24	-1.57	4.90187e-10	4.64416e-09	-6976	NM_001168215	TMEM92	protein-coding	transmembrane protein 92
chr22	40588801	40591200	2400	98.86;103.87;103.80	358.24;265.88;284.33	102.18	302.82	-1.57	7.98605e-09	3.70211e-08	16072	NM_001162501	TNRC6B	protein-coding	trinucleotide repeat containing 6B
chr1	179056501	179058120	1620	107.28;109.58;124.76	322.94;351.58;343.16	113.87	339.23	-1.57	3.31335e-11	1.79827e-09	6199	NM_022371	TOR3A	protein-coding	torsin family 3, member A
chr1	33605161	33606840	1680	69.42;64.80;63.88	211.83;179.20;197.07	66.03	196.03	-1.57	1.30969e-11	1.43679e-09	41670	NM_018207	TRIM62	protein-coding	tripartite motif containing 62
chr8	116229061	116231040	1980	114.64;80.04;83.84	315.67;259.06;250.01	92.84	274.92	-1.57	6.59409e-10	5.33451e-09	450188	NM_001282902	TRPS1	protein-coding	trichorhinophalangeal syndrome I
chr16	1338841	1340640	1800	103.07;118.16;108.79	353.05;285.36;342.18	110.01	326.86	-1.57	6.47469e-11	2.30232e-09	-19413	NM_194260	UBE2I	protein-coding	ubiquitin-conjugating enzyme E2I
chr14	24005821	24009240	3420	572.15;523.15;517.99	1684.27;1554.37;1551.07	537.76	1596.57	-1.57	2.97893e-10	3.77328e-09	13327	NM_033400	ZFHX2	protein-coding	zinc finger homeobox 2
chrX	57633961	57634740	780	29.45;28.59;15.97	77.88;67.20;74.51	24.67	73.2	-1.57	1.12532e-12	6.59255e-10	16082	NM_007157	ZXDB	protein-coding	zinc finger, X-linked, duplicated B
chr21	34481341	34482720	1380	85.19;72.42;75.85	237.79;199.65;249.03	77.82	228.83	-1.56	2.16495e-11	1.56804e-09	13975	NR_109961	AP000289.6	ncRNA	uncharacterized LOC101928107
chr11	47140021	47141640	1620	139.88;120.07;121.76	347.86;379.83;395.12	127.24	374.27	-1.56	3.34977e-11	1.79827e-09	57845	NM_001242832	ARFGAP2	protein-coding	ADP-ribosylation factor GTPase activating protein 2
chr9	122060221	122061360	1140	38.91;34.30;38.92	111.11;115.90;103.93	37.38	110.31	-1.56	3.44776e-12	8.80736e-10	70948	NM_014618	BRINP1	protein-coding	bone morphogenetic protein/retinoic acid inducible neural-specific 1
chr17	78134041	78135600	1560	69.42;64.80;62.88	223.25;174.33;183.34	65.7	193.64	-1.56	6.62458e-10	5.35205e-09	-8970	NR_047566	CARD14	protein-coding	caspase recruitment domain family, member 14
chrX	48915841	48918060	2220	309.21;369.73;417.18	1116.27;1034.30;1074.57	365.38	1075.05	-1.56	1.52902e-10	2.83946e-09	454	NM_001163322	CCDC120	protein-coding	coiled-coil domain containing 120
chr6	34098961	34100580	1620	54.69;93.39;81.84	272.06;209.39;197.07	76.64	226.17	-1.56	1.20531e-08	5.48869e-08	14143	NM_001256811	GRM4	protein-coding	glutamate receptor, metabotropic 4
chr2	121130881	121132260	1380	54.69;63.85;53.89	171.33;170.44;165.70	57.48	169.16	-1.56	8.50661e-12	1.21454e-09	27852	NM_002193	INHBB	protein-coding	inhibin, beta B
chr13	31436461	31439340	2880	218.76;203.92;242.53	697.80;624.28;639.25	221.74	653.78	-1.56	5.32259e-11	2.08135e-09	-18798	NR_103813	LINC00545	ncRNA	long intergenic non-protein coding RNA 545
chr6	28815901	28817160	1260	44.17;57.17;45.91	172.37;112.00;149.03	49.09	144.47	-1.56	2.47954e-08	1.0989e-07	14923	NR_033379	LOC401242	ncRNA	uncharacterized LOC401242
chr1	46991821	46992960	1140	41.02;47.65;43.91	143.30;107.13;139.22	44.19	129.88	-1.56	1.65506e-09	9.80062e-09	-11977	NR_038403	MKNK1-AS1	ncRNA	MKNK1 antisense RNA 1
chr5	84933901	84934980	1080	29.45;33.35;44.91	101.76;87.65;128.44	35.9	105.95	-1.56	1.05862e-08	4.84832e-08	-643821	NR_003719	NBPF22P	pseudo	neuroblastoma breakpoint family, member 22, pseudogene
chr10	71336761	71338920	2160	148.30;116.26;120.76	336.44;410.02;390.22	128.44	378.89	-1.56	4.51032e-11	2.02946e-09	-4631	NM_020999	NEUROG3	protein-coding	neurogenin 3
chr19	1746361	1750200	3840	286.08;244.90;281.45	926.24;698.30;774.55	270.81	799.7	-1.56	7.47452e-09	3.47701e-08	-5381	NM_001080488	ONECUT3	protein-coding	one cut homeobox 3
chr10	102778501	102779280	780	36.81;18.11;21.96	85.15;66.23;75.49	25.62	75.62	-1.56	7.92759e-11	2.35608e-09	12023	NM_024895	PDZD7	protein-coding	PDZ domain containing 7
chr6	27257461	27259440	1980	133.57;129.60;121.76	390.43;344.77;398.06	128.31	377.75	-1.56	3.83248e-11	1.90071e-09	21560	NM_033482	POM121L2	protein-coding	POM121 transmembrane nucleoporin-like 2
chrX	23523541	23524500	960	22.09;23.82;24.95	73.73;71.10;64.71	23.62	69.84	-1.56	9.71155e-13	6.53118e-10	-161624	NM_006406	PRDX4	protein-coding	peroxiredoxin 4
chr2	220222621	220224240	1620	76.78;91.48;101.80	253.37;269.77;271.58	90.02	264.91	-1.56	1.73137e-11	1.50812e-09	-25532	NM_001007089	RESP18	protein-coding	regulated endocrine-specific protein 18
chr3	31546561	31547940	1380	51.54;60.03;58.88	206.64;126.61;167.66	56.82	166.97	-1.56	5.47512e-08	2.35425e-07	-27240	NM_178862	STT3B	protein-coding	STT3B, subunit of the oligosaccharyltransferase complex (catalytic)
chr4	141746641	141748140	1500	134.62;120.07;133.74	336.44;398.33;411.79	129.48	382.19	-1.56	4.85756e-11	2.05121e-09	-69920	NM_015130	TBC1D9	protein-coding	TBC1 domain family, member 9 (with GRAM domain)
chr5	14356921	14358780	1860	107.28;101.96;78.85	272.06;281.46;294.13	96.03	282.55	-1.56	2.27425e-11	1.58214e-09	214022	NM_007118	TRIO	protein-coding	trio Rho guanine nucleotide exchange factor
chr19	36907921	36910560	2640	852.97;834.75;854.33	2471.37;2465.96;2533.48	847.35	2490.27	-1.56	4.91717e-10	4.64884e-09	309	NM_133466	ZFP82	protein-coding	ZFP82 zinc finger protein
chr3	44753641	44755380	1740	315.53;321.13;293.43	823.44;1012.87;912.80	310.03	916.37	-1.56	1.68295e-10	3.01842e-09	376	NM_001134441	ZNF502	protein-coding	zinc finger protein 502
chr15	43467361	43468800	1440	90.45;130.55;139.73	383.17;343.79;327.47	120.24	351.48	-1.55	3.16058e-11	1.77565e-09	-9385	NR_045998	CCNDBP1	protein-coding	cyclin D-type binding-protein 1
chr4	139849681	139850700	1020	32.60;32.40;26.95	109.03;73.04;86.28	30.65	89.45	-1.55	1.13684e-08	5.18964e-08	-86722	NM_012118	CCRN4L	protein-coding	CCR4 carbon catabolite repression 4-like (S. cerevisiae)
chr7	117313441	117314100	660	27.35;20.96;10.98	65.42;59.41;49.02	19.76	57.95	-1.55	5.29165e-09	2.51568e-08	193754	NM_000492	CFTR	protein-coding	cystic fibrosis transmembrane conductance regulator (ATP-binding cassette sub-family C, member 7)
chr2	227929081	227930460	1380	69.42;62.89;70.86	213.91;203.55;175.50	67.72	197.65	-1.55	1.67839e-11	1.50812e-09	99504	NM_000092	COL4A4	protein-coding	collagen, type IV, alpha 4
chr2	38308381	38314320	5940	1244.22;1647.59;1593.88	4934.43;3987.21;4205.14	1495.23	4375.59	-1.55	3.00751e-09	1.53977e-08	-8028	NM_000104	CYP1B1	protein-coding	cytochrome P450, family 1, subfamily B, polypeptide 1
chr10	100406581	100407900	1320	33.66;43.83;52.90	144.34;127.58;110.79	43.46	127.57	-1.55	2.86701e-10	3.66127e-09	-200537	NM_000195	HPS1	protein-coding	Hermansky-Pudlak syndrome 1
chr11	74177521	74178600	1080	48.38;57.17;92.82	229.48;189.91;160.79	66.12	193.4	-1.55	5.78878e-09	2.73388e-08	539	NM_005472	KCNE3	protein-coding	potassium voltage-gated channel, Isk-related family, member 3
chr1	200341921	200343780	1860	187.21;175.34;158.69	645.88;448.00;435.32	173.75	509.73	-1.55	1.79024e-07	7.31768e-07	69	NR_040064	LINC00862	ncRNA	long intergenic non-protein coding RNA 862
chr2	149855461	149857140	1680	46.28;46.69;74.85	169.26;149.01;171.58	55.94	163.28	-1.55	4.33776e-12	9.58577e-10	-38680	NM_177964	LYPD6B	protein-coding	LY6/PLAUR domain containing 6B
chr8	128821141	128824320	3180	160.92;135.31;138.73	448.58;393.46;427.48	144.99	423.17	-1.55	4.8499e-11	2.05083e-09	14523	NR_031609	MIR1204	ncRNA	microRNA 1204
chr17	75414961	75418380	3420	109.38;163.90;180.65	506.73;413.91;411.79	151.31	444.15	-1.55	4.17044e-10	4.13081e-09	-23535	NR_036200	MIR4316	ncRNA	microRNA 4316
chr5	7261201	7263900	2700	184.06;177.24;151.70	585.65;485.98;428.46	171	500.03	-1.55	1.45591e-08	6.57995e-08	6916	NR_039659	MIR4454	ncRNA	microRNA 4454
chr1	195814681	195818340	3660	641.57;639.40;670.69	2066.40;1827.07;1835.40	650.55	1909.62	-1.55	4.56917e-10	4.44051e-09	735100	NR_039888	MIR4735	ncRNA	microRNA 4735
chr16	3602581	3604140	1560	75.73;57.17;39.92	196.26;158.75;151.97	57.61	168.99	-1.55	5.55345e-10	4.85661e-09	24031	NM_178844	NLRC3	protein-coding	NLR family, CARD domain containing 3
chr12	86267521	86271840	4320	1057.01;1189.23;1273.51	3960.42;3179.84;3140.37	1173.25	3426.88	-1.55	1.16883e-08	5.32876e-08	1608	NM_006183	NTS	protein-coding	neurotensin
chrX	82541041	82541940	900	37.86;66.70;29.94	154.72;114.92;124.52	44.84	131.39	-1.55	3.28726e-08	1.44244e-07	-221778	NM_000307	POU3F4	protein-coding	POU class 3 homeobox 4
chr20	48936901	48938460	1560	79.93;104.82;110.78	314.63;275.62;275.51	98.51	288.59	-1.55	2.21353e-11	1.56904e-09	198	NR_109950	RP11-290F20.2	ncRNA	uncharacterized LOC101927586
chr6	100905121	100907100	1980	110.43;144.84;149.71	447.55;338.92;401.98	134.99	396.15	-1.55	2.24472e-09	1.21963e-08	5440	NM_005068	SIM1	protein-coding	single-minded family bHLH transcription factor 1
chr5	111540841	111541800	960	34.71;40.98;35.93	90.34;105.18;130.40	37.2	108.64	-1.55	7.26973e-09	3.38609e-08	44139	NR_002922	SNORA13	snoRNA	small nucleolar RNA, H/ACA box 13
chr16	1098301	1099020	720	16.83;32.40;23.95	101.76;54.54;57.85	24.39	71.38	-1.55	1.10464e-07	4.61043e-07	-24095	NM_001172560	SSTR5	protein-coding	somatostatin receptor 5
chr7	27949561	27950760	1200	35.76;47.65;30.94	123.57;117.84;93.14	38.11	111.52	-1.55	8.77669e-10	6.46422e-09	170447	NM_006024	TAX1BP1	protein-coding	Tax1 (human T-cell leukemia virus type I) binding protein 1
chr21	44223721	44226720	3000	173.54;198.21;150.71	733.10;385.67;414.73	174.15	511.17	-1.55	9.13141e-07	3.49869e-06	74164	NM_001260477	WDR4	protein-coding	WD repeat domain 4
chr5	137430121	137432160	2040	69.42;76.23;65.87	214.95;209.39;196.09	70.51	206.81	-1.55	1.14759e-11	1.36306e-09	11367	NM_058244	WNT8A	protein-coding	wingless-type MMTV integration site family, member 8A
chr6	26593561	26596380	2820	405.98;405.94;445.13	1317.72;1221.29;1107.91	419.02	1215.64	-1.54	2.46902e-10	3.30302e-09	-2200	NM_013375	ABT1	protein-coding	activator of basal transcription 1
chr7	141130441	141131340	900	41.02;20.01;31.94	110.07;70.12;89.22	30.99	89.8	-1.54	1.57314e-08	7.09211e-08	-120187	NM_018238	AGK	protein-coding	acylglycerol kinase
chr2	47465161	47466000	840	23.14;30.49;28.94	72.69;79.86;87.26	27.53	79.94	-1.54	1.60852e-12	7.35491e-10	-61841	NM_001743	CALM2	protein-coding	calmodulin 2 (phosphorylase kinase, delta)
chr2	174397261	174398760	1500	56.79;68.61;62.88	192.10;166.54;189.23	62.76	182.62	-1.54	6.49106e-12	1.06224e-09	178450	NM_145810	CDCA7	protein-coding	cell division cycle associated 7
chr14	105309361	105311400	2040	181.95;204.88;192.62	596.04;543.45;550.03	193.15	563.17	-1.54	5.77763e-11	2.16307e-09	-21269	NM_001112726	CEP170B	protein-coding	centrosomal protein 170B
chr19	41680561	41683020	2460	346.03;320.18;350.32	995.82;964.18;1002.02	338.84	987.34	-1.54	1.29791e-10	2.7363e-09	-17324	NM_030622	CYP2S1	protein-coding	cytochrome P450, family 2, subfamily S, polypeptide 1
chr2	74601061	74602200	1140	39.97;67.66;29.94	140.18;113.95;146.09	45.85	133.41	-1.54	2.20342e-09	1.2026e-08	231	NM_023019	DCTN1	protein-coding	dynactin 1
chr8	95651761	95655660	3900	831.93;1050.11;977.09	3051.83;2673.40;2612.89	953.04	2779.37	-1.54	6.4062e-10	5.22914e-09	347	NM_001122826	ESRP1	protein-coding	epithelial splicing regulatory protein 1
chr16	5262601	5264340	1740	107.28;77.19;64.87	260.64;223.03;239.23	83.11	240.96	-1.54	1.15665e-11	1.36661e-09	-115650	NM_001289029	FAM86A	protein-coding	family with sequence similarity 86, member A
chr20	22566961	22568400	1440	63.11;100.06;98.81	279.33;236.66;248.05	87.32	254.68	-1.54	1.8002e-11	1.50812e-09	-1580	NM_153675	FOXA2	protein-coding	forkhead box A2
chr7	90985141	90985980	840	15.78;38.12;19.96	78.92;61.36;74.51	24.62	71.6	-1.54	2.06858e-08	9.23392e-08	91778	NM_003505	FZD1	protein-coding	frizzled family receptor 1
chr11	68401741	68402820	1080	42.07;41.93;65.87	207.68;81.81;145.11	49.96	144.86	-1.54	3.65967e-07	1.45037e-06	-49702	NM_015973	GAL	protein-coding	galanin/GMAP prepropeptide
chr1	66015481	66017160	1680	128.31;137.22;116.77	418.47;369.11;324.53	127.43	370.7	-1.54	7.76451e-10	5.98102e-09	24949	NM_001198689	LEPR	protein-coding	leptin receptor
chr5	102024181	102025200	1020	50.48;37.16;26.95	131.88;85.70;115.69	38.2	111.09	-1.54	1.62502e-08	7.31633e-08	-17523	NR_103753	LINC00491	ncRNA	long intergenic non-protein coding RNA 491
chr13	30625681	30626400	720	16.83;18.11;23.95	62.30;50.64;58.83	19.63	57.26	-1.54	2.09014e-12	7.67962e-10	115373	NR_033889	LINC00544	ncRNA	long intergenic non-protein coding RNA 544
chr2	121310221	121311420	1200	33.66;51.46;41.92	147.45;116.87;105.89	42.34	123.4	-1.54	6.89646e-09	3.22357e-08	-86896	NR_027181	LINC01101	ncRNA	long intergenic non-protein coding RNA 1101
chr14	42379741	42381600	1860	141.99;203.92;198.61	580.46;504.49;501.01	181.51	528.65	-1.54	5.29745e-11	2.08049e-09	303907	NM_152447	LRFN5	protein-coding	leucine rich repeat and fibronectin type III domain containing 5
chr1	47008981	47010600	1620	132.52;152.47;117.77	422.62;364.24;384.34	134.25	390.4	-1.54	4.01073e-11	1.93369e-09	5423	NR_038403	MKNK1-AS1	ncRNA	MKNK1 antisense RNA 1
chr16	2069341	2071320	1980	149.35;163.90;126.75	462.08;373.01;442.18	146.67	425.76	-1.54	1.33961e-10	2.7363e-09	810	NM_001099456	NPW	protein-coding	neuropeptide W
chr5	180594781	180598320	3540	437.53;431.67;464.09	1288.64;1219.34;1373.61	444.43	1293.86	-1.54	2.14398e-10	3.18118e-09	14608	NM_206880	OR2V2	protein-coding	olfactory receptor, family 2, subfamily V, member 2
chr16	83960041	83961480	1440	86.24;113.40;120.76	368.63;278.54;282.37	106.8	309.85	-1.54	1.01001e-08	4.6338e-08	-26066	NM_182981	OSGIN1	protein-coding	oxidative stress induced growth inhibitor 1
chr12	54958441	54959760	1320	72.57;62.89;72.86	239.87;168.49;198.05	69.44	202.14	-1.54	1.33305e-08	6.04707e-08	3873	NM_001165975	PDE1B	protein-coding	phosphodiesterase 1B, calmodulin-dependent
chr11	94372321	94386120	13800	3098.46;3167.48;3606.95	10398.44;9125.60;9190.71	3290.96	9571.58	-1.54	7.36385e-09	3.4278e-08	78747	NM_152431	PIWIL4	protein-coding	piwi-like RNA-mediated gene silencing 4
chr5	122421481	122423400	1920	171.44;153.42;154.70	464.16;444.11;487.28	159.85	465.18	-1.54	5.06428e-11	2.05857e-09	-2400	NM_001136239	PRDM6	protein-coding	PR domain containing 6
chr15	66124861	66126240	1380	47.33;56.22;42.92	156.80;144.14;124.52	48.82	141.82	-1.54	4.12201e-11	1.96211e-09	-36246	NM_001206836	RAB11A	protein-coding	RAB11A, member RAS oncogene family
chr11	61354501	61356660	2160	286.08;338.28;277.46	986.47;830.75;801.03	300.61	872.75	-1.54	3.66016e-10	3.85092e-09	-385	NR_110189	RP11-855O10.2	ncRNA	uncharacterized LOC101927495
chr5	75333061	75334440	1380	104.12;107.68;109.79	332.28;280.49;319.63	107.2	310.8	-1.54	2.42895e-11	1.62403e-09	-45554	NM_014979	SV2C	protein-coding	synaptic vesicle glycoprotein 2C
chr2	74253241	74254620	1380	59.95;50.50;32.94	160.95;137.32;117.65	47.8	138.64	-1.54	2.39356e-09	1.28187e-08	-19519	NM_144993	TET3	protein-coding	tet methylcytosine dioxygenase 3
chr9	100290241	100291020	780	18.93;20.01;29.94	85.15;49.67;65.69	22.96	66.84	-1.54	2.92539e-08	1.28938e-07	26710	NM_003275	TMOD1	protein-coding	tropomodulin 1
chr1	3623761	3624960	1200	52.59;31.45;62.88	163.03;135.37;128.44	48.97	142.28	-1.54	9.77361e-11	2.50741e-09	9751	NM_001204192	TP73	protein-coding	tumor protein p73
chr19	54941281	54942720	1440	95.71;108.63;124.76	341.63;311.65;306.88	109.7	320.05	-1.54	3.30889e-11	1.79827e-09	15396	NM_020659	TTYH1	protein-coding	tweety family member 1
chrX	129410461	129415380	4920	315.53;418.33;408.20	1376.91;909.64;1042.22	380.69	1109.59	-1.54	2.28601e-07	9.24905e-07	-9999	NM_017666	ZNF280C	protein-coding	zinc finger protein 280C
chr9	122044021	122046480	2460	179.85;186.77;251.51	682.22;600.91;500.03	206.04	594.39	-1.53	1.00497e-08	4.61143e-08	86488	NM_014618	BRINP1	protein-coding	bone morphogenetic protein/retinoic acid inducible neural-specific 1
chr17	65969041	65971920	2880	773.04;828.08;941.16	2649.97;2361.75;2320.72	847.43	2444.15	-1.53	4.58374e-10	4.4516e-09	19284	NM_181655	C17orf58	protein-coding	chromosome 17 open reading frame 58
chr1	27708901	27710400	1500	153.56;143.89;151.70	421.59;433.39;438.26	149.72	431.08	-1.53	5.21947e-11	2.07262e-09	154	NM_207397	CD164L2	protein-coding	CD164 sialomucin-like 2
chr22	17714881	17716080	1200	44.17;28.59;56.89	128.76;93.50;152.95	43.22	125.07	-1.53	2.9803e-08	1.31261e-07	-12737	NM_001282227	CECR1	protein-coding	cat eye syndrome chromosome region, candidate 1
chr16	71558701	71561700	3000	259.78;230.60;263.48	765.29;671.03;736.32	251.29	724.21	-1.53	9.90099e-11	2.5305e-09	47	NM_001166395	CHST4	protein-coding	carbohydrate (N-acetylglucosamine 6-O) sulfotransferase 4
chr7	101044741	101046360	1620	71.52;47.65;75.85	186.91;166.54;209.82	65.01	187.76	-1.53	6.59496e-11	2.33273e-09	39450	NM_001278563	COL26A1	protein-coding	collagen, type XXVI, alpha 1
chr11	75200941	75202260	1320	38.91;55.27;59.88	177.56;118.82;147.07	51.36	147.82	-1.53	1.73706e-08	7.8011e-08	34998	NM_030792	GDPD5	protein-coding	glycerophosphodiester phosphodiesterase domain containing 5
chr4	128576461	128578080	1620	115.69;148.65;140.72	416.39;412.94;338.25	135.02	389.2	-1.53	1.50208e-10	2.81316e-09	23184	NM_015693	INTU	protein-coding	inturned planar cell polarity protein
chr2	96990241	96992400	2160	483.81;527.91;488.05	1407.02;1413.15;1524.60	499.92	1448.26	-1.53	2.81514e-10	3.61276e-09	252	NM_001163523	ITPRIPL1	protein-coding	inositol 1,4,5-trisphosphate receptor interacting protein-like 1
chr2	171541621	171542640	1020	33.66;38.12;38.92	89.30;109.08;120.60	36.9	106.33	-1.53	1.10111e-09	7.45796e-09	28946	NR_027433	LINC01124	ncRNA	long intergenic non-protein coding RNA 1124
chr5	176169721	176171340	1620	92.55;121.02;109.79	326.05;284.38;324.53	107.79	311.66	-1.53	2.5951e-11	1.65495e-09	325	NR_108030	LOC102577424	ncRNA	uncharacterized LOC102577424
chr7	130125301	130127640	2340	861.38;794.73;847.34	2323.92;2427.97;2461.90	834.49	2404.6	-1.53	3.94882e-10	3.98407e-09	283	NM_001253902	MEST	protein-coding	mesoderm specific transcript
chr3	130445401	130446960	1560	96.76;82.90;99.80	284.52;261.98;258.84	93.16	268.45	-1.53	1.08341e-11	1.33106e-09	19515	NM_014602	PIK3R4	protein-coding	phosphoinositide-3-kinase, regulatory subunit 4
chr10	20407081	20408100	1020	24.19;30.49;41.92	102.80;79.86;96.08	32.2	92.92	-1.53	9.18155e-11	2.43057e-09	302219	NM_032812	PLXDC2	protein-coding	plexin domain containing 2
chr13	79180741	79182660	1920	118.85;155.32;117.77	421.59;337.95;370.61	130.65	376.71	-1.53	1.14573e-10	2.7363e-09	-4006	NM_006237	POU4F1	protein-coding	POU class 4 homeobox 1
chr16	31144861	31147740	2880	557.43;522.20;628.77	1791.22;1534.89;1598.13	569.46	1641.42	-1.53	3.13085e-10	3.82006e-09	850	NM_002773	PRSS8	protein-coding	protease, serine, 8
chr16	89258101	89259540	1440	108.33;130.55;143.72	461.05;318.47;324.53	127.53	368.01	-1.53	8.76858e-08	3.69885e-07	7708	NM_001242757	SLC22A31	protein-coding	solute carrier family 22, member 31
chr19	17598781	17600520	1740	160.92;177.24;208.59	565.92;478.19;533.36	182.25	525.83	-1.53	5.33532e-11	2.08135e-09	18351	NM_198580	SLC27A1	protein-coding	solute carrier family 27 (fatty acid transporter), member 1
chr16	4267201	4268340	1140	43.12;29.54;44.91	109.03;98.37;131.38	39.19	112.93	-1.53	1.2619e-09	8.16953e-09	24310	NM_001098814	SRL	protein-coding	sarcalumenin
chr4	153621001	153622980	1980	75.73;77.19;70.86	238.83;212.31;196.09	74.59	215.74	-1.53	1.28075e-11	1.42387e-09	-20674	NM_152680	TMEM154	protein-coding	transmembrane protein 154
chrX	84210421	84211680	1260	64.16;121.97;110.78	363.44;235.69;255.90	98.97	285.01	-1.53	9.2901e-08	3.90814e-07	21894	NR_024062	UBE2DNL	pseudo	ubiquitin-conjugating enzyme E2D N-terminal like (pseudogene)
chr2	219760921	219762900	1980	153.56;150.56;127.75	470.39;351.58;426.49	143.96	416.16	-1.53	4.58999e-09	2.20777e-08	16656	NM_025216	WNT10A	protein-coding	wingless-type MMTV integration site family, member 10A
chr10	43159981	43161960	1980	282.92;333.52;342.33	1012.43;849.26;907.89	319.59	923.19	-1.53	1.79953e-10	3.15847e-09	-26979	NM_006955	ZNF33B	protein-coding	zinc finger protein 33B
chr7	47674681	47675700	1020	26.29;38.12;25.95	96.57;82.78;79.42	30.12	86.26	-1.52	5.30242e-12	1.00408e-09	13654	NR_108090	AC095067.1	ncRNA	uncharacterized LOC101929086
chr1	156408961	156410580	1620	82.04;85.76;64.87	249.21;181.15;235.31	77.56	221.89	-1.52	8.56882e-09	3.95953e-08	-10587	NM_006365	C1orf61	protein-coding	chromosome 1 open reading frame 61
chr2	119912401	119915940	3540	688.90;731.84;751.53	2067.44;2102.69;2079.53	724.09	2083.22	-1.52	3.23398e-10	3.82006e-09	2300	NM_182528	C1QL2	protein-coding	complement component 1, q subcomponent-like 2
chr6	37479841	37481880	2040	75.73;69.56;75.85	250.25;197.71;187.27	73.71	211.74	-1.52	7.25501e-09	3.37951e-08	-13161	NM_138493	CCDC167	protein-coding	coiled-coil domain containing 167
chr10	44895781	44897160	1380	59.95;63.85;56.89	211.83;157.77;147.07	60.23	172.22	-1.52	2.69886e-08	1.1929e-07	-15926	NM_001033886	CXCL12	protein-coding	chemokine (C-X-C motif) ligand 12
chr1	15929041	15930840	1800	259.78;278.25;211.59	714.41;731.41;704.94	249.87	716.92	-1.52	9.49006e-11	2.47006e-09	-14012	NM_032341	DDI2	protein-coding	DNA-damage inducible 1 homolog 2 (S. cerevisiae)
chr1	201978841	201980820	1980	133.57;113.40;145.72	415.36;362.30;351.98	130.89	376.54	-1.52	4.56134e-11	2.02946e-09	141	NM_001114309	ELF3	protein-coding	E74-like factor 3 (ets domain transcription factor, epithelial-specific )
chr15	77802061	77802780	720	23.14;13.34;20.96	67.50;48.70;49.02	19.15	55.07	-1.52	6.88011e-09	3.2166e-08	89178	NM_018200	HMG20A	protein-coding	high mobility group 20A
chr16	29796121	29797200	1080	34.71;48.60;26.95	125.65;72.07;117.65	36.75	105.12	-1.52	5.73575e-08	2.46161e-07	-5373	NM_001256269	KIF22	protein-coding	kinesin family member 22
chr1	75452221	75452940	720	12.62;20.01;38.92	70.61;69.15;65.69	23.85	68.48	-1.52	3.54922e-09	1.76046e-08	-141538	NM_001001933	LHX8	protein-coding	LIM homeobox 8
chr16	57879661	57881100	1440	56.79;60.03;59.88	199.37;157.77;149.03	58.9	168.72	-1.52	4.88387e-09	2.33634e-08	35832	NM_001278081	LOC388282	protein-coding	uncharacterized LOC388282
chrX	118162081	118164120	2040	88.35;89.57;117.77	283.48;239.58;322.57	98.56	281.88	-1.52	3.67762e-09	1.81542e-08	52806	NM_001289109	LONRF3	protein-coding	LON peptidase N-terminal domain and ring finger 3
chr1	2542381	2543160	780	19.98;29.54;28.94	82.03;57.46;86.28	26.16	75.26	-1.52	9.52196e-09	4.37927e-08	21710	NM_033467	MMEL1	protein-coding	membrane metallo-endopeptidase-like 1
chr2	42772621	42773220	600	13.67;14.29;24.95	64.38;41.88;45.10	17.64	50.45	-1.52	8.92174e-08	3.76106e-07	-22264	NM_001282756	MTA3	protein-coding	metastasis associated 1 family, member 3
chr13	35487961	35489040	1080	46.28;35.26;18.96	93.46;95.44;100.01	33.5	96.3	-1.52	4.42396e-12	9.63725e-10	-27923	NM_015678	NBEA	protein-coding	neurobeachin
chr17	47562961	47564400	1440	59.95;65.75;65.87	200.41;171.41;176.48	63.86	182.77	-1.52	6.47453e-12	1.06224e-09	-8974	NM_002507	NGFR	protein-coding	nerve growth factor receptor
chr16	3223441	3226140	2700	407.03;379.26;448.12	1280.34;1060.60;1207.91	411.47	1182.95	-1.52	2.00269e-10	3.18118e-09	-29456	NM_012360	OR1F1	protein-coding	olfactory receptor, family 1, subfamily F, member 1
chr8	78000241	78001200	960	23.14;21.92;31.94	72.69;57.46;90.20	25.66	73.45	-1.52	1.50902e-08	6.81042e-08	-87441	NM_001172086	PEX2	protein-coding	peroxisomal biogenesis factor 2
chr16	68301241	68302680	1440	65.21;58.13;64.87	188.99;196.73;153.93	62.74	179.88	-1.52	3.47179e-10	3.83962e-09	3542	NM_001076785	SLC7A6	protein-coding	solute carrier family 7 (amino acid transporter light chain, y+L system), member 6
chr4	27091981	27092640	660	21.04;17.15;32.94	71.65;68.17;63.73	23.71	67.85	-1.52	1.19793e-12	6.81981e-10	229998	NM_020860	STIM2	protein-coding	stromal interaction molecule 2
chr11	44340421	44342400	1980	246.11;244.90;277.46	766.33;681.74;737.30	256.16	728.46	-1.51	1.10363e-10	2.70453e-09	-9695	NM_021926	ALX4	protein-coding	ALX homeobox 4
chr8	26252641	26253660	1020	18.93;30.49;19.96	82.03;62.33;53.92	23.13	66.1	-1.51	1.1451e-08	5.22522e-08	12628	NM_004331	BNIP3L	protein-coding	BCL2/adenovirus E1B 19kDa interacting protein 3-like
chr21	45936301	45938820	2520	518.51;399.27;492.04	1320.83;1368.35;1329.49	469.94	1339.56	-1.51	1.94442e-10	3.18118e-09	463	NR_026547	C21orf90	ncRNA	chromosome 21 open reading frame 90
chr19	8114521	8116020	1500	124.11;151.51;154.70	414.32;400.28;414.73	143.44	409.78	-1.51	4.19049e-11	1.97735e-09	-2375	NM_001201359	CCL25	protein-coding	chemokine (C-C motif) ligand 25
chr7	99349141	99350040	900	21.04;17.15;31.94	83.07;57.46;59.81	23.37	66.78	-1.51	1.31686e-08	5.97698e-08	-16772	NM_001256497	CYP3A7-CYP3AP1	protein-coding	CYP3A7-CYP3AP1 readthrough
chr2	73150741	73152600	1860	76.78;127.69;126.75	306.33;283.41;352.96	110.41	314.23	-1.51	9.78586e-11	2.50849e-09	7067	NM_004097	EMX1	protein-coding	empty spiracles homeobox 1
chr3	62353021	62355420	2400	179.85;151.51;220.57	609.54;462.61;496.11	183.98	522.75	-1.51	6.94073e-09	3.24373e-08	4969	NM_018008	FEZF2	protein-coding	FEZ family zinc finger 2
chr2	84014641	84021840	7200	701.52;632.73;716.60	2099.63;1876.74;1852.06	683.62	1942.81	-1.51	3.9508e-10	3.98483e-09	-499565	NR_003663	FUNDC2P2	pseudo	FUN14 domain containing 2 pseudogene 2
chr4	176381461	176389080	7620	906.61;1166.36;1208.64	3715.36;2694.83;2932.52	1093.87	3114.24	-1.51	1.29389e-07	5.36547e-07	323556	NM_001261448	GPM6A	protein-coding	glycoprotein M6A
chr3	129062401	129064020	1620	108.33;81.95;129.75	364.48;262.96;282.37	106.68	303.27	-1.51	2.03252e-08	9.08013e-08	-28091	NM_006026	H1FX	protein-coding	H1 histone family, member X
chr1	181070101	181071780	1680	74.67;114.35;85.83	312.56;224.97;245.11	91.62	260.88	-1.51	1.82568e-08	8.18697e-08	13303	NM_016545	IER5	protein-coding	immediate early response 5
chr2	109237141	109239900	2760	397.56;369.73;356.30	1288.64;969.05;932.41	374.53	1063.36	-1.51	1.05328e-07	4.40684e-07	819	NM_001193484	LIMS1	protein-coding	LIM and senescent cell antigen-like domains 1
chr4	126560041	126561300	1260	33.66;37.16;45.91	128.76;109.08;94.12	38.91	110.65	-1.51	2.64012e-09	1.38496e-08	132257	NR_031746	MIR2054	ncRNA	microRNA 2054
chr8	1749481	1751160	1680	65.21;101.96;87.83	304.25;205.50;215.70	85	241.81	-1.51	6.51999e-08	2.78194e-07	-15076	NR_030326	MIR596	ncRNA	microRNA 596
chr2	183914041	183915300	1260	44.17;45.74;38.92	124.61;127.58;115.69	42.95	122.63	-1.51	6.33609e-12	1.0588e-09	-11085	NM_013436	NCKAP1	protein-coding	NCK-associated protein 1
chr1	156862681	156864360	1680	137.78;153.42;137.73	460.01;363.27;398.06	142.98	407.11	-1.51	4.43878e-10	4.3374e-09	-2	NM_001080471	PEAR1	protein-coding	platelet endothelial aggregation receptor 1
chr7	124899121	124899840	720	14.72;21.92;25.95	73.73;52.59;51.96	20.86	59.43	-1.51	8.74953e-09	4.03939e-08	4864	NR_110182	RP11-3B12.3	ncRNA	uncharacterized LOC101928254
chr12	58014361	58016280	1920	158.81;201.06;181.64	536.85;484.04;525.52	180.51	515.47	-1.51	5.68277e-11	2.14523e-09	1628	NM_133489	SLC26A10	protein-coding	solute carrier family 26, member 10
chr11	45432241	45434640	2400	117.80;162.95;157.69	491.16;338.92;419.63	146.15	416.57	-1.51	3.91108e-08	1.70506e-07	-125557	NM_001247987	SYT13	protein-coding	synaptotagmin XIII
chr3	188740081	188741520	1440	58.90;81.00;80.84	258.56;187.97;180.40	73.58	208.98	-1.51	3.60108e-08	1.57425e-07	-148962	NM_198485	TPRG1	protein-coding	tumor protein p63 regulated 1
chr2	63991621	63992640	1020	38.91;22.87;23.95	94.49;80.84;68.63	28.58	81.32	-1.51	1.20544e-09	7.93721e-09	-75967	NM_001001521	UGP2	protein-coding	UDP-glucose pyrophosphorylase 2
chr14	74792041	74793540	1500	57.85;89.57;72.86	218.06;193.81;214.72	73.43	208.86	-1.51	1.10576e-11	1.34306e-09	-22375	NM_018228	VRTN	protein-coding	vertebrae development associated
chr7	70322101	70323660	1560	57.85;52.41;40.92	159.91;148.04;123.54	50.39	143.83	-1.51	3.22929e-10	3.82006e-09	-274642	NM_022479	WBSCR17	protein-coding	Williams-Beuren syndrome chromosome region 17
chr1	27883021	27884280	1260	74.67;51.46;60.88	200.41;158.75;171.58	62.34	176.91	-1.5	1.94016e-10	3.18118e-09	46492	NM_001029882	AHDC1	protein-coding	AT hook, DNA binding motif, containing 1
chr5	70740841	70742520	1680	85.19;88.62;80.84	288.67;224.00;205.89	84.88	239.52	-1.5	1.94826e-08	8.71792e-08	-9761	NM_018429	BDP1	protein-coding	B double prime 1, subunit of RNA polymerase III transcription initiation factor IIIB
chr7	34033621	34034640	1020	33.66;35.26;40.92	99.69;129.53;80.40	36.61	103.2	-1.5	3.40549e-08	1.49204e-07	89608	NM_133468	BMPER	protein-coding	BMP binding endothelial regulator
chr15	57678361	57679080	720	25.24;21.92;20.96	67.50;64.28;60.79	22.71	64.19	-1.5	2.42499e-12	8.00048e-10	10018	NM_001252335	CGNL1	protein-coding	cingulin-like 1
chr10	95032081	95033100	1020	34.71;35.26;20.96	92.42;82.78;81.38	30.31	85.53	-1.5	2.06306e-12	7.64173e-10	198944	NM_000783	CYP26A1	protein-coding	cytochrome P450, family 26, subfamily A, polypeptide 1
chr13	36426421	36431100	4680	1078.04;988.17;1227.60	3301.04;2995.77;2999.19	1097.94	3098.67	-1.5	5.20908e-10	4.73358e-09	1237	NM_001195416	DCLK1	protein-coding	doublecortin-like kinase 1
chr21	40721041	40722840	1800	532.19;457.40;562.90	1463.09;1456.01;1468.71	517.49	1462.6	-1.5	2.45408e-10	3.28932e-09	-894	NM_004965	HMGN1	protein-coding	high mobility group nucleosome binding domain 1
chr17	48839761	48841200	1440	181.95;109.58;167.67	454.81;449.95;397.08	153.07	433.95	-1.5	3.39147e-11	1.80558e-09	4395	NR_073199	LINC00483	ncRNA	long intergenic non-protein coding RNA 483
chr2	208976161	208978740	2580	164.07;176.29;158.69	451.70;460.66;498.07	166.35	470.14	-1.5	5.47329e-11	2.09927e-09	-6402	NR_038437	LOC100507443	ncRNA	uncharacterized LOC100507443
chr7	65196001	65197500	1500	79.93;60.99;93.82	249.21;193.81;222.56	78.25	221.86	-1.5	4.23851e-10	4.18386e-09	19151	NR_103527	LOC441242	ncRNA	uncharacterized LOC441242
chr4	61702081	61703340	1260	45.23;63.85;51.90	159.91;154.85;140.20	53.66	151.66	-1.5	7.53219e-12	1.12813e-09	-660128	NM_015236	LPHN3	protein-coding	latrophilin 3
chr19	41128921	41130420	1500	97.81;70.52;68.87	263.75;206.47;202.95	79.06	224.39	-1.5	4.58898e-09	2.20738e-08	22394	NM_001042545	LTBP4	protein-coding	latent transforming growth factor beta binding protein 4
chr11	6925321	6926760	1440	140.93;116.26;175.66	454.81;379.83;388.26	144.28	407.63	-1.5	3.49353e-11	1.82329e-09	-12310	NM_003700	OR2D2	protein-coding	olfactory receptor, family 2, subfamily D, member 2
chr10	27753961	27754680	720	32.60;24.78;47.91	134.99;74.02;89.22	35.1	99.41	-1.5	1.0252e-07	4.29482e-07	-38782	NR_046172	RAB18	protein-coding	RAB18, member RAS oncogene family
chr1	156029941	156032220	2280	163.02;165.81;186.64	517.12;490.85;445.12	171.82	484.37	-1.5	7.29227e-11	2.35608e-09	115	NM_020387	RAB25	protein-coding	RAB25, member RAS oncogene family
chr13	98300461	98301240	780	21.04;24.78;29.94	93.46;66.23;54.91	25.25	71.53	-1.5	4.08745e-08	1.77788e-07	214376	NM_021033	RAP2A	protein-coding	RAP2A, member of RAS oncogene family
chr15	93732541	93733380	840	16.83;32.40;30.94	71.65;79.86;74.51	26.72	75.34	-1.5	1.09179e-12	6.53222e-10	-100518	NM_020211	RGMA	protein-coding	repulsive guidance molecule family member a
chr10	77280721	77281800	1080	35.76;32.40;38.92	115.26;78.89;107.85	35.69	100.67	-1.5	1.06009e-08	4.85426e-08	112346	NR_110304	RP11-399K21.14	ncRNA	uncharacterized LOC101929234
chr18	45444001	45445800	1800	103.07;99.10;72.86	276.21;263.93;236.29	91.68	258.81	-1.5	2.17105e-11	1.56904e-09	12069	NM_005901	SMAD2	protein-coding	SMAD family member 2
chr1	12127621	12129120	1500	63.11;56.22;74.85	211.83;159.72;176.48	64.73	182.68	-1.5	2.88512e-09	1.49013e-08	4937	NM_001281430	TNFRSF8	protein-coding	tumor necrosis factor receptor superfamily, member 8
chr2	168262381	168263280	900	18.93;22.87;35.93	80.99;63.30;75.49	25.91	73.26	-1.5	6.94363e-11	2.35608e-09	219038	NM_001199145	XIRP2	protein-coding	xin actin-binding repeat containing 2
chr16	68563561	68564940	1380	80.98;94.34;80.84	202.49;226.92;294.13	85.39	241.18	-1.5	3.15733e-08	1.38765e-07	-9410	NM_133458	ZFP90	protein-coding	ZFP90 zinc finger protein
chr9	136292641	136295340	2700	387.04;401.18;446.13	1187.92;1089.81;1197.13	411.45	1158.29	-1.49	1.53576e-10	2.84385e-09	6871	NM_139027	ADAMTS13	protein-coding	ADAM metallopeptidase with thrombospondin type 1 motif, 13
chr2	97498081	97499400	1320	54.69;79.09;47.91	174.45;146.09;190.21	60.56	170.25	-1.49	4.67626e-10	4.52542e-09	11017	NM_144994	ANKRD23	protein-coding	ankyrin repeat domain 23
chr11	64763701	64764840	1140	43.12;28.59;50.90	129.80;112.97;100.99	40.87	114.59	-1.49	1.73072e-10	3.07735e-09	246	NM_138456	BATF2	protein-coding	basic leucine zipper transcription factor, ATF-like 2
chr19	1466281	1468140	1860	95.71;101.01;72.86	233.64;221.08;301.00	89.86	251.9	-1.49	1.4086e-08	6.37383e-08	12017	NM_152482	C19orf25	protein-coding	chromosome 19 open reading frame 25
chr18	20748361	20750100	1740	74.67;81.95;89.82	230.52;243.48;219.62	82.15	231.21	-1.49	9.83145e-12	1.30531e-09	13442	NM_138375	CABLES1	protein-coding	Cdk5 and Abl enzyme substrate 1
chr1	7023001	7024500	1500	141.99;126.74;131.74	395.63;347.69;380.41	133.49	374.58	-1.49	3.47758e-11	1.82105e-09	178367	NR_038934	CAMTA1	protein-coding	calmodulin binding transcription activator 1
chr11	64107601	64109400	1800	151.45;153.42;216.58	514.00;455.79;496.11	173.82	488.63	-1.49	5.16867e-11	2.06675e-09	811	NM_032251	CCDC88B	protein-coding	coiled-coil domain containing 88B
chr8	57178141	57179220	1080	35.76;34.30;46.91	107.99;89.60;131.38	38.99	109.66	-1.49	1.07181e-08	4.90631e-08	54366	NM_024300	CHCHD7	protein-coding	coiled-coil-helix-coiled-coil-helix domain containing 7
chr7	27488341	27489600	1260	54.69;59.08;46.91	193.14;141.22;116.67	53.56	150.34	-1.49	7.8915e-08	3.34216e-07	206807	NM_001989	EVX1	protein-coding	even-skipped homeobox 1
chr5	93697081	93697920	840	26.29;47.65;31.94	132.91;85.70;79.42	35.29	99.34	-1.49	7.6898e-08	3.25931e-07	-250097	NM_001163418	FAM172A	protein-coding	family with sequence similarity 172, member A
chr2	219848581	219850980	2400	267.14;309.70;271.47	833.83;681.74;860.83	282.77	792.13	-1.49	3.1149e-10	3.82006e-09	598	NM_017521	FEV	protein-coding	FEV (ETS oncogene family)
chr16	86548801	86550540	1740	110.43;79.09;79.84	306.33;237.64;213.74	89.79	252.57	-1.49	2.70039e-08	1.19353e-07	5538	NM_001451	FOXF1	protein-coding	forkhead box F1
chr1	35246161	35248140	1980	369.16;382.12;442.14	1262.68;1043.06;1046.14	397.81	1117.29	-1.49	2.66464e-10	3.47463e-09	361	NM_024009	GJB3	protein-coding	gap junction protein, beta 3, 31kDa
chr6	77270041	77274720	4680	682.59;806.16;880.28	2556.52;2103.66;1979.52	789.68	2213.23	-1.49	1.21014e-08	5.51018e-08	-489986	NM_001282368	IMPG1	protein-coding	interphotoreceptor matrix proteoglycan 1
chr9	2809261	2809920	660	18.93;12.39;33.93	67.50;61.36;53.92	21.75	60.93	-1.49	1.62668e-08	7.32294e-08	34539	NM_014878	KIAA0020	protein-coding	KIAA0020
chr21	35551561	35552580	1020	56.79;44.79;31.94	136.03;119.79;119.61	44.51	125.15	-1.49	4.39604e-12	9.63683e-10	-907	NR_027267	LINC00310	ncRNA	long intergenic non-protein coding RNA 310
chr15	37169341	37171560	2220	181.95;144.84;194.62	516.08;399.31;548.07	173.81	487.82	-1.49	1.75788e-08	7.8902e-08	8283	NR_024264	LOC145845	ncRNA	uncharacterized LOC145845
chr1	204680161	204681360	1200	70.47;51.46;56.89	206.64;112.97;184.32	59.6	167.98	-1.49	1.36852e-07	5.66157e-07	-26164	NM_201630	LRRN2	protein-coding	leucine rich repeat neuronal 2
chrX	43513741	43515420	1680	238.75;260.15;328.36	782.95;760.63;786.32	275.75	776.63	-1.49	8.3629e-11	2.3615e-09	426	NM_001270458	MAOA	protein-coding	monoamine oxidase A
chr1	40388461	40389060	600	33.66;18.11;10.98	65.42;52.59;57.85	20.91	58.62	-1.49	1.37794e-08	6.24265e-08	-21074	NM_001033082	MYCL	protein-coding	v-myc avian myelocytomatosis viral oncogene lung carcinoma derived homolog
chr12	113863021	113864760	1740	83.09;72.42;71.86	241.94;198.68;197.07	75.79	212.56	-1.49	1.93467e-10	3.18118e-09	3675	NM_138432	SDSL	protein-coding	serine dehydratase-like
chr3	185298841	185302500	3660	495.37;438.34;488.05	1480.74;1344.98;1171.63	473.92	1332.45	-1.49	1.04941e-09	7.20671e-09	-3360	NM_021627	SENP2	protein-coding	SUMO1/sentrin/SMT3 specific peptidase 2
chr14	74867701	74869440	1740	134.62;104.82;104.80	372.78;307.76;287.27	114.75	322.6	-1.49	2.40761e-09	1.28739e-08	24234	NM_001105579	SYNDIG1L	protein-coding	synapse differentiation inducing 1-like
chr6	50812921	50814540	1620	115.69;120.07;115.77	307.36;329.18;348.06	117.18	328.2	-1.49	3.35372e-11	1.79827e-09	27292	NM_003221	TFAP2B	protein-coding	transcription factor AP-2 beta (activating enhancer binding protein 2 beta)
chr2	62693641	62694300	660	12.62;21.92;30.94	68.53;59.41;55.89	21.83	61.28	-1.49	2.51258e-10	3.33669e-09	39633	NM_198276	TMEM17	protein-coding	transmembrane protein 17
chr6	131614981	131620800	5820	1232.65;1223.54;1396.27	3673.83;3401.89;3697.27	1284.15	3590.99	-1.48	7.62433e-10	5.93534e-09	46592	NM_004842	AKAP7	protein-coding	A kinase (PRKA) anchor protein 7
chr17	43482541	43484100	1560	192.47;171.52;215.58	571.11;456.77;589.25	193.19	539.04	-1.48	3.01284e-09	1.54201e-08	19691	NM_199282	ARHGAP27	protein-coding	Rho GTPase activating protein 27
chr2	127643641	127644780	1140	32.60;52.41;31.94	106.95;97.39;122.56	38.98	108.97	-1.48	2.05563e-11	1.53814e-09	220692	NM_139343	BIN1	protein-coding	bridging integrator 1
chrX	66149821	66151140	1320	74.67;69.56;86.83	256.48;208.42;181.38	77.02	215.43	-1.48	1.51666e-08	6.84355e-08	-291341	NM_001199687	EDA2R	protein-coding	ectodysplasin A2 receptor
chr17	48609301	48612000	2700	423.86;384.98;400.22	1236.72;1041.12;1098.10	403.02	1125.31	-1.48	2.6197e-10	3.43594e-09	603	NM_017957	EPN3	protein-coding	epsin 3
chr9	13568701	13569300	600	28.40;20.01;19.96	56.07;88.63;46.08	22.79	63.59	-1.48	8.32876e-08	3.51992e-07	-137673	NR_033863	FLJ41200	ncRNA	uncharacterized LOC401492
chr16	86597461	86598420	960	46.28;61.94;70.86	209.75;149.01;141.18	59.69	166.65	-1.48	4.75219e-08	2.05486e-07	-2916	NM_005251	FOXC2	protein-coding	forkhead box C2 (MFH-1, mesenchyme forkhead 1)
chr15	26964361	26967420	3060	124.11;146.75;142.72	456.89;336.00;364.73	137.86	385.87	-1.48	1.71524e-08	7.70772e-08	-3979	NM_001191320	GABRB3	protein-coding	gamma-aminobutyric acid (GABA) A receptor, beta 3
chr7	2784001	2784720	720	46.28;32.40;22.96	96.57;91.55;96.08	33.88	94.73	-1.48	1.38977e-12	7.05533e-10	18413	NM_001282440	GNA12	protein-coding	guanine nucleotide binding protein (G protein) alpha 12
chr19	19042681	19044600	1920	171.44;191.54;212.58	590.84;498.65;518.66	191.85	536.05	-1.48	6.14476e-11	2.22303e-09	6217	NM_001145724	HOMER3	protein-coding	homer homolog 3 (Drosophila)
chr10	92566261	92573760	7500	3497.07;3502.91;4165.86	10158.57;10390.72;10637.85	3721.94	10395.7	-1.48	5.25617e-09	2.49987e-08	47660	NM_019860	HTR7	protein-coding	5-hydroxytryptamine (serotonin) receptor 7, adenylate cyclase-coupled
chr2	10196461	10198440	1980	172.49;190.58;164.68	508.81;516.18;444.14	175.92	489.71	-1.48	7.59318e-11	2.35608e-09	13079	NM_001177718	KLF11	protein-coding	Kruppel-like factor 11
chr9	139084081	139086420	2340	169.33;201.06;200.61	596.04;505.46;495.13	190.33	532.21	-1.48	6.43529e-11	2.29356e-09	9753	NM_014564	LHX3	protein-coding	LIM homeobox 3
chr18	74513461	74514180	720	35.76;52.41;24.95	128.76;80.84;104.91	37.71	104.83	-1.48	1.42249e-07	5.87254e-07	20430	NR_040024	LOC100131655	ncRNA	uncharacterized LOC100131655
chr5	116157841	116159640	1800	76.78;77.19;81.84	258.56;203.55;197.07	78.6	219.73	-1.48	5.74956e-09	2.7165e-08	-60836	NR_104678	LOC102467223	ncRNA	uncharacterized LOC102467223
chr10	100068661	100069800	1140	46.28;43.83;51.90	111.11;134.40;150.99	47.34	132.17	-1.48	2.43781e-09	1.30067e-08	-41224	NM_032211	LOXL4	protein-coding	lysyl oxidase-like 4
chr1	204682201	204684420	2220	153.56;173.43;139.73	535.81;361.32;401.00	155.57	432.71	-1.48	1.07249e-07	4.48222e-07	-28714	NM_201630	LRRN2	protein-coding	leucine rich repeat neuronal 2
chr2	27165241	27166440	1200	32.60;52.41;43.91	144.34;94.47;121.58	42.98	120.13	-1.48	2.17857e-08	9.70601e-08	-27684	NM_012326	MAPRE3	protein-coding	microtubule-associated protein, RP/EB family, member 3
chr5	95506981	95507820	840	21.04;28.59;37.93	113.18;61.36;69.61	29.18	81.38	-1.48	1.04535e-07	4.3753e-07	92559	NR_030309	MIR583	ncRNA	microRNA 583
chr3	196365841	196367400	1560	83.09;103.87;83.84	299.06;187.97;268.64	90.26	251.89	-1.48	7.99708e-08	3.38496e-07	-35	NM_198565	NRROS	protein-coding	negative regulator of reactive oxygen species
chr4	40751101	40753980	2880	1153.77;1081.56;1006.03	2940.72;3072.71;3004.09	1080.45	3005.84	-1.48	5.20979e-10	4.73384e-09	627	NM_024677	NSUN7	protein-coding	NOP2/Sun domain family, member 7
chr9	130688521	130690920	2400	522.72;581.28;544.93	1643.77;1438.47;1530.48	549.64	1537.57	-1.48	3.21403e-10	3.82006e-09	49	NM_173492	PIP5KL1	protein-coding	phosphatidylinositol-4-phosphate 5-kinase-like 1
chr4	81110941	81111960	1020	42.07;62.89;33.93	140.18;121.74;125.50	46.3	129.14	-1.48	2.83831e-12	8.35764e-10	5027	NM_020226	PRDM8	protein-coding	PR domain containing 8
chr21	46289281	46290300	1020	35.76;26.68;25.95	115.26;65.25;65.69	29.46	82.07	-1.48	1.22339e-07	5.08434e-07	4027	NM_004339	PTTG1IP	protein-coding	pituitary tumor-transforming 1 interacting protein
chr8	30250501	30251820	1320	39.97;55.27;47.91	143.30;112.97;144.13	47.71	133.47	-1.48	5.72011e-10	4.92657e-09	-8244	NR_046205	RBPMS-AS1	ncRNA	RBPMS antisense RNA 1
chr4	6974221	6975600	1380	38.91;52.41;36.93	136.03;113.95;108.83	42.75	119.6	-1.48	1.36771e-10	2.7363e-09	-13978	NM_001113363	TBC1D14	protein-coding	TBC1 domain family, member 14
chr12	115102321	115104060	1740	64.16;77.19;43.91	206.64;147.06;161.77	61.75	171.82	-1.48	1.18053e-08	5.37992e-08	18778	NM_016569	TBX3	protein-coding	T-box 3
chr3	195641101	195642360	1260	73.62;44.79;53.89	193.14;148.04;139.22	57.43	160.13	-1.48	1.13969e-08	5.20244e-08	-5851	NM_005781	TNK2	protein-coding	tyrosine kinase, non-receptor, 2
chr4	188952421	188953020	600	14.72;34.30;16.97	60.23;55.51;68.63	22	61.46	-1.48	2.74585e-09	1.43042e-08	35796	NM_174900	ZFP42	protein-coding	ZFP42 zinc finger protein
chrX	130262221	130263660	1440	90.45;135.31;153.70	374.86;359.38;314.72	126.49	349.65	-1.47	2.84995e-11	1.71655e-09	70725	NM_144967	ARHGAP36	protein-coding	Rho GTPase activating protein 36
chr8	104011501	104012220	720	13.67;22.87;27.95	71.65;53.57;52.94	21.5	59.39	-1.47	1.64507e-08	7.40276e-08	-21387	NM_001695	ATP6V1C1	protein-coding	ATPase, H+ transporting, lysosomal 42kDa, V1 subunit C1
chrX	39631861	39632940	1080	35.76;36.21;41.92	151.60;84.73;79.42	37.96	105.25	-1.47	2.09799e-07	8.51775e-07	324318	NM_017745	BCOR	protein-coding	BCL6 corepressor
chr19	46929061	46930740	1680	239.80;234.42;217.57	672.88;621.36;627.49	230.6	640.57	-1.47	8.79578e-11	2.3938e-09	-12982	NM_032040	CCDC8	protein-coding	coiled-coil domain containing 8
chr10	76982881	76983540	660	23.14;30.49;16.97	88.26;55.51;51.96	23.53	65.25	-1.47	5.66377e-08	2.4323e-07	12559	NM_144589	COMTD1	protein-coding	catechol-O-methyltransferase domain containing 1
chr6	35265181	35266500	1320	94.66;53.36;76.85	217.02;189.91;214.72	74.96	207.22	-1.47	7.24075e-12	1.11111e-09	246	NM_022047	DEF6	protein-coding	differentially expressed in FDCP 6 homolog (mouse)
chr13	96391921	96393780	1860	156.71;162.95;124.76	478.70;376.91;379.43	148.14	411.68	-1.47	4.54684e-09	2.18907e-08	63458	NM_006260	DNAJC3	protein-coding	DnaJ (Hsp40) homolog, subfamily C, member 3
chr9	131833441	131834820	1380	48.38;53.36;49.90	159.91;147.06;113.73	50.55	140.24	-1.47	6.71131e-09	3.14304e-08	-9252	NM_001135917	DOLPP1	protein-coding	dolichyldiphosphatase 1
chr10	102625921	102626940	1020	34.71;29.54;26.95	93.46;76.94;82.36	30.4	84.25	-1.47	3.23211e-12	8.63542e-10	-45895	NM_001136123	FAM178A	protein-coding	family with sequence similarity 178, member A
chr2	33832321	33833160	840	19.98;28.59;21.96	75.80;59.41;59.81	23.51	65.01	-1.47	5.0892e-10	4.68247e-09	-8379	NM_015475	FAM98A	protein-coding	family with sequence similarity 98, member A
chr3	191792881	191793600	720	18.93;20.96;23.95	71.65;49.67;55.89	21.28	59.07	-1.47	7.13564e-09	3.32763e-08	333597	NM_021032	FGF12	protein-coding	fibroblast growth factor 12
chr7	132372181	132373020	840	19.98;24.78;28.94	75.80;71.10;56.87	24.57	67.92	-1.47	7.70058e-10	5.9596e-09	39048	NR_046323	FLJ40288	ncRNA	uncharacterized FLJ40288
chr19	16436161	16438440	2280	416.49;496.47;520.98	1394.56;1217.40;1353.02	477.98	1321.66	-1.47	1.82623e-10	3.18118e-09	1650	NM_016270	KLF2	protein-coding	Kruppel-like factor 2
chr4	16918381	16919520	1140	30.50;46.69;48.90	130.84;109.08;108.83	42.03	116.25	-1.47	2.40615e-11	1.62063e-09	-18527	NM_001130834	LDB2	protein-coding	LIM domain binding 2
chrX	40809841	40810860	1020	39.97;31.45;23.95	92.42;94.47;77.46	31.79	88.11	-1.47	8.40751e-12	1.20932e-09	-117902	NR_027761	LOC100132831	pseudo	A20-binding inhibitor of NF-kappaB activation 2 pseudogene
chr6	28784101	28786380	2280	404.92;382.12;345.32	1052.93;1072.28;1017.70	377.46	1047.64	-1.47	1.30122e-10	2.7363e-09	46213	NR_033379	LOC401242	ncRNA	uncharacterized LOC401242
chr19	41118721	41121540	2820	984.44;1041.53;1079.89	2917.88;2790.27;2915.85	1035.29	2874.67	-1.47	5.64834e-10	4.89469e-09	12854	NM_001042545	LTBP4	protein-coding	latent transforming growth factor beta binding protein 4
chrX	38728981	38730960	1980	113.59;95.29;104.80	347.86;230.82;287.27	104.56	288.65	-1.47	5.2492e-08	2.26238e-07	69286	NM_001098790	MID1IP1	protein-coding	MID1 interacting protein 1
chr9	97892401	97893000	600	18.93;11.43;26.95	56.07;52.59;50.00	19.1	52.89	-1.47	2.75399e-10	3.56182e-09	-44325	NR_036109	MIR3074	ncRNA	microRNA 3074
chr10	69913921	69914520	600	18.93;28.59;22.96	87.22;44.80;63.73	23.49	65.25	-1.47	7.1169e-08	3.0263e-07	45031	NM_001256268	MYPN	protein-coding	myopalladin
chr8	23562061	23565720	3660	384.94;365.92;327.36	1080.96;939.83;958.88	359.41	993.22	-1.47	1.41123e-10	2.74952e-09	220	NM_001136271	NKX2-6	protein-coding	NK2 homeobox 6
chr5	176558221	176560800	2580	990.75;1104.43;975.09	2876.34;2754.24;2876.63	1023.42	2835.74	-1.47	5.45414e-10	4.83334e-09	-569	NM_172349	NSD1	protein-coding	nuclear receptor binding SET domain protein 1
chr22	39625681	39626400	720	11.57;37.16;36.93	72.69;86.68;77.46	28.55	78.94	-1.47	9.07601e-10	6.59994e-09	10873	NM_033016	PDGFB	protein-coding	platelet-derived growth factor beta polypeptide
chr1	229309981	229313640	3660	524.82;601.29;686.66	1958.40;1403.41;1674.60	604.26	1678.81	-1.47	6.68768e-08	2.85057e-07	-94998	NM_001271998	RAB4A	protein-coding	RAB4A, member RAS oncogene family
chr16	7352461	7355340	2880	856.12;876.68;888.26	2452.68;2378.30;2433.47	873.69	2421.48	-1.47	4.8531e-10	4.63556e-09	-28850	NM_145891	RBFOX1	protein-coding	RNA binding protein, fox-1 homolog (C. elegans) 1
chr16	87211561	87212820	1260	48.38;53.36;63.88	173.41;150.96;133.34	55.21	152.57	-1.47	5.63942e-10	4.89084e-09	113867	NR_104667	RP11-178L8.5	ncRNA	uncharacterized LOC101928682
chr3	186715801	186717720	1920	98.86;84.81;110.78	314.63;257.11;242.17	98.15	271.31	-1.47	3.2091e-09	1.61932e-08	-22904	NM_003032	ST6GAL1	protein-coding	ST6 beta-galactosamide alpha-2,6-sialyltranferase 1
chr11	79196701	79197780	1080	32.60;34.30;37.93	102.80;81.81;105.89	34.94	96.83	-1.47	4.65575e-10	4.50965e-09	-45546	NM_001098816	TENM4	protein-coding	teneurin transmembrane protein 4
chr1	3600181	3601560	1380	44.17;78.14;55.89	188.99;145.11;158.83	59.4	164.31	-1.47	6.85693e-10	5.48876e-09	-6365	NM_001204190	TP73	protein-coding	tumor protein p73
chr16	71445961	71447280	1320	73.62;86.72;58.88	202.49;227.90;176.48	73.07	202.29	-1.47	4.76976e-10	4.59811e-09	49496	NM_145911	ZNF23	protein-coding	zinc finger protein 23
chr15	85277701	85279260	1560	75.73;70.52;47.91	204.56;177.25;157.85	64.72	179.89	-1.47	7.32567e-10	5.78326e-09	-13337	NM_014630	ZNF592	protein-coding	zinc finger protein 592
chr8	67350961	67352400	1440	124.11;116.26;93.82	286.60;299.97;331.39	111.39	305.98	-1.46	2.51733e-11	1.63615e-09	6963	NM_144650	ADHFE1	protein-coding	alcohol dehydrogenase, iron containing, 1
chr1	26685841	26687700	1860	212.45;225.84;211.59	587.73;563.90;631.41	216.63	594.34	-1.46	4.75914e-11	2.03851e-09	-6150	NM_001039775	AIM1L	protein-coding	absent in melanoma 1-like
chr3	126945181	126947220	2040	103.07;120.07;113.78	319.82;295.10;308.84	112.31	307.92	-1.46	3.06915e-11	1.76359e-09	34227	NM_001007534	C3orf56	protein-coding	chromosome 3 open reading frame 56
chr6	28920661	28922340	1680	335.51;321.13;329.36	903.40;896.00;907.89	328.67	902.43	-1.46	1.27675e-10	2.7363e-09	9940	NR_103538	C6orf100	ncRNA	chromosome 6 open reading frame 100
chr9	132044461	132045540	1080	41.02;21.92;42.92	99.69;93.50;97.06	35.28	96.75	-1.46	1.9819e-12	7.64173e-10	-38294	NM_001012715	C9orf106	protein-coding	chromosome 9 open reading frame 106
chr11	83434261	83437320	3060	259.78;279.20;248.51	903.40;619.41;639.25	262.5	720.69	-1.46	2.35607e-07	9.52051e-07	-42323	NM_001142702	DLG2	protein-coding	discs, large homolog 2 (Drosophila)
chr1	6483481	6485400	1920	93.61;107.68;78.85	261.67;241.53;267.66	93.38	256.96	-1.46	1.9109e-11	1.50812e-09	-407	NM_031475	ESPN	protein-coding	espin
chr12	133005061	133006920	1860	80.98;62.89;91.82	228.45;200.63;217.66	78.57	215.58	-1.46	1.62308e-11	1.50812e-09	-61166	NM_001142641	FBRSL1	protein-coding	fibrosin-like 1
chr19	675721	677160	1440	59.95;105.77;87.83	254.41;228.87;213.74	84.52	232.34	-1.46	1.13497e-11	1.36154e-09	52	NM_005860	FSTL3	protein-coding	follistatin-like 3 (secreted glycoprotein)
chr11	77732881	77735340	2460	643.67;611.77;603.82	1696.73;1600.14;1818.73	619.75	1705.2	-1.46	3.9125e-10	3.96647e-09	209	NM_023930	KCTD14	protein-coding	potassium channel tetramerization domain containing 14
chr12	48947161	48948360	1200	31.55;36.21;56.89	130.84;99.34;111.77	41.55	113.98	-1.46	5.08878e-10	4.68247e-09	16068	NM_002289	LALBA	protein-coding	lactalbumin, alpha-
chr6	27688381	27690300	1920	241.90;256.33;267.48	778.79;593.12;727.49	255.24	699.8	-1.46	5.36245e-09	2.54718e-08	27483	NR_038292	LINC01012	ncRNA	long intergenic non-protein coding RNA 1012
chr1	37860121	37861140	1020	32.60;32.40;30.94	86.19;95.44;82.36	31.98	88	-1.46	3.04692e-12	8.54937e-10	79413	NR_038842	LINC01137	ncRNA	long intergenic non-protein coding RNA 1137
chr2	63840781	63843180	2400	82.04;114.35;104.80	332.28;254.19;243.15	100.39	276.54	-1.46	2.21883e-08	9.87562e-08	25696	NM_001199112	MDH1	protein-coding	malate dehydrogenase 1, NAD (soluble)
chr19	51320641	51322500	1860	310.27;343.05;279.45	864.98;840.49;858.87	310.92	854.78	-1.46	1.38722e-10	2.74252e-09	634	NR_038359	MGC45922	ncRNA	uncharacterized LOC284365
chr9	97893601	97894440	840	28.40;31.45;16.97	78.92;68.17;64.71	25.6	70.6	-1.46	3.1543e-12	8.54937e-10	-45645	NR_036109	MIR3074	ncRNA	microRNA 3074
chrX	134079181	134080800	1620	103.07;126.74;137.73	418.47;308.73;285.31	122.51	337.5	-1.46	7.28017e-08	3.09303e-07	-30694	NM_019556	MOSPD1	protein-coding	motile sperm domain containing 1
chr1	162061141	162062280	1140	35.76;25.73;48.90	107.99;78.89;116.67	36.8	101.18	-1.46	1.15774e-08	5.28078e-08	22130	NM_014697	NOS1AP	protein-coding	nitric oxide synthase 1 (neuronal) adaptor protein
chr4	152966581	152967960	1380	80.98;91.48;106.79	291.79;214.26;259.82	93.09	255.29	-1.46	5.99588e-09	2.82563e-08	-285096	NM_004564	PET112	protein-coding	PET112 homolog (yeast)
chr11	6339661	6342780	3120	779.35;971.02;975.09	2549.25;2552.64;2407.98	908.49	2503.29	-1.46	4.19429e-10	4.14932e-09	519	NM_145040	PRKCDBP	protein-coding	protein kinase C, delta binding protein
chr6	31081741	31083180	1440	72.57;65.75;55.89	197.29;192.84;143.15	64.74	177.76	-1.46	1.00115e-08	4.59486e-08	-147	NM_014068	PSORS1C1	protein-coding	psoriasis susceptibility 1 candidate 1
chr8	128867221	128868240	1020	44.17;39.07;19.96	114.22;92.52;77.46	34.4	94.73	-1.46	8.96427e-08	3.77786e-07	-35143	NR_003367	PVT1	ncRNA	Pvt1 oncogene (non-protein coding)
chr2	73383241	73384080	840	23.14;22.87;39.92	96.57;74.99;64.71	28.64	78.76	-1.46	3.05295e-08	1.3435e-07	-43515	NM_015470	RAB11FIP5	protein-coding	RAB11 family interacting protein 5 (class I)
chr2	218898541	218899860	1320	59.95;48.60;70.86	198.33;150.96;144.13	59.8	164.47	-1.46	1.24572e-08	5.66508e-08	-456	NR_034176	RUFY4	protein-coding	RUN and FYVE domain containing 4
chrX	128224921	128226060	1140	37.86;43.83;35.93	140.18;79.86;103.93	39.21	107.99	-1.46	8.28005e-08	3.50026e-07	431991	NM_001282874	SMARCA1	protein-coding	SWI/SNF related, matrix associated, actin dependent regulator of chromatin, subfamily a, member 1
chr7	21208261	21210660	2400	242.95;284.92;226.56	762.18;667.13;640.23	251.48	689.85	-1.46	1.01412e-10	2.56683e-09	-258228	NM_003112	SP4	protein-coding	Sp4 transcription factor
chr17	29020261	29021760	1500	95.71;106.73;83.84	325.02;245.43;218.64	95.42	263.03	-1.46	6.3469e-08	2.71138e-07	-15615	NR_024187	SUZ12P1	pseudo	suppressor of zeste 12 homolog pseudogene 1
chr7	128706901	128707800	900	28.40;33.35;11.98	76.84;65.25;60.79	24.58	67.63	-1.46	2.28169e-08	1.01417e-07	12074	NR_002187	TPI1P2	pseudo	triosephosphate isomerase 1 pseudogene 2
chr4	6258601	6259860	1260	48.38;64.80;63.88	149.53;155.83;180.40	59.02	161.92	-1.46	1.18724e-11	1.37402e-09	-12346	NM_001145853	WFS1	protein-coding	Wolfram syndrome 1 (wolframin)
chr17	7110661	7112460	1800	145.14;129.60;111.78	317.75;331.13;405.91	128.84	351.59	-1.45	2.56289e-09	1.35233e-08	-8883	NM_001270447	ACADVL	protein-coding	acyl-CoA dehydrogenase, very long chain
chr14	105436141	105437160	1020	33.66;30.49;32.94	103.84;64.28;97.06	32.36	88.39	-1.45	3.13971e-08	1.38022e-07	8043	NM_138420	AHNAK2	protein-coding	AHNAK nucleoprotein 2
chrX	119030161	119030820	660	49.43;22.87;38.92	87.22;91.55;125.50	37.08	101.42	-1.45	6.00907e-08	2.57351e-07	555	NM_001008535	AKAP14	protein-coding	A kinase (PRKA) anchor protein 14
chr2	190538521	190540560	2040	279.77;308.74;326.36	793.33;849.26;854.95	304.96	832.51	-1.45	1.41935e-10	2.75497e-09	-1170	NM_144708	ANKAR	protein-coding	ankyrin and armadillo repeat containing
chr3	187456621	187460280	3660	709.93;769.00;762.51	2050.82;2067.62;2022.66	747.15	2047.04	-1.45	3.2176e-10	3.82006e-09	-4166	NM_001130845	BCL6	protein-coding	B-cell CLL/lymphoma 6
chr1	197676361	197677680	1320	103.07;94.34;80.84	260.64;270.75;231.39	92.75	254.26	-1.45	2.29526e-11	1.59042e-09	67602	NM_001195216	DENND1B	protein-coding	DENN/MADD domain containing 1B
chr16	10710481	10711380	900	42.07;37.16;21.96	117.34;75.97;83.34	33.73	92.21	-1.45	3.93742e-08	1.71581e-07	-36392	NM_001424	EMP2	protein-coding	epithelial membrane protein 2
chr9	139947421	139949580	2160	324.99;392.60;323.37	1009.32;896.98;938.29	346.99	948.19	-1.45	1.03965e-10	2.60349e-09	2	NM_203468	ENTPD2	protein-coding	ectonucleoside triphosphate diphosphohydrolase 2
chr5	159624241	159625320	1080	33.66;49.55;35.93	101.76;105.18;118.63	39.71	108.53	-1.45	3.74243e-12	9.04016e-10	-1267	NM_001040442	FABP6	protein-coding	fatty acid binding protein 6, ileal
chr10	8084881	8086320	1440	44.17;45.74;72.86	150.57;138.30;154.91	54.26	147.92	-1.45	5.49528e-12	1.01473e-09	8853	NR_104329	GATA3-AS1	ncRNA	GATA3 antisense RNA 1
chr11	15135541	15137040	1500	158.81;131.50;148.71	403.93;379.83;418.65	146.34	400.8	-1.45	2.47262e-11	1.63167e-09	-193	NM_001042536	INSC	protein-coding	inscuteable homolog (Drosophila)
chr6	27737521	27740640	3120	262.94;222.03;223.56	721.68;550.26;662.78	236.18	644.91	-1.45	4.18456e-09	2.0317e-08	9558	NR_038929	LOC100131289	ncRNA	uncharacterized LOC100131289
chr1	38605861	38607840	1980	105.18;128.64;143.72	372.78;315.55;344.14	125.85	344.16	-1.45	2.89637e-11	1.73121e-09	51948	NR_037432	MIR3659	ncRNA	microRNA 3659
chr12	86725681	86728440	2760	314.47;297.31;312.39	802.68;902.82;814.75	308.06	840.08	-1.45	1.24128e-10	2.7363e-09	219668	NR_039710	MIR548AL	ncRNA	microRNA 548al
chr1	198283441	198285180	1740	186.16;187.72;199.61	561.77;495.72;513.75	191.16	523.75	-1.45	4.02419e-11	1.93935e-09	158203	NM_133494	NEK7	protein-coding	NIMA-related kinase 7
chr1	114572821	114578640	5820	1694.37;1875.33;1988.11	5442.20;4842.31;4908.12	1852.6	5064.21	-1.45	1.57639e-09	9.48913e-09	53718	NM_001286353	OLFML3	protein-coding	olfactomedin-like 3
chr22	38430061	38431080	1020	29.45;37.16;44.91	112.15;93.50;100.01	37.17	101.88	-1.45	3.54976e-12	8.89266e-10	-22691	NM_001039583	PICK1	protein-coding	protein interacting with PRKCA 1
chr3	61522561	61524060	1500	36.81;51.46;73.86	155.76;139.27;148.05	54.04	147.69	-1.45	5.1704e-12	9.9414e-10	-23932	NM_002841	PTPRG	protein-coding	protein tyrosine phosphatase, receptor type, G
chr2	1628641	1630260	1620	52.59;68.61;77.85	206.64;165.57;170.60	66.35	180.93	-1.45	4.09551e-10	4.08139e-09	118840	NM_012293	PXDN	protein-coding	peroxidasin homolog (Drosophila)
chr1	178251901	178253940	2040	112.54;98.15;97.81	281.40;259.06;301.00	102.83	280.49	-1.45	2.89701e-11	1.73121e-09	-57685	NM_004841	RASAL2	protein-coding	RAS protein activator like 2
chr16	51215401	51216960	1560	100.97;101.96;123.76	305.29;286.33;301.00	108.9	297.54	-1.45	2.96754e-11	1.74122e-09	-30998	NM_002968	SALL1	protein-coding	spalt-like transcription factor 1
chr6	130533961	130537140	3180	285.02;323.04;342.33	1187.92;688.56;721.61	316.8	866.03	-1.45	1.14982e-06	4.38031e-06	1479	NM_001277185	SAMD3	protein-coding	sterile alpha motif domain containing 3
chr21	38065021	38066400	1380	82.04;95.29;85.83	262.71;214.26;243.15	87.72	240.04	-1.45	2.78625e-11	1.70049e-09	-6280	NM_005069	SIM2	protein-coding	single-minded family bHLH transcription factor 2
chr17	73340641	73343280	2640	212.45;213.45;201.61	686.38;488.91;540.23	209.17	571.84	-1.45	6.09078e-08	2.60711e-07	-56431	NM_001126121	SLC25A19	protein-coding	solute carrier family 25 (mitochondrial thiamine pyrophosphate carrier), member 19
chrX	48325681	48328440	2760	492.22;501.23;539.94	1432.98;1312.84;1448.12	511.13	1397.98	-1.45	2.49952e-10	3.32681e-09	1583	NM_033518	SLC38A5	protein-coding	solute carrier family 38, member 5
chr17	41836921	41838120	1200	54.69;52.41;73.86	187.95;134.40;173.54	60.32	165.3	-1.45	9.23635e-09	4.25279e-08	-1365	NM_025237	SOST	protein-coding	sclerostin
chr1	32280781	32282100	1320	84.14;105.77;109.79	239.87;291.20;285.31	99.9	272.13	-1.45	4.65663e-11	2.02946e-09	211	NM_001281987	SPOCD1	protein-coding	SPOC domain containing 1
chr22	42321361	42323220	1860	114.64;128.64;141.72	368.63;331.13;351.98	128.34	350.58	-1.45	1.35987e-11	1.47644e-09	530	NM_052945	TNFRSF13C	protein-coding	tumor necrosis factor receptor superfamily, member 13C
chr22	45680221	45681900	1680	202.99;208.69;272.47	669.76;552.21;650.04	228.05	624	-1.45	1.10929e-10	2.71424e-09	193	NM_006953	UPK3A	protein-coding	uroplakin 3A
chr4	184103581	184104600	1020	35.76;51.46;73.86	191.06;139.27;110.79	53.69	147.04	-1.45	2.55574e-07	1.0286e-06	83628	NM_024949	WWC2	protein-coding	WW and C2 domain containing 2
chr17	934201	936120	1920	192.47;198.21;195.62	489.08;516.18;585.33	195.43	530.19	-1.44	6.42845e-11	2.29185e-09	-80	NM_001256847	ABR	protein-coding	active BCR-related
chr7	941281	942060	780	18.93;23.82;17.96	67.50;46.75;50.98	20.24	55.08	-1.44	1.89999e-08	8.50972e-08	18855	NM_001284311	ADAP1	protein-coding	ArfGAP with dual PH domains 1
chr19	42532081	42533700	1620	233.49;186.77;201.61	497.39;596.04;593.17	207.29	562.2	-1.44	8.52261e-11	2.36999e-09	-34463	NM_152296	ATP1A3	protein-coding	ATPase, Na+/K+ transporting, alpha 3 polypeptide
chr17	62067481	62068740	1260	51.54;71.47;62.88	168.22;159.72;176.48	61.96	168.14	-1.44	9.21378e-12	1.27007e-09	-7600	NM_001191031	C17orf72	protein-coding	chromosome 17 open reading frame 72
chr8	91939681	91940520	840	25.24;38.12;32.94	96.57;77.91;86.28	32.1	86.92	-1.44	2.43219e-12	8.00048e-10	57384	NM_001190972	C8orf88	protein-coding	chromosome 8 open reading frame 88
chr2	56345401	56346240	840	23.14;50.50;31.94	95.53;100.31;90.20	35.19	95.35	-1.44	2.19002e-11	1.56904e-09	-65437	NM_001080433	CCDC85A	protein-coding	coiled-coil domain containing 85A
chr16	3057121	3058980	1860	150.40;153.42;126.75	430.93;370.09;366.69	143.52	389.24	-1.44	2.93909e-11	1.73605e-09	-4406	NM_020982	CLDN9	protein-coding	claudin 9
chr16	89640421	89643300	2880	605.81;738.51;737.56	1925.18;1845.57;1859.91	693.96	1876.89	-1.44	3.99658e-10	4.01497e-09	-315	NM_014427	CPNE7	protein-coding	copine VII
chr9	72054661	72055920	1260	47.33;41.93;36.93	118.38;115.90;107.85	42.06	114.04	-1.44	5.57034e-12	1.01473e-09	111050	NM_004816	FAM189A2	protein-coding	family with sequence similarity 189, member A2
chr20	49258141	49259580	1440	47.33;61.94;69.86	191.06;138.30;157.85	59.71	162.4	-1.44	8.06761e-09	3.73822e-08	-5435	NM_080829	FAM65C	protein-coding	family with sequence similarity 65, member C
chr9	108343621	108345000	1380	70.47;80.04;101.80	244.02;196.73;243.15	84.1	227.97	-1.44	6.31358e-11	2.26683e-09	23900	NM_001198963	FKTN	protein-coding	fukutin
chr5	175000561	175001520	960	49.43;18.11;66.87	147.45;112.00;105.89	44.8	121.78	-1.44	3.28074e-05	0.000120899	-83999	NM_001131055	HRH2	protein-coding	histamine receptor H2
chr17	40331881	40334100	2220	567.95;650.84;608.81	1743.46;1499.83;1718.72	609.2	1654	-1.44	4.11643e-10	4.09739e-09	305	NM_012285	KCNH4	protein-coding	potassium voltage-gated channel, subfamily H (eag-related), member 4
chr1	33230521	33233280	2760	315.53;266.82;293.43	828.64;812.25;741.22	291.92	794.03	-1.44	7.38416e-11	2.35608e-09	666	NM_001198972	KIAA1522	protein-coding	KIAA1522
chr2	23193241	23194080	840	23.14;21.92;39.92	87.22;52.59;91.18	28.33	77	-1.44	3.63237e-07	1.44021e-06	-414637	NM_052920	KLHL29	protein-coding	kelch-like family member 29
chr1	200333881	200334660	780	31.55;28.59;20.96	80.99;79.86;58.83	27.03	73.23	-1.44	3.1453e-09	1.5937e-08	8649	NR_040064	LINC00862	ncRNA	long intergenic non-protein coding RNA 862
chr22	20193541	20194860	1320	54.69;84.81;47.91	167.18;182.12;160.79	62.47	170.03	-1.44	5.82516e-12	1.03184e-09	346	NR_026919	LINC00896	ncRNA	long intergenic non-protein coding RNA 896
chr21	40284601	40286100	1500	79.93;125.78;119.77	301.13;270.75;311.78	108.49	294.55	-1.44	1.46969e-11	1.50812e-09	55888	NR_109926	LOC101928398	ncRNA	uncharacterized LOC101928398
chr5	36745801	36746400	600	17.88;26.68;18.96	82.03;45.77;45.10	21.17	57.64	-1.44	1.13245e-07	4.72106e-07	130695	NR_046262	LOC646719	ncRNA	uncharacterized LOC646719
chr17	2454301	2456040	1740	117.80;76.23;82.84	275.17;210.37;264.72	92.29	250.09	-1.44	1.97464e-09	1.10739e-08	-39971	NM_024086	METTL16	protein-coding	methyltransferase like 16
chr14	65800921	65802000	1080	43.12;28.59;41.92	112.15;82.78;112.75	37.88	102.56	-1.44	4.04534e-09	1.97288e-08	440	NR_039857	MIR4708	ncRNA	microRNA 4708
chr19	50708281	50709480	1200	85.19;123.88;93.82	291.79;261.98;265.70	100.96	273.16	-1.44	2.23305e-11	1.57132e-09	1996	NM_001145809	MYH14	protein-coding	myosin, heavy chain 14, non-muscle
chr5	142776781	142779360	2580	110.43;126.74;140.72	389.40;317.50;319.63	125.97	342.17	-1.44	1.05748e-10	2.6304e-09	5183	NM_001024094	NR3C1	protein-coding	nuclear receptor subfamily 3, group C, member 1 (glucocorticoid receptor)
chr10	34816621	34817700	1080	33.66;56.22;52.90	170.30;117.84;100.01	47.59	129.38	-1.44	9.16182e-08	3.85793e-07	287092	NM_001184791	PARD3	protein-coding	par-3 family cell polarity regulator
chr17	8796841	8798760	1920	183.00;165.81;203.60	596.04;441.18;462.77	184.14	500	-1.44	3.41911e-08	1.49784e-07	18033	NM_014308	PIK3R5	protein-coding	phosphoinositide-3-kinase, regulatory subunit 5
chrX	48783721	48786000	2280	130.42;98.15;134.74	424.70;244.45;313.74	121.1	327.63	-1.44	2.56561e-07	1.03242e-06	-8448	NM_006875	PIM2	protein-coding	pim-2 oncogene
chr8	9004861	9008760	3900	1626.01;1612.33;1682.71	4443.27;4357.30;4524.76	1640.35	4441.78	-1.44	8.6689e-10	6.41412e-09	1409	NM_024607	PPP1R3B	protein-coding	protein phosphatase 1, regulatory subunit 3B
chr7	100769701	100772520	2820	463.82;428.81;523.98	1327.06;1252.46;1269.68	472.2	1283.07	-1.44	2.22104e-10	3.18118e-09	741	NM_000602	SERPINE1	protein-coding	serpin peptidase inhibitor, clade E (nexin, plasminogen activator inhibitor type 1), member 1
chr3	14454061	14454780	720	38.91;22.87;13.97	80.99;58.43;66.67	25.25	68.7	-1.44	5.3031e-06	1.97935e-05	10345	NM_001134368	SLC6A6	protein-coding	solute carrier family 6 (neurotransmitter transporter), member 6
chr11	57077881	57079500	1620	211.40;244.90;252.51	684.30;654.47;588.27	236.27	642.35	-1.44	7.41671e-11	2.35608e-09	13722	NM_033396	TNKS1BP1	protein-coding	tankyrase 1 binding protein 1, 182kDa
chr6	27550261	27552360	2100	187.21;176.29;184.64	533.73;482.09;470.61	182.71	495.48	-1.44	6.49301e-11	2.30525e-09	-110414	NM_007149	ZNF184	protein-coding	zinc finger protein 184
chr1	11821741	11823000	1260	55.74;84.81;78.85	238.83;140.24;213.74	73.13	197.6	-1.43	1.12925e-07	4.70878e-07	26229	NM_020350	AGTRAP	protein-coding	angiotensin II receptor-associated protein
chr10	67329421	67332120	2700	796.18;824.27;701.63	2016.55;2050.09;2181.50	774.02	2082.71	-1.43	3.86274e-10	3.93698e-09	745486	NR_001446	ANXA2P3	pseudo	annexin A2 pseudogene 3
chr7	148011061	148012740	1680	104.12;116.26;108.79	419.51;221.08;249.03	109.72	296.54	-1.43	5.37324e-07	2.10024e-06	-275756	NM_145304	C7orf33	protein-coding	chromosome 7 open reading frame 33
chr9	72435061	72436620	1560	184.06;142.94;186.64	471.43;454.82;455.91	171.21	460.72	-1.43	5.40972e-11	2.09352e-09	110	NM_001010940	C9orf135	protein-coding	chromosome 9 open reading frame 135
chr11	68621581	68623560	1980	334.46;363.06;357.30	947.01;918.40;971.62	351.61	945.68	-1.43	1.33168e-10	2.7363e-09	-13172	NM_001031847	CPT1A	protein-coding	carnitine palmitoyltransferase 1A (liver)
chr6	168609421	168610800	1380	56.79;60.03;50.90	160.95;145.11;146.09	55.91	150.72	-1.43	6.41967e-12	1.0588e-09	110323	NM_001286351	DACT2	protein-coding	dishevelled-binding antagonist of beta-catenin 2
chr17	40249561	40251240	1680	149.35;133.41;112.78	377.97;321.39;364.73	131.85	354.7	-1.43	2.5388e-11	1.64304e-09	14350	NM_024119	DHX58	protein-coding	DEXH (Asp-Glu-X-His) box polypeptide 58
chr8	33483001	33484140	1140	35.76;33.35;52.90	107.99;96.42;123.54	40.67	109.32	-1.43	1.58605e-10	2.89942e-09	-26132	NM_024025	DUSP26	protein-coding	dual specificity phosphatase 26 (putative)
chr9	100619401	100621080	1680	92.55;97.20;105.79	349.94;192.84;253.94	98.51	265.57	-1.43	2.7491e-07	1.10334e-06	4704	NM_004473	FOXE1	protein-coding	forkhead box E1 (thyroid transcription factor 2)
chr5	83094601	83095740	1140	35.76;51.46;46.91	134.99;95.44;131.38	44.71	120.6	-1.43	1.2503e-08	5.68523e-08	-78275	NM_001884	HAPLN1	protein-coding	hyaluronan and proteoglycan link protein 1
chr4	8893381	8896740	3360	353.39;327.80;282.45	910.67;828.80;851.03	321.21	863.5	-1.43	8.38976e-11	2.3615e-09	-21518	NM_018942	HMX1	protein-coding	H6 family homeobox 1
chrX	113699281	113707860	8580	1816.37;1915.35;2103.89	5581.35;4977.69;5146.37	1945.2	5235.13	-1.43	1.80797e-09	1.04181e-08	-114980	NM_001256761	HTR2C	protein-coding	5-hydroxytryptamine (serotonin) receptor 2C, G protein-coupled
chr5	98898481	98899440	960	27.35;37.16;33.93	93.46;82.78;89.22	32.81	88.49	-1.43	2.80618e-12	8.3503e-10	634123	NR_036530	LOC100289230	ncRNA	uncharacterized LOC100289230
chr1	204621061	204622200	1140	42.07;33.35;43.91	115.26;89.60;116.67	39.78	107.18	-1.43	1.06882e-09	7.30254e-09	32850	NM_006338	LRRN2	protein-coding	leucine rich repeat neuronal 2
chr18	74809081	74810340	1260	42.07;52.41;44.91	160.95;112.97;100.99	46.46	124.97	-1.43	6.64538e-08	2.83329e-07	35063	NM_001025100	MBP	protein-coding	myelin basic protein
chr6	100643821	100645020	1200	48.38;61.94;62.88	155.76;149.01;162.75	57.73	155.84	-1.43	4.8344e-12	9.82134e-10	-202307	NM_032503	MCHR2	protein-coding	melanin-concentrating hormone receptor 2
chr8	128829541	128830500	960	45.23;25.73;30.94	88.26;91.55;94.12	33.96	91.31	-1.43	1.95216e-12	7.64173e-10	21813	NR_031609	MIR1204	ncRNA	microRNA 1204
chr1	209578321	209579400	1080	36.81;45.74;33.93	104.88;111.03;98.04	38.83	104.65	-1.43	2.74611e-12	8.32575e-10	-23307	NM_001104548	MIR205HG	protein-coding	MIR205 host gene (non-protein coding)
chr2	2392861	2393640	780	30.50;24.78;23.95	84.11;56.49;72.55	26.41	71.05	-1.43	9.76594e-09	4.48635e-08	-58206	NM_015025	MYT1L	protein-coding	myelin transcription factor 1-like
chr5	76936381	76937580	1200	66.26;48.60;64.87	196.26;145.11;143.15	59.91	161.5	-1.43	1.82203e-08	8.17192e-08	-2459	NM_032109	OTP	protein-coding	orthopedia homeobox
chr17	27358441	27360180	1740	105.18;78.14;72.86	260.64;214.26;217.66	85.39	230.85	-1.43	2.19685e-11	1.56904e-09	-10607	NM_016518	PIPOX	protein-coding	pipecolic acid oxidase
chr10	80989381	80990280	900	37.86;24.78;35.93	107.99;68.17;90.20	32.86	88.79	-1.43	2.27513e-08	1.01146e-07	-117389	NM_005729	PPIF	protein-coding	peptidylprolyl isomerase F
chr1	113585521	113586660	1140	34.71;50.50;41.92	114.22;114.92;113.73	42.38	114.29	-1.43	5.58422e-12	1.01473e-09	29633	NR_103777	RP11-31F15.2	ncRNA	uncharacterized LOC100996251
chr22	46773541	46774740	1200	61.00;39.07;65.87	168.22;113.95;163.73	55.31	148.63	-1.43	2.21191e-08	9.84677e-08	42843	NM_001282783	TRMU	protein-coding	tRNA 5-methylaminomethyl-2-thiouridylate methyltransferase
chr11	32451721	32453100	1380	65.21;108.63;115.77	310.48;244.45;227.46	96.54	260.8	-1.43	1.13126e-08	5.16583e-08	-48	NM_001198551	WT1	protein-coding	Wilms tumor 1
chr2	111445381	111447000	1620	130.42;76.23;124.76	371.74;219.13;293.15	110.47	294.68	-1.42	1.59615e-07	6.55794e-07	-10507	NM_001278616	BUB1	protein-coding	BUB1 mitotic checkpoint serine/threonine kinase
chr1	15523081	15524220	1140	34.71;41.93;52.90	128.76;106.16;111.77	43.18	115.56	-1.42	1.10321e-11	1.34268e-09	-25531	NM_001278502	C1orf195	protein-coding	chromosome 1 open reading frame 195
chrX	35937241	35938860	1620	206.14;231.56;210.59	590.84;520.07;619.64	216.1	576.85	-1.42	5.80565e-11	2.16307e-09	200	NM_152632	CXorf22	protein-coding	chromosome X open reading frame 22
chr16	30439681	30441900	2220	967.61;1026.29;1006.03	2489.02;2715.28;2806.04	999.98	2670.11	-1.42	7.11505e-10	5.64631e-09	582	NM_024096	DCTPP1	protein-coding	dCTP pyrophosphatase 1
chr5	118414261	118415580	1320	32.60;48.60;62.88	138.11;141.22;104.91	48.03	128.08	-1.42	3.15972e-09	1.59899e-08	7837	NM_005509	DMXL1	protein-coding	Dmx-like 1
chr1	149683081	149684940	1860	54.69;106.73;89.82	210.79;240.56;220.60	83.75	223.98	-1.42	9.87058e-12	1.30531e-09	-70239	NM_000566	FCGR1A	protein-coding	Fc fragment of IgG, high affinity Ia, receptor (CD64)
chrX	54509161	54510360	1200	52.59;58.13;39.92	157.84;122.71;121.58	50.21	134.04	-1.42	4.5943e-09	2.20965e-08	12838	NM_004463	FGD1	protein-coding	FYVE, RhoGEF and PH domain containing 1
chr2	237067081	237068520	1440	68.36;68.61;72.86	219.10;165.57;175.50	69.94	186.72	-1.42	6.57148e-09	3.08191e-08	8851	NM_001485	GBX2	protein-coding	gastrulation brain homeobox 2
chr19	48231901	48234060	2160	377.58;421.19;328.36	1066.43;963.20;978.49	375.71	1002.71	-1.42	1.52823e-10	2.83893e-09	-15812	NM_015710	GLTSCR2	protein-coding	glioma tumor suppressor candidate region gene 2
chr10	7582981	7583760	780	17.88;37.16;29.94	86.19;59.41;82.36	28.33	75.98	-1.42	8.63624e-08	3.64535e-07	78265	NM_032817	ITIH5	protein-coding	inter-alpha-trypsin inhibitor heavy chain family, member 5
chr19	51519421	51523440	4020	620.53;672.76;572.88	1770.46;1564.11;1669.70	622.06	1668.09	-1.42	3.02717e-10	3.81983e-09	1523	NM_145888	KLK10	protein-coding	kallikrein-related peptidase 10
chr4	87394801	87402360	7560	1678.59;1555.15;1761.56	4453.66;4304.71;4651.24	1665.1	4469.87	-1.42	1.12914e-09	7.59045e-09	-24298	NM_002753	MAPK10	protein-coding	mitogen-activated protein kinase 10
chr6	134174881	134177040	2160	474.34;437.39;428.16	1369.64;1057.67;1164.77	446.63	1197.36	-1.42	7.30694e-09	3.40229e-08	33676	NR_027030	MGC34034	ncRNA	uncharacterized protein MGC34034
chr4	140578621	140579460	840	21.04;31.45;29.94	80.99;69.15;70.59	27.47	73.58	-1.42	1.94789e-12	7.64173e-10	-7881	NM_001204368	MGST2	protein-coding	microsomal glutathione S-transferase 2
chr1	40357981	40359300	1320	42.07;53.36;61.88	145.37;134.40;140.20	52.44	139.99	-1.42	1.03813e-11	1.31665e-09	9046	NM_005376	MYCL	protein-coding	v-myc avian myelocytomatosis viral oncogene lung carcinoma derived homolog
chr5	16900201	16901700	1500	82.04;64.80;79.84	221.18;179.20;205.89	75.56	202.09	-1.42	5.4373e-11	2.09639e-09	35434	NM_012334	MYO10	protein-coding	myosin X
chr12	47617201	47619000	1800	145.14;171.52;191.63	481.81;394.44;485.32	169.43	453.86	-1.42	3.58168e-10	3.84658e-09	-7875	NR_026544	PCED1B-AS1	ncRNA	PCED1B antisense RNA 1
chr1	26420221	26421960	1740	83.09;81.95;81.84	264.79;197.71;197.07	82.29	219.85	-1.42	1.87754e-08	8.4125e-08	-16565	NM_001243532	PDIK1L	protein-coding	PDLIM1 interacting kinase 1 like
chr16	81214381	81214980	600	19.98;28.59;64.87	112.15;102.26;89.22	37.81	101.21	-1.42	5.03176e-07	1.97164e-06	286	NM_001278423	PKD1L2	protein-coding	polycystic kidney disease 1-like 2
chr10	75666301	75667080	780	17.88;32.40;27.95	75.80;68.17;64.71	26.07	69.56	-1.42	2.16847e-12	7.73331e-10	-4171	NM_001145031	PLAU	protein-coding	plasminogen activator, urokinase
chr4	53792221	53792880	660	26.29;19.06;25.95	58.15;68.17;64.71	23.77	63.68	-1.42	2.66759e-12	8.28597e-10	64056	NM_023940	RASL11B	protein-coding	RAS-like, family 11, member B
chr2	154259461	154261860	2400	785.66;691.81;679.67	1931.41;1932.25;1900.11	719.05	1921.25	-1.42	3.38463e-10	3.83962e-09	74661	NM_019845	RPRM	protein-coding	reprimo, TP53 dependent G2 arrest mediator candidate
chr3	50175781	50176920	1140	49.43;47.65;50.90	137.07;124.66;134.32	49.33	132.02	-1.42	3.61047e-12	9.00852e-10	-16497	NM_004186	SEMA3F	protein-coding	sema domain, immunoglobulin domain (Ig), short basic domain, secreted, (semaphorin) 3F
chr14	60972961	60974520	1560	98.86;122.93;121.76	386.28;257.11;275.51	114.52	306.3	-1.42	1.24027e-07	5.15183e-07	-2197	NM_007374	SIX6	protein-coding	SIX homeobox 6
chr8	42325921	42326640	720	17.88;31.45;27.95	84.11;56.49;65.69	25.76	68.76	-1.42	1.22421e-08	5.57039e-08	32697	NM_001257180	SLC20A2	protein-coding	solute carrier family 20 (phosphate transporter), member 2
chr2	241948801	241950240	1440	113.59;105.77;83.84	282.44;224.00;306.88	101.07	271.11	-1.42	8.46379e-09	3.91277e-08	11266	NM_001080437	SNED1	protein-coding	sushi, nidogen and EGF-like domains 1
chr11	122429641	122431080	1440	202.99;178.19;163.68	485.97;453.85;517.68	181.62	485.83	-1.42	6.32446e-11	2.26911e-09	-96037	NM_032873	UBASH3B	protein-coding	ubiquitin associated and SH3 domain containing B
chr13	20437861	20439840	1980	637.36;709.92;708.61	1713.34;1905.95;1879.52	685.3	1832.94	-1.42	3.35803e-10	3.8379e-09	-1075	NM_001039649	ZMYM5	protein-coding	zinc finger, MYM-type 5
chr19	32714761	32716020	1260	76.78;74.33;61.88	190.03;186.99;193.15	70.99	190.06	-1.42	5.93153e-12	1.03795e-09	-121123	NM_014910	ZNF507	protein-coding	zinc finger protein 507
chr6	26575681	26578800	3120	621.58;582.23;593.84	1615.74;1515.41;1659.90	599.22	1597.02	-1.41	2.94469e-10	3.73882e-09	-19930	NM_013375	ABT1	protein-coding	activator of basal transcription 1
chr17	73979281	73980900	1620	71.52;79.09;87.83	230.52;171.41;233.35	79.48	211.76	-1.41	1.36154e-08	6.17232e-08	-4576	NM_001185039	ACOX1	protein-coding	acyl-CoA oxidase 1, palmitoyl
chr4	94329121	94330200	1080	34.71;47.65;30.94	102.80;89.60;108.83	37.76	100.41	-1.41	4.62212e-12	9.82134e-10	-420417	NM_005172	ATOH1	protein-coding	atonal homolog 1 (Drosophila)
chr22	49665061	49666500	1440	74.67;62.89;78.85	217.02;193.81;165.70	72.14	192.18	-1.41	1.32034e-09	8.42853e-09	385409	NR_026997	C22orf34	ncRNA	chromosome 22 open reading frame 34
chr19	39225241	39228420	3180	383.89;332.57;421.18	1115.23;846.33;1065.75	379.21	1009.1	-1.41	1.23395e-08	5.61382e-08	8283	NM_144691	CAPN12	protein-coding	calpain 12
chr9	22004761	22006860	2100	248.21;243.95;222.56	701.95;559.03;641.21	238.24	634.06	-1.41	6.61586e-10	5.34674e-09	3501	NM_004936	CDKN2B	protein-coding	cyclin-dependent kinase inhibitor 2B (p15, inhibits CDK4)
chr18	34941061	34942440	1380	63.11;58.13;69.86	206.64;133.43;167.66	63.7	169.24	-1.41	4.44807e-08	1.92818e-07	204249	NM_001025089	CELF4	protein-coding	CUGBP, Elav-like family member 4
chr10	125650081	125652180	2100	356.54;423.09;428.16	1137.04;976.84;1085.36	402.6	1066.41	-1.41	1.90792e-10	3.18118e-09	369	NM_198148	CPXM2	protein-coding	carboxypeptidase X (M14 family), member 2
chrX	23970781	23972100	1320	47.33;49.55;57.89	186.91;97.39;127.46	51.59	137.25	-1.41	1.96572e-07	8.00124e-07	45318	NM_152761	CXorf58	protein-coding	chromosome X open reading frame 58
chr12	58158181	58161360	3180	233.49;278.25;292.43	777.75;694.40;668.67	268.06	713.61	-1.41	1.11997e-10	2.73383e-09	1205	NM_000785	CYP27B1	protein-coding	cytochrome P450, family 27, subfamily B, polypeptide 1
chr14	103575661	103577520	1860	99.92;136.27;148.71	427.82;286.33;307.86	128.3	340.67	-1.41	1.10701e-07	4.61996e-07	10110	NM_001077594	EXOC3L4	protein-coding	exocyst complex component 3-like 4
chr19	46366501	46369320	2820	962.35;1002.46;999.05	2702.93;2542.90;2613.87	987.95	2619.9	-1.41	6.21517e-10	5.13923e-09	393	NM_004497	FOXA3	protein-coding	forkhead box A3
chr5	132918841	132919500	660	15.78;24.78;28.94	71.65;51.62;60.79	23.17	61.35	-1.41	6.69236e-09	3.13508e-08	29052	NM_015082	FSTL4	protein-coding	follistatin-like 4
chr2	157487041	157488540	1500	57.85;68.61;58.88	174.45;165.57;150.99	61.78	163.67	-1.41	8.66198e-12	1.23019e-09	194891	NM_000408	GPD2	protein-coding	glycerol-3-phosphate dehydrogenase 2 (mitochondrial)
chr22	24298141	24299280	1140	42.07;48.60;39.92	127.72;98.37;121.58	43.53	115.89	-1.41	8.5334e-10	6.35575e-09	4657	NM_001080843	GSTT2B	protein-coding	glutathione S-transferase theta 2B (gene/pseudogene)
chr15	78686881	78687660	780	24.19;23.82;24.95	64.38;68.17;60.79	24.32	64.45	-1.41	4.12623e-12	9.42494e-10	-43247	NM_004136	IREB2	protein-coding	iron-responsive element binding protein 2
chr19	45843241	45845040	1800	354.44;412.61;402.21	1129.77;925.22;1059.86	389.75	1038.28	-1.41	1.91289e-10	3.18118e-09	143	NM_177417	KLC3	protein-coding	kinesin light chain 3
chr1	18711421	18712620	1200	85.19;59.08;47.91	151.60;191.86;166.68	64.06	170.05	-1.41	9.25885e-11	2.44184e-09	-95403	NM_152375	KLHDC7A	protein-coding	kelch domain containing 7A
chr3	9541021	9542940	1920	431.22;464.07;434.15	1247.11;1052.80;1243.21	443.15	1181.04	-1.41	2.79329e-10	3.59282e-09	53505	NM_198560	LHFPL4	protein-coding	lipoma HMGIC fusion partner-like 4
chr12	113915881	113917680	1800	176.69;182.96;163.68	433.01;452.87;504.93	174.44	463.6	-1.41	7.28528e-11	2.35608e-09	-6904	NM_022363	LHX5	protein-coding	LIM homeobox 5
chr17	37254181	37255860	1680	117.80;91.48;118.77	375.90;250.30;243.15	109.35	289.78	-1.41	1.91935e-07	7.82127e-07	41749	NR_036551	LOC100131347	pseudo	RAD52 motif 1 pseudogene
chr7	102582301	102584460	2160	158.81;109.58;107.79	247.14;414.89;337.27	125.4	333.1	-1.41	1.53316e-07	6.30837e-07	30037	NM_001031692	LRRC17	protein-coding	leucine rich repeat containing 17
chrX	148764781	148765440	660	16.83;28.59;32.94	90.34;54.54;63.73	26.12	69.54	-1.41	1.66544e-07	6.82781e-07	-4792	NM_001011544	MAGEA11	protein-coding	melanoma antigen family A, 11
chr1	147735841	147738060	2220	259.78;247.76;252.51	656.26;644.73;719.65	253.35	673.55	-1.41	1.04668e-10	2.61277e-09	69727	NR_049810	MIR5087	ncRNA	microRNA 5087
chr15	62757121	62758140	1020	30.50;31.45;38.92	107.99;74.02;86.28	33.62	89.43	-1.41	1.02401e-08	4.69499e-08	122403	NR_106733	MIR6085	ncRNA	microRNA mir-6085
chr16	3517681	3519000	1320	119.90;68.61;79.84	274.14;201.60;239.23	89.45	238.32	-1.41	2.66758e-09	1.39643e-08	10349	NM_001083600	NAA60	protein-coding	N(alpha)-acetyltransferase 60, NatF catalytic subunit
chr22	44419021	44421300	2280	473.29;443.10;493.04	1314.60;1177.47;1252.03	469.81	1248.03	-1.41	1.96756e-10	3.18118e-09	4	NM_013327	PARVB	protein-coding	parvin, beta
chr2	200043301	200047020	3720	861.38;865.24;973.10	2479.68;2369.54;2342.29	899.91	2397.17	-1.41	3.64778e-10	3.85092e-09	277658	NM_001172509	SATB2	protein-coding	SATB homeobox 2
chr2	45164041	45167280	3240	396.51;330.66;400.22	1074.73;915.48;1010.84	375.8	1000.35	-1.41	1.78759e-10	3.14564e-09	2985	NR_103785	SIX3-AS1	ncRNA	SIX3 antisense RNA 1
chr12	58012921	58014000	1080	32.60;51.46;29.94	102.80;106.16;93.14	38	100.7	-1.41	2.2472e-12	7.8373e-10	-232	NM_133489	SLC26A10	protein-coding	solute carrier family 26, member 10
chr13	112186621	112188180	1560	116.74;114.35;76.85	288.67;263.93;265.70	102.65	272.77	-1.41	2.25442e-11	1.57502e-09	214386	NM_152324	TEX29	protein-coding	testis expressed 29
chr1	201345421	201346440	1020	35.76;39.07;60.88	153.68;86.68;119.61	45.24	119.99	-1.41	9.69792e-08	4.0727e-07	897	NM_001276346	TNNT2	protein-coding	troponin T type 2 (cardiac)
chr1	175462321	175463640	1320	103.07;79.09;101.80	281.40;199.65;273.54	94.65	251.53	-1.41	2.94893e-08	1.29925e-07	249771	NM_003285	TNR	protein-coding	tenascin R
chr9	140171041	140173260	2220	179.85;202.02;257.50	709.22;478.19;512.77	213.12	566.73	-1.41	1.85519e-07	7.57298e-07	-129	NM_017723	TOR4A	protein-coding	torsin family 4, member A
chr21	45930061	45931440	1380	108.33;131.50;105.79	304.25;311.65;301.98	115.21	305.96	-1.41	3.08274e-11	1.76359e-09	4824	NR_103707	TSPEAR-AS1	ncRNA	TSPEAR antisense RNA 1
chrX	152072461	152073600	1140	29.45;36.21;35.93	111.11;78.89;80.40	33.86	90.13	-1.41	1.43312e-08	6.48087e-08	-9955	NM_001178106	ZNF185	protein-coding	zinc finger protein 185 (LIM domain)
chr7	149111101	149111820	720	37.86;60.03;31.94	113.18;94.47;137.26	43.28	114.97	-1.41	5.77087e-08	2.47592e-07	46592	NM_015694	ZNF777	protein-coding	zinc finger protein 777
chr17	62065561	62067300	1740	102.02;108.63;117.77	311.52;248.35;303.94	109.47	287.93	-1.4	4.97705e-10	4.64957e-09	-9280	NM_001191031	C17orf72	protein-coding	chromosome 17 open reading frame 72
chr17	58235881	58237320	1440	65.21;60.99;89.82	194.18;180.17;196.09	72.01	190.15	-1.4	7.21072e-12	1.11111e-09	9299	NM_000717	CA4	protein-coding	carbonic anhydrase IV
chr22	30099061	30100260	1200	47.33;45.74;51.90	141.22;112.00;130.40	48.32	127.87	-1.4	1.0787e-10	2.66432e-09	-16683	NM_182527	CABP7	protein-coding	calcium binding protein 7
chr15	34127221	34128060	840	29.45;29.54;17.96	90.34;55.51;56.87	25.65	67.57	-1.4	5.6668e-08	2.4335e-07	-133448	NM_012125	CHRM5	protein-coding	cholinergic receptor, muscarinic 5
chr5	80565301	80566980	1680	103.07;151.51;104.80	348.90;307.76;291.19	119.79	315.95	-1.4	2.74888e-11	1.69515e-09	31247	NR_034123	CKMT2-AS1	ncRNA	CKMT2 antisense RNA 1
chr16	22173061	22174620	1560	131.47;139.13;135.73	386.28;297.04;388.26	135.44	357.19	-1.4	6.41421e-09	3.01193e-08	-43751	NM_013302	EEF2K	protein-coding	eukaryotic elongation factor-2 kinase
chr7	76828381	76829580	1200	45.23;71.47;38.92	130.84;151.93;128.44	51.87	137.07	-1.4	6.99076e-12	1.09822e-09	169	NM_006682	FGL2	protein-coding	fibrinogen-like 2
chrX	131295181	131296620	1440	106.23;114.35;117.77	293.86;302.89;293.15	112.78	296.64	-1.4	2.99356e-11	1.74556e-09	-33851	NM_194277	FRMD7	protein-coding	FERM domain containing 7
chr2	202888501	202889400	900	28.40;28.59;40.92	83.07;85.70;89.22	32.63	86	-1.4	2.84094e-12	8.35764e-10	-10359	NM_003507	FZD7	protein-coding	frizzled family receptor 7
chrX	133046941	133047960	1020	31.55;32.40;28.94	99.69;68.17;76.47	30.96	81.44	-1.4	1.35878e-08	6.16007e-08	72222	NM_001164617	GPC3	protein-coding	glypican 3
chr4	185363041	185364120	1080	30.50;43.83;35.93	127.72;76.94;86.28	36.75	96.98	-1.4	7.33718e-08	3.11655e-07	32145	NM_002199	IRF2	protein-coding	interferon regulatory factor 2
chr21	46338241	46339800	1560	103.07;128.64;130.74	341.63;323.34;293.15	120.82	319.37	-1.4	3.81997e-11	1.89838e-09	-1929	NR_038315	ITGB2-AS1	ncRNA	ITGB2 antisense RNA 1
chr12	5152141	5153880	1740	146.19;148.65;163.68	427.82;420.73;362.77	152.84	403.77	-1.4	4.15582e-11	1.96854e-09	-74	NM_002234	KCNA5	protein-coding	potassium voltage-gated channel, shaker-related subfamily, member 5
chr19	12995221	12997620	2400	546.91;586.99;561.90	1583.55;1385.88;1519.69	565.27	1496.37	-1.4	3.11237e-10	3.82006e-09	1596	NM_006563	KLF1	protein-coding	Kruppel-like factor 1 (erythroid)
chr2	239035801	239036580	780	30.50;25.73;27.95	65.42;74.99;81.38	28.06	73.93	-1.4	9.81911e-12	1.30531e-09	-11172	NM_198582	KLHL30	protein-coding	kelch-like family member 30
chr13	54700261	54707880	7620	2222.35;2459.47;2786.55	7383.99;5992.51;6302.32	2489.46	6559.61	-1.4	6.12247e-09	2.88143e-08	2935	NR_108063	LINC00458	ncRNA	long intergenic non-protein coding RNA 458
chr7	97739281	97740420	1140	56.79;49.55;42.92	179.64;112.00;102.95	49.75	131.53	-1.4	1.69556e-07	6.94725e-07	3654	NM_014916	LMTK2	protein-coding	lemur tyrosine kinase 2
chr5	3122881	3123900	1020	41.02;43.83;31.94	140.18;83.76;84.32	38.93	102.75	-1.4	1.26081e-07	5.23386e-07	-54558	NR_104617	LOC102467074	ncRNA	uncharacterized LOC102467074
chr5	135071101	135073560	2460	254.52;262.05;284.44	871.21;534.68;704.94	267.01	703.61	-1.4	4.09e-07	1.61437e-06	-82707	NR_027127	LOC340074	ncRNA	uncharacterized LOC340074
chr8	20315941	20316960	1020	29.45;42.88;35.93	99.69;75.97;109.81	36.09	95.15	-1.4	9.13289e-09	4.2067e-08	183167	NR_047509	LZTS1-AS1	ncRNA	LZTS1 antisense RNA 1
chr4	88785841	88787640	1800	133.57;131.50;166.67	467.28;359.38;314.72	143.92	380.46	-1.4	9.39875e-08	3.95237e-07	32620	NM_001184697	MEPE	protein-coding	matrix extracellular phosphoglycoprotein
chr16	57808621	57809820	1200	36.81;49.55;66.87	123.57;136.35;143.15	51.08	134.35	-1.4	4.34684e-12	9.587e-10	-2957	NR_106830	MIR6772	ncRNA	microRNA mir-6772
chr7	91538341	91539300	960	35.76;39.07;27.95	76.84;103.24;91.18	34.26	90.42	-1.4	1.44204e-09	8.93279e-09	-28805	NM_006980	MTERF	protein-coding	mitochondrial transcription termination factor
chr1	201583081	201584280	1200	52.59;76.23;53.89	158.87;145.11;179.42	60.91	161.14	-1.4	4.72062e-11	2.03647e-09	-33769	NM_020443	NAV1	protein-coding	neuron navigator 1
chr5	59109361	59110380	1020	28.40;28.59;23.95	84.11;68.17;61.77	26.98	71.35	-1.4	3.23146e-09	1.62921e-08	-45433	NM_001197218	PDE4D	protein-coding	phosphodiesterase 4D, cAMP-specific
chr7	11232061	11234040	1980	115.69;95.29;139.73	341.63;261.01;324.53	116.9	309.06	-1.4	3.12599e-09	1.58606e-08	219552	NR_033435	PHF14	protein-coding	PHD finger protein 14
chr18	60425641	60428340	2700	95.71;127.69;128.75	360.32;278.54;290.21	117.38	309.69	-1.4	5.17334e-09	2.4636e-08	44319	NM_194449	PHLPP1	protein-coding	PH domain and leucine rich repeat protein phosphatase 1
chr9	19129681	19130940	1260	49.43;46.69;43.91	153.68;100.31;116.67	46.68	123.56	-1.4	3.50506e-08	1.53412e-07	-2707	NM_001122	PLIN2	protein-coding	perilipin 2
chr22	50730841	50732580	1740	160.92;150.56;187.63	499.47;412.94;401.98	166.37	438.13	-1.4	1.29201e-09	8.30199e-09	14290	NM_012401	PLXNB2	protein-coding	plexin B2
chr15	24721981	24723660	1680	119.90;94.34;99.80	268.94;294.12;263.74	104.68	275.6	-1.4	2.06898e-11	1.53814e-09	-80483	NR_026646	PWRN1	ncRNA	Prader-Willi region non-protein coding RNA 1
chr16	13163941	13164840	900	31.55;25.73;30.94	79.96;65.25;88.24	29.41	77.82	-1.4	1.35477e-09	8.5735e-09	168914	NM_001145204	SHISA9	protein-coding	shisa family member 9
chrX	128470381	128472120	1740	224.02;205.83;176.65	588.77;511.31;505.91	202.17	535.33	-1.4	5.76213e-11	2.16223e-09	186231	NM_001282874	SMARCA1	protein-coding	SWI/SNF related, matrix associated, actin dependent regulator of chromatin, subfamily a, member 1
chr1	28260961	28262760	1800	270.30;249.66;243.52	690.53;666.16;664.74	254.5	673.81	-1.4	8.14609e-11	2.35608e-09	357	NM_001009568	SMPDL3B	protein-coding	sphingomyelin phosphodiesterase, acid-like 3B
chr18	23813221	23814360	1140	47.33;55.27;41.92	161.99;88.63;130.40	48.17	127	-1.4	1.19074e-07	4.95361e-07	7382	NM_005640	TAF4B	protein-coding	TAF4b RNA polymerase II, TATA box binding protein (TBP)-associated factor, 105kDa
chr8	49049041	49050120	1080	32.60;31.45;30.94	113.18;63.30;73.53	31.66	83.34	-1.4	9.31351e-08	3.91755e-07	128586	NM_003350	UBE2V2	protein-coding	ubiquitin-conjugating enzyme E2 variant 2
chr4	165271081	165272880	1800	216.66;233.46;178.65	543.08;553.18;547.09	209.59	547.78	-1.39	5.72213e-11	2.15549e-09	32426	NM_001166373	MARCH1	protein-coding	membrane-associated ring finger (C3HC4) 1, E3 ubiquitin protein ligase
chr15	35086861	35088540	1680	189.32;147.70;121.76	399.78;403.20;401.00	152.93	401.33	-1.39	3.89616e-11	1.9134e-09	226	NM_005159	ACTC1	protein-coding	actin, alpha, cardiac muscle 1
chr1	50399881	50401800	1920	332.35;261.10;335.34	842.13;787.90;803.97	309.6	811.33	-1.39	9.74566e-11	2.50411e-09	88785	NM_032785	AGBL4	protein-coding	ATP/GTP binding protein-like 4
chr1	64819201	64824060	4860	574.26;695.63;656.72	1913.75;1472.56;1654.01	642.2	1680.11	-1.39	1.04082e-08	4.76952e-08	-114845	NM_020925	CACHD1	protein-coding	cache domain containing 1
chr17	80131081	80134140	3060	327.09;342.10;359.30	968.82;907.69;810.83	342.83	895.78	-1.39	1.47026e-10	2.78804e-09	38078	NM_198082	CCDC57	protein-coding	coiled-coil domain containing 57
chr1	110374861	110377860	3000	244.01;263.96;315.38	842.13;661.29;649.06	274.45	717.49	-1.39	1.99336e-08	8.91227e-08	-69717	NM_024526	EPS8L3	protein-coding	EPS8-like 3
chr1	32713501	32715000	1500	93.61;106.73;97.81	325.02;231.79;222.56	99.38	259.79	-1.39	9.28442e-08	3.9059e-07	1433	NM_032648	FAM167B	protein-coding	family with sequence similarity 167, member B
chr4	126278941	126279960	1020	35.76;30.49;38.92	121.49;75.97;77.46	35.06	91.64	-1.39	7.23568e-08	3.07517e-07	41884	NM_024582	FAT4	protein-coding	FAT atypical cadherin 4
chr12	32606221	32608140	1920	141.99;79.09;81.84	253.37;258.09;281.39	100.97	264.28	-1.39	1.60416e-11	1.50812e-09	-47860	NM_139241	FGD4	protein-coding	FYVE, RhoGEF and PH domain containing 4
chr16	214561	216660	2100	202.99;202.02;198.61	528.54;496.70;556.89	201.21	527.38	-1.39	3.94044e-11	1.92372e-09	-362	NM_001003938	HBM	protein-coding	hemoglobin, mu
chr16	1970281	1971240	960	35.76;24.78;38.92	89.30;74.99;97.06	33.15	87.12	-1.39	2.93748e-10	3.73177e-09	-2530	NM_001009606	HS3ST6	protein-coding	heparan sulfate (glucosamine) 3-O-sulfotransferase 6
chr10	134385541	134386620	1080	38.91;53.36;36.93	150.57;82.78;105.89	43.07	113.08	-1.39	1.26816e-07	5.26344e-07	34728	NM_005539	INPP5A	protein-coding	inositol polyphosphate-5-phosphatase, 40kDa
chr4	129751741	129752340	600	15.78;13.34;33.93	61.27;54.54;49.02	21.02	54.94	-1.39	6.97565e-08	2.96881e-07	19042	NM_001287443	JADE1	protein-coding	jade family PHD finger 1
chr9	707881	709020	1140	48.38;29.54;48.90	121.49;96.42;114.71	42.28	110.87	-1.39	8.70753e-11	2.38653e-09	1645	NM_153186	KANK1	protein-coding	KN motif and ankyrin repeat domains 1
chr19	51567421	51569340	1920	212.45;210.59;243.52	643.80;531.76;566.70	222.19	580.75	-1.39	1.37565e-10	2.73794e-09	-14	NM_015596	KLK13	protein-coding	kallikrein-related peptidase 13
chr1	155139541	155140980	1440	134.62;142.94;132.74	384.20;296.07;394.14	136.77	358.14	-1.39	9.43937e-09	4.34236e-08	5543	NM_173852	KRTCAP2	protein-coding	keratinocyte associated protein 2
chr8	98794981	98796420	1440	46.28;80.04;60.88	204.56;139.27;147.07	62.4	163.63	-1.39	4.16184e-08	1.80905e-07	7892	NM_018407	LAPTM4B	protein-coding	lysosomal protein transmembrane 4 beta
chr14	46485481	46486740	1260	39.97;45.74;52.90	126.68;114.92;122.56	46.2	121.39	-1.39	6.41705e-12	1.0588e-09	-47251	NR_102701	LINC00871	ncRNA	long intergenic non-protein coding RNA 871
chr20	25989781	25992000	2220	592.14;696.58;691.65	1694.65;1776.42;1712.84	660.12	1727.97	-1.39	3.55206e-10	3.84388e-09	456	NR_004846	LOC100134868	ncRNA	uncharacterized LOC100134868
chr8	144508801	144512460	3660	371.27;481.22;424.17	1163.00;1089.81;1094.18	425.55	1115.66	-1.39	1.55667e-10	2.86431e-09	1971	NM_201589	MAFA	protein-coding	v-maf avian musculoaponeurotic fibrosarcoma oncogene homolog A
chr9	103399801	103401000	1200	50.48;54.32;54.89	129.80;131.48;157.85	53.23	139.71	-1.39	7.95867e-11	2.35608e-09	60040	NM_001018116	MURC	protein-coding	muscle-related coiled-coil protein
chr9	91146601	91147920	1320	71.52;83.86;90.82	253.37;186.99;202.95	82.07	214.44	-1.39	1.29563e-08	5.88395e-08	-2755	NM_145283	NXNL2	protein-coding	nucleoredoxin-like 2
chr6	43056481	43059300	2820	180.90;180.10;181.64	534.77;387.62;501.01	180.88	474.47	-1.39	2.8913e-08	1.27486e-07	13339	NM_001270398	PTK7	protein-coding	protein tyrosine kinase 7
chr15	74500081	74502720	2640	211.40;218.22;254.50	614.73;586.30;587.29	228.04	596.1	-1.39	7.14209e-11	2.35608e-09	-30	NM_001142617	STRA6	protein-coding	stimulated by retinoic acid 6
chr3	63241441	63242400	960	34.71;34.30;18.96	93.46;69.15;67.65	29.33	76.75	-1.39	2.45146e-08	1.08693e-07	-21993	NM_001130003	SYNPR	protein-coding	synaptoporin
chr4	189027781	189031800	4020	822.47;884.30;895.25	2433.99;2113.40;2264.83	867.34	2270.74	-1.39	6.17314e-10	5.11763e-09	-3383	NM_173553	TRIML2	protein-coding	tripartite motif family-like 2
chr2	85803781	85807800	4020	804.59;782.34;853.33	2325.99;1968.29;2109.92	813.42	2134.73	-1.39	7.93606e-10	6.0555e-09	1177	NM_003761	VAMP8	protein-coding	vesicle-associated membrane protein 8
chr1	147038941	147040560	1620	103.07;91.48;114.78	308.40;251.27;248.05	103.11	269.24	-1.38	1.13305e-09	7.61009e-09	26480	NM_004326	BCL9	protein-coding	B-cell CLL/lymphoma 9
chr15	40846321	40846920	600	13.67;20.96;27.95	62.30;51.62;49.02	20.86	54.31	-1.38	6.13529e-09	2.8871e-08	10635	NM_001289132	C15orf57	protein-coding	chromosome 15 open reading frame 57
chr19	3463501	3465660	2160	216.66;224.89;245.52	680.15;563.90;538.27	229.02	594.1	-1.38	2.98456e-09	1.52997e-08	15959	NM_001136503	C19orf77	protein-coding	chromosome 19 open reading frame 77
chr15	43056001	43057320	1320	71.52;58.13;55.89	154.72;161.67;166.68	61.85	161.02	-1.38	7.30634e-12	1.11247e-09	-27244	NM_138477	CDAN1	protein-coding	codanin 1
chr5	38103901	38104800	900	26.29;28.59;33.93	88.26;70.12;73.53	29.6	77.31	-1.38	2.21029e-10	3.18118e-09	-154160	NM_001205301	EGFLAM	protein-coding	EGF-like, fibronectin type III and laminin G domains
chr11	125405941	125407560	1620	98.86;78.14;119.77	279.33;224.00;270.60	98.92	257.98	-1.38	2.87131e-10	3.66426e-09	-32547	NM_004879	EI24	protein-coding	etoposide induced 2.4
chrX	93747421	93748440	1020	37.86;45.74;23.95	97.61;97.39;85.30	35.85	93.43	-1.38	2.38665e-12	7.93602e-10	818919	NM_001171111	FAM133A	protein-coding	family with sequence similarity 133, member A
chrX	36968761	36969720	960	27.35;33.35;33.93	109.03;69.15;68.63	31.54	82.27	-1.38	6.33151e-08	2.70522e-07	-57191	NM_001013736	FAM47C	protein-coding	family with sequence similarity 47, member C
chr2	177036061	177037380	1320	61.00;76.23;76.85	209.75;163.62;185.30	71.36	186.23	-1.38	5.69755e-10	4.91613e-09	7916	NM_006898	HOXD3	protein-coding	homeobox D3
chr21	46346881	46348380	1500	72.57;78.14;93.82	257.52;194.78;185.30	81.51	212.54	-1.38	2.8736e-08	1.2674e-07	1122	NM_001127491	ITGB2	protein-coding	integrin, beta 2 (complement component 3 receptor 3 and 4 subunit)
chr1	211571041	211574760	3720	377.58;420.23;424.17	1246.07;960.28;973.58	407.33	1059.98	-1.38	3.47267e-08	1.52065e-07	16804	NR_026761	LINC00467	ncRNA	long intergenic non-protein coding RNA 467
chr19	1825801	1827900	2100	179.85;196.30;302.41	629.26;520.07;613.76	226.19	587.7	-1.38	7.19065e-11	2.35608e-09	4763	NR_034114	LOC100288123	ncRNA	uncharacterized LOC100288123
chr6	157190641	157191960	1320	62.05;75.28;94.81	201.45;201.60;200.01	77.38	201.02	-1.38	1.19761e-11	1.37458e-09	-90436	NR_039676	MIR4466	ncRNA	microRNA 4466
chr22	28587121	28587900	780	27.35;30.49;24.95	85.15;57.46;72.55	27.6	71.72	-1.38	1.07971e-08	4.93988e-08	-268346	NR_106713	MIR5739	ncRNA	microRNA mir-5739
chr2	184318441	184319460	1020	25.24;29.54;35.93	79.96;70.12;85.30	30.24	78.46	-1.38	3.63638e-12	9.01984e-10	329868	NM_001287585	NUP35	protein-coding	nucleoporin 35kDa
chr1	102311941	102312960	1020	30.50;31.45;35.93	88.26;80.84;86.28	32.63	85.13	-1.38	2.67496e-12	8.28597e-10	185	NR_110212	OLFM3	protein-coding	olfactomedin 3
chr7	75240481	75241500	1020	37.86;37.16;40.92	111.11;73.04;118.63	38.65	100.93	-1.38	4.25202e-08	1.84668e-07	-83538	NR_028059	PMS2P3	pseudo	postmeiotic segregation increased 2 pseudogene 3
chr1	24789961	24791460	1500	67.31;84.81;102.80	228.45;229.84;206.87	84.97	221.72	-1.38	1.84964e-11	1.50812e-09	-38130	NM_001251984	RCAN3	protein-coding	RCAN family member 3
chr1	35675641	35676780	1140	39.97;36.21;44.91	114.22;102.26;98.04	40.36	104.84	-1.38	2.91066e-12	8.4162e-10	-17468	NM_005066	SFPQ	protein-coding	splicing factor proline/glutamine-rich
chrX	492001	493020	1020	46.28;37.16;37.93	96.57;123.69;95.10	40.46	105.12	-1.38	2.76179e-09	1.43726e-08	-92568	NM_006883	SHOX	protein-coding	short stature homeobox
chrX	941761	943500	1740	122.00;140.08;150.71	408.09;291.20;372.57	137.6	357.29	-1.38	2.88827e-08	1.27357e-07	357552	NM_000451	SHOX	protein-coding	short stature homeobox
chr7	21293581	21295080	1500	76.78;82.90;73.86	234.68;197.71;174.52	77.85	202.3	-1.38	6.43918e-09	3.0229e-08	-173358	NM_003112	SP4	protein-coding	Sp4 transcription factor
chr4	167636041	167643780	7740	2431.65;2396.57;2773.58	7054.82;6371.36;6378.79	2533.93	6601.66	-1.38	2.28901e-09	1.2382e-08	515666	NM_001204353	SPOCK3	protein-coding	sparc/osteonectin, cwcv and kazal-like domains proteoglycan (testican) 3
chr2	95539681	95540700	1020	50.48;40.02;42.92	120.45;100.31;127.46	44.47	116.07	-1.38	2.43365e-10	3.2696e-09	3013	NM_001286559	TEKT4	protein-coding	tektin 4
chr1	116191141	116193780	2640	100.97;151.51;169.67	439.24;333.08;328.45	140.72	366.92	-1.38	2.94449e-08	1.2974e-07	7211	NM_001172412	VANGL1	protein-coding	VANGL planar cell polarity protein 1
chr17	79450621	79451460	840	45.23;62.89;36.93	167.18;123.69;83.34	48.35	124.74	-1.37	1.77013e-07	7.23864e-07	28851	NR_037688	ACTG1	protein-coding	actin, gamma 1
chr3	129777541	129780540	3000	394.41;513.62;456.11	1468.28;976.84;1070.65	454.71	1171.92	-1.37	3.90954e-07	1.54613e-06	-21633	NM_001136152	ALG1L2	protein-coding	ALG1, chitobiosyldiphosphodolichol beta-mannosyltransferase-like 2
chr10	52021861	52023300	1440	94.66;87.67;101.80	271.02;235.69;228.44	94.71	245.05	-1.37	2.41148e-11	1.62281e-09	-14211	NM_019893	ASAH2	protein-coding	N-acylsphingosine amidohydrolase (non-lysosomal ceramidase) 2
chr4	130016701	130018260	1560	174.59;157.23;219.57	487.01;503.51;436.30	183.8	475.61	-1.37	6.02411e-11	2.20419e-09	199	NM_001099783	C4orf33	protein-coding	chromosome 4 open reading frame 33
chr9	215641	216240	600	17.88;27.63;27.95	83.07;53.57;52.94	24.49	63.19	-1.37	5.28372e-08	2.27638e-07	-48	NM_152569	C9orf66	protein-coding	chromosome 9 open reading frame 66
chr3	32442361	32444040	1680	138.83;167.71;121.76	424.70;359.38;326.49	142.77	370.19	-1.37	3.07473e-09	1.56613e-08	10038	NM_181472	CMTM7	protein-coding	CKLF-like MARVEL transmembrane domain containing 7
chr14	93869281	93870120	840	26.29;26.68;32.94	95.53;68.17;57.85	28.64	73.85	-1.37	4.24833e-08	1.84515e-07	56164	NM_182971	COX8C	protein-coding	cytochrome c oxidase subunit VIIIC
chr22	27009421	27010980	1560	64.16;56.22;63.88	178.60;154.85;141.18	61.42	158.21	-1.37	2.40913e-10	3.25216e-09	3790	NM_001887	CRYBB1	protein-coding	crystallin, beta B1
chr10	126839581	126842400	2820	191.42;202.02;226.56	613.69;471.38;521.60	206.66	535.55	-1.37	4.32557e-09	2.09284e-08	8112	NM_001329	CTBP2	protein-coding	C-terminal binding protein 2
chr15	100522801	100523580	780	28.40;67.66;47.91	146.41;115.90;109.81	47.99	124.04	-1.37	1.29281e-06	4.91385e-06	-176059	NR_003260	DNM1P46	pseudo	DNM1 pseudogene 46
chr4	9692101	9692820	720	69.42;43.83;41.92	156.80;130.50;112.75	51.72	133.35	-1.37	7.86114e-09	3.64705e-08	-90797	NM_000798	DRD5	protein-coding	dopamine receptor D5
chr8	29731921	29732820	900	21.04;40.02;29.94	91.38;75.97;67.65	30.33	78.33	-1.37	1.40629e-08	6.36388e-08	-46658	NR_024473	FAM183CP	ncRNA	family with sequence similarity 183, member C, pseudogene
chr9	45355321	45357660	2340	364.96;373.54;371.27	921.05;982.68;967.70	369.92	957.15	-1.37	1.34431e-10	2.7363e-09	366255	NR_027421	FAM27C	ncRNA	family with sequence similarity 27, member C
chr12	31538281	31540260	1980	98.86;94.34;131.74	293.86;262.96;281.39	108.32	279.4	-1.37	1.98692e-11	1.52286e-09	-60112	NM_001135812	FAM60A	protein-coding	family with sequence similarity 60, member A
chr1	149361421	149362380	960	53.64;31.45;33.93	93.46;111.03;102.95	39.67	102.48	-1.37	2.08817e-12	7.67962e-10	-7393	NR_027484	FCGR1C	pseudo	Fc fragment of IgG, high affinity Ic, receptor (CD64), pseudogene
chr9	69197281	69198360	1080	50.48;48.60;36.93	127.72;97.39;125.50	45.34	116.87	-1.37	2.80193e-09	1.45418e-08	4383	NM_001085476	FOXD4L6	protein-coding	forkhead box D4-like 6
chr1	37236001	37237140	1140	41.02;40.02;35.93	110.07;94.47;97.06	38.99	100.53	-1.37	2.91832e-12	8.4162e-10	263273	NM_000831	GRIK3	protein-coding	glutamate receptor, ionotropic, kainate 3
chr5	153900241	153901860	1620	92.55;117.21;120.76	303.21;278.54;275.51	110.18	285.75	-1.37	2.79924e-11	1.70195e-09	-43227	NM_004821	HAND1	protein-coding	heart and neural crest derivatives expressed 1
chrX	150137581	150138480	900	33.66;17.15;38.92	72.69;78.89;80.40	29.91	77.32	-1.37	1.64912e-10	2.97505e-09	-13732	NM_005342	HMGB3	protein-coding	high mobility group box 3
chr6	30736501	30737340	840	41.02;36.21;51.90	147.45;89.60;97.06	43.04	111.37	-1.37	9.81122e-08	4.11813e-07	-24594	NM_003897	IER3	protein-coding	immediate early response 3
chr16	88700221	88702200	1980	391.25;425.00;359.30	1017.62;1057.67;966.72	391.85	1014.01	-1.37	1.49936e-10	2.81265e-09	-3790	NM_013278	IL17C	protein-coding	interleukin 17C
chr5	75722881	75723540	660	25.24;21.92;19.96	74.76;45.77;52.94	22.37	57.83	-1.37	6.40626e-08	2.7357e-07	24131	NM_006633	IQGAP2	protein-coding	IQ motif containing GTPase activating protein 2
chr19	46379221	46380720	1500	92.55;150.56;114.78	322.94;265.88;336.29	119.3	308.37	-1.37	4.63096e-10	4.49008e-09	9405	NM_015649	IRF2BP1	protein-coding	interferon regulatory factor 2 binding protein 1
chr21	35056381	35058600	2220	108.33;102.91;85.83	326.05;223.03;220.60	99.03	256.56	-1.37	1.18087e-07	4.91456e-07	42707	NM_003024	ITSN1	protein-coding	intersectin 1 (SH3 domain protein)
chr4	16919641	16921860	2220	258.73;220.12;282.45	677.03;650.58;645.13	253.77	657.58	-1.37	9.14573e-11	2.4273e-09	-20327	NM_001130834	LDB2	protein-coding	LIM domain binding 2
chrX	68482801	68484180	1380	86.24;76.23;92.82	218.06;219.13;220.60	85.1	219.26	-1.37	1.89511e-11	1.50812e-09	84091	NR_103715	LINC00269	ncRNA	long intergenic non-protein coding RNA 269
chr7	83057761	83059380	1620	91.50;78.14;79.84	224.29;208.42;212.76	83.16	215.16	-1.37	1.85665e-11	1.50812e-09	188166	NR_107016	MIR7976	ncRNA	microRNA mir-7976
chr6	142336201	142338660	2460	108.33;132.45;143.72	423.66;261.98;307.86	128.17	331.17	-1.37	2.01078e-07	8.17727e-07	72505	NM_002511	NMBR	protein-coding	neuromedin B receptor
chr19	36336001	36337680	1680	244.01;173.43;201.61	596.04;423.65;583.37	206.35	534.35	-1.37	6.57047e-08	2.80273e-07	6054	NM_004646	NPHS1	protein-coding	nephrosis 1, congenital, Finnish type (nephrin)
chr11	4725241	4726500	1260	48.38;43.83;48.90	145.37;115.90;103.93	47.04	121.73	-1.37	1.1502e-08	5.24764e-08	-6795	NM_030774	OR51E2	protein-coding	olfactory receptor, family 51, subfamily E, member 2
chr6	37109581	37110840	1260	79.93;61.94;94.81	206.64;206.47;197.07	78.9	203.39	-1.37	1.32819e-11	1.45186e-09	-27711	NM_002648	PIM1	protein-coding	pim-1 oncogene
chr18	8621701	8622780	1080	57.85;52.41;49.90	169.26;98.37;146.09	53.39	137.9	-1.37	9.14526e-08	3.85125e-07	12798	NM_001025300	RAB12	protein-coding	RAB12, member RAS oncogene family
chr17	17614021	17615820	1800	77.83;89.57;83.84	224.29;196.73;228.44	83.75	216.49	-1.37	2.05091e-11	1.53814e-09	30134	NM_030665	RAI1	protein-coding	retinoic acid induced 1
chr14	39485761	39487740	1980	253.47;343.05;295.42	794.37;785.95;730.43	297.31	770.25	-1.37	7.44379e-11	2.35608e-09	85686	NM_006364	SEC23A	protein-coding	Sec23 homolog A (S. cerevisiae)
chr17	37800481	37802100	1620	98.86;121.97;126.75	345.78;245.43;308.84	115.86	300.02	-1.37	2.21239e-08	9.84848e-08	7958	NM_006804	STARD3	protein-coding	StAR-related lipid transfer (START) domain containing 3
chr20	55434301	55435620	1320	61.00;57.17;50.90	143.30;138.30;154.91	56.36	145.5	-1.37	8.37947e-12	1.20683e-09	230603	NM_003222	TFAP2C	protein-coding	transcription factor AP-2 gamma (activating enhancer binding protein 2 gamma)
chr17	7757161	7759680	2520	739.38;647.98;770.49	1988.52;1757.92;1811.87	719.28	1852.77	-1.37	3.03532e-10	3.82006e-09	37	NM_203411	TMEM88	protein-coding	transmembrane protein 88
chr19	55656841	55659300	2460	599.50;617.49;641.75	1570.05;1549.50;1677.55	619.58	1599.03	-1.37	2.75773e-10	3.56397e-09	2535	NM_001126132	TNNT1	protein-coding	troponin T type 1 (skeletal, slow)
chr3	147142381	147143040	660	30.50;67.66;29.94	106.95;100.31;123.54	42.7	110.27	-1.37	5.19684e-08	2.24067e-07	15530	NM_003412	ZIC1	protein-coding	Zic family member 1
chr17	48697981	48699300	1320	61.00;65.75;70.86	207.68;148.04;150.01	65.87	168.57	-1.36	3.81097e-08	1.66264e-07	-13577	NM_001144070	ABCC3	protein-coding	ATP-binding cassette, sub-family C (CFTR/MRP), member 3
chr4	3746821	3748140	1320	56.79;52.41;48.90	150.57;131.48;122.56	52.7	134.87	-1.36	4.4638e-11	2.02946e-09	-20815	NM_000683	ADRA2C	protein-coding	adrenoceptor alpha 2C
chr11	69829861	69833100	3240	545.86;646.07;603.82	1578.35;1503.73;1531.46	598.58	1537.85	-1.36	2.28426e-10	3.18435e-09	89973	NR_103835	ANO1-AS2	ncRNA	ANO1 antisense RNA 2 (head to head)
chr16	14729401	14731020	1620	69.42;71.47;59.88	212.87;147.06;154.91	66.92	171.61	-1.36	4.9151e-08	2.12304e-07	3543	NM_016561	BFAR	protein-coding	bifunctional apoptosis regulator
chr19	1468561	1471740	3180	277.66;308.74;288.44	789.18;688.56;761.81	291.61	746.51	-1.36	1.23378e-10	2.7363e-09	9077	NM_152482	C19orf25	protein-coding	chromosome 19 open reading frame 25
chr7	3082141	3084360	2220	360.75;503.14;469.08	1255.41;1046.96;1128.49	444.32	1143.62	-1.36	1.92647e-10	3.18118e-09	328	NM_032415	CARD11	protein-coding	caspase recruitment domain family, member 11
chrX	150070741	150072960	2220	220.87;186.77;263.48	677.03;488.91;561.80	223.71	575.91	-1.36	3.4634e-08	1.51671e-07	-4562	NM_134446	CD99L2	protein-coding	CD99 molecule-like 2
chrX	150102841	150103620	780	21.04;30.49;33.93	83.07;54.54;82.36	28.49	73.32	-1.36	2.11551e-08	9.43666e-08	-35942	NM_134446	CD99L2	protein-coding	CD99 molecule-like 2
chr18	35133601	35134800	1200	58.90;30.49;51.90	131.88;118.82;110.79	47.1	120.49	-1.36	4.26564e-12	9.52254e-10	11799	NM_001025089	CELF4	protein-coding	CUGBP, Elav-like family member 4
chr10	125754121	125755920	1800	153.56;178.19;145.72	504.66;336.98;383.35	159.16	408.33	-1.36	1.33502e-07	5.52787e-07	96919	NM_014863	CHST15	protein-coding	carbohydrate (N-acetylgalactosamine 4-sulfate 6-O) sulfotransferase 15
chrX	100067701	100068360	660	18.93;22.87;19.96	62.30;47.72;48.04	20.59	52.69	-1.36	2.07393e-08	9.25671e-08	-7317	NM_001325	CSTF2	protein-coding	cleavage stimulation factor, 3' pre-RNA, subunit 2, 64kDa
chr1	224362861	224363940	1080	45.23;39.07;37.93	118.38;101.29;94.12	40.74	104.6	-1.36	1.93637e-10	3.18118e-09	-7509	NM_003676	DEGS1	protein-coding	delta(4)-desaturase, sphingolipid 1
chr1	69585361	69586680	1320	85.19;66.70;94.81	206.64;204.52;223.54	82.24	211.57	-1.36	1.57183e-11	1.50812e-09	-623117	NM_001114120	DEPDC1	protein-coding	DEP domain containing 1
chr15	53001301	53002500	1200	63.11;66.70;59.88	167.18;171.41;148.05	63.23	162.21	-1.36	8.89932e-12	1.24348e-09	-31070	NM_019600	FAM214A	protein-coding	family with sequence similarity 214, member A
chr5	108259741	108261660	1920	324.99;259.19;322.37	707.14;840.49;776.51	302.18	774.72	-1.36	9.1942e-11	2.4322e-09	177178	NM_005246	FER	protein-coding	fer (fps/fes related) tyrosine kinase
chr8	145697461	145702080	4620	1234.76;1280.71;1298.46	3307.27;3257.75;3247.24	1271.31	3270.76	-1.36	7.6028e-10	5.93002e-09	1947	NM_003923	FOXH1	protein-coding	forkhead box H1
chr8	97165081	97168020	2940	298.70;286.83;284.44	798.52;709.01;724.55	289.99	744.03	-1.36	1.1317e-10	2.7363e-09	6469	NM_001001557	GDF6	protein-coding	growth differentiation factor 6
chr4	174414841	174416040	1200	74.67;68.61;48.90	163.03;180.17;150.99	64.06	164.73	-1.36	1.18861e-11	1.37402e-09	35937	NM_021973	HAND2	protein-coding	heart and neural crest derivatives expressed 2
chr19	1070101	1072740	2640	679.43;717.54;822.39	1909.60;1791.03;2006.98	739.79	1902.54	-1.36	2.77702e-10	3.58049e-09	201	NM_001282335	HMHA1	protein-coding	histocompatibility (minor) HA-1
chr4	8858281	8860560	2280	241.90;262.05;265.48	702.99;632.07;635.33	256.48	656.8	-1.36	7.59706e-11	2.35608e-09	14122	NM_018942	HMX1	protein-coding	H6 family homeobox 1
chr17	36101281	36106500	5220	1316.79;1691.42;1308.44	4176.41;3286.97;3646.28	1438.88	3703.22	-1.36	3.08586e-09	1.57059e-08	1205	NM_000458	HNF1B	protein-coding	HNF1 homeobox B
chr1	59542741	59544300	1560	75.73;90.53;79.84	246.10;207.44;178.44	82.03	210.66	-1.36	1.34494e-08	6.09974e-08	68958	NR_027120	HSD52	ncRNA	uncharacterized LOC729467
chr1	67813141	67814100	960	25.24;40.98;32.94	117.34;71.10;65.69	33.05	84.71	-1.36	1.21984e-07	5.07018e-07	40574	NM_001258215	IL12RB2	protein-coding	interleukin 12 receptor, beta 2
chr20	49837681	49839060	1380	53.64;81.00;68.87	185.87;161.67;176.48	67.83	174.67	-1.36	1.06584e-11	1.32765e-09	-198696	NM_002237	KCNG1	protein-coding	potassium voltage-gated channel, subfamily G, member 1
chr14	101120641	101121660	1020	18.93;43.83;29.94	79.96;75.97;82.36	30.9	79.43	-1.36	4.2128e-10	4.16433e-09	-2454	NR_024096	LINC00523	ncRNA	long intergenic non-protein coding RNA 523
chr3	69285481	69286740	1260	82.04;41.93;45.91	153.68;116.87;165.70	56.62	145.42	-1.36	8.64801e-07	3.3206e-06	-114365	NM_198271	LMOD3	protein-coding	leiomodin 3 (fetal)
chr1	156892861	156894960	2100	415.44;378.31;475.07	1191.03;984.63;1083.39	422.94	1086.35	-1.36	1.82991e-10	3.18118e-09	3487	NM_144702	LRRC71	protein-coding	leucine rich repeat containing 71
chr16	89983741	89985660	1920	207.19;229.65;184.64	543.08;468.45;586.31	207.16	532.61	-1.36	3.9303e-10	3.9743e-09	414	NM_002386	MC1R	protein-coding	melanocortin 1 receptor (alpha melanocyte stimulating hormone receptor)
chr5	1709401	1710780	1380	113.59;81.95;88.83	233.64;263.93;232.37	94.79	243.31	-1.36	1.74073e-11	1.50812e-09	-1108	NR_036240	MIR4277	ncRNA	microRNA 4277
chr17	25431181	25432920	1740	453.30;448.82;441.14	1269.95;1082.02;1091.24	447.75	1147.74	-1.36	2.27631e-10	3.18323e-09	188971	NR_039748	MIR4522	ncRNA	microRNA 4522
chr12	116354341	116355660	1320	93.61;98.15;77.85	267.90;207.44;214.72	89.87	230.02	-1.36	4.46842e-09	2.15547e-08	231458	NR_030351	MIR620	ncRNA	microRNA 620
chr22	26331061	26332020	960	22.09;49.55;52.90	125.65;99.34;95.10	41.51	106.7	-1.36	1.14452e-06	4.36057e-06	193421	NM_032608	MYO18B	protein-coding	myosin XVIIIB
chr14	23951761	23952360	600	36.81;18.11;13.97	58.15;59.41;58.83	22.96	58.8	-1.36	5.61282e-08	2.41096e-07	13163	NM_001042635	NGDN	protein-coding	neuroguidin, EIF4E binding protein
chr12	52413841	52414980	1140	88.35;60.03;72.86	218.06;182.12;167.66	73.75	189.28	-1.36	2.39656e-09	1.28267e-08	-2205	NM_001202233	NR4A1	protein-coding	nuclear receptor subfamily 4, group A, member 1
chr1	174843001	174846720	3720	889.78;834.75;882.28	2120.39;2414.34;2165.81	868.94	2233.51	-1.36	6.13524e-10	5.10152e-09	205	NM_001035230	RABGAP1L	protein-coding	RAB GTPase activating protein 1-like
chr19	38908021	38909580	1560	161.97;135.31;188.63	461.05;342.82;441.20	161.97	415.02	-1.36	1.63076e-08	7.34099e-08	8144	NM_001146204	RASGRP4	protein-coding	RAS guanyl releasing protein 4
chr2	45028081	45031080	3000	401.77;447.87;415.19	1207.65;1036.25;1003.00	421.61	1082.3	-1.36	3.34533e-10	3.8379e-09	139065	NR_103785	SIX3-AS1	ncRNA	SIX3 antisense RNA 1
chr12	16265041	16266960	1920	132.52;120.07;74.85	299.06;251.27;292.17	109.15	280.83	-1.36	1.59216e-11	1.50812e-09	164618	NM_001170798	SLC15A5	protein-coding	solute carrier family 15, member 5
chr15	67458421	67459020	600	14.72;18.11;43.91	59.19;74.02;63.73	25.58	65.64	-1.36	6.60681e-07	2.56238e-06	228	NM_001145104	SMAD3	protein-coding	SMAD family member 3
chr19	1675501	1676640	1140	43.12;43.83;42.92	124.61;104.21;103.93	43.29	110.91	-1.36	3.31749e-11	1.79827e-09	-23743	NM_003200	TCF3	protein-coding	transcription factor 3
chr1	12139021	12140100	1080	29.45;40.02;52.90	121.49;92.52;100.99	40.79	105	-1.36	1.75055e-09	1.01854e-08	16127	NM_001281430	TNFRSF8	protein-coding	tumor necrosis factor receptor superfamily, member 8
chr21	44200681	44202600	1920	291.33;263.00;231.55	759.06;631.10;620.62	261.96	670.26	-1.36	1.09221e-09	7.41594e-09	97744	NM_001260477	WDR4	protein-coding	WD repeat domain 4
chr5	124042861	124043760	900	30.50;39.07;37.93	125.65;79.86;69.61	35.83	91.71	-1.36	1.23899e-07	5.1467e-07	37494	NM_020747	ZNF608	protein-coding	zinc finger protein 608
chr17	79484641	79487580	2940	482.75;608.91;603.82	1668.69;1274.86;1384.39	565.16	1442.65	-1.35	2.05589e-08	9.17942e-08	-6219	NM_001199954	ACTG1	protein-coding	actin, gamma 1
chr20	32898661	32901060	2400	263.99;292.54;261.49	778.79;605.78;694.16	272.67	692.91	-1.35	3.26553e-09	1.6433e-08	-253	NM_001161766	AHCY	protein-coding	adenosylhomocysteinase
chr17	56415721	56417520	1800	96.76;96.24;125.75	320.86;244.45;247.07	106.25	270.8	-1.35	1.37985e-08	6.25054e-08	2058	NR_038417	BZRAP1-AS1	ncRNA	BZRAP1 antisense RNA 1
chr1	27285541	27287760	2220	810.90;825.22;902.24	2282.38;2013.09;2155.02	846.12	2150.16	-1.35	4.04118e-10	4.04302e-09	250	NM_152365	C1orf172	protein-coding	chromosome 1 open reading frame 172
chr7	44348821	44350080	1260	90.45;76.23;58.88	215.99;164.59;196.09	75.19	192.22	-1.35	1.98124e-09	1.10999e-08	15779	NM_172079	CAMK2B	protein-coding	calcium/calmodulin-dependent protein kinase II beta
chr17	71355961	71358000	2040	144.09;131.50;94.81	392.51;293.15;258.84	123.47	314.83	-1.35	1.03251e-07	4.3243e-07	-48838	NM_012121	CDC42EP4	protein-coding	CDC42 effector protein (Rho GTPase binding) 4
chr1	6753661	6754860	1200	34.71;43.83;46.91	120.45;88.63;109.81	41.82	106.3	-1.35	3.45427e-09	1.72049e-08	7705	NM_018198	DNAJC11	protein-coding	DnaJ (Hsp40) homolog, subfamily C, member 11
chr1	184814221	184815360	1140	48.38;44.79;37.93	117.34;111.03;105.89	43.7	111.42	-1.35	5.27429e-12	1.0018e-09	-90750	NM_025191	EDEM3	protein-coding	ER degradation enhancer, mannosidase alpha-like 3
chr3	69058381	69059820	1440	47.33;59.08;55.89	173.41;116.87;123.54	54.1	137.94	-1.35	5.31729e-08	2.29023e-07	3944	NM_001278689	EOGT	protein-coding	EGF domain-specific O-linked N-acetylglucosamine (GlcNAc) transferase
chr3	90129901	90137040	7140	2249.69;2423.26;2939.25	7122.32;5974.98;6263.10	2537.4	6453.47	-1.35	5.01237e-09	2.39231e-08	976797	NM_182644	EPHA3	protein-coding	EPH receptor A3
chr7	31023001	31025640	2640	475.39;482.17;514.00	1296.95;1173.57;1271.64	490.52	1247.39	-1.35	1.91769e-10	3.18118e-09	20685	NM_000823	GHRHR	protein-coding	growth hormone releasing hormone receptor
chr2	224058241	224060160	1920	82.04;115.30;81.84	301.13;186.02;223.54	93.06	236.9	-1.35	1.25733e-07	5.21999e-07	142553	NM_080671	KCNE4	protein-coding	potassium voltage-gated channel, Isk-related family, member 4
chr11	75185941	75187020	1080	35.76;45.74;37.93	123.57;95.44;86.28	39.81	101.76	-1.35	1.53386e-08	6.92003e-08	-44807	NM_001039548	KLHL35	protein-coding	kelch-like family member 35
chr8	20365621	20366280	660	23.14;19.06;24.95	68.53;49.67;52.94	22.38	57.05	-1.35	2.69547e-08	1.1915e-07	232667	NR_047509	LZTS1-AS1	ncRNA	LZTS1 antisense RNA 1
chr7	23312641	23313660	1020	52.59;50.50;34.93	120.45;121.74;109.81	46.01	117.33	-1.35	6.34499e-12	1.0588e-09	-25789	NM_138446	MALSU1	protein-coding	mitochondrial assembly of ribosomal large subunit 1
chr22	41080021	41081700	1680	120.95;105.77;111.78	348.90;283.41;233.35	112.84	288.55	-1.35	6.29758e-08	2.69123e-07	5679	NM_005297	MCHR1	protein-coding	melanin-concentrating hormone receptor 1
chr9	97807081	97808100	1020	56.79;62.89;30.94	145.37;110.05;127.46	50.21	127.63	-1.35	1.5703e-08	7.07961e-08	-20041	NR_106729	MIR6081	ncRNA	microRNA mir-6081
chrX	17365861	17367000	1140	41.02;40.98;28.94	110.07;93.50;78.44	36.98	94	-1.35	5.79537e-09	2.73676e-08	-27112	NM_198270	NHS	protein-coding	Nance-Horan syndrome (congenital cataracts and dental anomalies)
chrX	51182821	51183420	600	24.19;25.73;10.98	56.07;55.51;43.14	20.3	51.58	-1.35	4.39544e-07	1.72971e-06	56338	NM_018159	NUDT11	protein-coding	nudix (nucleoside diphosphate linked moiety X)-type motif 11
chr8	103548541	103550040	1500	65.21;74.33;50.90	167.18;162.64;156.87	63.48	162.23	-1.35	8.72941e-12	1.23509e-09	-14557	NM_024410	ODF1	protein-coding	outer dense fiber of sperm tails 1
chr3	9029041	9030180	1140	39.97;48.60;57.89	129.80;122.71;119.61	48.82	124.04	-1.35	3.77295e-12	9.04872e-10	-24452	NM_020165	RAD18	protein-coding	RAD18 homolog (S. cerevisiae)
chr1	220036501	220038300	1800	104.12;123.88;143.72	311.52;326.26;306.88	123.91	314.89	-1.35	3.51752e-11	1.82329e-09	-9218	NR_002753	RNU5F-1	snRNA	RNA, U5F small nuclear 1
chr12	131714041	131715120	1080	39.97;42.88;30.94	113.18;77.91;99.03	37.93	96.71	-1.35	1.14131e-08	5.20918e-08	65025	NR_026670	RP11-638F5.1	ncRNA	uncharacterized LOC116437
chr10	30994201	30995280	1080	47.33;32.40;55.89	131.88;105.18;108.83	45.21	115.3	-1.35	3.73813e-10	3.87886e-09	13538	NR_036438	SVILP1	pseudo	supervillin pseudogene 1
chr2	729301	730020	720	38.91;21.92;34.93	98.65;70.12;74.51	31.92	81.09	-1.35	1.96287e-08	8.78015e-08	-52222	NM_152834	TMEM18	protein-coding	transmembrane protein 18
chr1	27822901	27823920	1020	63.11;31.45;63.88	192.10;98.37;112.75	52.81	134.41	-1.35	3.6176e-06	1.35578e-05	-6733	NM_001201404	WASF2	protein-coding	WAS protein family, member 2
chr7	70193821	70194660	840	24.19;34.30;28.94	82.03;84.73;55.89	29.15	74.22	-1.35	1.79922e-08	8.07156e-08	-403282	NM_022479	WBSCR17	protein-coding	Williams-Beuren syndrome chromosome region 17
chr16	87495421	87496020	600	15.78;29.54;25.95	74.76;43.83;62.75	23.76	60.45	-1.35	3.70685e-07	1.4686e-06	29739	NM_015144	ZCCHC14	protein-coding	zinc finger, CCHC domain containing 14
chr2	242479861	242481960	2100	197.73;233.46;209.59	563.85;525.91;528.46	213.59	539.41	-1.34	8.18828e-11	2.35608e-09	-17235	NM_032515	BOK	protein-coding	BCL2-related ovarian killer
chr9	96108241	96109140	900	28.40;29.54;31.94	72.69;71.10;84.32	29.96	76.03	-1.34	4.81082e-12	9.82134e-10	5	NM_001098808	C9orf129	protein-coding	chromosome 9 open reading frame 129
chr11	10372141	10373460	1320	54.69;77.19;74.85	194.18;174.33;154.91	68.91	174.47	-1.34	1.93134e-10	3.18118e-09	42941	NR_103765	CAND1.11	ncRNA	uncharacterized LOC100130460
chr12	75759361	75764700	5340	1769.04;2145.01;2233.63	5936.48;4928.99;4704.19	2049.23	5189.89	-1.34	9.90314e-09	4.54715e-08	22671	NM_001286548	CAPS2	protein-coding	calcyphosine 2
chr3	8783521	8784300	780	59.95;41.93;35.93	148.49;89.60;110.79	45.94	116.29	-1.34	7.06744e-08	3.00572e-07	8425	NM_001234	CAV3	protein-coding	caveolin 3
chr19	50192581	50196180	3600	1329.41;1292.15;1335.39	3105.83;3500.26;3390.39	1318.98	3332.16	-1.34	1.2079e-09	7.9449e-09	16	NM_001199753	CPT1C	protein-coding	carnitine palmitoyltransferase 1C
chr4	8593921	8595960	2040	446.99;563.17;519.98	1427.79;1211.55;1236.34	510.05	1291.89	-1.34	2.73994e-10	3.54978e-09	554	NM_001014448	CPZ	protein-coding	carboxypeptidase Z
chr16	84869521	84870480	960	18.93;29.54;32.94	74.76;66.23;64.71	27.14	68.57	-1.34	7.12537e-12	1.10853e-09	16414	NM_031476	CRISPLD2	protein-coding	cysteine-rich secretory protein LCCL domain containing 2
chr17	77215561	77217420	1860	282.92;303.03;315.38	916.90;648.63;720.63	300.44	762.05	-1.34	1.29128e-07	5.35544e-07	145472	NM_001042573	ENGASE	protein-coding	endo-beta-N-acetylglucosaminidase
chr1	204182521	204184080	1560	92.55;104.82;115.77	331.25;213.29;250.01	104.38	264.85	-1.34	1.09248e-07	4.56288e-07	-81	NM_198447	GOLT1A	protein-coding	golgi transport 1A
chr5	89963461	89964960	1500	124.11;153.42;156.69	386.28;324.31;389.24	144.74	366.61	-1.34	4.70507e-11	2.03616e-09	109594	NR_003149	GPR98	protein-coding	G protein-coupled receptor 98
chr9	139089901	139091820	1920	116.74;142.94;101.80	315.67;288.28;311.78	120.49	305.24	-1.34	3.07983e-11	1.76359e-09	4143	NM_014564	LHX3	protein-coding	LIM homeobox 3
chr1	180203221	180205500	2280	225.07;202.97;206.60	548.27;521.05;532.38	211.55	533.9	-1.34	7.40928e-11	2.35608e-09	4928	NM_033343	LHX4	protein-coding	LIM homeobox 4
chr13	39092821	39094980	2160	126.21;116.26;133.74	364.48;295.10;291.19	125.4	316.92	-1.34	2.56925e-09	1.3548e-08	-47960	NR_046999	LINC00366	ncRNA	long intergenic non-protein coding RNA 366
chr19	48993721	48996300	2580	204.04;210.59;207.59	556.58;528.84;494.15	207.41	526.52	-1.34	4.64054e-11	2.02946e-09	21435	NM_001080434	LMTK3	protein-coding	lemur tyrosine kinase 3
chr5	165499021	165501900	2880	380.73;299.21;353.31	812.02;897.95;900.05	344.42	870.01	-1.34	7.80553e-11	2.35608e-09	852914	NR_108020	LOC102557615	ncRNA	uncharacterized LOC102557615
chr1	17187721	17188680	960	29.45;32.40;42.92	93.46;91.55;80.40	34.92	88.47	-1.34	2.22618e-12	7.8373e-10	-2685	NR_037446	MIR3675	ncRNA	microRNA 3675
chr6	92008381	92009580	1200	38.91;46.69;52.90	152.64;89.60;107.85	46.17	116.7	-1.34	1.01454e-07	4.25222e-07	-222397	NR_039786	MIR4643	ncRNA	microRNA 4643
chr9	132651781	132653520	1740	151.45;126.74;128.75	354.09;335.03;343.16	135.65	344.09	-1.34	1.28752e-11	1.42477e-09	20767	NR_106914	MIR6855	ncRNA	microRNA mir-6855
chr12	7939621	7946040	6420	2504.22;2742.48;3131.88	7520.02;6879.75;6743.52	2792.86	7047.76	-1.34	3.35693e-09	1.68102e-08	836	NM_024865	NANOG	protein-coding	Nanog homeobox
chr10	101280901	101284140	3240	298.70;390.69;300.41	963.63;706.09;828.48	329.93	832.73	-1.34	3.00436e-08	1.32279e-07	-10169	NM_145285	NKX2-3	protein-coding	NK2 homeobox 3
chr12	133194361	133196280	1920	288.18;374.49;287.44	853.56;727.52;829.46	316.7	803.51	-1.34	9.23919e-11	2.44008e-09	-45	NM_170683	P2RX2	protein-coding	purinergic receptor P2X, ligand-gated ion channel, 2
chr11	63377581	63379620	2040	70.47;68.61;94.81	259.60;158.75;174.52	77.96	197.62	-1.34	1.70653e-07	6.98898e-07	3308	NM_007069	PLA2G16	protein-coding	phospholipase A2, group XVI
chrX	114884581	114885720	1140	42.07;51.46;37.93	123.57;93.50;116.67	43.82	111.25	-1.34	2.41495e-09	1.29049e-08	57332	NM_001282338	PLS3	protein-coding	plastin 3
chr4	122332501	122334960	2460	266.09;296.36;298.42	857.71;614.54;702.98	286.96	725.08	-1.34	7.36765e-08	3.12878e-07	-31550	NM_198179	QRFPR	protein-coding	pyroglutamylated RFamide peptide receptor
chr15	65358481	65361180	2700	648.93;718.50;771.49	1898.18;1634.23;1863.83	712.97	1798.75	-1.34	3.41599e-10	3.83962e-09	557	NM_016563	RASL12	protein-coding	RAS-like, family 12
chr6	113133601	113135220	1620	114.64;92.43;106.79	300.09;234.71;259.82	104.62	264.88	-1.34	1.22354e-09	8.00332e-09	465879	NM_001013734	RFPL4B	protein-coding	ret finger protein-like 4B
chr9	131445001	131445660	660	34.71;38.12;27.95	95.53;71.10;88.24	33.59	84.96	-1.34	2.16516e-09	1.18678e-08	-603	NM_001122821	SET	protein-coding	SET nuclear oncogene
chrX	102585241	102586980	1740	99.92;77.19;112.78	242.98;271.72;221.58	96.63	245.43	-1.34	4.93449e-11	2.05687e-09	997	NM_152278	TCEAL7	protein-coding	transcription elongation factor A (SII)-like 7
chr3	46742221	46743600	1380	83.09;96.24;115.77	265.83;226.92;251.97	98.37	248.24	-1.34	2.03622e-11	1.53486e-09	88	NM_147196	TMIE	protein-coding	transmembrane inner ear
chr21	45395161	45396240	1080	38.91;17.15;28.94	75.80;66.23;73.53	28.34	71.85	-1.34	5.30188e-10	4.77317e-09	-36505	NM_003274	TRAPPC10	protein-coding	trafficking protein particle complex 10
chr6	27511261	27513900	2640	1078.04;1125.39;1149.75	2939.68;2733.78;2844.28	1117.73	2839.25	-1.34	7.16829e-10	5.68295e-09	-71684	NM_007149	ZNF184	protein-coding	zinc finger protein 184
chr9	115773541	115775280	1740	200.88;149.61;151.70	400.82;423.65;449.04	167.4	424.51	-1.34	3.85004e-11	1.90355e-09	61	NM_001101338	ZNF883	protein-coding	zinc finger protein 883
chr1	110610061	110611860	1800	113.59;101.01;127.75	305.29;294.12;262.76	114.12	287.39	-1.33	1.63994e-11	1.50812e-09	2361	NM_006492	ALX3	protein-coding	ALX homeobox 3
chr11	94467781	94469040	1260	47.33;47.65;56.89	158.87;107.13;115.69	50.62	127.23	-1.33	4.37289e-08	1.8969e-07	-33097	NM_130847	AMOTL1	protein-coding	angiomotin like 1
chr18	35157361	35158320	960	49.43;36.21;63.88	132.91;112.97;130.40	49.84	125.43	-1.33	4.03134e-12	9.42494e-10	-11841	NM_020180	CELF4	protein-coding	CUGBP, Elav-like family member 4
chr3	131854261	131856660	2400	249.26;179.15;240.53	593.96;542.47;551.01	222.98	562.48	-1.33	6.39874e-11	2.28415e-09	-97011	NM_153429	CPNE4	protein-coding	copine IV
chr1	85048861	85050060	1200	50.48;31.45;56.89	117.34;112.97;119.61	46.27	116.64	-1.33	3.0578e-12	8.54937e-10	-9298	NM_004388	CTBS	protein-coding	chitobiase, di-N-acetyl-
chr2	38325481	38326740	1260	82.04;84.81;85.83	254.41;169.46;210.80	84.23	211.55	-1.33	5.82047e-08	2.49663e-07	-22788	NM_000104	CYP1B1	protein-coding	cytochrome P450, family 1, subfamily B, polypeptide 1
chr1	232257121	232264440	7320	2191.85;2092.60;2446.22	5852.37;5735.39;5305.20	2243.55	5630.99	-1.33	1.76741e-09	1.02527e-08	-306518	NR_002227	DISC2	ncRNA	disrupted in schizophrenia 2 (non-protein coding)
chr6	11025901	11027040	1140	46.28;52.41;77.85	193.14;103.24;148.05	58.84	148.14	-1.33	2.00554e-07	8.15742e-07	-17520	NR_038964	ELOVL2-AS1	ncRNA	ELOVL2 antisense RNA 1
chr15	93209941	93211680	1740	91.50;87.67;100.80	257.52;220.11;226.48	93.32	234.7	-1.33	1.42963e-11	1.50396e-09	-11780	NM_207446	FAM174B	protein-coding	family with sequence similarity 174, member B
chr14	28786861	28788720	1860	137.78;229.65;148.71	397.70;469.43;427.48	172.05	431.54	-1.33	3.50417e-11	1.82329e-09	-448487	NM_005249	FOXG1	protein-coding	forkhead box G1
chr10	8104621	8106420	1800	95.71;100.06;98.81	231.56;245.43;262.76	98.19	246.58	-1.33	1.94197e-11	1.51263e-09	8854	NM_001002295	GATA3	protein-coding	GATA binding protein 3
chr16	59026441	59027520	1080	38.91;38.12;57.89	139.14;113.95;85.30	44.97	112.8	-1.33	5.08984e-08	2.19572e-07	-258720	NM_001286220	GOT2	protein-coding	glutamic-oxaloacetic transaminase 2, mitochondrial
chr10	125366761	125367840	1080	24.19;46.69;53.89	121.49;107.13;84.32	41.59	104.31	-1.33	2.29422e-06	8.64307e-06	-58570	NM_153442	GPR26	protein-coding	G protein-coupled receptor 26
chr7	73785121	73787160	2040	147.25;167.71;154.70	408.09;381.78;391.20	156.55	393.69	-1.33	3.72064e-11	1.87524e-09	-81979	NM_005685	GTF2IRD1	protein-coding	GTF2I repeat domain containing 1
chr10	1272541	1273800	1260	43.12;67.66;75.85	157.84;152.90;159.81	62.21	156.85	-1.33	5.53898e-12	1.01473e-09	67463	NR_015376	LINC00200	ncRNA	long intergenic non-protein coding RNA 200
chr14	101111581	101112300	720	27.35;17.15;24.95	78.92;42.85;52.94	23.15	58.24	-1.33	1.17744e-07	4.90118e-07	-11664	NR_024096	LINC00523	ncRNA	long intergenic non-protein coding RNA 523
chr10	124635541	124636620	1080	31.55;38.12;37.93	110.07;78.89;82.36	35.86	90.44	-1.33	1.45002e-08	6.5544e-08	-3068	NR_027282	LOC399815	pseudo	chromosome 10 open reading frame 88 pseudogene
chr8	56831221	56832240	1020	36.81;44.79;32.94	119.41;73.04;95.10	38.18	95.85	-1.33	4.51853e-08	1.95721e-07	39345	NM_002350	LYN	protein-coding	v-yes-1 Yamaguchi sarcoma viral related oncogene homolog
chr17	21221161	21222840	1680	133.57;105.77;104.80	317.75;270.75;275.51	114.71	288	-1.33	3.31409e-11	1.79827e-09	30653	NM_002756	MAP2K3	protein-coding	mitogen-activated protein kinase kinase 3
chr19	18209281	18210540	1260	62.05;98.15;57.89	192.10;159.72;196.09	72.7	182.64	-1.33	1.36805e-10	2.7363e-09	1308	NM_015016	MAST3	protein-coding	microtubule associated serine/threonine kinase 3
chr12	94954441	94955100	660	43.12;20.01;18.96	72.69;63.30;70.59	27.37	68.86	-1.33	2.1245e-08	9.47449e-08	-794	NR_049885	MIR5700	ncRNA	microRNA 5700
chr19	50871541	50872980	1440	126.21;176.29;181.64	429.89;360.35;425.51	161.38	405.25	-1.33	7.83193e-11	2.35608e-09	-3330	NM_004851	NAPSA	protein-coding	napsin A aspartic peptidase
chr14	36988501	36989940	1440	110.43;105.77;99.80	322.94;225.95;248.05	105.34	265.65	-1.33	6.11749e-08	2.61825e-07	209	NM_001079668	NKX2-1	protein-coding	NK2 homeobox 1
chr10	104965021	104967300	2280	175.64;217.26;213.58	717.53;382.75;420.61	202.16	506.96	-1.33	1.04762e-06	3.99802e-06	-13098	NM_012229	NT5C2	protein-coding	5'-nucleotidase, cytosolic II
chr6	34481761	34483620	1860	283.97;293.50;283.45	788.14;657.39;714.75	286.97	720.09	-1.33	1.66358e-10	2.99141e-09	42	NM_001199583	PACSIN1	protein-coding	protein kinase C and casein kinase substrate in neurons 1
chr4	134066821	134067780	960	68.36;101.01;58.88	228.45;169.46;177.46	76.09	191.79	-1.33	1.41654e-08	6.40846e-08	-3169	NM_032961	PCDH10	protein-coding	protocadherin 10
chr8	22734781	22735860	1080	50.48;39.07;47.91	150.57;79.86;114.71	45.82	115.05	-1.33	1.43314e-07	5.91324e-07	50100	NM_144962	PEBP4	protein-coding	phosphatidylethanolamine-binding protein 4
chrX	176341	176940	600	32.60;20.96;20.96	80.99;41.88;64.71	24.84	62.53	-1.33	9.678e-08	4.06509e-07	-16350	NR_028057	PLCXD1	protein-coding	phosphatidylinositol-specific phospholipase C, X domain containing 1
chr17	46794901	46798140	3240	454.36;476.46;529.96	1430.90;1065.46;1176.54	486.93	1224.3	-1.33	4.26558e-08	1.85228e-07	3361	NM_032391	PRAC1	protein-coding	prostate cancer susceptibility candidate 1
chr2	55508641	55510320	1680	138.83;118.16;112.78	322.94;305.81;299.04	123.26	309.26	-1.33	3.15395e-11	1.77565e-09	26	NR_027258	PRORSD1P	pseudo	prolyl-tRNA synthetase associated domain containing 1, pseudogene
chr8	30254281	30256860	2580	164.07;176.29;172.66	445.47;415.86;424.53	171.01	428.62	-1.33	4.5764e-11	2.02946e-09	-12654	NR_046205	RBPMS-AS1	ncRNA	RBPMS antisense RNA 1
chr1	17796781	17797740	960	44.17;34.30;64.87	127.72;102.26;130.40	47.78	120.13	-1.33	4.57858e-09	2.20304e-08	-31011	NM_018715	RCC2	protein-coding	regulator of chromosome condensation 2
chr10	82654141	82656840	2700	338.66;249.66;318.38	699.88;798.61;787.30	302.23	761.93	-1.33	9.54384e-11	2.47693e-09	354916	NM_001145719	SH2D4B	protein-coding	SH2 domain containing 4B
chr2	45171121	45172680	1560	137.78;140.08;146.71	410.16;337.95;316.68	141.52	354.93	-1.33	6.86174e-09	3.20841e-08	2864	NM_005413	SIX3	protein-coding	SIX homeobox 3
chr1	156151621	156152580	960	36.81;37.16;38.92	95.53;75.97;111.77	37.63	94.42	-1.33	1.44149e-08	6.5174e-08	-11622	NR_104411	SLC25A44	protein-coding	solute carrier family 25, member 44
chr2	175207801	175209240	1440	105.18;149.61;127.75	375.90;277.57;308.84	127.51	320.77	-1.33	1.71487e-08	7.70637e-08	8700	NM_001145250	SP9	protein-coding	Sp9 transcription factor
chr2	65806261	65807340	1080	42.07;33.35;44.91	106.95;87.65;108.83	40.11	101.15	-1.33	1.65778e-11	1.50812e-09	-147145	NM_181784	SPRED2	protein-coding	sprouty-related, EVH1 domain containing 2
chr12	115104901	115106880	1980	92.55;115.30;90.82	323.98;189.91;239.23	99.56	251.04	-1.33	2.15374e-07	8.73524e-07	16078	NM_016569	TBX3	protein-coding	T-box 3
chr5	14153761	14154900	1140	45.23;38.12;37.93	119.41;90.57;94.12	40.42	101.37	-1.33	4.49448e-09	2.16692e-08	10502	NM_007118	TRIO	protein-coding	trio Rho guanine nucleotide exchange factor
chr2	219744361	219745740	1380	94.66;109.58;112.78	291.79;209.39;294.13	105.67	265.1	-1.33	4.2416e-08	1.8423e-07	-204	NM_025216	WNT10A	protein-coding	wingless-type MMTV integration site family, member 10A
chr16	17838301	17839620	1320	71.52;73.37;62.88	167.18;155.83;198.05	69.26	173.69	-1.33	8.77982e-10	6.46565e-09	-274223	NM_022166	XYLT1	protein-coding	xylosyltransferase I
chr8	215581	216600	1020	18.93;38.12;51.90	100.72;89.60;84.32	36.32	91.55	-1.33	3.29114e-09	1.6542e-08	33541	NM_001287254	ZNF596	protein-coding	zinc finger protein 596
chr7	130595401	130596480	1080	43.12;44.79;33.93	113.18;110.05;81.38	40.61	101.54	-1.32	7.63507e-09	3.54774e-08	2128	NR_034120	AC058791.1	ncRNA	uncharacterized LOC646329
chr22	21310681	21313140	2460	627.90;672.76;694.64	1741.38;1613.78;1609.89	665.1	1655.02	-1.32	2.91597e-10	3.71e-09	-7507	NM_001018060	AIFM3	protein-coding	apoptosis-inducing factor, mitochondrion-associated, 3
chr17	36606241	36612540	6300	1959.41;2018.27;2134.83	5486.85;4750.77;5015.97	2037.5	5084.53	-1.32	2.26288e-09	1.22683e-08	24671	NM_001199417	ARHGAP23	protein-coding	Rho GTPase activating protein 23
chr13	50202001	50203380	1380	70.47;106.73;92.82	235.71;197.71;240.21	90	224.54	-1.32	4.53195e-11	2.02946e-09	256	NM_138450	ARL11	protein-coding	ADP-ribosylation factor-like 11
chr17	3866641	3869460	2820	712.04;778.53;658.71	1934.52;1655.66;1791.28	716.43	1793.82	-1.32	3.37828e-10	3.83962e-09	-293	NM_174954	ATP2A3	protein-coding	ATPase, Ca++ transporting, ubiquitous
chr17	32624521	32625960	1440	79.93;105.77;113.78	257.52;236.66;250.99	99.83	248.39	-1.32	2.23894e-11	1.573e-09	12554	NM_002986	CCL11	protein-coding	chemokine (C-C motif) ligand 11
chr7	75407521	75412380	4860	1012.84;1205.43;1254.55	3471.34;2451.35;2751.14	1157.61	2891.27	-1.32	3.29724e-07	1.31298e-06	9113	NM_006072	CCL26	protein-coding	chemokine (C-C motif) ligand 26
chr5	130647481	130649400	1920	292.39;385.93;309.40	912.75;710.96;847.11	329.24	823.6	-1.32	2.40217e-09	1.28489e-08	48739	NM_001038702	CDC42SE2	protein-coding	CDC42 small effector 2
chrX	139902781	139903680	900	31.55;32.40;28.94	99.69;58.43;73.53	30.96	77.22	-1.32	5.37995e-08	2.31571e-07	-36508	NM_004065	CDR1	protein-coding	cerebellar degeneration-related protein 1, 34kDa
chr2	37452961	37455360	2400	206.14;196.30;208.59	571.11;465.53;489.24	203.68	508.63	-1.32	3.528e-10	3.8398e-09	4579	NM_005760	CEBPZ	protein-coding	CCAAT/enhancer binding protein (C/EBP), zeta
chr15	68992561	68993820	1260	48.38;59.08;53.89	130.84;153.88;117.65	53.79	134.12	-1.32	1.65929e-09	9.81916e-09	68864	NM_001190457	CORO2B	protein-coding	coronin, actin binding protein, 2B
chr19	18713821	18715500	1680	112.54;119.11;118.77	326.05;262.96;288.25	116.81	292.42	-1.32	3.43489e-10	3.83962e-09	2999	NM_004750	CRLF1	protein-coding	cytokine receptor-like factor 1
chr11	122696221	122697300	1080	33.66;36.21;40.92	107.99;79.86;88.24	36.93	92.03	-1.32	5.08083e-09	2.42283e-08	-12494	NM_019604	CRTAM	protein-coding	cytotoxic and regulatory T cell molecule
chr10	44866501	44867340	840	23.14;35.26;28.94	84.11;60.38;73.53	29.11	72.68	-1.32	5.96431e-09	2.81111e-08	13624	NM_001277990	CXCL12	protein-coding	chemokine (C-X-C motif) ligand 12
chr17	48040681	48043620	2940	465.93;443.10;476.07	1226.34;1079.10;1151.05	461.7	1152.16	-1.32	1.71138e-10	3.05097e-09	-4411	NM_138281	DLX4	protein-coding	distal-less homeobox 4
chr10	76859701	76860900	1200	45.23;48.60;37.93	124.61;94.47;110.79	43.92	109.96	-1.32	1.86153e-09	1.06191e-08	-1053	NM_016364	DUSP13	protein-coding	dual specificity phosphatase 13
chr21	38937001	38937720	720	29.45;20.96;32.94	88.26;55.51;64.71	27.78	69.5	-1.32	3.45013e-08	1.51108e-07	144759	NM_001396	DYRK1A	protein-coding	dual-specificity tyrosine-(Y)-phosphorylation regulated kinase 1A
chrX	68775361	68776680	1320	100.97;97.20;88.83	262.71;224.00;229.42	95.66	238.71	-1.32	1.84225e-11	1.50812e-09	50943	NM_015686	FAM155B	protein-coding	family with sequence similarity 155, member B
chr15	60420121	60422040	1920	140.93;147.70;185.64	425.74;374.96;384.34	158.09	395.01	-1.32	4.71486e-11	2.03647e-09	124660	NM_012182	FOXB1	protein-coding	forkhead box B1
chr2	236812681	236813640	960	39.97;34.30;31.94	88.26;97.39;80.40	35.4	88.68	-1.32	4.1234e-12	9.42494e-10	263491	NM_001485	GBX2	protein-coding	gastrulation brain homeobox 2
chr4	8861941	8863080	1140	86.24;131.50;85.83	263.75;206.47;290.21	101.19	253.48	-1.32	1.59826e-08	7.20163e-08	11032	NM_018942	HMX1	protein-coding	H6 family homeobox 1
chr12	53358541	53359140	600	28.40;18.11;15.97	60.23;48.70;47.06	20.82	51.99	-1.32	1.37521e-08	6.23128e-08	-15191	NM_001256293	KRT8	protein-coding	keratin 8
chr8	66077821	66078720	900	38.91;26.68;29.94	99.69;69.15;69.61	31.85	79.48	-1.32	2.311e-08	1.02663e-07	14304	NR_038901	LINC00251	ncRNA	long intergenic non-protein coding RNA 251
chrX	137345881	137352420	6540	1195.84;1355.04;1344.37	4051.80;2648.08;3001.15	1298.42	3233.68	-1.32	1.25347e-06	4.76757e-06	350648	NR_026935	LINC00889	ncRNA	long intergenic non-protein coding RNA 889
chr5	1632661	1633260	600	21.04;19.06;33.93	56.07;53.57;75.49	24.68	61.71	-1.32	4.13526e-07	1.63126e-06	1159	NR_003713	LOC728613	pseudo	programmed cell death 6 pseudogene
chr14	101366461	101367780	1320	87.30;111.49;88.83	301.13;206.47;209.82	95.87	239.14	-1.32	9.804e-08	4.11556e-07	6014	NR_024149	MEG8	ncRNA	maternally expressed 8 (non-protein coding)
chr22	48765061	48765900	840	31.55;32.40;26.95	87.22;68.17;71.57	30.3	75.66	-1.32	9.9984e-10	6.98823e-09	95305	NR_036172	MIR3201	ncRNA	microRNA 3201
chr13	41308381	41310060	1680	312.37;288.73;314.39	803.71;721.67;757.89	305.16	761.09	-1.32	5.19687e-11	2.07089e-09	-7210	NR_031723	MIR320D1	ncRNA	microRNA 320d-1
chr15	89157121	89158200	1080	47.33;45.74;32.94	129.80;102.26;82.36	42	104.81	-1.32	3.98745e-08	1.73674e-07	-2506	NR_039867	MIR3529	ncRNA	microRNA 3529
chr13	109916221	109922700	6480	1992.02;1774.32;2107.88	4859.67;4928.99;4899.30	1958.07	4895.98	-1.32	1.36936e-09	8.6328e-09	-99810	NR_047700	MYO16-AS1	ncRNA	MYO16 antisense RNA 1
chr17	37759921	37764600	4680	541.65;700.39;605.82	1685.31;1417.05;1499.10	615.95	1533.82	-1.32	2.94616e-10	3.74e-09	1914	NM_006160	NEUROD2	protein-coding	neuronal differentiation 2
chr6	137808241	137811780	3540	656.29;578.42;561.90	1584.58;1353.74;1545.18	598.87	1494.5	-1.32	3.35142e-10	3.8379e-09	5520	NM_175747	OLIG3	protein-coding	oligodendrocyte transcription factor 3
chr11	48212461	48213720	1260	79.93;87.67;67.87	196.26;172.38;219.62	78.49	196.09	-1.32	6.73559e-10	5.41664e-09	-25271	NM_001005470	OR4B1	protein-coding	olfactory receptor, family 4, subfamily B, member 1
chr19	39574141	39575820	1680	210.35;222.98;199.61	569.04;487.93;521.60	210.98	526.19	-1.32	6.34689e-11	2.27358e-09	36	NM_001004318	PAPL	protein-coding	iron/zinc purple acid phosphatase-like protein
chr17	79619581	79621260	1680	177.75;192.49;195.62	570.08;416.84;428.46	188.62	471.79	-1.32	6.96704e-08	2.9656e-07	3186	NR_026872	PDE6G	protein-coding	phosphodiesterase 6G, cGMP-specific, rod, gamma
chrX	153110881	153112200	1320	59.95;52.41;43.91	169.26;102.26;119.61	52.09	130.38	-1.32	1.0183e-07	4.26715e-07	-15538	NM_032512	PDZD4	protein-coding	PDZ domain containing 4
chr6	49764181	49765800	1620	374.42;312.56;309.40	847.33;822.96;825.54	332.12	831.94	-1.32	1.42854e-10	2.75897e-09	-9938	NM_138733	PGK2	protein-coding	phosphoglycerate kinase 2
chr6	113240761	113242080	1320	91.50;117.21;117.77	288.67;256.14;268.64	108.83	271.15	-1.32	2.4606e-11	1.62711e-09	572889	NM_001013734	RFPL4B	protein-coding	ret finger protein-like 4B
chr16	86319661	86321880	2220	567.95;541.25;544.93	1309.41;1404.39;1428.51	551.38	1380.77	-1.32	2.71557e-10	3.52591e-09	734	NR_038438	RP11-514D23.1	ncRNA	uncharacterized LOC146513
chr1	153516901	153518580	1680	75.73;74.33;83.84	179.64;205.50;198.05	77.96	194.4	-1.32	1.16648e-11	1.36959e-09	541	NM_019554	S100A4	protein-coding	S100 calcium binding protein A4
chr1	116466241	116466960	720	25.24;20.01;30.94	82.03;52.59;55.89	25.4	63.5	-1.32	5.04134e-08	2.17529e-07	-52518	NM_018420	SLC22A15	protein-coding	solute carrier family 22, member 15
chr5	149568961	149570760	1800	208.25;202.97;255.50	625.11;513.25;520.62	222.24	552.99	-1.32	7.58658e-10	5.9256e-09	341	NM_014228	SLC6A7	protein-coding	solute carrier family 6 (neurotransmitter transporter), member 7
chr11	9696481	9698280	1800	93.61;120.07;84.83	259.60;215.24;272.56	99.5	249.13	-1.32	6.96766e-10	5.55639e-09	11753	NM_015055	SWAP70	protein-coding	SWAP switching B-cell complex 70kDa subunit
chr2	27504901	27506520	1620	111.49;127.69;103.80	320.86;262.96;272.56	114.32	285.46	-1.32	3.40165e-10	3.83962e-09	414	NM_032546	TRIM54	protein-coding	tripartite motif containing 54
chr3	32001121	32002320	1200	67.31;63.85;55.89	205.60;119.79;140.20	62.35	155.2	-1.32	1.66907e-07	6.84227e-07	-21545	NM_001137674	ZNF860	protein-coding	zinc finger protein 860
chr2	73712221	73713360	1140	58.90;48.60;84.83	156.80;154.85;166.68	64.11	159.44	-1.31	5.12859e-12	9.9414e-10	28561	NR_046762	ALMS1-IT1	ncRNA	ALMS1 intronic transcript 1 (non-protein coding)
chr19	4197361	4199340	1980	414.39;394.51;409.20	1013.47;1017.74;991.23	406.03	1007.48	-1.31	1.27594e-10	2.7363e-09	15000	NM_133475	ANKRD24	protein-coding	ankyrin repeat domain 24
chr4	95762221	95763060	840	25.24;24.78;27.95	71.65;65.25;55.89	25.99	64.26	-1.31	6.09261e-10	5.08281e-09	83513	NM_001203	BMPR1B	protein-coding	bone morphogenetic protein receptor, type IB
chr19	18898921	18902280	3360	401.77;353.53;413.19	1015.55;872.63;1015.74	389.5	967.97	-1.31	2.04083e-10	3.18118e-09	1513	NM_000095	COMP	protein-coding	cartilage oligomeric matrix protein
chr9	90024841	90029880	5040	1197.94;1349.32;1407.25	3927.19;2966.55;2914.87	1318.17	3269.54	-1.31	2.74763e-07	1.10279e-06	-84782	NM_001288731	DAPK1	protein-coding	death-associated protein kinase 1
chr7	140240701	140242560	1860	144.09;134.36;124.76	396.67;271.72;328.45	134.4	332.28	-1.31	6.42261e-08	2.74216e-07	60711	NM_015689	DENND2A	protein-coding	DENN/MADD domain containing 2A
chr7	143102521	143106420	3900	1152.72;1223.54;1483.10	3508.72;2983.11;3068.80	1286.45	3186.88	-1.31	1.08414e-09	7.37718e-09	-435	NR_033897	EPHA1-AS1	ncRNA	EPHA1 antisense RNA 1
chr4	75229921	75232200	2280	472.24;532.68;491.04	1319.79;1128.77;1272.62	498.65	1240.39	-1.31	2.54687e-10	3.36672e-09	201	NM_001432	EREG	protein-coding	epiregulin
chr2	113388601	113389440	840	32.60;34.30;24.95	102.80;60.38;64.71	30.62	75.96	-1.31	8.784e-08	3.70508e-07	12736	NR_033871	FLJ42351	ncRNA	uncharacterized LOC400999
chr2	114233821	114235320	1500	91.50;67.66;79.84	205.60;179.20;208.84	79.67	197.88	-1.31	1.21076e-11	1.37982e-09	-22090	NM_012184	FOXD4L1	protein-coding	forkhead box D4-like 1
chr9	100609681	100611840	2160	224.02;282.06;277.46	753.87;549.29;636.31	261.18	646.49	-1.31	4.23415e-08	1.83935e-07	-4776	NM_004473	FOXE1	protein-coding	forkhead box E1 (thyroid transcription factor 2)
chr6	32908141	32909220	1080	46.28;30.49;45.91	97.61;106.16;100.99	40.89	101.58	-1.31	2.7717e-12	8.3432e-10	166	NM_002118	HLA-DMB	protein-coding	major histocompatibility complex, class II, DM beta
chr2	113541241	113542680	1440	55.74;83.86;50.90	171.33;150.96;149.03	63.5	157.11	-1.31	5.58295e-12	1.01473e-09	1010	NM_000575	IL1A	protein-coding	interleukin 1, alpha
chr8	136802461	136803720	1260	43.12;65.75;75.85	199.37;119.79;139.22	61.57	152.8	-1.31	1.41087e-07	5.82733e-07	333375	NM_006558	KHDRBS3	protein-coding	KH domain containing, RNA binding, signal transduction associated 3
chr16	11675521	11677320	1800	122.00;103.87;114.78	259.60;291.20;296.10	113.55	282.3	-1.31	1.50732e-11	1.50812e-09	3808	NM_004862	LITAF	protein-coding	lipopolysaccharide-induced TNF factor
chr4	54458281	54460080	1800	115.69;96.24;126.75	334.36;243.48;261.78	112.9	279.87	-1.31	2.97237e-08	1.30917e-07	58	NR_046827	LNX1-AS2	ncRNA	LNX1 antisense RNA 2
chr10	12810061	12811020	960	34.71;35.26;43.91	97.61;96.42;88.24	37.96	94.09	-1.31	4.76812e-12	9.82134e-10	-64592	NR_027322	LOC283070	ncRNA	uncharacterized LOC283070
chr16	85191001	85192080	1080	39.97;30.49;31.94	88.26;86.68;78.44	34.13	84.46	-1.31	2.78773e-12	8.3503e-10	20785	NR_033984	LOC400548	ncRNA	uncharacterized LOC400548
chr19	44302141	44303880	1740	188.26;187.72;223.56	560.73;434.37;489.24	199.85	494.78	-1.31	4.35195e-09	2.10425e-08	1170	NM_001288763	LYPD5	protein-coding	LY6/PLAUR domain containing 5
chr8	144483601	144484560	960	25.24;34.30;41.92	82.03;83.76;86.28	33.82	84.02	-1.31	3.52532e-12	8.89266e-10	28521	NM_201589	MAFA	protein-coding	v-maf avian musculoaponeurotic fibrosarcoma oncogene homolog A
chrX	43477321	43478700	1380	50.48;65.75;67.87	183.80;134.40;137.26	61.37	151.82	-1.31	2.07875e-08	9.27745e-08	-36144	NM_000240	MAOA	protein-coding	monoamine oxidase A
chr1	46391881	46394100	2220	141.99;166.76;149.71	428.86;329.18;380.41	152.82	379.48	-1.31	3.72934e-09	1.83797e-08	123706	NM_015112	MAST2	protein-coding	microtubule associated serine/threonine kinase 2
chr1	30815041	30816180	1140	34.71;62.89;43.91	127.72;109.08;114.71	47.17	117.17	-1.31	6.06663e-12	1.04499e-09	-376008	NR_034182	MATN1-AS1	ncRNA	MATN1 antisense RNA 1
chr4	126906361	126907260	900	18.93;38.12;37.93	96.57;68.17;70.59	31.66	78.45	-1.31	2.4904e-06	9.37334e-06	478397	NR_031746	MIR2054	ncRNA	microRNA 2054
chr7	156811321	156812580	1260	57.85;54.32;65.87	173.41;135.37;131.38	59.34	146.72	-1.31	9.26018e-09	4.26289e-08	8400	NR_038835	MNX1-AS1	ncRNA	MNX1 antisense RNA 1 (head to head)
chr11	3223981	3225600	1620	179.85;184.86;175.66	544.12;368.14;427.48	180.12	446.58	-1.31	1.40205e-07	5.79304e-07	-14771	NR_027138	MRGPRG-AS1	ncRNA	MRGPRG antisense RNA 1
chrX	149726941	149727900	960	43.12;33.35;41.92	99.69;125.64;68.63	39.46	97.98	-1.31	9.46704e-08	3.97916e-07	-9626	NM_000252	MTM1	protein-coding	myotubularin 1
chr19	5827861	5830020	2160	971.82;923.37;914.21	2202.43;2369.54;2383.47	936.47	2318.48	-1.31	5.00658e-10	4.65187e-09	5123	NM_004558	NRTN	protein-coding	neurturin
chr11	3190321	3191520	1200	68.36;75.28;57.89	202.49;145.11;152.95	67.18	166.85	-1.31	2.546e-08	1.12716e-07	-4339	NM_145638	OSBPL5	protein-coding	oxysterol binding protein-like 5
chr13	25115161	25117140	1980	361.80;406.89;363.29	1005.16;876.52;926.52	377.33	936.07	-1.31	1.36348e-10	2.7363e-09	-29203	NM_006437	PARP4	protein-coding	poly (ADP-ribose) polymerase family, member 4
chr19	42635821	42637500	1680	186.16;246.80;233.54	628.23;508.38;519.64	222.17	552.08	-1.31	1.33164e-09	8.47916e-09	-36	NM_001247994	POU2F2	protein-coding	POU class 2 homeobox 2
chr19	49631101	49633560	2460	556.38;569.84;553.92	1377.94;1357.64;1418.71	560.04	1384.76	-1.31	2.01216e-10	3.18118e-09	9685	NR_103842	PPFIA3	protein-coding	protein tyrosine phosphatase, receptor type, f polypeptide (PTPRF), interacting protein (liprin), alpha 3
chr12	3506401	3507780	1380	102.02;120.07;113.78	296.98;298.02;238.25	111.95	277.75	-1.31	1.21264e-09	7.9561e-09	16576	NM_001256536	PRMT8	protein-coding	protein arginine methyltransferase 8
chr6	27172981	27174900	1920	166.18;190.58;177.65	464.16;402.23;460.81	178.14	442.4	-1.31	6.04185e-11	2.20504e-09	-41561	NM_005865	PRSS16	protein-coding	protease, serine, 16 (thymus)
chr9	66519541	66521220	1680	229.28;240.13;239.53	606.42;536.63;611.80	236.32	584.95	-1.31	9.2458e-11	2.44011e-09	26112	NR_024496	PTGER4P2-CDK2AP2P2	pseudo	PTGER4P2-CDK2AP2P2 readthrough transcribed pseudogene
chr10	129845461	129846600	1140	41.02;46.69;52.90	129.80;127.58;90.20	46.87	115.86	-1.31	1.89428e-08	8.48514e-08	218	NM_130435	PTPRE	protein-coding	protein tyrosine phosphatase, receptor type, E
chr1	44023381	44024760	1380	80.98;83.86;81.84	250.25;200.63;162.75	82.23	204.54	-1.31	6.89501e-08	2.93605e-07	27524	NM_130440	PTPRF	protein-coding	protein tyrosine phosphatase, receptor type, F
chr14	76779601	76781400	1800	69.42;55.27;76.85	194.18;161.67;145.11	67.18	166.99	-1.31	5.27164e-09	2.50691e-08	-43025	NR_046487	RNU6-19P	snRNA	RNA, U6 small nuclear 19, pseudogene
chr17	62037241	62040300	3060	642.62;557.45;610.81	1550.32;1442.37;1504.01	603.63	1498.9	-1.31	2.27894e-10	3.18323e-09	11507	NM_000334	SCN4A	protein-coding	sodium channel, voltage-gated, type IV, alpha subunit
chr10	73029301	73030500	1200	64.16;50.50;41.92	125.65;140.24;123.54	52.19	129.81	-1.31	4.72009e-12	9.82134e-10	-49109	NR_033414	SLC29A3	protein-coding	solute carrier family 29 (equilibrative nucleoside transporter), member 3
chr13	29267401	29268840	1440	73.62;107.68;102.80	260.64;215.24;230.41	94.7	235.43	-1.31	3.12645e-11	1.77073e-09	25029	NM_001135919	SLC46A3	protein-coding	solute carrier family 46, member 3
chr12	313561	314160	600	25.24;21.92;23.95	68.53;44.80;62.75	23.7	58.69	-1.31	7.52841e-08	3.19356e-07	8752	NM_003044	SLC6A12	protein-coding	solute carrier family 6 (neurotransmitter transporter), member 12
chr1	121142761	121144320	1560	301.85;262.05;297.42	786.06;677.85;668.67	287.11	710.86	-1.31	1.35829e-10	2.7363e-09	-3776	NR_104189	SRGAP2-AS1	ncRNA	SRGAP2 antisense RNA 1
chr14	61655521	61656540	1020	30.50;30.49;42.92	86.19;85.70;85.30	34.64	85.73	-1.31	3.09383e-12	8.54937e-10	92499	NM_001017970	TMEM30B	protein-coding	transmembrane protein 30B
chr8	126398881	126400020	1140	57.85;57.17;60.88	157.84;146.09;132.36	58.63	145.43	-1.31	1.0605e-11	1.32626e-09	-43112	NM_025195	TRIB1	protein-coding	tribbles pseudokinase 1
chr1	182029921	182031360	1440	91.50;115.30;107.79	257.52;280.49;241.19	104.86	259.73	-1.31	2.67072e-11	1.6798e-09	206	NM_001009992	ZNF648	protein-coding	zinc finger protein 648
chr2	219865921	219868500	2580	328.15;319.23;305.40	807.87;763.55;780.44	317.59	783.95	-1.3	1.29968e-10	2.7363e-09	274	NR_046086	AC097468.4	ncRNA	uncharacterized LOC100129175
chr9	72120481	72121800	1320	66.26;122.93;107.79	279.33;222.05;227.46	98.99	242.95	-1.3	3.7535e-09	1.84858e-08	166134	NM_001163	APBA1	protein-coding	amyloid beta (A4) precursor protein-binding, family A, member 1
chr10	23216161	23217660	1500	75.73;107.68;91.82	229.48;218.16;232.37	91.74	226.67	-1.3	8.57989e-12	1.22211e-09	-42	NM_001282746	ARMC3	protein-coding	armadillo repeat containing 3
chr2	25044241	25044960	720	22.09;30.49;27.95	92.42;57.46;49.02	26.84	66.3	-1.3	1.41766e-07	5.85433e-07	28270	NM_024322	CENPO	protein-coding	centromere protein O
chr9	126625621	126626880	1260	55.74;37.16;65.87	134.99;131.48;125.50	52.93	130.66	-1.3	3.74759e-12	9.04016e-10	66166	NM_020946	DENND1A	protein-coding	DENN/MADD domain containing 1A
chr7	153078121	153079200	1080	52.59;39.07;32.94	106.95;113.95;86.28	41.53	102.39	-1.3	1.58213e-09	9.50946e-09	-505758	NM_001039350	DPP6	protein-coding	dipeptidyl-peptidase 6
chr15	68622841	68623500	660	42.07;20.96;30.94	65.42;81.81;84.32	31.32	77.18	-1.3	2.31931e-08	1.03024e-07	53030	NM_015322	FEM1B	protein-coding	fem-1 homolog b (C. elegans)
chrX	76748821	76750260	1440	55.74;77.19;67.87	202.49;138.30;152.95	66.93	164.58	-1.3	4.78792e-08	2.06975e-07	39894	NM_003868	FGF16	protein-coding	fibroblast growth factor 16
chr17	42618361	42622080	3720	309.21;317.32;328.36	819.29;775.24;750.04	318.3	781.52	-1.3	9.04021e-11	2.41935e-09	-14591	NM_001466	FZD2	protein-coding	frizzled family receptor 2
chr8	11564941	11568540	3600	344.97;351.62;320.37	970.89;747.97;791.22	338.99	836.69	-1.3	1.72112e-08	7.73262e-08	5024	NM_002052	GATA4	protein-coding	GATA binding protein 4
chr2	189026461	189031620	5160	1375.69;1634.24;1855.37	4534.65;3581.09;3823.74	1621.77	3979.83	-1.3	1.15448e-08	5.2663e-08	-127355	NM_001252669	GULP1	protein-coding	GULP, engulfment adaptor PTB domain containing 1
chr16	67457581	67459500	1920	113.59;100.06;79.84	268.94;235.69;219.62	97.83	241.42	-1.3	7.78379e-11	2.35608e-09	-6495	NM_000196	HSD11B2	protein-coding	hydroxysteroid (11-beta) dehydrogenase 2
chr7	130775281	130776300	1020	38.91;40.02;40.92	101.76;77.91;114.71	39.95	98.13	-1.3	1.61679e-08	7.28163e-08	15998	NR_024153	LINC-PINT	ncRNA	long intergenic non-protein coding RNA, p53 induced transcript
chr9	129438301	129440100	1800	74.67;103.87;71.86	263.75;174.33;178.44	83.47	205.51	-1.3	1.11904e-07	4.66742e-07	62479	NM_002316	LMX1B	protein-coding	LIM homeobox transcription factor 1, beta
chr4	165797761	165802140	4380	1683.85;1636.15;1788.50	3943.81;4405.02;4208.08	1702.84	4185.64	-1.3	1.04298e-09	7.17699e-09	1795	NR_038825	LOC100506013	ncRNA	uncharacterized LOC100506013
chr5	106312921	106320900	7980	2532.62;2605.26;2948.24	6920.87;6237.94;6683.71	2695.37	6614.17	-1.3	2.12116e-09	1.16801e-08	29804	NR_104671	LOC102467213	ncRNA	uncharacterized LOC102467213
chr6	26473501	26475540	2040	212.45;224.89;262.49	601.23;587.27;535.32	233.28	574.61	-1.3	5.27879e-11	2.08049e-09	8216	NR_038992	LOC285819	ncRNA	uncharacterized LOC285819
chr8	56832421	56833020	600	34.71;26.68;17.96	76.84;68.17;50.00	26.45	65.01	-1.3	6.93952e-07	2.68623e-06	40335	NM_002350	LYN	protein-coding	v-yes-1 Yamaguchi sarcoma viral related oncogene homolog
chr1	85514521	85516080	1560	82.04;68.61;113.78	236.75;189.91;223.54	88.14	216.74	-1.3	1.21341e-10	2.7363e-09	-1078	NM_018298	MCOLN3	protein-coding	mucolipin 3
chr11	64162921	64164480	1560	92.55;83.86;80.84	241.94;188.94;201.97	85.75	210.95	-1.3	2.38536e-09	1.27902e-08	27627	NR_031602	MIR1237	ncRNA	microRNA 1237
chr11	75041161	75043380	2220	91.50;71.47;86.83	235.71;188.94;190.21	83.27	204.95	-1.3	1.75775e-09	1.0214e-08	3959	NR_029891	MIR326	ncRNA	microRNA 326
chr17	47584861	47586360	1500	77.83;61.94;88.83	192.10;177.25;192.17	76.2	187.17	-1.3	7.91181e-12	1.16635e-09	-2568	NR_106751	MIR6165	ncRNA	microRNA mir-6165
chrX	149674261	149676540	2280	178.80;134.36;215.58	481.81;383.72;432.38	176.25	432.64	-1.3	6.74314e-10	5.42078e-09	-61646	NM_000252	MTM1	protein-coding	myotubularin 1
chr20	62168761	62170260	1500	94.66;90.53;71.86	206.64;206.47;221.58	85.68	211.56	-1.3	1.85225e-11	1.50812e-09	-788	NM_001256358	PTK6	protein-coding	protein tyrosine kinase 6
chr19	55580041	55581720	1680	262.94;273.49;268.48	791.25;551.24;633.37	268.3	658.62	-1.3	1.26568e-07	5.25352e-07	33	NM_138412	RDH13	protein-coding	retinol dehydrogenase 13 (all-trans/9-cis)
chr2	227700361	227701860	1500	118.85;82.90;80.84	229.48;238.61;227.46	94.2	231.85	-1.3	1.24104e-11	1.39733e-09	440	NM_001167608	RHBDD1	protein-coding	rhomboid domain containing 1
[truncated: 4,484 more rows]

## Sheet: S5B-Up H3K4me3 DPY30 KD
Table S5B: H3K4me3 peaks increased after knockdown of DPY30 (fold change > 1.5; padj<0.001)
Chromosome	Start	End	Length	Treatment	Control	Average treatment	Average control	log2FC	pval	padj	Distance to TSS (bp)	Gene Name	Gene Type	Gene Description
chr7	64021981	64024380	2400	1733.28;1730.49;1789.50	6.23;7.79;5.88	1751.09	6.63	8.04	1.96271e-10	3.18118e-09	324	ZNF680	protein-coding	zinc finger protein 680
chr19	20161921	20164260	2340	1043.34;1072.98;1081.88	4.15;3.90;11.77	1066.07	6.6	7.33	1.2665e-10	2.7363e-09	-12814	ZNF682	protein-coding	zinc finger protein 682
chr19	20148601	20150940	2340	1753.27;1680.94;1733.61	10.38;15.58;7.84	1722.61	11.27	7.26	2.1567e-10	3.18118e-09	293	ZNF682	protein-coding	zinc finger protein 682
chr21	10989181	10992120	2940	3764.22;3747.80;3732.70	38.42;31.17;26.47	3748.24	32.02	6.87	4.90754e-10	4.64541e-09	269	TPTE	protein-coding	transmembrane phosphatase with tensin homology
chr7	63774061	63775380	1320	177.75;121.02;120.76	0.00;0.00;3.92	139.84	1.31	6.74	1.12363e-09	7.564e-09	1535	ZNF736	protein-coding	zinc finger protein 736
chrX	129657301	129658740	1440	212.45;267.77;260.49	6.23;1.95;1.96	246.9	3.38	6.19	2.98553e-12	8.45883e-10	29106	FAM45B	pseudo	family with sequence similarity 45, member A pseudogene
chr18	14430061	14432280	2220	811.95;787.11;756.52	15.58;30.19;8.82	785.19	18.2	5.43	3.33443e-11	1.79827e-09	67534	CXADRP3	pseudo	coxsackie virus and adenovirus receptor pseudogene 3
chr1	46717621	46719240	1620	331.30;353.53;270.47	12.46;10.71;7.84	318.43	10.34	4.94	5.44134e-12	1.01473e-09	5064	RAD54L	protein-coding	RAD54-like (S. cerevisiae)
chr18	31399801	31401240	1440	156.71;129.60;98.81	2.08;1.95;8.82	128.37	4.28	4.91	1.29693e-09	8.31888e-09	228055	NOL4	protein-coding	nucleolar protein 4
chr19	20188381	20190120	1740	313.42;267.77;274.46	11.42;11.69;12.75	285.22	11.95	4.58	4.09728e-12	9.42494e-10	448	ZNF90	protein-coding	zinc finger protein 90
chr19	12475141	12477360	2220	801.43;887.16;918.20	29.07;44.80;36.28	868.93	36.72	4.56	5.95049e-11	2.18833e-09	224	ZNF442	protein-coding	zinc finger protein 442
chr15	98196001	98196660	660	52.59;50.50;35.93	4.15;0.00;1.96	46.34	2.04	4.51	9.03724e-11	2.41913e-09	221328	LINC00923	ncRNA	long intergenic non-protein coding RNA 923
chr18	14449801	14451600	1800	452.25;458.35;452.12	23.88;7.79;30.39	454.24	20.69	4.46	1.11178e-11	1.3444e-09	48004	CXADRP3	pseudo	coxsackie virus and adenovirus receptor pseudogene 3
chr7	62528401	62529600	1200	92.55;122.93;95.81	2.08;4.87;9.80	103.76	5.58	4.22	1.11586e-11	1.34671e-09	235433	ZNF733P	pseudo	zinc finger protein 733, pseudogene
chr9	87655621	87656640	1020	93.61;93.39;53.89	4.15;5.84;3.92	80.3	4.64	4.11	6.7255e-09	3.14938e-08	371505	NTRK2	protein-coding	neurotrophic tyrosine kinase, receptor, type 2
chr20	15964741	15966780	2040	202.99;202.97;239.53	7.27;9.74;25.49	215.16	14.17	3.92	2.28569e-12	7.8373e-10	588318	KIF16B	protein-coding	kinesin family member 16B
chr5	160276681	160279380	2700	339.72;341.14;333.35	16.61;35.06;15.69	338.07	22.45	3.91	1.75101e-11	1.50812e-09	1188	ATP10B	protein-coding	ATPase, class V, type 10B
chr3	130569121	130571400	2280	231.39;251.57;235.54	22.84;10.71;14.71	239.5	16.09	3.9	1.05767e-11	1.32585e-09	892	ATP2C1	protein-coding	ATPase, Ca++ transporting, type 2C, member 1
chr6	28128841	28130460	1620	205.09;195.35;202.60	23.88;6.82;9.80	201.01	13.5	3.9	4.84308e-12	9.82134e-10	112	ZNF192P1	pseudo	zinc finger protein 192 pseudogene 1
chr10	11046661	11049360	2700	869.80;728.98;819.40	35.31;72.07;60.79	806.06	56.05	3.85	4.12176e-11	1.96211e-09	752	CELF2	protein-coding	CUGBP, Elav-like family member 2
chr21	17442361	17445900	3540	565.84;532.68;540.94	35.31;40.90;37.26	546.49	37.82	3.85	5.3026e-11	2.08049e-09	1289	LINC00478	ncRNA	long intergenic non-protein coding RNA 478
chr17	61194121	61195620	1500	178.80;163.90;192.62	4.15;18.50;15.69	178.44	12.78	3.8	2.26304e-12	7.8373e-10	107973	TANC2	protein-coding	tetratricopeptide repeat, ankyrin repeat and coiled-coil containing 2
chr9	14866861	14869680	2820	466.98;391.65;490.04	22.84;28.24;48.04	449.56	33.04	3.77	1.19157e-11	1.37402e-09	42722	FREM1	protein-coding	FRAS1 related extracellular matrix 1
chr7	25398721	25399860	1140	85.19;94.34;86.83	0.00;7.79;11.77	88.79	6.52	3.77	4.61891e-13	6.24752e-10	-131186	NPVF	protein-coding	neuropeptide VF precursor
chr7	95101561	95103060	1500	123.05;117.21;155.70	8.31;12.66;9.80	131.99	10.26	3.69	1.79065e-11	1.50812e-09	-12902	ASB4	protein-coding	ankyrin repeat and SOCS box containing 4
chr3	13081801	13084860	3060	652.09;551.74;637.75	41.54;70.12;31.37	613.86	47.68	3.69	2.48619e-11	1.63167e-09	31286	IQSEC1	protein-coding	IQ motif and Sec7 domain 1
chr7	56354701	56356440	1740	397.56;419.28;388.24	35.31;13.63;50.00	401.69	32.98	3.61	3.48557e-11	1.82269e-09	160497	LOC650226	pseudo	ankyrin repeat domain 26 pseudogene
chr8	85617661	85620060	2400	294.49;321.13;332.35	29.07;29.22;19.61	315.99	25.97	3.61	1.7212e-11	1.50812e-09	699	RALYL	protein-coding	RALY RNA binding protein-like
chr6	123152701	123155460	2760	459.62;390.69;361.29	18.69;56.49;25.49	403.87	33.56	3.59	9.99169e-12	1.30531e-09	43887	SMPDL3A	protein-coding	sphingomyelin phosphodiesterase, acid-like 3A
chr1	198265021	198265920	900	80.98;60.99;58.88	5.19;7.79;3.92	66.95	5.64	3.57	1.26786e-10	2.7363e-09	139363	NEK7	protein-coding	NIMA-related kinase 7
chr11	122235841	122239140	3300	915.02;893.83;945.15	65.42;97.39;71.57	918	78.13	3.55	8.60852e-11	2.3751e-09	-163721	MIR100HG	ncRNA	mir-100-let-7a-2 cluster host gene (non-protein coding)
chr7	39073801	39074460	660	48.38;46.69;43.91	2.08;5.84;3.92	46.33	3.95	3.55	7.24724e-14	6.03448e-10	56522	POU6F2	protein-coding	POU class 6 homeobox 2
chr15	96854521	96855720	1200	102.02;94.34;92.82	8.31;14.61;1.96	96.39	8.29	3.54	4.77001e-13	6.24752e-10	-14036	NR2F2	protein-coding	nuclear receptor subfamily 2, group F, member 2
chr1	66457621	66462060	4440	2004.64;2147.86;2159.78	145.37;251.27;155.89	2104.09	184.18	3.51	2.59292e-10	3.41195e-09	1451	PDE4B	protein-coding	phosphodiesterase 4B, cAMP-specific
chr19	20747701	20749020	1320	136.73;169.62;133.74	12.46;17.53;9.80	146.69	13.27	3.47	2.31326e-12	7.8373e-10	265	ZNF737	protein-coding	zinc finger protein 737
chr10	123951361	123953340	1980	285.02;229.65;236.54	25.96;26.30;16.67	250.4	22.97	3.45	5.09926e-12	9.92336e-10	29246	TACC2	protein-coding	transforming, acidic coiled-coil containing protein 2
chr14	28302301	28303380	1080	91.50;69.56;88.83	9.35;11.69;1.96	83.3	7.66	3.44	2.27255e-12	7.8373e-10	221047	LINC00645	ncRNA	long intergenic non-protein coding RNA 645
chr8	77315461	77318580	3120	292.39;303.03;285.44	29.07;37.98;14.71	293.62	27.25	3.43	1.0189e-11	1.31448e-09	-1868	LINC01111	ncRNA	long intergenic non-protein coding RNA 1111
chr3	155392441	155394540	2100	184.06;190.58;189.63	14.54;22.40;15.69	188.09	17.54	3.42	4.93174e-12	9.82134e-10	614	PLCH1	protein-coding	phospholipase C, eta 1
chr10	25159981	25161600	1620	197.73;267.77;223.56	20.77;12.66;34.32	229.69	22.58	3.35	4.07857e-11	1.95226e-09	80782	PRTFDC1	protein-coding	phosphoribosyl transferase domain containing 1
chr5	58291921	58296600	4680	1667.02;1695.23;1691.69	117.34;168.49;211.78	1684.65	165.87	3.34	2.31886e-10	3.20031e-09	1498	PDE4D	protein-coding	phosphodiesterase 4D, cAMP-specific
chr16	73949161	73950000	840	59.95;59.08;61.88	8.31;7.79;1.96	60.3	6.02	3.32	1.31726e-13	6.03448e-10	299839	AC009120.4	ncRNA	uncharacterized LOC101928035
chr20	62795521	62798280	2760	385.99;387.84;299.41	35.31;44.80;27.45	357.75	35.85	3.32	2.58557e-11	1.65243e-09	1074	MYT1	protein-coding	myelin transcription factor 1
chr1	2004601	2007120	2520	970.77;1064.40;956.13	59.19;132.45;110.79	997.1	100.81	3.31	7.25656e-11	2.35608e-09	436	PRKCZ	protein-coding	protein kinase C, zeta
chr16	62287081	62288880	1800	167.23;131.50;137.73	8.31;16.56;19.61	145.49	14.82	3.29	2.05896e-12	7.64173e-10	-217242	CDH8	protein-coding	cadherin 8, type 2
chr21	17791501	17794560	3060	326.04;379.26;336.34	32.19;42.85;31.37	347.21	35.47	3.29	8.99443e-12	1.25211e-09	-118378	MIR99A	ncRNA	microRNA 99a
chr10	56559601	56561040	1440	132.52;128.64;112.78	9.35;24.35;4.90	124.65	12.87	3.28	7.20108e-13	6.53118e-10	730	PCDH15	protein-coding	protocadherin-related 15
chr16	72462481	72463980	1500	108.33;99.10;97.81	6.23;17.53;7.84	101.75	10.53	3.27	9.38e-13	6.53118e-10	-256882	PMFBP1	protein-coding	polyamine modulated factor 1 binding protein 1
chr11	41479561	41481540	1980	168.28;191.54;164.68	10.38;21.43;24.51	174.83	18.77	3.22	3.18485e-12	8.57022e-10	635	LRRC4C	protein-coding	leucine rich repeat containing 4C
chr9	86886301	86886900	600	39.97;40.98;41.92	8.31;3.90;0.98	40.95	4.39	3.22	7.49896e-14	6.03448e-10	69093	SLC28A3	protein-coding	solute carrier family 28 (concentrative nucleoside transporter), member 3
chr15	89151481	89152680	1200	128.31;93.39;81.84	10.38;15.58;6.86	101.18	10.94	3.21	4.74291e-09	2.27432e-08	743	MIR1179	ncRNA	microRNA 1179
chr1	189755761	189756960	1200	114.64;100.06;133.74	14.54;13.63;10.78	116.15	12.99	3.16	6.53912e-12	1.06224e-09	690398	BRINP3	protein-coding	bone morphogenetic protein/retinoic acid inducible neural-specific 3
chr2	105405061	105405840	780	48.38;55.27;38.92	6.23;5.84;3.92	47.52	5.33	3.16	3.30172e-11	1.79827e-09	-31274	LINC01114	ncRNA	long intergenic non-protein coding RNA 1114
chr10	68809621	68810880	1260	100.97;109.58;88.83	6.23;11.69;15.69	99.79	11.2	3.16	7.13121e-13	6.53118e-10	124459	LRRTM3	protein-coding	leucine rich repeat transmembrane neuronal 3
chr18	64269121	64271520	2400	213.51;255.38;185.64	6.23;37.01;30.39	218.17	24.54	3.15	1.18514e-10	2.7363e-09	1054	CDH19	protein-coding	cadherin 19, type 2
chrX	136353601	136356600	3000	501.69;485.99;584.86	33.23;73.04;71.57	524.18	59.28	3.14	1.76509e-11	1.50812e-09	-241268	GPR101	protein-coding	G protein-coupled receptor 101
chr9	14094661	14097000	2340	367.06;323.99;358.30	35.31;58.43;25.49	349.78	39.74	3.14	1.69242e-11	1.50812e-09	84970	NFIB	protein-coding	nuclear factor I/B
chr21	39226861	39228660	1800	170.38;141.98;134.74	12.46;13.63;25.49	149.03	17.2	3.12	2.93307e-12	8.4162e-10	60980	KCNJ6	protein-coding	potassium inwardly-rectifying channel, subfamily J, member 6
chr21	17675941	17683920	7980	4675.03;4427.23;4634.94	393.55;733.36;451.99	4579.07	526.3	3.12	8.21791e-10	6.19769e-09	113232	LINC00478	ncRNA	long intergenic non-protein coding RNA 478
chr5	173472421	173473860	1440	115.69;139.13;92.82	18.69;11.69;9.80	115.88	13.39	3.11	9.05014e-10	6.58581e-09	534	HMP19	protein-coding	HMP19 protein
chr11	19402981	19404480	1500	128.31;139.13;127.75	13.50;15.58;16.67	131.73	15.25	3.11	2.17257e-12	7.73331e-10	31460	NAV2	protein-coding	neuron navigator 2
chr1	175073581	175077000	3420	1139.05;1116.81;1428.21	147.45;134.40;149.03	1228.02	143.63	3.1	1.99084e-10	3.18118e-09	38297	TNN	protein-coding	tenascin N
chr7	28747381	28749360	1980	308.16;271.58;239.53	39.46;37.98;18.63	273.09	32.02	3.09	8.46528e-12	1.21297e-09	22650	CREB5	protein-coding	cAMP responsive element binding protein 5
chr15	23809381	23815020	5640	1390.41;1229.26;900.24	149.53;146.09;116.67	1173.3	137.43	3.09	2.08652e-08	9.31029e-08	1747	MKRN3	protein-coding	makorin ring finger protein 3
chr8	120685621	120686400	780	53.64;54.32;42.92	5.19;7.79;4.90	50.29	5.96	3.08	2.17102e-13	6.03448e-10	-34905	ENPP2	protein-coding	ectonucleotide pyrophosphatase/phosphodiesterase 2
chr10	14048401	14050560	2160	283.97;238.23;248.51	25.96;35.06;30.39	256.9	30.47	3.08	5.0553e-12	9.90636e-10	323385	FRMD4A	protein-coding	FERM domain containing 4A
chr12	100986961	100989780	2820	483.81;564.12;533.96	31.15;91.55;64.71	527.3	62.47	3.08	1.82655e-11	1.50812e-09	20882	GAS2L3	protein-coding	growth arrest-specific 2 like 3
chrX	9879901	9882660	2760	565.84;583.18;437.15	67.50;55.51;65.69	528.72	62.9	3.07	1.20815e-10	2.7363e-09	-54117	LOC100288814	protein-coding	uncharacterized LOC100288814
chr3	180774181	180775680	1500	125.16;125.78;123.76	24.92;3.90;15.69	124.9	14.83	3.07	1.0097e-12	6.53118e-10	463	SOX2-OT	ncRNA	SOX2 overlapping transcript (non-protein coding)
chrX	128244961	128245860	900	65.21;74.33;50.90	5.19;7.79;9.80	63.48	7.6	3.06	1.79674e-10	3.15534e-09	412071	SMARCA1	protein-coding	SWI/SNF related, matrix associated, actin dependent regulator of chromatin, subfamily a, member 1
chr16	1041121	1042020	900	70.47;69.56;60.88	10.38;8.77;4.90	66.97	8.02	3.06	2.21239e-13	6.03448e-10	9763	SOX8	protein-coding	SRY (sex determining region Y)-box 8
chr4	160187941	160190100	2160	221.92;190.58;172.66	12.46;35.06;23.53	195.05	23.68	3.04	3.7558e-12	9.04016e-10	23	RAPGEF2	protein-coding	Rap guanine nucleotide exchange factor (GEF) 2
chr3	55921321	55922760	1440	128.31;136.27;147.71	9.35;17.53;23.53	137.43	16.8	3.03	3.54658e-12	8.89266e-10	-35419	MIR3938	ncRNA	microRNA 3938
chr5	93142561	93143940	1380	117.80;108.63;101.80	4.15;21.43;14.71	109.41	13.43	3.03	1.22366e-12	6.8358e-10	-65942	POU5F2	protein-coding	POU domain class 5, transcription factor 2
chr7	86633401	86634420	1020	112.54;83.86;72.86	16.61;8.77;7.84	89.75	11.07	3.02	3.34394e-09	1.67563e-08	35639	KIAA1324L	protein-coding	KIAA1324-like
chr5	138208321	138211920	3600	443.84;433.58;372.27	56.07;42.85;55.89	416.56	51.6	3.01	1.1918e-11	1.37402e-09	936	LRRTM2	protein-coding	leucine rich repeat transmembrane neuronal 2
chr1	61331641	61334520	2880	559.53;526.01;500.02	56.07;72.07;68.63	528.52	65.59	3.01	3.99757e-11	1.93047e-09	-209865	NFIA	protein-coding	nuclear factor I/A
chr12	117154621	117157080	2460	289.23;292.54;233.54	37.38;37.01;27.45	271.77	33.95	3	7.76072e-12	1.15467e-09	19992	C12orf49	protein-coding	chromosome 12 open reading frame 49
chr11	40301761	40303620	1860	186.16;227.75;184.64	20.77;25.32;29.41	199.51	25.17	2.99	3.69107e-12	9.02555e-10	11989	LRRC4C	protein-coding	leucine rich repeat containing 4C
chr11	121939981	121941720	1740	198.78;181.05;165.68	18.69;27.27;22.55	181.84	22.84	2.99	3.11862e-12	8.54937e-10	29701	MIR125B1	ncRNA	microRNA 125b-1
chr15	24005941	24009660	3720	1200.05;1096.80;914.21	103.84;170.44;130.40	1070.35	134.89	2.99	9.90729e-11	2.53154e-09	-75351	NDN	protein-coding	necdin, melanoma antigen (MAGE) family member
chr14	94392361	94394940	2580	460.67;395.46;461.10	41.54;63.30;61.77	439.07	55.54	2.98	2.21881e-11	1.56904e-09	-37	FAM181A	protein-coding	family with sequence similarity 181, member A
chr7	114053881	114059160	5280	1929.96;1723.82;1883.32	129.80;333.08;238.25	1845.7	233.71	2.98	1.79634e-10	3.15512e-09	1469	FOXP2	protein-coding	forkhead box P2
chr2	183384121	183388500	4380	1271.57;1210.20;1320.42	115.26;202.57;166.68	1267.39	161.5	2.97	1.53778e-10	2.84586e-09	1025	PDE1A	protein-coding	phosphodiesterase 1A, calmodulin-dependent
chr6	98116261	98118180	1920	176.69;226.79;216.58	29.07;21.43;29.41	206.69	26.64	2.96	4.0789e-12	9.42494e-10	-254938	MIR548H3	ncRNA	microRNA 548h-3
chr12	12671221	12674760	3540	1017.04;1173.99;903.23	157.84;136.35;106.87	1031.42	133.68	2.95	1.01282e-10	2.56409e-09	42457	DUSP16	protein-coding	dual specificity phosphatase 16
chr7	102553021	102554820	1800	250.32;182.96;236.54	14.54;49.67;23.53	223.27	29.25	2.93	1.09402e-10	2.68505e-09	577	LRRC17	protein-coding	leucine rich repeat containing 17
chr15	96482641	96484260	1620	159.87;175.34;131.74	11.42;28.24;21.57	155.65	20.41	2.93	9.28225e-12	1.27303e-09	-385706	NR2F2	protein-coding	nuclear receptor subfamily 2, group F, member 2
chr13	24844381	24846540	2160	280.82;204.88;220.57	29.07;37.98;25.49	235.42	30.85	2.93	4.9251e-10	4.64884e-09	636	SPATA13	protein-coding	spermatogenesis associated 13
chr4	175056601	175057800	1200	97.81;112.44;98.81	12.46;22.40;5.88	103.02	13.58	2.92	8.0028e-13	6.53118e-10	-147627	CEP44	protein-coding	centrosomal protein 44kDa
chr3	66669481	66671160	1680	226.13;219.17;209.59	30.11;38.96;17.65	218.3	28.91	2.92	1.02287e-11	1.3149e-09	-119476	LRIG1	protein-coding	leucine-rich repeats and immunoglobulin-like domains 1
chr12	41831041	41834280	3240	585.83;603.19;624.78	56.07;94.47;89.22	604.6	79.92	2.92	5.37841e-11	2.08898e-09	1120	PDZRN4	protein-coding	PDZ domain containing ring finger 4
chr2	209053621	209055240	1620	216.66;206.78;204.60	22.84;31.17;29.41	209.35	27.81	2.91	9.73894e-12	1.30046e-09	342	C2orf80	protein-coding	chromosome 2 open reading frame 80
chr7	42189541	42192420	2880	566.89;543.16;461.10	90.34;74.02;45.10	523.72	69.82	2.91	1.99833e-11	1.52596e-09	85637	GLI3	protein-coding	GLI family zinc finger 3
chr9	26975701	26976780	1080	92.55;73.37;68.87	14.54;7.79;8.82	78.26	10.38	2.91	5.14999e-11	2.06516e-09	19870	IFT74	protein-coding	intraflagellar transport 74 homolog (Chlamydomonas)
chr6	152700241	152703180	2940	841.40;796.63;816.40	86.19;126.61;114.71	818.15	109.17	2.91	8.47755e-11	2.36681e-09	256275	SYNE1	protein-coding	spectrin repeat containing, nuclear envelope 1
chr1	101184781	101188080	3300	611.07;649.89;441.14	64.38;94.47;67.65	567.36	75.5	2.91	5.29868e-09	2.51849e-08	1235	VCAM1	protein-coding	vascular cell adhesion molecule 1
chr9	68809201	68810820	1620	337.61;337.33;316.38	41.54;43.83;48.04	330.44	44.47	2.89	1.52775e-11	1.50812e-09	83470	LOC100132352	pseudo	FSHD region gene 1 pseudogene
chr12	24652921	24654420	1500	180.90;188.68;191.63	21.81;32.14;21.57	187.07	25.17	2.89	4.73003e-12	9.82134e-10	61712	SOX5	protein-coding	SRY (sex determining region Y)-box 5
chr2	212377621	212378580	960	66.26;89.57;50.90	11.42;4.87;11.77	68.91	9.35	2.88	1.04569e-08	4.79144e-08	895806	CPS1-IT1	ncRNA	CPS1 intronic transcript 1 (non-protein coding)
chr13	80584381	80585700	1320	117.80;108.63;111.78	16.61;18.50;10.78	112.74	15.3	2.88	2.62755e-12	8.28597e-10	-171	LINC01080	ncRNA	long intergenic non-protein coding RNA 1080
chr1	198901201	198907320	6120	4763.38;4605.42;4883.45	475.58;773.29;686.31	4750.75	645.06	2.88	7.64107e-10	5.93868e-09	2297	MIR181A1HG	ncRNA	MIR181A1 host gene (non-protein coding)
chr18	59139481	59140920	1440	127.26;111.49;121.76	10.38;18.50;20.59	120.17	16.49	2.87	2.98354e-12	8.45883e-10	-17574	CDH20	protein-coding	cadherin 20, type 2
chr2	128403121	128404980	1860	208.25;209.64;184.64	15.58;35.06;32.35	200.84	27.66	2.86	6.95552e-12	1.09728e-09	612	GPR17	protein-coding	G protein-coupled receptor 17
chr4	174318361	174320820	2460	522.72;601.29;681.67	57.11;114.92;77.46	601.89	83.16	2.86	4.48401e-11	2.02946e-09	1026	SCRG1	protein-coding	stimulator of chondrogenesis 1
chr2	236485801	236486820	1020	76.78;77.19;82.84	9.35;6.82;16.67	78.93	10.94	2.85	5.57728e-13	6.4674e-10	83578	AGAP1	protein-coding	ArfGAP with GTPase domain, ankyrin repeat and PH domain 1
chr13	23457361	23460780	3420	1316.79;1212.10;1295.47	142.26;202.57;191.19	1274.79	178.67	2.83	1.66516e-10	2.99235e-09	13249	BASP1P1	pseudo	brain abundant, membrane attached signal protein 1 pseudogene 1
chr7	29519161	29521020	1860	185.11;182.01;200.61	29.07;31.17;19.61	189.24	26.62	2.83	5.08791e-12	9.92336e-10	605	CHN2	protein-coding	chimerin 2
chr4	159090181	159091980	1800	180.90;154.37;167.67	20.77;28.24;21.57	167.65	23.53	2.83	4.72484e-12	9.82134e-10	2637	FAM198B	protein-coding	family with sequence similarity 198, member B
chr21	17565841	17570340	4500	3302.50;2932.11;3051.04	310.48;583.38;409.83	3095.21	434.56	2.83	4.69467e-10	4.54208e-09	1392	LINC00478	ncRNA	long intergenic non-protein coding RNA 478
chr8	110618401	110620860	2460	549.01;541.25;473.08	59.19;110.05;50.98	521.11	73.41	2.83	2.3173e-11	1.59811e-09	35788	SYBU	protein-coding	syntabulin (syntaxin-interacting)
chr9	12414361	12417180	2820	347.08;340.19;422.17	58.15;65.25;32.35	369.81	51.92	2.83	1.16027e-11	1.36723e-09	-277615	TYRP1	protein-coding	tyrosinase-related protein 1
chr18	38155861	38157540	1680	228.23;187.72;183.64	28.04;29.22;27.45	199.86	28.24	2.82	4.19791e-12	9.5007e-10	-824742	LINC00669	ncRNA	long intergenic non-protein coding RNA 669
chr4	71587081	71590800	3720	2744.02;2677.68;2722.68	299.06;489.88;366.69	2714.79	385.21	2.82	4.88722e-10	4.6429e-09	1245	RUFY3	protein-coding	RUN and FYVE domain containing 3
chr8	17577541	17580300	2760	738.33;735.65;598.83	109.03;106.16;80.40	690.94	98.53	2.81	4.53369e-11	2.02946e-09	809	MTUS1	protein-coding	microtubule associated tumor suppressor 1
chr6	151041181	151044540	3360	1200.05;1164.46;1175.70	131.88;207.44;164.72	1180.07	168.01	2.81	1.44018e-10	2.7672e-09	121862	PLEKHG1	protein-coding	pleckstrin homology domain containing, family G (with RhoGef domain) member 1
chr2	166058581	166061040	2460	562.69;513.62;460.10	58.15;82.78;78.44	512.14	73.12	2.81	2.08032e-11	1.54237e-09	766	SCN3A	protein-coding	sodium channel, voltage-gated, type III, alpha subunit
chr5	116598181	116600280	2100	333.40;263.00;326.36	29.07;65.25;38.24	307.59	44.19	2.8	9.67609e-12	1.29723e-09	-151977	LINC00992	ncRNA	long intergenic non-protein coding RNA 992
chr15	97078081	97080420	2340	189.32;247.76;155.70	20.77;46.75;17.65	197.59	28.39	2.8	9.52195e-09	4.37927e-08	202682	NR2F2	protein-coding	nuclear receptor subfamily 2, group F, member 2
chr12	119211541	119212920	1380	177.75;157.23;132.74	27.00;21.43;18.63	155.91	22.35	2.8	1.48122e-11	1.50812e-09	-207069	SRRM4	protein-coding	serine/arginine repetitive matrix 4
chr8	108419581	108421680	2100	260.83;216.31;193.62	28.04;45.77;23.53	223.59	32.45	2.78	8.73069e-11	2.38915e-09	89623	ANGPT1	protein-coding	angiopoietin 1
chr8	54256801	54258060	1260	118.85;116.26;123.76	27.00;9.74;15.69	119.62	17.47	2.78	2.09604e-12	7.67962e-10	-93174	OPRK1	protein-coding	opioid receptor, kappa 1
chr9	81871021	81873240	2220	211.40;158.18;169.67	35.31;25.32;17.65	179.75	26.09	2.78	8.23473e-11	2.35608e-09	-111550	RP11-165H23.1	ncRNA	uncharacterized LOC101927450
chr18	64349461	64350960	1500	159.87;153.42;139.73	14.54;30.19;21.57	151	22.1	2.77	4.08969e-12	9.42494e-10	-78836	CDH19	protein-coding	cadherin 19, type 2
chr7	116659321	116663760	4440	1960.46;1909.64;1807.47	193.14;381.78;259.82	1892.52	278.24	2.77	2.17768e-10	3.18118e-09	1276	MIR6132	ncRNA	microRNA mir-6132
chr4	105345121	105346800	1680	280.82;301.12;264.48	55.03;46.75;23.53	282.14	41.77	2.76	8.11947e-12	1.18917e-09	70097	CXXC4	protein-coding	CXXC finger protein 4
chr5	96964261	96965400	1140	78.88;108.63;93.82	8.31;15.58;17.65	93.78	13.85	2.76	3.8345e-11	1.90087e-09	124431	LOC102546227	ncRNA	uncharacterized LOC102546227
chrX	3755821	3756840	1020	82.04;58.13;69.86	11.42;7.79;11.77	70.01	10.33	2.76	1.19619e-10	2.7363e-09	5604	LOC389906	pseudo	zinc finger protein 839 pseudogene
chr2	134322901	134326800	3900	1454.57;1447.47;1389.28	158.87;259.06;213.74	1430.44	210.56	2.76	1.43592e-10	2.76318e-09	1180	NCKAP5	protein-coding	NCK-associated protein 5
chr11	92820061	92823240	3180	1050.70;1126.34;1047.95	101.76;192.84;180.40	1075	158.33	2.76	8.36742e-11	2.3615e-09	108970	SLC36A4	protein-coding	solute carrier family 36 (proton/amino acid symporter), member 4
chr2	59476561	59477820	1260	107.28;101.01;80.84	18.69;13.63;10.78	96.38	14.37	2.75	1.06125e-11	1.32626e-09	32348	AC007131.1	ncRNA	uncharacterized LOC101927285
chr1	193151941	193156560	4620	1109.60;1103.47;963.12	115.26;189.91;167.66	1058.73	157.61	2.75	9.30365e-11	2.44746e-09	1492	B3GALT2	protein-coding	UDP-Gal:betaGlcNAc beta 1,3-galactosyltransferase, polypeptide 2
chr16	8814061	8816640	2580	668.91;623.20;665.70	101.76;102.26;89.22	652.61	97.75	2.74	5.70998e-11	2.15353e-09	778	ABAT	protein-coding	4-aminobutyrate aminotransferase
chr14	32798101	32801160	3060	523.77;508.86;396.23	76.84;86.68;50.00	476.28	71.17	2.74	1.36423e-10	2.7363e-09	1152	AKAP6	protein-coding	A kinase (PRKA) anchor protein 6
chr5	14440681	14442180	1500	148.30;127.69;148.71	16.61;34.09;13.73	141.57	21.48	2.72	1.53869e-12	7.30268e-10	-140460	FAM105A	protein-coding	family with sequence similarity 105, member A
chr21	17959921	17963100	3180	702.57;718.50;738.56	112.15;124.66;90.20	719.87	109	2.72	7.78411e-11	2.35608e-09	-1046	MIR125B2	ncRNA	microRNA 125b-2
chr15	98271421	98272800	1380	130.42;116.26;92.82	18.69;27.27;5.88	113.16	17.28	2.71	1.82006e-10	3.18118e-09	145548	LINC00923	ncRNA	long intergenic non-protein coding RNA 923
chrX	99657961	99661560	3600	383.89;383.07;369.28	67.50;60.38;46.08	378.75	57.99	2.71	3.18514e-11	1.78068e-09	5510	PCDH19	protein-coding	protocadherin 19
chr3	155363581	155365260	1680	209.30;155.32;203.60	29.07;36.03;21.57	189.41	28.89	2.71	8.75897e-11	2.38955e-09	29684	PLCH1	protein-coding	phospholipase C, eta 1
chr10	118386841	118387680	840	46.28;48.60;43.91	12.46;4.87;3.92	46.26	7.08	2.71	1.29706e-13	6.03448e-10	6796	PNLIPRP2	protein-coding	pancreatic lipase-related protein 2
chr15	57519841	57520980	1140	84.14;74.33;89.82	17.65;12.66;7.84	82.76	12.72	2.7	5.36944e-13	6.4674e-10	8756	TCF12	protein-coding	transcription factor 12
chr21	17827261	17829600	2340	266.09;256.33;223.56	39.46;48.70;28.43	248.66	38.86	2.68	6.97114e-12	1.09741e-09	-82978	MIR99A	ncRNA	microRNA 99a
chr14	26512681	26515500	2820	950.78;785.20;819.40	82.03;193.81;121.58	851.79	132.47	2.68	4.93959e-11	2.05687e-09	552869	NOVA1	protein-coding	neuro-oncological ventral antigen 1
chr14	33193621	33194760	1140	89.40;80.04;127.75	21.81;10.71;13.73	99.06	15.42	2.68	1.07694e-08	4.92823e-08	-214268	NPAS3	protein-coding	neuronal PAS domain protein 3
chr10	22215961	22218540	2580	358.65;340.19;371.27	38.42;77.91;51.96	356.7	56.1	2.67	1.70589e-11	1.50812e-09	75399	DNAJC1	protein-coding	DnaJ (Hsp40) homolog, subfamily C, member 1
chr21	17650621	17655360	4740	917.13;848.09;975.09	143.30;153.88;134.32	913.44	143.83	2.67	7.24252e-11	2.35608e-09	86292	LINC00478	ncRNA	long intergenic non-protein coding RNA 478
chr4	95971981	95975100	3120	558.48;615.58;574.88	71.65;123.69;81.38	582.98	92.24	2.66	6.05857e-11	2.20756e-09	711	BMPR1B	protein-coding	bone morphogenetic protein receptor, type IB
chr7	108404821	108406440	1620	168.28;121.02;151.70	25.96;24.35;19.61	147	23.31	2.66	2.16434e-10	3.18118e-09	119006	C7orf66	protein-coding	chromosome 7 open reading frame 66
chr8	30495781	30496980	1200	120.95;99.10;92.82	11.42;22.40;15.69	104.29	16.5	2.66	7.22349e-12	1.11111e-09	264	SMIM18	protein-coding	small integral membrane protein 18
chr2	189838681	189841560	2880	435.42;407.85;463.09	37.38;105.18;65.69	435.46	69.42	2.65	1.69287e-11	1.50812e-09	1022	COL3A1	protein-coding	collagen, type III, alpha 1
chr16	32289361	32290620	1260	137.78;174.38;118.77	18.69;23.37;26.47	143.64	22.85	2.65	1.49262e-09	9.14458e-09	11311	LOC390705	pseudo	protein phosphatase 2, regulatory subunit B'', beta pseudogene
chr7	16503061	16506300	3240	625.79;549.83;629.77	87.22;116.87;84.32	601.8	96.14	2.65	4.4155e-11	2.0251e-09	793	SOSTDC1	protein-coding	sclerostin domain containing 1
chr3	157219441	157221840	2400	549.01;432.62;462.10	60.23;99.34;70.59	481.24	76.72	2.65	2.33826e-11	1.60176e-09	495	VEPH1	protein-coding	ventricular zone expressed PH domain-containing 1
chr4	176730421	176735220	4800	1613.39;1520.85;1468.13	212.87;296.07;229.42	1534.12	246.12	2.64	1.7287e-10	3.07473e-09	1444	GPM6A	protein-coding	glycoprotein M6A
chr7	78118261	78119340	1080	76.78;82.90;96.81	17.65;14.61;8.82	85.5	13.7	2.64	7.59533e-13	6.53118e-10	-124758	MIR548AU	ncRNA	microRNA 548au
chr14	75038821	75040140	1320	115.69;99.10;93.82	14.54;19.48;15.69	102.87	16.57	2.63	9.99619e-13	6.53118e-10	39553	LTBP2	protein-coding	latent transforming growth factor beta binding protein 2
chr16	79157581	79158360	780	53.64;57.17;55.89	9.35;7.79;9.80	55.57	8.98	2.63	2.07725e-13	6.03448e-10	476651	MAF	protein-coding	v-maf avian musculoaponeurotic fibrosarcoma oncogene homolog
chr7	19577161	19578120	960	92.55;60.99;92.82	12.46;7.79;19.61	82.12	13.29	2.63	3.55452e-09	1.7627e-08	167418	MIR3146	ncRNA	microRNA 3146
chr2	5552041	5553480	1440	126.21;148.65;146.71	12.46;27.27;28.43	140.53	22.72	2.63	1.90411e-12	7.64173e-10	-280038	SOX11	protein-coding	SRY (sex determining region Y)-box 11
chr3	9321421	9323220	1800	234.54;176.29;172.66	23.88;31.17;39.22	194.5	31.42	2.63	1.09055e-09	7.40736e-09	-30952	SRGAP3	protein-coding	SLIT-ROBO Rho GTPase activating protein 3
chr2	5979361	5980620	1260	115.69;131.50;119.77	16.61;31.17;11.77	122.32	19.85	2.62	1.61629e-12	7.35491e-10	-92828	LINC01105	ncRNA	long intergenic non-protein coding RNA 1105
chr8	27113701	27116400	2700	705.72;627.02;539.94	106.95;122.71;75.49	624.23	101.72	2.62	4.75371e-11	2.03851e-09	905	STMN4	protein-coding	stathmin-like 4
chr8	106536721	106537500	780	65.21;60.03;49.90	3.12;17.53;7.84	58.38	9.5	2.62	1.22417e-12	6.8358e-10	205964	ZFPM2	protein-coding	zinc finger protein, FOG family member 2
chr2	224464741	224467800	3060	576.36;534.58;539.94	75.80;119.79;75.49	550.3	90.36	2.61	5.77168e-11	2.16307e-09	946	SCG2	protein-coding	secretogranin II
chr11	109999441	110006220	6780	3257.27;3171.29;3030.08	418.47;670.05;463.75	3152.88	517.43	2.61	4.43365e-10	4.33428e-09	38744	ZC3H12C	protein-coding	zinc finger CCCH-type containing 12C
chr1	153853501	153854940	1440	147.25;127.69;138.73	28.04;26.30;13.73	137.89	22.69	2.6	4.13092e-12	9.42494e-10	41230	GATAD2B	protein-coding	GATA zinc finger domain containing 2B
chr11	121966741	121973520	6780	6702.81;6457.89;6521.25	1052.93;1185.26;1012.80	6560.65	1083.66	2.6	1.50338e-09	9.18934e-09	421	MIR125B1	ncRNA	microRNA 125b-1
chr8	102799741	102804120	4380	3077.42;2735.81;2607.90	319.82;564.87;500.03	2807.04	461.57	2.6	3.61546e-10	3.84789e-09	1508	NCALD	protein-coding	neurocalcin delta
chr12	125001541	125004060	2520	323.94;323.04;347.32	64.38;54.54;45.10	331.43	54.67	2.6	2.78399e-11	1.70004e-09	49209	NCOR2	protein-coding	nuclear receptor corepressor 2
chr12	19389601	19392240	2640	316.58;291.59;340.33	39.46;62.33;54.91	316.17	52.23	2.6	1.84234e-11	1.50812e-09	32662	PLEKHA5	protein-coding	pleckstrin homology domain containing, family A member 5
[truncated: 1,224 more rows]

## Sheet: S5C-Down H3K4me3 NANOG KD
Table S5C: H3K4me3 peaks decreased after knockdown of NANOG (fold change < -1.5; padj<0.001)
[truncated: 4,029 more rows]

[truncated: 9 more sheets: S5D-Up H3K4me3 NANOG KD, S5E-Down H3K27me3 DPY30 KD, S5F-Up H3K27me3 DPY30 KD, S5G-Down H3K27me3 NANOG KD, S5H-Up H3K27me3 NANOG KD, S5I-GREAT down H3K4me3 DPY30 KD, S5J-GREAT down H3K4me3 DPY30 KD, S5K - DPY30 peaks CTR hESC, S5L - DPY30 peaks DPY30 KD hESC]
