# Supplementary material for: Activin/Nodal signaling and NANOG orchestrate human embryonic stem cell fate decisions by controlling the H3K4me3 chromatin mark
Source: Genes Dev. 2015 Apr 1;29(7):702–17. doi: 10.1101/gad.255984.114 (PMC4387713; doi:10.1101/gad.255984.114)
Supplement: Supplemental Material [file supp_gad.255984.114_Table_S6.xlsx]

## Sheet: S6A-Media formulations
Table S6A: Cell culture media formulations
Media name	Components	Concentration	Supplier	Product code
CDM-BSA/PVA	IMDM : F-12 (1:1)	-	Gibco	21980065; 31765068
	Chemically defined concentrated lipids	1%	Gibco	11905031
	1-thioglycerol	450mM	Sigma-Aldrich	M6145-100ML
	Insulin	7μg/ml	Roche	1376497
	Transferrin	15μg/ml	Roche	652202
	Penicillin-streptomycin (optional)	1%	Gibco	15140122
	Bovine serum albumin	5mg/ml	Europa Bio Product	EQBAH-1000
	or polyvinyl alcohol	or 1mg/ml	Sigma-Aldrich	341584-25G
MEF Media	Advanced DMEM F12	-	Gibco	12634028
	Fetal bovine serum	10%	Biosera	S04253S181S
	L-glutamine	1%	Gibco	25030024
	β-mercaptoethanol	100μM	Sigma-Aldrich	M6250-100ML
	Penicillin-streptomycin (optional)	0.01	Gibco	15140122
Gelatine	Embryo transfer water	-	Gibco	W1503-500mL
	Gelatine from porcine skin	0.001	Sigma-Aldrich	G1890-100g
Collagenase	Advanced DMEM F12	-	Gibco	12634028
	Knockout serum replacer	20%	Gibco	10828028
	L-Glutamine	1%	Gibco	25030024
	β-mercaptoethanol	100μM	Sigma-Aldrich	M6250-100ML
	Collagenase IV	1.2mg/ml	Gibco	17104019
RPMI-B27	RPMI 1640, GlutaMAX supplement	-	Gibco	61870-044
	B27	2%	Gibco	17504-044
	Non-essential amino acids	1%	Gibco	11140-035
	Penicillin-streptomycin (optional)	1%	Gibco	15140122
Adv-BSA	Advanced DMEM	-	Gibco	12634010
	Bovine serum albumin	5mg/ml	Europa Bio Product	EQBAH-1000
	L-glutamine	1%	Gibco	25030024
	Non-essential amino acids	1%	Gibco	11140-035
	Penicillin-streptomycin (optional)	1%	Gibco	15140122
Hepatozyme	Hepatozyme	-	Gibco	17705-021
	Insulin	14μg/ml	Roche	1376497
	Transferrin	30μg/ml	Roche	652202
	Chemically defined concentrated lipids	2%	Gibco	11905031
	Non-essential amino acids	2%	Gibco	11140-035
	L-glutamine	1%	Gibco	25030024
	Penicillin-streptomycin (optional)	1%	Gibco	15140122

## Sheet: S6B-Pancreatic differentiation
Table S6B: Pancreatic differentiation protocol
Stage	Time	Basal media	Supplements	Concentration	Supplier	Product code
ESC	Day 0	CDM-BSA	Activin A	10ng/ml	Dr. Marko Hyvonen	-
			FGF2	12ng/ml	Dr. Marko Hyvonen	-
Definitive endoderm	Day 1-3	CDM-PVA	FGF2	50ng/ml	Dr. Marko Hyvonen	-
			Ly-294002	10μM	Promega	V1201
			Activin A	100ng/ml	Dr. Marko Hyvonen	-
			BMP4	10ng/ul	R&D	314-BP-010
Pancreatic patterning	Day 4-6	Adv-BSA	Retinoic Acid	2μM	Sigma-Aldrich	R2625
			FGF10	50ng/ml	Autogen Bioclear	ABC144
			Noggin	150ng/ml	R&D	3344-NG-050
			SB-431542	10μM	Tocris Bioscience	1614/10
	Day 7-9		Retinoic Acid	2μM	Sigma-Aldrich	R2625
			FGF10	50ng/ml	Autogen Bioclear	ABC144
			Noggin	150ng/ml	R&D	3344-NG-050
			Cyclopamine KAAD	0.25μM	Toronto Research Chemicals	K171000 option 1
	Day 10-12		Retinoic Acid	2μM	Sigma-Aldrich	R2625
			FGF10	50ng/ml	Autogen Bioclear	ABC144
			Cyclopamine KAAD	0.25μM	Toronto Research Chemicals	K171000 option 1
Pancreatic Maturation	Day 13-15		Retinoic Acid	2μM	Sigma-Aldrich	R2625
			B27 (insulin free)	1%	Gibco	0050129SA
			Cyclopamine KAAD	0.25μM	Toronto Research Chemicals	K171000 option 1
			DAPT	1μM	Sigma-Aldrich	D5942-5MG
	Day 16-24		Retinoic Acid	2μM	Sigma-Aldrich	R2625
			B27 (insulin free)	1%	Gibco	0050129SA
			Cyclopamide KAAD	0.25μM	Toronto Research Chemicals	K171000 option 1

## Sheet: S6C-Hepatic differentiation
Table S6C: Pancreatic differentiation protocol
Stage	Time	Basal media	Supplements	Concentration	Supplier	Product code
ESC	Day 0	CDM-BSA	Activin A	10ng/ml	Dr. Marko Hyvonen	-
			FGF2	12ng/ml	Dr. Marko Hyvonen	-
Definitive endoderm	Day 1-3	CDM-PVA	FGF2	50ng/ml	Dr. Marko Hyvonen	-
			Ly-294002	10μM	Promega	V1201
			Activin A	100ng/ml	Dr. Marko Hyvonen	-
			BMP4	10ng/ul	R&D	314-BP-010
Anterior endoderm	Day 4-8	RPMI-B27	Activin	50ng/ul	Dr. Marko Hyvonen	-
Hepatic maturation	Day 9-25	Hepatozyme	Oncostatin M	10ng/ml	R&D	295-OM-010
			HGF	50ng/ml	Peprotech	100-39

## Sheet: S6D-Primers
Table S6D: Oligonucleotide primers used for the study
Gene	Species	Application	Primer	Sequence	Genomic coordinates of amplicon (ChIP primers)	Genomic location of amplicon (ChIP primers)
PBGD/HMBS	Homo Sapiens	Gene expression qPCR	FW	GGAGCCATGTCTGGTAACGG
			REV	CCACGCGAATCACTCTCATCT
LEFTY1	Homo Sapiens	Gene expression qPCR	FW	CGCCAGGAGATGTACATTGA
			REV	CTTGATGCTGACGATCATGG
NANOG	Homo Sapiens	Gene expression qPCR	FW	CATGAGTGTGGATCCAGCTTG
			REV	CCTGAATAAGCAGATCCATGG
NODAL	Homo Sapiens	Gene expression qPCR	FW	TGAGCCAACAAGAGGATCTG
			REV	TGGAAAATCTCAATGGCAAG
EOMES	Homo Sapiens	Gene expression qPCR	FW	ATCATTACGAAACAGGGCAGGC
			REV	CGGGGTTGGTATTTGTGTAAGG
SOX17	Homo Sapiens	Gene expression qPCR	FW	CGCACGGAATTTGAACAGTA
			REV	GGATCAGGGACCTGTCACAC
GOOSECOID	Homo Sapiens	Gene expression qPCR	FW	GAGGAGAAAGTGGAGGTCTGGTT
			REV	CTCTGATGAGGACCGCTTCTG
IFITM1	Homo Sapiens	Gene expression qPCR	FW	GCAGAAAACCACACTTCTCAAAC
			REV	CCCTAGACTTCACGGAGTAGG
TRIM2L	Homo Sapiens	Gene expression qPCR	FW	AGGAAATGCTACAGAGACTGGG
			REV	TTGAGCAATGCCAAGGTGCC
OCT4/POU5F1	Homo Sapiens	Gene expression qPCR	FW	AGTGAGAGGCAACCTGGAGA
			REV	ACACTCGGACCACATCCTTC
PCH1	Homo Sapiens	Gene expression qPCR	FW	AGGCGAGAAGGTCTTGAGTC
			REV	TACTGAGCTGCATTGGGCTG
EPCAM	Homo Sapiens	Gene expression qPCR	FW	GTGCTGGTGTGTGAACACTG
			REV	CTCCTTCTGAAGTGCAGTCCG
EGR1	Homo Sapiens	Gene expression qPCR	FW	ACGAGCACCTGACCGCAGAGTCTT
			REV	TTGCCACTGTTGGGTGCAGGCT
DUSP2	Homo Sapiens	Gene expression qPCR	FW	GAGGGCCTTTTCCGCTACAA
			REV	TTCACCCAGTCAATGAAGCCT
NAB2	Homo Sapiens	Gene expression qPCR	FW	GAGGGCCTTTTCCGCTACAA
			REV	TTCACCCAGTCAATGAAGCCT
SOX18	Homo Sapiens	Gene expression qPCR	FW	AGCAGCGCGGTCTATTACAG
			REV	CGTATGAGAGAGCAGAGCGG
KLF10	Homo Sapiens	Gene expression qPCR	FW	CTGGGTTTTCCCCTTCAGCA
			REV	CTTTTCTCCTGTGTGCGTCC
ID2	Homo Sapiens	Gene expression qPCR	FW	GCCCTGGACTCGCATCCCACTATT
			REV	TCATGAACACCGCTTATTCAGCCACACA
CDX2	Homo Sapiens	Gene expression qPCR	FW	GGGCTCTCTGAGAGGCAGGT
			REV	CCTTTGCTCTGCGGTTCTG
WNT8A	Homo Sapiens	Gene expression qPCR	FW	TCTGCCTGGTCAGTGAACAAT
			REV	ACTGGAACTTGCACTCCTCG
EGFLAM	Homo Sapiens	Gene expression qPCR	FW	TGAGACCCAACAGCGACTTC
			REV	CTGACTGGCCATCCCTAACG
MEIS2	Homo Sapiens	Gene expression qPCR	FW	AAGGGGGAAGTTTGCAGAGC
			REV	AATGCATTGGGGGTCCATGT
CITED2	Homo Sapiens	Gene expression qPCR	FW	CTGCCGCCCAATGTCATAGA
			REV	CTGTTTGCACACGAAGTCCG
SOX2	Homo Sapiens	Gene expression qPCR	FW	TGGACAGTTACGCGCACAT
			REV	CGAGTAGGACATGCTGTAGGT
DPY30	Homo Sapiens	Gene expression qPCR	FW	TGCTGGAGGGACAAACGCAGG
			REV	AGGCACGAGTTGCAAAGACTGG
PAX6	Homo Sapiens	Gene expression qPCR	FW	CTTTGCTTGGGAAATCCGAG
			REV	AGCCAGGTTGCGAAGAACTC
SOX1	Homo Sapiens	Gene expression qPCR	FW+REV	Quantitect primers (Qiagen): QT00215299
HAND1	Homo Sapiens	Gene expression qPCR	FW	GTGCGTCCTTTAATCCTCTTC
			REV	GTGAGAGCAAGCGGAAAAG
MESP1	Homo Sapiens	Gene expression qPCR	FW	GAAGTGGTTCCTTGGCAGAC
			REV	TCCTGCTTGCCTCAAAGTGT
TBX6	Homo Sapiens	Gene expression qPCR	FW	AAGTACCAACCCCGCATACA
			REV	TAGGCTGTCACGGAGATGAA
α1-ANTITRYPSIN	Homo Sapiens	Gene expression qPCR	FW	CCATTGCTGAAGACCTTAGTGATG
			REV	AGACCCTTTGAAGTCAAGCGACC
CYP3A7	Homo Sapiens	Gene expression qPCR	FW	ATTCCAAGCTATGTTCTTCATCAT
			REV	AATCTACTTCCCCAGCACTGA
ALBUMIN	Homo Sapiens	Gene expression qPCR	FW	CCTTTGGCACAATGAAGTGGGTAACC
			REV	CAGCAGTCAGCCATTTCACCATAG
αFETOPROTEIN	Homo Sapiens	Gene expression qPCR	FW	AGAACCTGTCACAAGCTGTG
			REV	GACAGCAAGCTGAGGATGTC
GLUCAGON	Homo Sapiens	Gene expression qPCR	FW	AAGCATTTACTTTGTGGCTGGATT
			REV	TGATCTGGATTTCTCCTCTGTGTCT
INSULIN	Homo Sapiens	Gene expression qPCR	FW	CAGGAGGCGCATCCACA
			REV	AAGAGGCCATCAAGCAGATCA
NEUROGENIN3	Homo Sapiens	Gene expression qPCR	FW	GCTCATCGCTCTCTATTCTTTTGC
			REV	GGTTGAGGCGTCATCCTTTCT
SOMATOSTATIN	Homo Sapiens	Gene expression qPCR	FW	CCCCAGACTCCGTCAGTTTC
			REV	TCCGTCTGGTTGGGTTCAG
SMAD7	Homo Sapiens	TF ChIP-qPCR (negative control region)	FW	ACCCTGATAGGAAGAGGGGAAG	chr18:46447398-46447494	Last exon
			REV	TCACACACACTCCTGACAAGTGA
LEFTY1	Homo Sapiens	TF ChIP-qPCR	FW	AAGCTCACAGCCAGACGAGT	chr1:226076950+226077084	Promoter (SMAD2/3 binding site)
			REV	TCAGGCCTCAACCCACATTAG
NODAL	Homo Sapiens	TF ChIP-qPCR	FW	CAGGTCGGATCAGATTAGCG	chr10:72200247+72200370	First intron (SMAD2/3 binding site)
			REV	GCCTCAATCCACATTCTGCC
NANOG	Homo Sapiens	TF ChIP-qPCR	FW	GGTTCTGTTGCTCGGTTTTC	chr12:7941821+7942054	Promoter (SMAD2/3 binding site)
			REV	ATGAGGCAACCAGCTCAGTC
OCT4/POU5F1	Homo Sapiens	TF ChIP-qPCR	FW	AGTCTTTGAGGGGATTGCAGAG	chr6:31139809-31139979	Proximal enhancer (SMAD2/3 binding site)
			REV	GGGCAGCTCTAACCCTAAACAA
EOMES	Homo Sapiens	TF ChIP-qPCR	FW	CTAACCAGGCTGTGCCTTCC	chr3:27770077+27770259	Enhancer (SMAD2/3 binding site)
			REV	TGGTCAGGCGTTTAACCAAG
GSC	Homo Sapiens	TF ChIP-qPCR	FW	GTGCAGGGCACAGTTCAGAG	chr14:95241799+95241960	Enhancer (SMAD2/3 binding site)
			REV	TATGGGACGCTTTGAATCCC
SOX17	Homo Sapiens	TF ChIP-qPCR	FW	GCTCCAGGTGATAGCTGTGG	chr8:55356315+55356446	Enhancer (SMAD2/3 binding site)
			REV	ATTTTCACCTGCTCCCCCTC
LEFTY1	Homo Sapiens	Histone ChIP-qPCR	FW	CAGACCAGAGTGGCAGTACG	chr1:226076283+226076396	First intron
			REV	GTCTAAGGGGCAGTGAGGTG
NODAL	Homo Sapiens	Histone ChIP-qPCR	FW	GCATTGTCATCTCGCGCTTT	chr10:72200790+72200888	First intron
			REV	AAGTTGCTTATCCCGGAGCC
NANOG	Homo Sapiens	Histone ChIP-qPCR	FW	TCCTCTTCCTCTATACTAACATGA	chr12:7942191+7942370	First exon
			REV	CTTTCTTACCAGTCTCCGTGT
OCT4/POU5F1	Homo Sapiens	Histone ChIP-qPCR	FW	AGTCTTTGAGGGGATTGCAGAG	chr6:31139809-31139979	Proximal enhancer (SMAD2/3 binding site)
			REV	GGGCAGCTCTAACCCTAAACAA
EOMES	Homo Sapiens	Histone ChIP-qPCR	FW	GTAACTTCCCCTTCCTCCCG	chr3:27763885+27764044	First exon
			REV	AAAAGGAGAGGGCTTCTGGG
GSC	Homo Sapiens	Histone ChIP-qPCR	FW	GAGCTACAGGCAGAGGAAATCGCA	chr14:95236829-95236979	Promoter
			REV	CTGGGCGGGCGGCCTAATTG
SOX17	Homo Sapiens	Histone ChIP-qPCR	FW	GCTTTTCGAGTCTCCCTAACC	chr8:55370243+55370392	Promoter
			REV	CGAGTCCCACGTCCCAGTCCA
GAPDH	Homo Sapiens	Histone ChIP-qPCR	FW	CCCGGCTACTAGCGGTTTTAC	chr12:6643533+6643725	First exon
			REV	AAAAGAAGATGCGGCTGACTGT
IFITM1	Homo Sapiens	Histone ChIP-qPCR	FW	AGTGCAGGTCTAGGAGGAGG	chr11:314550+314701	First intron
			REV	CACTTTCTGGGAGAGCCTGG
TRIM2L	Homo Sapiens	Histone ChIP-qPCR	FW	TCCCGTGTCTTAGGTCCCTG	chr4:189029085+189029186	Enhancer
			REV	CTGCTGCTGAGAGCTCAAGG
CDX2	Homo Sapiens	Histone ChIP-qPCR	FW	GTTTGCAGCAGCCCAGAAG	chr13:28542728+28542922	First exon
			REV	GGAGGACTGGAATGGCTACG
WNT8A	Homo Sapiens	Histone ChIP-qPCR	FW	GAGGCCCCCATTGTCTCATC	chr5:137419881+137420016	First exon
			REV	TAGGGCCCTCAGTGGGTAAA
EGFLAM	Homo Sapiens	Histone ChIP-qPCR	FW	AGTGTCTGAAGGGTTGCCTG	chr5:38259359+38259469	First intron
			REV	AAATGGCCCCAGAGTGGAAG
MYOD1	Homo Sapiens	Histone ChIP-qPCR	FW	CCCTCGCGCCCAAAAGATTGA	chr11:17743102+17743194	Last exon
			REV	TTCAGTTCTCCCGCCTCTCC
SOX2	Homo Sapiens	Histone ChIP-qPCR	FW	CCCAAAAGCCACCTCCATAC	chr3:181428672+181428778	Promoter
			REV	GGCTGGGGAAAGACACAGAC
CDH1	Homo Sapiens	Histone ChIP-qPCR	FW	GCTCTGAGGAGTGGTGCATT	chr16:68771863+68771973	First intron
			REV	CAAGACCTAGCCCACCGTTC
PHC1	Homo Sapiens	Histone ChIP-qPCR	FW	GGGCATCTGTGGATCAGCTT	chr12:9068201+9068381	First intron
			REV	AACTGCCACCAAAACCAGGA
EPCAM	Homo Sapiens	Histone ChIP-qPCR	FW	CCCCCGAAACGGGCATAATA	chr2:47596790+47596958	First intron
			REV	ATTTCCCTACCAAGGCGAGC
SMPDL3B	Homo Sapiens	Histone ChIP-qPCR	FW	GGAAGCCTGTGGTGAGAACA	chr1:28261627+28261723	First exon
			REV	AGGAAAATCAGCCAGGCGAG
EOMES	Homo Sapiens	POLII-MED1 ChIP-qPCR	FW	CAGGTTCACTGAGCTCACCAAGA	chr3:27763744+27763842	Transcription start site
			REV	ATAATAAGGCCACCGGAGGAGA
GSC	Homo Sapiens	POLII-MED1 ChIP-qPCR	FW	GCGTTCGCTGAACTCAACCC	chr14:95236538+95236639	Transcription start site
			REV	ACCAGGAACTAAATCCAGGATGAC
SOX17	Homo Sapiens	POLII-MED1 ChIP-qPCR	FW	GGCCACATCTGTGCAGAAAA	chr8:55370452+55370551	Transcription start site
			REV	CTGTCGCGGTCTGGTCTACA
GAPDH	Homo Sapiens	POLII-MED1 ChIP-qPCR	FW	ACGTAGCTCAGGCCTCAAGA	chr12:6643560+6643674	Transcription start site
			REV	AGGCTGCGGGCTCAATTTAT
EOMES	Homo Sapiens	H3K36me3 ChIP-qPCR	FW	AAACTGCGGGAGCCCATCTA	chr3:27762483+27762618	Gene body (first intron)
			REV	ATGTCCACAAGCTGGATTCGT
GSC	Homo Sapiens	H3K36me3 ChIP-qPCR	FW	CTGTCCGAGTCCAAATCGCT	chr14:95234832+95234996	Gene body (last exon)
			REV	TGCGCAACAGGTCTGGTTTA
SOX17	Homo Sapiens	H3K36me3 ChIP-qPCR	FW	GGACCGCACGGAATTTGAAC	chr8:55372384+55372569	Gene body (last exon)
			REV	GGATCAGGGACCTGTCACAC
GAPDH	Homo Sapiens	H3K36me3 ChIP-qPCR	FW	CCACCACACTGAATCTCCCC	chr12:6647422+6647575	Gene body (last exon)
			REV	CTCTGCCCCAGACCCTAGAA
Pbgd/Hmbs	Mus Musculus	Gene expression qPCR	FW	CATGTATGCTGGGTCAGG
			REV	AATGCAGCGAAGCAGAGTT
Gapdh	Mus Musculus	Gene expression qPCR	FW	CTGCCCAGAACATCATCCCT
			REV	ACTTGGCAGGTTTCTCCAGG
Nanog	Mus Musculus	Gene expression qPCR	FW	CTGCTCCGCTCCATAACTTC
			REV	GCTTCCAAATTCACCTCCAA
Oct4/Pou5f1	Mus Musculus	Gene expression qPCR	FW	CACGAGTGGAAAGCAACTCA
			REV	TTCATGTCCTGGGACTCCTC
Sox2	Mus Musculus	Gene expression qPCR	FW	ACCAGCTCGCAGACCTACAT
			REV	GACTTGACCACAGAGCCCAT
Eomes	Mus Musculus	Gene expression qPCR	FW+REV	Quantitec primers (Quiagen) QT01074332
Gsc	Mus Musculus	Gene expression qPCR	FW	AGAAGGTGGAGGTCTGGTTTA
			REV	TCAGCTGTCCGAGTCCAAAT
Sox17	Mus Musculus	Gene expression qPCR	FW	AGATGCTAGGCAAGTCTTGG
			REV	GCTTCATGCGCTTCACCT
Sox1	Mus Musculus	Gene expression qPCR	FW+REV	Quantitec primers (Quiagen) QT00289338
Dlx5	Mus Musculus	Gene expression qPCR	FW	CTTTCAGCTGGCCGCTTTAC
			REV	ATTTTCACCTGTGTTTGCGTCA
Hex1	Mus Musculus	Gene expression qPCR	FW	CCCAGAACCAGGTCGAAGTA
			REV	CTTTGCTCGGCGATTTTGGAA
Dpy30	Mus Musculus	Gene expression qPCR	FW	ATCCGGTTGATTGCGGTTTG
			REV	TGAGGGTTTTCTGCAACCTGT
Tfrc	Mus Musculus	Genotyping qPCR	FW	TGCAGACTATCCTTATTTGGGCA
			REV	CACTTCCGCTGCTGTACGAA
WT Dpy30	Mus Musculus	Genotyping qPCR	FW	AATTCAGCACCAGCACTTGG
			REV	CCAGAGGAAAGGCAAACCAC
MUT Dpy30	Mus Musculus	Genotyping qPCR	FW	AATTCAGCACCAGCACTTGG
			REV	TCGTGGTATCGTTATGCGCC
Tfrc	Mus Musculus	Hydrolysis probe genoryping qPCR	FW+REV	TaqMan probe (Life Technologies) 4458366
Dpy30 LoA	Mus Musculus	Hydrolysis probe genoryping qPCR	FW+REV	TaqMan custom probe (Life Technologies) 4400294-210263u
NEOMYCIN RESISTANCE	Mus Musculus	Hydrolysis probe genoryping qPCR	FW+REV	TaqMan custom probe (Life Technologies) 4400294-314310o

## Sheet: S6E-Primary antibodies
Table S6E: Primary antibodies used for the study
Protein	Supplier	Product code	WB	IF	Flow	IP	ChIP	ChIP-seq	Notes
ACTIN	Sigma-Aldrich	A22228	1:10000	-	-	-	-	-
BPTF	Bethyl Lab	A300-973A	-	-	-	-	7ug	-
DPY30	Sigma-Aldrich	HPA043761	1:100	-	-	5μg	6μg	-
EOMES	Abcam	ab23345	1:2000	-	-	-	-	-
GSC	Santa Cruz	sc-133639	1:1000	-	-	-	-	-
H3	Abcam	ab1791	-	-	-	-	3μg	-
H3K27me3	Millipore	07-499	-	-	-	-	4μg	5μg
H3K36me3	Abcam	ab9050	-	-	-	-	5μg	-
H3K4me	Abcam	ab8895	-	-	-	-	3μg	-
H3K4me2	Abcam	ab7766	-	-	-	-	3μg	-
H3K4me3	Diagenode	C15410003-50	-	-	-	-	3μg	4μg
MED1	Bethyl Lab	A300-793A	-	-	-	-	7ug	-
MLL1/KMT2A	Bethyl Lab	A300-374A	1:1000	-	-	-	7ug	-
MLL2/KMT2B	Bethyl Lab	A300-113A	1:1000	-	-	-	7ug	-
NANOG	R&D	AF1997	1:500	1:100	1:100	3μg	5μg	-
OCT4	Santa Cruz	sc-8628x	1:1000	1:100	-	-	-	-
PAX6	Cambridge Bioscience	PRB-278P-100	1:1000	-	-	-	-	-
RNA PolII	Abcam	ab817	-	-	-	-	5ug	-
SETD1A	Bethyl Lab	A300-289A	1:2000	-	-	-	7ug	-
SMAD2/3	R&D	AF3797	1:1000	-	-	3μg	5μg	-
SMAD2/3	Cell Signalling	12470S	1:2000	-	-	-	-	-	Biotinylated antibody used only for WB in Fig. S5C
SOX1	R&D	AF3369	1:1000	1:100	1:100	-	-	-
SOX17	R&D	AF1924	1:1000	-	1:100	-	-	-
SOX2	R&D	AF2018	1:1000	-	-	-	-	-
WDR5	Bethyl Lab	A302-429A	1:500	-	-	-	7ug	-

## Sheet: S6F-Secondary reagents
Table S6F: Secondary reagents used for the study
Reagent	Supplier	Product code	Application	Concentration
Anti Goat-HRP	Sigma-Aldrich	A5420	WB	1:10000
Anti Rabbit-HRP	Sigma-Aldrich	A0545	WB	1:10000
Anti Mouse-HRP	Sigma-Aldrich	A2554	WB	1:10000
ImmunoCruz D IP/WB system	Santa Cruz	sc-45041	IP Goat; WB Goat	1:4000
ImmunoCruz A IP/WB system	Santa Cruz	sc-45038	IP Rabbit; WB Goat	1:4000
Clean-Blot IP detection reagent	Pierce	21230	IP Goat; WB Rabbit	1:300
Streptavidin-HRP	Cell Signalling	3999S	IP Goat/Rabbit; WB SMAD2/3 (Fig. S5C)	1:2000
Alexa Fluor 488 donkey anti-goat	Invitrogen	A11055	IF	1:1000
Alexa Fluor 647 donkey anti-goat	Invitrogen	A21447	Flow-Cytometry	1:1000

## Sheet: S6G-Buffers
Table S6G: Composition of buffers used for the study
Buffer	Protocol	Composition
Isotonic Lysis Buffer (ILB)	IP	10mM Tris-HCl pH 7.5
		3mM CaCl
		2mM MgCl2
		0.32M Sucrose
Nuclear Lysis Buffer (NLB)	IP	50mM Tris-HCl pH 7.5
		100mM NaCl
		50mM KCl
		3mM MgCl2
		1mM EDTA
		10% Glycerol
		0.1% Tween-20
Cell Lysis Buffer (CLB)	ChIP	10mM Tris pH 8
		10mM NaCl
		0.2% NP-40
SDS-Nuclear Lysis Buffer (SNLB)	ChIP	50mM Tris pH 8
		10mM ETDA
		1% SDS
IP Dilution Buffer (IDB)	ChIP	20mM Tris pH 8
		2mM EDTA
		150mM NaCl
		0.01% SDS
		1% Triton X-100
IP Wash Buffer 1 (IWB1)	ChIP	20mM Tris pH 8
		2mM EDTA
		50mM NaCl
		0.1% SDS
		1% Triton X-100
IP Wash Buffer 2 (IWB2)	ChIP	10mM Tris pH 8
		1mM EDTA
		0.25M LiCl
		1% NP-40
		1% Deoxycholic acid
Elution Buffer (EB)	ChIP	100mM NaHCO3
		1% SDS
Tris-EDTA (TE)	ChIP	10mM Tris ph 8
		1mM EDTA
